# Supplementary material for: Quantitative proteomics identifies the universally conserved ATPase Ola1p as a positive regulator of heat shock response in Saccharomyces cerevisiae
Source: J Biol Chem. 2021 Sep 24;297(5):101050. doi: 10.1016/j.jbc.2021.101050 (PMC8531669; doi:10.1016/j.jbc.2021.101050)
Supplement: Table S1 [file mmc1.xlsx]

## Sheet: a) SILAC Depletome 42°C
												wt+HS/wt-HS Rep 1-4					Δola1+HS/wt-HS Rep 1-4					Δola1+/WT+ Rep 1-4					Rep1								Rep2								Rep3
Protein Group ID	Protein IDs	Majority protein IDs	Gene standard name	Mol. weight [kDa]	Peptides	Unique peptides	Sequence coverage [%]	Q-value	Score	Chaperone (manually curated)	Protein folding [GO:0006457]	Fold change wt+HS/wt-HS	Mean log2 ratio wt+HS/wt-HS	-Log10 p-value wt+HS/wt-HS	Significance B p-value	T-test and Significance B p-value < 0.05	Fold change Δola1+HS/wt-HS	Mean log2 ratio Δola1+HS/wt-HS	-Log10 p-value Δola1+HS/wt-HS	Significance B p-value	T-test and Significance B p-value < 0.05	Fold change Δola1+HS/wt+HS	Mean log2 ratio Δola1+HS/wt+HS	-Log10 p-value Δola1+HS/wt+HS	Significance B p-value	T-test and Significance B p-value < 0.05	Sequence coverage Rep1 [%]	Peptides Rep1	Unique peptides Rep1	Identification type Rep1	Intensity Rep1	Intensity L Rep1	Intensity M Rep1	Intensity H Rep1	Sequence coverage Rep2 [%]	Peptides Rep2	Unique peptides Rep2	Identification type Rep2	Intensity Rep2	Intensity L Rep2	Intensity M Rep2	Intensity H Rep2	Sequence coverage Rep3 [%]	Peptides Rep3	Unique peptides Rep3	Identification type Rep3	Intensity Rep3	Intensity L Rep3	Intensity M Rep3
22	Q0140	Q0140	VAR1	47.123	3	3	7.3	0.0030476	2.8696			2.24152	1.16448	0.350198	0.00248932		1.30824	0.387623	0.223869	0.317311		0.959909	-0.0590298	0.0166854	0.853827		2	1	1	By MS/MS	33871000	4921800	24535000	4414100	2	1	1	By MS/MS	0	0	0	0	2.5	1	1	By MS/MS	24482000	8199000	10299000
23	Q0250	Q0250	COX2	28.567	5	5	25.5	0	23.735			0.93522	-0.096622	0.206439	0.596705		1.02658	0.0378438	0.334403	0.92798		1.10659	0.146127	0.366157	0.354211		25.5	5	5	By MS/MS	516340000	181920000	133700000	200720000	21.9	4	4	By MS/MS	342080000	130680000	123220000	88171000	21.9	4	4	By MS/MS	411310000	172130000	139360000
24	R0020C	R0020C	REP1	43.231	2	2	5.1	0	7.4796			1.15336	0.20584	0.813026	0.593798		0.947134	-0.0783592	0.199983	0.740836		0.814197	-0.296551	0.646292	0.11476		5.1	2	2	By MS/MS	53092000	16283000	16710000	20098000	2.7	1	1	By MS/MS	68529000	25899000	19735000	22894000	2.7	1	1	By MS/MS	50531000	24615000	11214000
25	R0030W	R0030W	RAF1	21.289	4	4	33.7	0	5.7708			1.21687	0.283177	0.887103	0.517423		0.804839	-0.313228	0.628475	0.44594		0.760717	-0.394569	0.93312	0.0395032		5	1	1	By MS/MS	34412000	12012000	14232000	8167900	0	0	0		0	0	0	0	19.3	3	3	By MS/MS	50873000	24561000	13941000
26	R0040C	R0040C	REP2	33.196	7	7	32.1	0	31.516			1.36569	0.449634	2.69708	0.164043		0.950214	-0.0736749	0.323023	0.801608		0.751437	-0.412275	2.26745	0.00165392	1	23	5	5	By MS/MS	324930000	103260000	105590000	116090000	12.2	3	3	By MS/MS	344850000	93904000	131990000	118960000	14.9	4	4	By MS/MS	431120000	192300000	124300000
70	YAL002W	YAL002W	VPS8	144.96	2	2	1.9	0	3.7291			1.18728	0.247666	0.200988	0.581269		1.24785	0.31944	1.55121	0.41191		1.09736	0.134043	0.109142	0.718244		0.9	1	1	By MS/MS	7300300	2538000	1700700	3061600	0	0	0		0	0	0	0	0	0	0		0	0	0
71	YAL003W	YAL003W	EFB1	22.627	15	15	73.3	0	323.31			1.10724	0.146972	1.19007	0.727965		0.930136	-0.104486	1.35291	0.599385		0.878752	-0.186472	1.866	0.197586		73.3	13	13	By MS/MS	13342000000	4159900000	4486400000	4695700000	73.3	14	14	By MS/MS	13210000000	4049800000	4710800000	4448800000	65	12	12	By MS/MS	15121000000	5664300000	5233200000
72	YAL005C	YAL005C	SSA1	69.656	58	12	85.8	0	323.31	1	1	6.69271	2.74259	4.7304	9.5788e-16	1	5.64448	2.49684	6.57483	9.97603e-13	1	0.899323	-0.153088	0.83584	0.284769		70.1	42	9	By MS/MS	6998200000	540530000	3072300000	3385400000	75.9	44	9	By MS/MS	8433100000	4237500000	648820000	3546800000	76.6	45	10	By MS/MS	13281000000	7359900000	5011000000
73	YAL007C	YAL007C	ERP2	24.063	3	3	21.9	0	9.9069			0.902232	-0.14843	0.372604	0.468147		0.700172	-0.514219	0.628731	0.0812402		0.819083	-0.287919	0.617202	0.0666923		3.3	1	1	By MS/MS	265090000	100870000	87903000	76320000	0	0	0		0	0	0	0	3.3	1	1	By MS/MS	0	0	0
75	YAL012W	YAL012W	CYS3	42.542	17	17	70.3	0	323.31			1.03924	0.0555255	1.368	0.938538		0.97524	-0.0361715	0.531739	0.810253		0.887432	-0.172291	2.47833	0.231885		29.9	8	8	By MS/MS	1143100000	348050000	358530000	436510000	41.1	10	10	By MS/MS	756070000	251020000	236060000	268990000	31.5	7	7	By MS/MS	885490000	336050000	308360000
77	YAL016W	YAL016W	TPD3	70.907	9	9	15.7	0	33.602			1.10215	0.140316	1.38475	0.742044		1.09865	0.135734	0.480058	0.715816		1.05074	0.0714076	0.476467	0.681867		10.4	5	5	By MS/MS	341500000	93610000	111280000	136610000	5.2	3	3	By MS/MS	288350000	110490000	91107000	86746000	12.8	6	6	By MS/MS	1006600000	309440000	276620000
78	YAL017W	YAL017W	PSK1	152.33	3	3	3.2	0	4.901			0.479682	-1.05985	0.240707	0.00272466		0.337929	-1.56521	0.37436	7.86038e-06		0.895232	-0.159667	0.591634	0.365794		1.1	1	1	By MS/MS	118070000	37607000	34458000	46001000	0	0	0		0	0	0	0	1.3	1	1	By MS/MS	13293000	5299000	4894500
79	YAL019W	YAL019W	FUN30	128.51	4	4	4	0	6.5962			0.790629	-0.338927	0.807954	0.322764		1.65151	0.723786	0.125817	0.0427031		3.02713	1.59795	0.339182	1.24995e-12		1.3	1	1	By MS/MS	172370000	7463200	5023600	159890000	1.1	1	1	By MS/MS	0	0	0	0	1.5	2	2	By MS/MS	42106000	11104000	10494000
80	YAL021C	YAL021C	CCR4	94.669	3	3	5.3	0	8.9529			1.18964	0.250528	0.255773	0.509966		1.0023	0.00331044	0.00710626	0.917612		0.909123	-0.137452	1.3949	0.426502		3.3	2	2	By MS/MS	90661000	23925000	33772000	32964000	1.8	1	1	By MS/MS	27173000	8140100	11743000	7290100	3.3	2	2	By MS/MS	41603000	17040000	15021000
81	YAL023C	YAL023C	PMT2	86.869	11	10	17.7	0	98.041			0.989298	-0.0155231	0.184043	0.805032		0.847728	-0.238326	2.46237	0.278358		0.821836	-0.283077	3.26932	0.0546591		16.1	9	8	By MS/MS	1887600000	647170000	618890000	621570000	13.3	8	7	By MS/MS	1348300000	423630000	496770000	427910000	16.1	10	9	By MS/MS	1922500000	738360000	583850000
82	YAL025C	YAL025C	MAK16	35.695	3	3	12.1	0	40.721			0.679595	-0.557253	1.49631	0.0240437	1	0.653049	-0.614737	2.84946	0.0490589	1	0.987386	-0.0183139	0.0674965	0.821547		12.1	3	3	By MS/MS	796110000	130730000	559960000	105430000	12.1	3	3	By MS/MS	1009600000	100990000	799570000	109000000	12.1	3	3	By MS/MS	794360000	65039000	629740000
83	YAL026C	YAL026C	DRS2	153.76	4	4	4.1	0	15.512			0.974713	-0.0369503	0.0616333	0.882718		1.02397	0.0341676	0.18913	0.985989		1.0568	0.0796982	0.313046	0.802768		3	3	3	By MS/MS	138770000	44395000	40584000	53794000	0.9	1	1	By MS/MS	4738200	1958200	1626400	1153600	4.1	4	4	By MS/MS	56230000	20939000	21136000
85	YAL031C	YAL031C	GIP4	86.635	2	2	2.8	0.0099502	1.9993			0.852559	-0.230129	1.19295	0.492905		0.95297	-0.0694971	0.285072	0.759543		1.05576	0.0782832	0.275235	0.807709		0	0	0		0	0	0	0	0.9	1	1	By MS/MS	190360000	61128000	71815000	57418000	0.9	1	1	By MS/MS	173820000	61552000	62668000
86	YAL035W	YAL035W	FUN12	112.27	43	43	47.7	0	323.31			0.990121	-0.0143226	0.161127	0.810132		1.06271	0.0877416	1.5887	0.848317		1.09106	0.125737	1.84555	0.194356		39.7	32	32	By MS/MS	9339400000	3011100000	2715300000	3613000000	37.2	31	31	By MS/MS	7051500000	2633700000	2254800000	2163000000	37.1	29	29	By MS/MS	9038800000	3514800000	3078300000
87	YAL036C	YAL036C	RBG1	40.701	20	20	59.6	0	129.13			0.911422	-0.133809	2.23071	0.370449		0.922182	-0.116877	1.98939	0.56393		1.04289	0.0605863	0.768186	0.571098		52.8	17	17	By MS/MS	2769500000	795310000	767070000	1207100000	54.7	17	17	By MS/MS	7249000000	2177200000	2491700000	2580000000	37.7	12	12	By MS/MS	2398100000	813470000	818750000
88	YAL038W	YAL038W	CDC19	54.544	55	51	89	0	323.31			1.04179	0.0590652	1.47764	0.930206		0.879689	-0.184935	2.19923	0.389167		0.8464	-0.240589	2.61187	0.100357		77.2	37	35	By MS/MS	47961000000	15492000000	15408000000	17061000000	85.6	41	39	By MS/MS	49970000000	15056000000	16868000000	18046000000	73.4	39	37	By MS/MS	54672000000	20291000000	17504000000
89	YAL042W	YAL042W	ERV46	46.235	5	5	15.4	0	69.647			0.982757	-0.0250938	0.258287	0.794149		0.851493	-0.231934	1.99533	0.451192		0.873527	-0.195075	4.47056	0.12454		15.4	5	5	By MS/MS	286680000	96532000	95293000	94856000	12	4	4	By MS/MS	177640000	54695000	65898000	57048000	12	4	4	By MS/MS	585580000	212200000	230200000
90	YAL043C	YAL043C	PTA1	88.472	4	4	5.4	0	5.1319			0.769553	-0.377907	0.518404	0.272471		0.733928	-0.446289	0.700297	0.17549		1.00544	0.00783279	0.0325167	0.93534		1.4	1	1	By MS/MS	17324000	5835300	5138400	6349800	1.9	2	2	By MS/MS	77574000	22843000	28507000	26224000	4.3	3	3	By MS/MS	128680000	47579000	37556000
91	YAL044C	YAL044C	GCV3	18.793	3	3	21.8	0	91.635			NaN	NaN	NaN	NaN		NaN	NaN	0	1		NaN	NaN	NaN	NaN		0	0	0		0	0	0	0	0	0	0		0	0	0	0	0	0	0		0	0	0
92	YAL049C	YAL049C	AIM2	27.089	3	3	15.4	0	14.634			1.11577	0.158041	0.733114	0.696516		1.10806	0.148035	0.923734	0.690302		1.00509	0.00732423	0.246829	0.971693		10.2	2	2	By MS/MS	532800000	142260000	135880000	254660000	4.1	1	1	By MS/MS	750320000	202030000	166160000	382140000	10.2	2	2	By MS/MS	1441300000	482730000	461600000
93	YAL051W	YAL051W	OAF1	118.89	2	2	3.4	0.0037538	2.6696			NaN	NaN	NaN	NaN		NaN	NaN	0	1		NaN	NaN	NaN	NaN		0	0	0		0	0	0	0	0	0	0		0	0	0	0	0	0	0		0	0	0
94	YAL053W	YAL053W	FLC2	87.468	4	4	9.8	0	40.921		1	1.20017	0.263241	1.72593	0.487301		1.17172	0.228624	1.08648	0.576832		1.044	0.0621198	0.427648	0.864651		6.4	3	3	By MS/MS	84408000	26591000	27745000	30073000	6.4	3	3	By MS/MS	76335000	24718000	31809000	19808000	6.4	3	3	By MS/MS	130420000	51621000	46511000
95	YAL058W	YAL058W	CNE1	56.967	2	2	5.4	0	5.7708		1	1.19137	0.252625	1.12885	0.506189		1.20284	0.266448	0.601967	0.502731		0.976118	-0.0348725	0.0515457	0.771034		2.6	1	1	By MS/MS	127140000	34462000	35685000	56995000	0	0	0		0	0	0	0	5.4	2	2	By MS/MS	72461000	37184000	19832000
96	YAL059W	YAL059W	ECM1	23.891	6	6	35.8	0	8.9457			0.748163	-0.418575	1.22613	0.092744		0.695372	-0.524143	1.43183	0.0760061		0.869073	-0.20245	0.957643	0.186044		4.7	1	1	By MS/MS	0	0	0	0	0	0	0		0	0	0	0	9	2	2	By MS/MS	138310000	49095000	44175000
97	YAL060W	YAL060W	BDH1	41.582	11	11	39.5	0	112.24			2.03279	1.02346	1.7144	0.000772129	1	2.49395	1.31843	1.53931	0.000242095	1	1.29868	0.377042	2.0266	0.0116438	1	17	3	3	By MS/MS	204170000	25659000	61841000	116670000	7.9	2	2	By MS/MS	393570000	201070000	50881000	141610000	17.5	3	3	By MS/MS	405510000	130110000	231260000
98	YAR002C-A	YAR002C-A	ERP1	24.723	6	6	35.2	0	44.753			0.904477	-0.144845	0.604093	0.477722		0.812624	-0.29934	0.829826	0.333389		0.876751	-0.189761	1.65872	0.134498		15.5	3	3	By MS/MS	646610000	216230000	200870000	229510000	15.5	3	3	By MS/MS	378590000	116960000	135250000	126370000	15.5	3	3	By MS/MS	599230000	227420000	195700000
99	YAR002W	YAR002W	NUP60	59.039	6	6	16.5	0	31.68			1.36892	0.453039	1.38635	0.198615		1.23524	0.304788	1.06511	0.423184		0.922585	-0.116247	0.733289	0.419894		9.5	4	4	By MS/MS	130230000	34840000	44793000	50600000	4.6	2	2	By MS/MS	153110000	58351000	43670000	51091000	2	1	1	By MS/MS	100160000	40450000	39669000
100	YAR007C	YAR007C	RFA1	70.347	21	21	44.1	0	143.32			1.26907	0.34377	3.16797	0.352138		1.11626	0.158668	1.63747	0.69242		0.855229	-0.225618	2.52989	0.122344		32.9	15	15	By MS/MS	2076900000	569530000	716720000	790690000	26.4	14	14	By MS/MS	1526600000	500940000	487610000	538100000	26.4	14	14	By MS/MS	2051500000	798000000	684370000
101	YAR014C	YAR014C	BUD14	78.981	3	3	6.2	0	9.6035			0.70696	-0.500299	NaN	0.267461		1.3619	0.445621	0	0.249052		1.6425	0.715893	0	0.0463953		2.1	1	1	By MS/MS	16386000	4631400	5223900	6530600	0	0	0		0	0	0	0	0	0	0		0	0	0
102	YAR015W	YAR015W	ADE1	34.603	19	19	62.7	0	137.58			0.861846	-0.214498	0.942156	0.331468		0.80415	-0.314463	1.84448	0.309964		0.960041	-0.0588321	0.34298	0.598929		22.2	7	7	By MS/MS	267590000	99794000	77128000	90668000	13.1	4	4	By MS/MS	115290000	37511000	47703000	30076000	9.2	3	3	By MS/MS	152590000	58129000	51759000
104	YAR028W	YAR028W		26.458	2	2	9.8	0	4.2044			0.95818	-0.0616318	0.219208	0.830623		1.04	0.056586	0.106273	0.89761		1.17644	0.234432	0.580375	0.52074		4.7	1	1	By MS/MS	24358000	8839300	7173200	8345900	4.7	1	1	By matching	20555000	8686500	6045600	5822900	4.7	1	1	By MS/MS	26325000	10308000	8085400
105	YGL053W;YAR031W	YGL053W;YAR031W	PRM9;PRM8	27.25	4	4	14.8	0	5.6548			1.43371	0.519753	1.10943	0.156988		1.39563	0.480917	0.810917	0.191456		0.998818	-0.00170615	0.00384637	0.89814		7.2	2	2	By MS/MS	36028000	7150400	11519000	17359000	3	1	1	By MS/MS	25141000	11611000	6155700	7374600	7.2	2	2	By MS/MS	101990000	36363000	32088000
106	YAR042W	YAR042W	SWH1	135.1	4	4	4.5	0	8.318			1.48077	0.566349	2.59548	0.12206		1.50247	0.587332	3.15279	0.104825		1.06263	0.0876356	0.243732	0.775201		4.5	4	4	By MS/MS	141250000	37564000	46977000	56713000	0.7	1	1	By MS/MS	13839000	5540300	2979400	5319500	2	2	2	By MS/MS	114340000	48330000	43940000
107	YAR071W;YHR215W	YAR071W;YHR215W	PHO11;PHO12	52.757	6	4	22.1	0	59.639			0.8623	-0.213738	NaN	0.52215		0.95667	-0.0639068	0	0.771417		1.1091	0.149389	0	0.572621		4.3	2	1	By MS/MS	125680000	34205000	45910000	45560000	1.9	1	0	By matching	0	0	0	0	1.9	1	0	By matching	0	0	0
108	YDR224C;YBL002W	YDR224C;YBL002W	HTB2;HTB1	14.252	8	8	47.3	0	120.15			1.0494	0.0695661	1.69052	0.905534		0.92454	-0.113193	1.23374	0.574366		0.925211	-0.112145	1.75816	0.422934		45	7	7	By MS/MS	15851000000	5410500000	5049500000	5390800000	45	7	7	By MS/MS	15947000000	5134800000	5551300000	5260700000	45	7	7	By MS/MS	18769000000	7187400000	6300300000
109	YDR225W;YBL003C	YDR225W;YBL003C	HTA2;HTA1	13.989	5	4	56.8	0	203.5			0.971419	-0.0418344	0.263388	0.695681		0.9095	-0.136855	1.03911	0.508989		0.902514	-0.147979	0.912422	0.300116		51.5	4	4	By MS/MS	11350000000	4208500000	3499000000	3642000000	29.5	3	3	By MS/MS	6462600000	2202800000	2199100000	2060600000	51.5	4	4	By MS/MS	8823500000	3525600000	2928700000
110	YBL004W	YBL004W	UTP20	287.56	14	13	6.2	0	38.022			0.872834	-0.19622	2.44707	0.366728		0.834632	-0.260788	1.89419	0.398119		0.943014	-0.0846492	1.30671	0.473165		4.9	11	10	By MS/MS	517990000	195250000	139000000	183730000	3.1	8	7	By MS/MS	260870000	85639000	94539000	80694000	4.9	12	11	By MS/MS	434140000	153340000	131020000
112	YBL007C	YBL007C	SLA1	135.85	17	17	20.8	0	90.546			1.13658	0.184703	1.51414	0.630084		1.17219	0.229212	1.49045	0.531715		1.06631	0.0926224	2.44877	0.577818		12.8	10	10	By MS/MS	1001900000	300180000	304240000	397470000	10.5	10	10	By MS/MS	847500000	343670000	243940000	259890000	5.5	7	7	By MS/MS	962660000	410780000	324980000
113	YBL011W	YBL011W	SCT1	85.693	7	7	9.5	0	11.803			1.12428	0.169007	0.0770535	0.715604		0.736608	-0.441032	0.369514	0.129439		0.691703	-0.531775	0.487035	0.000992058		6.9	5	5	By MS/MS	201710000	65621000	51714000	84374000	4.3	3	3	By MS/MS	128850000	34487000	29911000	64452000	4	3	3	By MS/MS	135970000	54445000	50133000
115	YBL015W	YBL015W	ACH1	58.711	10	10	32.1	0	41.418			1.10067	0.138385	2.09506	0.747063		1.36853	0.452627	2.46244	0.211305		1.27588	0.351497	1.53337	0.0189676	1	28.1	8	8	By MS/MS	837140000	239220000	231850000	366070000	13.1	6	6	By MS/MS	659230000	257940000	153490000	247800000	9.1	4	4	By MS/MS	528110000	179450000	199850000
116	YBL016W	YBL016W	FUS3	40.772	5	4	15.3	0	4.6269			0.660851	-0.597603	NaN	0.191057		0.57435	-0.799999	0	0.0550746		0.86266	-0.213136	0	0.531695		2.3	1	1	By MS/MS	0	0	0	0	2.3	1	0	By matching	0	0	0	0	4.5	2	1	By MS/MS	0	0	0
117	YBL017C	YBL017C	PEP1	177.78	20	17	14.2	0	71.214			1.06697	0.0935157	0.367611	0.866272		0.961334	-0.0568904	0.303176	0.843038		0.946841	-0.0788055	0.654114	0.500301		10.8	15	13	By MS/MS	1355100000	480410000	436950000	437760000	8.1	11	9	By MS/MS	555550000	170880000	216150000	168510000	7.8	11	10	By MS/MS	867760000	342670000	299160000
119	YBL022C	YBL022C	PIM1	127.11	15	15	16.8	0	81.309	1		1.27099	0.345957	1.42808	0.30044		1.47437	0.5601	2.0574	0.121034		1.22091	0.287953	1.53768	0.0565345		11	9	9	By MS/MS	450040000	86831000	115330000	247880000	8.9	8	8	By MS/MS	357630000	90701000	194530000	72397000	9	9	9	By MS/MS	512730000	173690000	242810000
120	YBL023C	YBL023C	MCM2	98.778	7	7	10.4	0	36.668			1.09996	0.137451	0.975958	0.793322		1.06596	0.092147	0.667205	0.889218		0.969966	-0.0439937	0.267261	0.708177		6.2	5	5	By MS/MS	158560000	50105000	54752000	53705000	2	2	2	By MS/MS	11512000	3019500	4407900	4084200	5.8	4	4	By MS/MS	184660000	55173000	81467000
121	YBL024W	YBL024W	NCL1	77.878	28	28	51.8	0	237.88			0.924461	-0.113315	1.01263	0.433496		0.879289	-0.185591	1.06612	0.38766		0.943231	-0.0843168	1.11125	0.535942		34.5	18	18	By MS/MS	2924800000	983540000	917860000	1023400000	32.2	17	17	By MS/MS	2600700000	886670000	1006400000	707650000	27.2	14	14	By MS/MS	2166900000	766160000	836100000
122	YBL026W	YBL026W	LSM2	11.163	5	5	47.4	0	18.625			1.06341	0.0887024	0.552985	0.917248		1.01482	0.0212263	0.102409	0.935289		0.977672	-0.0325769	0.194202	0.759607		18.9	2	2	By MS/MS	116250000	36610000	36641000	42996000	18.9	2	2	By MS/MS	129410000	42860000	45337000	41214000	32.6	3	3	By MS/MS	238450000	82703000	86091000
123	YBR084C-A;YBL027W	YBR084C-A;YBL027W	RPL19B;RPL19A	21.704	14	14	41.8	0	185.06			0.981822	-0.026467	0.788799	0.758944		0.971848	-0.0411971	1.6417	0.794031		1.02814	0.0400432	0.561775	0.737004		41.8	13	13	By MS/MS	61819000000	18569000000	19493000000	23758000000	41.8	13	13	By MS/MS	42672000000	13995000000	15096000000	13582000000	41.8	13	13	By MS/MS	46072000000	15571000000	16475000000
124	YBL030C;YBR085W	YBL030C	PET9	34.426	21	19	54.1	0	168.7			1.26115	0.334742	3.11028	0.366142		1.2925	0.37016	4.76375	0.314998		1.06779	0.094627	0.943044	0.342842		50	16	14	By MS/MS	9811600000	2076900000	2663400000	5071300000	50.3	18	16	By MS/MS	8610100000	2629500000	2122600000	3857900000	50.6	19	17	By MS/MS	21220000000	5167000000	4827500000
126	YBL032W	YBL032W	HEK2	41.682	11	11	32.3	0	165.58			1.0498	0.0701102	1.14952	0.929875		1.03901	0.0552133	1.16474	0.889493		0.988269	-0.017025	0.229009	0.828987		21.8	7	7	By MS/MS	1039200000	310620000	350100000	378500000	24.9	8	8	By MS/MS	1158900000	383510000	376700000	398690000	21.3	7	7	By MS/MS	1471000000	554430000	497000000
127	YBL033C	YBL033C	RIB1	38.332	2	2	6.1	0.0044313	2.474			1.81551	0.860377	0.922112	0.0275019		1.84664	0.884906	0.704548	0.0209496		0.842679	-0.246945	0.539417	0.470165		0	0	0		0	0	0	0	0	0	0		0	0	0	0	3.5	1	1	By MS/MS	27265000	12459000	11163000
128	YBL035C	YBL035C	POL12	78.773	3	3	7	0	8.108			1.0396	0.056029	0.310538	0.972406		0.798472	-0.324686	0.604943	0.429871		0.763755	-0.388819	0.870577	0.259162		5	2	2	By MS/MS	60208000	25577000	16553000	18077000	0	0	0		0	0	0	0	2	1	1	By MS/MS	0	0	0
129	YBL036C	YBL036C		29.123	11	11	52.5	0	62.309			1.2231	0.290542	NaN	0.398027		1.39794	0.483299	0	0.181636		1.43141	0.517441	0	0.000477029		0	0	0		0	0	0	0	3.9	1	1	By MS/MS	472190	211720	136290	124180	0	0	0		0	0	0
130	YBL037W	YBL037W	APL3	115.01	4	4	4.7	0	6.707			0.94465	-0.0821485	0.424007	0.798134		0.963332	-0.0538956	0.087281	0.883699		1.06765	0.0944401	0.278407	0.802745		2.2	2	2	By MS/MS	4466400	1511900	1006300	1948200	1	1	1	By matching	5051300	1940100	1609800	1501500	2	2	2	By MS/MS	22581000	8815100	8929500
131	YBL039C	YBL039C	URA7	64.71	23	21	51.3	0	165.58			0.800037	-0.321862	2.73265	0.0539678		0.833441	-0.262848	2.68703	0.23547		1.02534	0.0360955	0.786363	0.770663		33.9	14	13	By MS/MS	2624300000	915400000	744040000	964910000	33.9	14	13	By MS/MS	1466000000	456580000	573110000	436350000	43	18	17	By MS/MS	3732400000	1253800000	1210200000
133	YBL041W	YBL041W	PRE7	26.871	10	10	60.6	0	76.238			1.11622	0.158621	0.8772	0.695043		1.15551	0.20853	1.86454	0.570327		1.07499	0.104329	0.425401	0.523797		26.1	4	4	By MS/MS	325010000	93337000	103340000	128330000	8.3	1	1	By MS/MS	48417000	17878000	15491000	15048000	16.2	3	3	By MS/MS	461980000	79764000	83969000
134	YBL042C	YBL042C	FUI1	72.164	3	3	7.2	0	27.272			0.461899	-1.11435	NaN	0.0181871		0.354869	-1.49464	0	0.000359631		0.78458	-0.350008	0	0.309028		7.2	3	3	By MS/MS	29415000	19069000	5654500	4691900	0	0	0		0	0	0	0	0	0	0		0	0	0
135	YBL045C	YBL045C	COR1	50.227	19	19	53.4	0	176.08			1.19126	0.252483	1.91574	0.509127		1.42896	0.514961	3.26828	0.155055		1.15403	0.206675	2.09181	0.0273569	1	41.6	13	13	By MS/MS	2666400000	1334400000	786390000	545580000	33.9	10	10	By MS/MS	790450000	317420000	204030000	269000000	38.7	12	12	By MS/MS	1914500000	859980000	619910000
136	YBL046W	YBL046W	PSY4	50.655	3	3	10.4	0	3.6629			1.23192	0.30091	NaN	0.486956		0.884095	-0.177727	0	0.65966		0.74702	-0.420781	0	0.222511		4.1	1	1	By MS/MS	0	0	0	0	0	0	0		0	0	0	0	2.9	1	1	By MS/MS	9008500	0	0
137	YBL047C	YBL047C	EDE1	150.78	22	22	25.2	0	279.53			1.30464	0.38365	1.82621	0.244035		1.33962	0.42182	1.67047	0.244481		1.04989	0.0702404	0.421227	0.687795		12.2	12	12	By MS/MS	725680000	184680000	263270000	277720000	10.1	7	7	By MS/MS	330890000	133710000	92886000	104300000	8.9	8	8	By MS/MS	601430000	244960000	229320000
138	YBL050W	YBL050W	SEC17	32.802	11	11	47.9	0	110.94			1.22757	0.295808	2.77307	0.388007		1.20601	0.270245	3.9329	0.459237		1.01871	0.0267445	0.305684	0.852024		42.5	9	9	By MS/MS	1209500000	330750000	395310000	483450000	40.1	8	8	By MS/MS	1568200000	567270000	471490000	529430000	40.1	9	9	By MS/MS	1307000000	474230000	451020000
139	YBL051C	YBL051C	PIN4	73.775	4	4	9.4	0	21.081			1.13709	0.185341	0.46921	0.634252		1.07001	0.0976271	0.35008	0.865404		0.98655	-0.019536	0.0318646	0.829265		1.5	1	1	By MS/MS	9257000	3444200	2489100	3323700	1.5	1	1	By MS/MS	27377000	10340000	8964000	8073600	4	2	2	By MS/MS	52564000	19621000	20775000
140	YBL054W	YBL054W	TOD6	59.225	2	2	4.4	0.0069394	2.2941			1.19728	0.259765	0.278218	0.510096		1.1803	0.23915	0.395122	0.55072		1.07766	0.107898	0.566073	0.624282		4.4	2	2	By MS/MS	243910000	72930000	73011000	97969000	4.4	2	2	By MS/MS	281290000	88976000	93197000	99114000	1.5	1	1	By matching	222930000	89670000	85034000
141	YBL055C	YBL055C		47.389	5	5	17.2	0	10.282			NaN	NaN	NaN	NaN		NaN	NaN	0	1		NaN	NaN	NaN	NaN		0	0	0		0	0	0	0	0	0	0		0	0	0	0	0	0	0		0	0	0
142	YBL056W	YBL056W	PTC3	51.331	8	6	27.8	0	61.363			0.943374	-0.0840977	0.0930309	0.618533		1.12107	0.164873	0.715073	0.714681		1.3366	0.418567	0.334285	0.0282964		0	0	0		0	0	0	0	1.7	1	0	By matching	0	0	0	0	9.2	3	2	By MS/MS	91616000	28325000	40251000
143	YBL057C	YBL057C	PTH2	22.435	5	5	29.3	0	12.395			1.3198	0.400315	0.941297	0.28027		1.29621	0.374296	0.929691	0.322144		0.926442	-0.110227	1.00567	0.508366		13.9	2	2	By MS/MS	108190000	39468000	29452000	39271000	13.9	2	2	By MS/MS	90987000	28557000	27187000	35242000	24	4	4	By MS/MS	136040000	56201000	46407000
144	YBL058W	YBL058W	SHP1	46.987	12	12	41.4	0	266.82			1.03452	0.0489617	0.101938	0.987745		0.977944	-0.0321768	0.0850765	0.904807		0.985885	-0.0205094	0.0829191	0.80891		14.4	5	5	By MS/MS	241830000	61247000	79535000	101050000	5.2	2	2	By MS/MS	100580000	31540000	38397000	30646000	10.2	3	3	By MS/MS	212770000	90695000	76774000
145	YBL061C	YBL061C	SKT5	77.066	2	2	2.7	0	3.8756			0.893525	-0.16242	0.32043	0.674819		0.805966	-0.311209	1.25015	0.448807		0.915765	-0.126951	0.192538	0.704922		1.3	1	1	By MS/MS	29340000	8727600	9585700	11026000	0	0	0		0	0	0	0	2.7	2	2	By MS/MS	38484000	13038000	11091000
146	YBL064C	YBL064C	PRX1	29.495	6	6	24.9	0	15.181			1.06474	0.090502	0.104407	0.912618		1.38245	0.467228	0.55561	0.19144		1.30766	0.386985	1.0169	0.0433842		8.8	2	2	By MS/MS	153260000	40651000	46424000	66180000	8.8	2	2	By MS/MS	131630000	67442000	34508000	29677000	17.2	4	4	By MS/MS	615520000	150220000	156730000
147	YBL068W	YBL068W	PRS4	35.72	9	6	40.8	0	50.349			0.969607	-0.0445286	0.475179	0.720373		0.974471	-0.0373089	0.618138	0.792612		1.01272	0.0182286	0.0732084	0.998388		32.2	7	5	By MS/MS	356540000	122680000	103070000	130790000	22.7	5	3	By MS/MS	176250000	59277000	64673000	52301000	28.5	6	5	By MS/MS	487550000	194150000	148390000
148	YBL069W;YBL068W-A	YBL069W;YBL068W-A	AST1	48.348	8	7	18.2	0	30.862			0.966098	-0.0497589	0.180633	0.706574		1.2097	0.274652	0.968557	0.479476		1.12714	0.17267	1.21977	0.398151		13.3	5	4	By MS/MS	290330000	91926000	84793000	113610000	8.6	4	3	By MS/MS	128480000	43387000	46733000	38361000	8.6	4	3	By MS/MS	153300000	58368000	57741000
149	YER102W;YBL072C	YER102W;YBL072C	RPS8A;RPS8B	22.489	15	15	62.5	0	299.65			1.00921	0.0132231	0.26317	0.928948		1.03235	0.0459353	0.847359	0.943525		1.03665	0.0519247	1.68276	0.638926		61	13	13	By MS/MS	23755000000	7356300000	7331200000	9067100000	61	13	13	By MS/MS	28488000000	9899500000	9508800000	9080000000	61	13	13	By MS/MS	28031000000	10226000000	10057000000
150	YBL075C	YBL075C	SSA3	70.546	26	2	32.7	0.0030349	2.8248	1	1	NaN	NaN	NaN	NaN		NaN	NaN	0	1		NaN	NaN	NaN	NaN		18.8	18	0	By matching	0	0	0	0	17.9	17	0	By matching	0	0	0	0	18.2	17	0	By matching	0	0	0
151	YBL076C	YBL076C	ILS1	122.98	78	78	68.8	0	323.31			0.743595	-0.427411	2.33003	0.0122096	1	0.695507	-0.523863	3.21465	0.0228447	1	0.94059	-0.0883627	0.757541	0.518618		42.7	36	36	By MS/MS	4225200000	1622800000	1231800000	1370500000	29.5	28	28	By MS/MS	2907700000	855010000	1195100000	857630000	34	28	28	By MS/MS	3225200000	1060100000	1053300000
152	YBL079W	YBL079W	NUP170	169.47	8	8	7.5	0	18.179			0.959555	-0.0595631	0.374735	0.833261		1.05117	0.0719911	0.097341	0.925533		1.08757	0.121102	0.171566	0.662425		6	6	6	By MS/MS	136960000	47449000	41750000	47758000	1.7	2	2	By MS/MS	37921000	19384000	10258000	8278800	3.4	4	4	By MS/MS	168040000	71358000	50356000
153	YBL086C	YBL086C		51.996	3	3	7.3	0	7.5248			3.74647	1.90553	0.501182	1.10481e-07		1.3149	0.394949	0.825078	0.293113		0.354506	-1.49612	0.44467	7.84199e-14		3.2	1	1	By MS/MS	0	0	0	0	0	0	0		0	0	0	0	4.1	2	2	By MS/MS	86000000	48121000	24331000
154	YER117W;YBL087C	YER117W;YBL087C	RPL23A;RPL23B	14.473	12	12	62	0	277.78			0.987299	-0.0184411	0.516525	0.792669		0.990054	-0.0144205	0.36755	0.881319		1.02337	0.0333309	1.28368	0.794499		54	10	10	By MS/MS	48193000000	16175000000	14013000000	18006000000	59.9	10	10	By MS/MS	50248000000	17685000000	17015000000	15548000000	62	12	12	By MS/MS	62772000000	23242000000	22228000000
155	YBL091C	YBL091C	MAP2	47.518	15	15	40.1	0	177.23			1.0643	0.0899028	1.17405	0.858031		1.11005	0.150627	1.82405	0.709586		1.03674	0.0520592	0.666516	0.637847		36.8	14	14	By MS/MS	2350000000	736240000	740940000	872820000	21.9	9	9	By MS/MS	1249800000	459310000	399020000	391470000	15	6	6	By MS/MS	1659400000	614840000	608380000
156	YBL092W	YBL092W	RPL32	14.771	14	14	73.1	0	120.58			0.980907	-0.0278122	0.322637	0.753334		0.973806	-0.0382941	0.538918	0.803391		1.05487	0.077059	0.757307	0.45244		66.9	12	12	By MS/MS	19110000000	5929600000	6131300000	7049500000	72.3	13	13	By MS/MS	26273000000	7635700000	9850800000	8786100000	72.3	13	13	By MS/MS	21860000000	6814200000	8153900000
158	YBL099W	YBL099W	ATP1	58.607	26	26	58.7	0	323.31			1.06804	0.0949704	1.27166	0.846267		1.15226	0.204467	1.45839	0.597845		1.12906	0.175118	1.46963	0.0640061		42.6	17	17	By MS/MS	7570600000	2392900000	2219500000	2958100000	46.6	19	19	By MS/MS	5840100000	2271400000	1827000000	1741600000	45.1	20	20	By MS/MS	10116000000	3818000000	3771100000
160	YBL102W	YBL102W	SFT2	24.274	4	4	22.3	0	17.133			1.02649	0.0377129	0.283766	0.979726		0.845007	-0.242965	0.762149	0.430445		0.825338	-0.276943	0.551958	0.0321188		17.2	3	3	By MS/MS	338840000	111820000	109070000	117950000	22.3	4	4	By MS/MS	591950000	110250000	116140000	365570000	22.3	4	4	By MS/MS	582790000	158530000	128720000
162	YBL105C	YBL105C	PKC1	131.48	5	5	4.4	0	11.065			0.995939	-0.00587038	0.0360321	0.92024		1.11719	0.159871	0.460288	0.688762		1.06869	0.0958379	0.382409	0.799716		1.8	2	2	By MS/MS	30089000	9519700	8749000	11820000	1	1	1	By MS/MS	17857000	5599800	5988500	6268600	1	1	1	By MS/MS	39192000	14842000	14897000
165	YBR002C	YBR002C	RER2	32.693	3	3	17.8	0	4.3544			0.827662	-0.272886	0.775759	0.518972		0.814197	-0.296551	0.555317	0.469931		0.951995	-0.0709747	0.283106	0.827091		14.3	2	2	By MS/MS	42116000	11499000	15634000	14983000	3.5	1	1	By MS/MS	13421000	3546800	6181600	3692900	3.5	1	1	By MS/MS	27802000	11431000	10068000
166	YBR003W	YBR003W	COQ1	52.559	3	3	7.4	0.007573	2.1613			1.2549	0.327572	NaN	0.443035		1.1617	0.216238	0	0.583075		0.91309	-0.131171	0	0.695969		2.5	1	1	By MS/MS	10908000	3515400	3693000	3699900	2.1	1	1	By MS/MS	0	0	0	0	0	0	0		0	0	0
168	YBR006W	YBR006W	UGA2	54.189	3	3	7	0	4.4825			NaN	NaN	NaN	NaN		NaN	NaN	0	1		NaN	NaN	NaN	NaN		0	0	0		0	0	0	0	0	0	0		0	0	0	0	0	0	0		0	0	0
169	YNL030W;YBR009C	YNL030W;YBR009C	HHF1;HHF2	11.368	10	10	62.1	0	66.51			1.0172	0.0246074	0.518481	0.978678		0.91073	-0.134905	1.61416	0.514226		0.884543	-0.176996	1.60772	0.220065		58.3	7	7	By MS/MS	10110000000	3503600000	3180500000	3426400000	62.1	10	10	By MS/MS	10956000000	3398600000	4012800000	3544600000	62.1	9	9	By MS/MS	16496000000	6280600000	5531100000
170	YNL031C;YBR010W	YNL031C;YBR010W	HHT1;HHT2	15.356	4	4	19.9	0	9.5535			0.857005	-0.222624	0.857501	0.166732		0.70055	-0.51344	1.02263	0.0255812		0.803706	-0.315261	0.998219	0.0329656		19.9	4	4	By MS/MS	6782700000	2376100000	1853300000	2553300000	19.9	3	3	By MS/MS	3089900000	1186100000	984330000	919500000	13.2	2	2	By MS/MS	3506700000	1379700000	1183900000
171	YBR011C	YBR011C	IPP1	32.299	24	24	75.3	0	323.31			1.08737	0.120839	0.510561	0.786801		1.05352	0.075212	0.407507	0.876684		0.953513	-0.0686756	0.536858	0.605537		40.8	10	10	By MS/MS	1920900000	616290000	653030000	651580000	46.7	10	10	By MS/MS	1881700000	635570000	647210000	598960000	41.1	10	10	By MS/MS	1868100000	718370000	654450000
172	YBR014C	YBR014C	GRX7	22.565	3	3	16.3	0	4.8679			1.28501	0.361781	1.36164	0.322398		1.35429	0.437542	1.95277	0.224761		1.05626	0.0789718	0.500204	0.740497		10.3	2	2	By MS/MS	292740000	79175000	83622000	129940000	10.3	2	2	By MS/MS	200590000	69744000	67224000	63622000	16.3	3	3	By MS/MS	302730000	132990000	100840000
173	YBR015C	YBR015C	MNN2	67.773	14	14	27.6	0	50.392			0.946886	-0.078738	0.502007	0.644022		0.979602	-0.029733	0.184508	0.910952		0.890226	-0.167757	0.523684	0.182379		26	13	13	By MS/MS	1052100000	304640000	361530000	385970000	18.3	10	10	By MS/MS	777590000	219070000	308790000	249720000	18.3	10	10	By MS/MS	684860000	274430000	220900000
175	YBR017C	YBR017C	KAP104	103.68	6	6	7.1	0	18.409			1.03337	0.0473613	0.428106	0.973744		1.16027	0.214458	1.55377	0.603165		1.09122	0.125936	1.08115	0.556067		6.2	5	5	By MS/MS	498210000	153340000	143900000	200970000	1	1	1	By MS/MS	17300000	7604100	5482900	4213100	3.2	3	3	By MS/MS	561440000	199880000	201510000
176	YBR023C	YBR023C	CHS3	131.6	5	5	5.2	0	11.999			0.815353	-0.294503	0.774751	0.214159		0.67565	-0.565653	1.83952	0.0570122		0.798874	-0.323961	1.92571	0.040424	1	5.2	5	5	By MS/MS	155950000	64077000	44019000	47856000	2.7	3	3	By MS/MS	113520000	30001000	40895000	42626000	1.5	2	2	By MS/MS	169560000	55951000	52194000
177	YBR025C	YBR025C	OLA1	44.174	21	21	67	0	303.52			1.15193	0.204054	2.25824	0.60528		0.0347166	-4.84823	2.2924	7.18558e-92	1	0.0499421	-4.3236	2.78889	1.9126e-177	1	42.4	13	13	By MS/MS	7984300000	3623300000	3988700000	372290000	38.8	12	12	By MS/MS	6293900000	149170000	2888900000	3255900000	50	15	15	By MS/MS	11181000000	6607700000	262530000
178	YBR026C	YBR026C	ETR1	42.066	13	13	48.9	0	92.753			1.10007	0.137594	0.749535	0.748915		1.34362	0.426128	1.88353	0.24361		1.24405	0.315042	1.95159	0.000619601	1	39.2	11	11	By MS/MS	2288500000	583660000	660910000	1043900000	39.2	11	11	By MS/MS	2239600000	769010000	600410000	870180000	29.5	9	9	By MS/MS	1662200000	558810000	724880000
179	YBR029C	YBR029C	CDS1	51.822	6	6	10.9	0	19.743			0.995732	-0.00617122	0.043212	0.844966		0.843747	-0.245117	1.08842	0.26598		0.820674	-0.285118	2.47137	0.0529963		10.9	6	6	By MS/MS	15799000000	5459600000	4310400000	6028600000	10.9	6	6	By MS/MS	14496000000	5097500000	5009700000	4389200000	10.9	6	6	By MS/MS	18418000000	7090600000	6406000000
180	YBR031W	YBR031W	RPL4A	39.092	23	2	60.8	0	323.31			1.0076	0.0109248	0.0753929	0.918935		1.01421	0.020351	0.281691	0.996697		1.02515	0.0358386	0.518807	0.77287		60.5	22	2	By MS/MS	766610000	271860000	204700000	290050000	60.8	23	2	By MS/MS	1276400000	460140000	416460000	399820000	58.8	21	2	By MS/MS	1141800000	419940000	387870000
181	YBR034C	YBR034C	HMT1	39.786	8	8	29.3	0	31.491			0.799734	-0.322407	0.421316	0.345797		0.799861	-0.322179	0.445856	0.312808		0.937641	-0.0928923	0.488244	0.564489		7.2	2	2	By MS/MS	43164000	15106000	12984000	15075000	10.3	4	4	By MS/MS	66560000	36000000	17184000	13376000	0	0	0		0	0	0
182	YBR035C	YBR035C	PDX3	26.908	11	11	52.6	0	110.4			1.28188	0.358257	1.44022	0.281151		1.14948	0.200976	0.565159	0.584757		0.928613	-0.10685	1.81747	0.377817		0	0	0		0	0	0	0	0	0	0		0	0	0	0	6.6	1	1	By MS/MS	27624000	11033000	9488000
183	YBR037C	YBR037C	SCO1	33.166	2	2	10.2	0	3.657			1.08965	0.123861	0.508795	0.827767		1.16053	0.214789	0.471248	0.585695		1.04789	0.0674824	0.350989	0.861683		10.2	2	2	By MS/MS	42504000	13047000	12836000	16621000	0	0	0		0	0	0	0	3.1	1	1	By MS/MS	0	0	0
184	YBR038W	YBR038W	CHS2	109.88	3	3	5.9	0	4.7129			NaN	NaN	NaN	NaN		NaN	NaN	0	1		NaN	NaN	NaN	NaN		1.7	1	1	By MS/MS	0	0	0	0	0	0	0		0	0	0	0	2.8	1	1	By MS/MS	4947400	4947400	0
185	YBR039W	YBR039W	ATP3	34.35	11	11	50.8	0	93.534			1.06858	0.0957004	0.294276	0.860373		1.20395	0.26778	1.58556	0.463429		1.20141	0.264732	1.13637	0.080748		29.9	7	7	By MS/MS	986990000	279590000	265730000	441670000	35.4	6	6	By MS/MS	654230000	257020000	200510000	196700000	35.4	7	7	By MS/MS	983140000	374350000	362450000
186	YBR041W	YBR041W	FAT1	77.14	4	4	7.2	0	20.438			1.17376	0.231135	0.593874	0.521459		1.09482	0.130694	0.682304	0.726365		0.885313	-0.17574	0.416631	0.163726		7.2	4	4	By MS/MS	303790000	89963000	102480000	111350000	4.6	3	3	By MS/MS	247260000	79973000	91109000	76181000	4.6	3	3	By MS/MS	1097100000	516640000	361430000
187	YBR042C	YBR042C	CST26	45.515	4	4	12.3	0	12.839			1.10912	0.149419	0.844237	0.774488		0.986991	-0.0188914	0.233015	0.94965		0.802636	-0.317182	4.90265	0.355857		12.3	4	4	By MS/MS	74973000	22888000	27860000	24225000	0	0	0		0	0	0	0	2	1	1	By MS/MS	22854000	9991700	7178100
188	YBR046C	YBR046C	ZTA1	37.018	6	6	22.2	0	10.172			1.37233	0.456624	0.464197	0.215747		1.18565	0.245673	0.426505	0.5428		0.94518	-0.0813393	0.140359	0.603479		10.5	3	3	By MS/MS	17830000	5338200	4817700	7673700	13.5	4	4	By MS/MS	47076000	18752000	5764500	22559000	7.2	3	3	By MS/MS	73600000	28143000	25595000
189	YDR025W;YBR048W	YDR025W;YBR048W	RPS11B;RPS11A	17.749	16	16	70.5	0	139.08			1.02337	0.0333325	0.522264	0.9909		1.10073	0.138465	1.71604	0.735832		1.0422	0.0596326	1.1175	0.578396		63.5	14	14	By MS/MS	40751000000	13049000000	12026000000	15676000000	57.1	11	11	By MS/MS	38803000000	13822000000	12998000000	11984000000	62.2	13	13	By MS/MS	41375000000	15337000000	15302000000
190	YBR049C	YBR049C	REB1	91.873	10	10	18.6	0	23.808			1.24873	0.320462	1.18677	0.392255		1.04112	0.0581359	0.125524	0.973299		0.839621	-0.252189	0.979438	0.10524		3.7	2	2	By MS/MS	40035000	15314000	14510000	10211000	4.9	3	3	By MS/MS	133440000	48702000	41796000	42946000	3.7	2	2	By MS/MS	44236000	21306000	14113000
191	YBR052C	YBR052C	RFS1	22.921	7	7	38.1	0	36.658			1.68923	0.75637	0.956569	0.0232525		1.67155	0.741183	1.33985	0.0308721	1	1.01931	0.0275909	0.0450177	0.960537		10.5	2	2	By MS/MS	147310000	31745000	42299000	73268000	10	1	1	By MS/MS	17765000	6774900	4563600	6426500	0	0	0		0	0	0
192	YBR053C	YBR053C		40.295	11	11	38.8	0	52.473			1.44825	0.534308	NaN	0.121364		1.91453	0.936994	0	0.00564064		1.2681	0.342669	0	0.0755666		2.8	1	1	By MS/MS	0	0	0	0	0	0	0		0	0	0	0	0	0	0		0	0	0
193	YBR054W	YBR054W	YRO2	38.719	4	2	15.1	0	24.227			2.7814	1.47581	0.95872	4.17425e-06		3.64366	1.86539	1.01539	1.54395e-08		1.30415	0.383111	0.650241	0.0456354		15.1	4	2	By MS/MS	262800000	17767000	82400000	162630000	12.5	3	1	By MS/MS	196990000	121790000	20254000	54943000	12.5	3	1	By MS/MS	331970000	145580000	167780000
194	YBR056W	YBR056W		57.821	5	5	9.4	0	6.326			1.6316	0.706287	NaN	0.0736692		1.6464	0.719315	0	0.0610625		0.91135	-0.133923	0	0.690154		3.6	2	2	By MS/MS	95517000	18732000	35139000	41646000	2	1	1	By MS/MS	0	0	0	0	0	0	0		0	0	0
195	YBR058C	YBR058C	UBP14	88.629	8	8	13.2	0	19.41			0.932316	-0.101109	0.174939	0.744226		1.08634	0.119482	0.145374	0.814738		1.07731	0.107439	0.402744	0.707715		1.5	1	1	By MS/MS	13084000	4873500	4249400	3961500	0	0	0		0	0	0	0	1.5	1	1	By matching	15421000	3782500	6223200
197	YBR059C	YBR059C	AKL1	123.99	5	5	5	0	10.105			1.10428	0.14311	0.588781	0.721015		1.28181	0.358179	0.821717	0.346059		1.14484	0.195147	1.51858	0.440919		3.8	4	4	By MS/MS	211240000	39499000	40441000	131300000	0	0	0		0	0	0	0	3.5	3	3	By MS/MS	60876000	20717000	25461000
198	YBR061C	YBR061C	TRM7	34.7	2	2	11.3	0	6.0768			0.781836	-0.355062	0.691321	0.301255		0.785004	-0.349228	1.93499	0.278084		0.951662	-0.071479	0.121441	0.637683		5.5	1	1	By MS/MS	28497000	11572000	7124200	9800800	5.5	1	1	By MS/MS	23815000	6148100	11136000	6531000	5.5	1	1	By MS/MS	39657000	13384000	14542000
199	YBR065C	YBR065C	ECM2	40.924	2	2	2.2	0.0069343	2.2886			0.895275	-0.159598	0.969393	0.624696		0.943668	-0.083648	0.481562	0.729744		1.06911	0.0964067	0.286161	0.745067		2.2	2	2	By MS/MS	67017000	23033000	18815000	25169000	2.2	1	1	By MS/MS	24290000	8755100	9132000	6402600	2.2	2	2	By MS/MS	93334000	34069000	30914000
200	YBR068C	YBR068C	BAP2	67.769	4	4	7.6	0	25.577			0.67479	-0.56749	2.05068	0.0272539	1	0.585052	-0.773364	2.19653	0.0108319	1	0.915908	-0.126726	0.481059	0.38468		7.6	4	4	By MS/MS	422090000	185000000	96363000	140720000	2.1	1	1	By MS/MS	95416000	27970000	46428000	21018000	4.6	2	2	By MS/MS	140830000	60243000	34257000
201	YBR069C	YBR069C	TAT1	68.757	3	3	5.7	0	14.378			0.811185	-0.301898	1.94709	0.204667		0.702176	-0.510096	2.00491	0.0834991		0.873499	-0.195122	1.97454	0.201064		5.7	3	3	By MS/MS	338710000	140750000	103090000	94870000	5.7	3	3	By MS/MS	286820000	75444000	119810000	91573000	5.7	3	3	By MS/MS	354340000	125200000	108260000
202	YBR070C	YBR070C	ALG14	27.035	3	3	15.2	0	4.3542			1.7704	0.824075	NaN	0.03517		1.1305	0.176961	0	0.655945		0.62891	-0.669075	0	0.0535197		8.4	2	2	By MS/MS	10034000	2485700	4241900	3306800	0	0	0		0	0	0	0	0	0	0		0	0	0
203	YBR072W	YBR072W	HSP26	23.879	18	18	87.4	0	160.38		1	8.93793	3.15994	1.93792	1.90229e-20	1	10.5871	3.40423	2.74776	1.94482e-22	1	1.12343	0.167904	0.137744	0.0765352		46.3	8	8	By MS/MS	2614200000	65227000	1270000000	1279000000	40.7	7	7	By MS/MS	3320200000	2127500000	114880000	1077900000	40.7	7	7	By MS/MS	4494000000	2897900000	1431800000
204	YBR073W	YBR073W	RDH54	107.94	3	3	3.3	0	4.4006			0.723162	-0.467609	0.56264	0.177888		1.11156	0.152587	0.305167	0.739509		1.64392	0.71714	1.06024	0.00177353		2.1	2	2	By MS/MS	70812000	18914000	17582000	34316000	0	0	0		0	0	0	0	1	1	1	By MS/MS	60702000	14039000	25016000
205	YBR074W	YBR074W	PFF1	111.03	7	7	9.5	0	30.662			0.994706	-0.00765774	0.0365094	0.820008		0.901164	-0.150139	1.32064	0.539735		0.921213	-0.118394	1.13492	0.412528		8.3	6	6	By MS/MS	432800000	144820000	136400000	151590000	8.3	6	6	By MS/MS	225320000	79264000	78476000	67583000	6.7	5	5	By MS/MS	319080000	112080000	123780000
206	YBR077C	YBR077C	SLM4	18.354	2	2	13.6	0.004126	2.661			0.743929	-0.426763	0.342118	0.337614		0.75083	-0.413442	1.02154	0.31721		0.987469	-0.0181921	0.0120651	0.946322		5.6	1	1	By MS/MS	0	0	0	0	5.6	1	1	By MS/MS	43200000	14282000	16181000	12737000	0	0	0		0	0	0
207	YBR078W	YBR078W	ECM33	43.768	6	6	11.4	0	103.19			0.964467	-0.0521955	0.80377	0.654162		0.700727	-0.513076	2.62705	0.0256817	1	0.748801	-0.417345	3.16033	0.0050861	1	11	4	4	By MS/MS	9255100000	3049900000	3379400000	2825700000	11.2	5	5	By MS/MS	7780900000	2047800000	3017200000	2715900000	11.2	5	5	By MS/MS	9180500000	3615900000	2676900000
208	YBR079C	YBR079C	RPG1	110.34	39	39	42.3	0	183.29			1.00613	0.00881932	0.302049	0.909774		1.02051	0.0292879	0.251254	0.981741		1.03197	0.0453961	0.941476	0.692169		33	28	28	By MS/MS	3946600000	1196200000	1182600000	1567700000	29.3	26	26	By MS/MS	3285300000	1135300000	1052800000	1097200000	33.6	29	29	By MS/MS	3920400000	1445500000	1348700000
209	YBR080C	YBR080C	SEC18	84.055	13	13	20.4	0	51.84			1.12693	0.172399	1.32956	0.660411		1.2144	0.280238	1.6005	0.442462		1.01074	0.015405	0.19753	0.981832		18.6	12	12	By MS/MS	1632200000	523770000	363470000	744960000	15.7	10	10	By MS/MS	1295600000	494250000	226940000	574420000	18.7	12	12	By MS/MS	1582000000	533450000	530470000
210	YBR082C;YDR059C	YBR082C	UBC4	16.456	3	3	37.8	0	91.434			1.74694	0.804832	3.00599	0.0217091	1	1.49829	0.583317	2.66464	0.105489		0.881064	-0.182682	0.727543	0.206367		25.7	2	2	By MS/MS	1355600000	269300000	485600000	600670000	37.8	2	2	By MS/MS	1480200000	599410000	274620000	606200000	37.8	3	3	By MS/MS	824140000	389550000	252730000
211	YBR084W	YBR084W	MIS1	106.22	36	31	41	0	210.61			1.00263	0.00378276	0.0285911	0.88791		1.06727	0.0939221	1.09531	0.834394		1.08111	0.112508	0.815939	0.250435		34.9	26	22	By MS/MS	4261500000	1169500000	1204700000	1887400000	33.1	25	22	By MS/MS	3923900000	1406400000	1252800000	1264700000	35.8	28	24	By MS/MS	5324000000	1757800000	1625800000
213	YBR086C	YBR086C	IST2	105.85	14	14	16.8	0	209.79			0.986934	-0.0189742	0.221587	0.811897		0.953028	-0.0694095	1.33996	0.812089		0.953742	-0.0683292	1.84297	0.550942		12.7	10	10	By MS/MS	1823600000	674550000	553040000	595960000	10.3	8	8	By MS/MS	440530000	152250000	166860000	121420000	14.3	10	10	By MS/MS	853130000	310120000	310070000
214	YBR087W	YBR087W	RFC5	39.941	4	4	16.9	0	11.431			1.0136	0.0194891	0.153193	0.992188		0.955595	-0.0655293	0.246807	0.767965		0.996114	-0.00561677	0.029116	0.882949		2.3	1	1	By MS/MS	93377000	26360000	29981000	37036000	7.3	2	2	By MS/MS	68928000	26533000	20977000	21418000	11.9	3	3	By MS/MS	146030000	52514000	50527000
215	YBR088C	YBR088C	POL30	28.916	13	13	69.8	0	109.47			0.943963	-0.0831978	0.712934	0.632076		0.742872	-0.428815	2.31076	0.16816		0.81247	-0.299614	1.38337	0.0208328	1	26.4	5	5	By MS/MS	196350000	70715000	62074000	63561000	12.4	3	3	By MS/MS	200110000	64125000	73234000	62750000	12.4	3	3	By MS/MS	155870000	55694000	51224000
216	YBR089C-A	YBR089C-A	NHP6B	11.476	2	2	26.3	0	35.285			1.3525	0.435624	1.69969	0.179115		1.14506	0.195418	0.346288	0.595479		0.84406	-0.244583	0.620018	0.0570374		26.3	2	2	By MS/MS	486810000	154600000	168820000	163390000	26.3	2	2	By MS/MS	609840000	303260000	137770000	168810000	26.3	2	2	By MS/MS	425150000	182200000	158360000
218	YBR092C;YBR093C	YBR092C;YBR093C	PHO3;PHO5	52.776	5	3	15.8	0	49.688			0.759616	-0.396658	0.307528	0.250298		0.825439	-0.276766	0.400094	0.37726		1.0819	0.113562	0.381865	0.687278		3.9	2	1	By MS/MS	19818000	7105700	5511700	7200300	1.9	1	0	By matching	0	0	0	0	1.9	1	0	By matching	0	0	0
219	YBR094W	YBR094W	PBY1	86.352	2	2	3.7	0	3.7306			0.907431	-0.14014	0.196172	0.486322		0.908473	-0.138485	0.602121	0.563917		0.944131	-0.0829418	0.108864	0.543627		0	0	0		0	0	0	0	2.1	1	1	By matching	99346000	30383000	39259000	29704000	3.7	2	2	By MS/MS	136620000	47929000	55014000
221	YBR096W	YBR096W		27.092	4	4	23.9	0	30.246			1.18597	0.24607	0.518764	0.488689		1.0595	0.0833819	0.138726	0.827666		0.987274	-0.0184779	0.0311054	0.820601		23.9	4	4	By MS/MS	700030000	97137000	119000000	483890000	23.9	4	4	By MS/MS	283080000	90981000	71357000	120750000	23.9	4	4	By MS/MS	374530000	142320000	109370000
223	YBR101C	YBR101C	FES1	32.604	15	15	71.7	0	123.81			2.06687	1.04745	2.93456	0.000571064	1	1.73116	0.791736	2.787	0.0279475	1	0.913506	-0.130514	0.5651	0.290347		21	4	4	By MS/MS	230720000	52292000	90606000	87818000	19.7	4	4	By MS/MS	174370000	62622000	43295000	68450000	13.1	3	3	By MS/MS	187300000	92774000	69694000
224	YBR103W	YBR103W	SIF2	59.16	2	2	7.1	0.0030453	2.8511			NaN	NaN	NaN	NaN		NaN	NaN	0	1		NaN	NaN	NaN	NaN		0	0	0		0	0	0	0	0	0	0		0	0	0	0	0	0	0		0	0	0
225	YBR104W	YBR104W	YMC2	36.555	2	2	9.7	0	5.6466			1.10878	0.148978	0.997233	0.775399		0.887162	-0.17273	0.210818	0.668276		0.801131	-0.31989	0.483363	0.351833		2.7	1	1	By MS/MS	49123000	16822000	18902000	13400000	7	1	1	By MS/MS	36469000	12241000	13175000	11053000	0	0	0		0	0	0
226	YBR106W	YBR106W	PHO88	21.137	12	12	62.8	0	105.79			0.986637	-0.019409	0.262331	0.78858		0.81219	-0.30011	2.82794	0.179615		0.797505	-0.326434	2.99264	0.027403	1	44.7	8	8	By MS/MS	4137700000	1529100000	1405600000	1203000000	44.7	9	9	By MS/MS	4048600000	1402900000	1552500000	1093100000	44.7	9	9	By MS/MS	5329100000	2322300000	1486700000
227	YBR108W	YBR108W	AIM3	103.86	2	2	2.6	0	8.0245			1.37718	0.46172	1.49362	0.210485		1.41669	0.502528	1.16263	0.170568		1.05842	0.0819157	0.333043	0.795041		1.6	1	1	By MS/MS	35232000	9433500	10793000	15005000	2.6	2	2	By MS/MS	119870000	45672000	27947000	46253000	2.6	2	2	By MS/MS	88128000	30839000	33621000
228	YBR109C	YBR109C	CMD1	16.135	7	7	55.8	0	39.164			1.2219	0.289126	NaN	0.450904		1.2313	0.300182	0	0.431528		0.98003	-0.0291022	0	0.775485		8.8	1	1	By MS/MS	24901000	5946600	7839200	11115000	0	0	0		0	0	0	0	0	0	0		0	0	0
229	YBR110W	YBR110W	ALG1	51.928	3	3	8.7	0	13.61			1.10269	0.141023	1.35936	0.72541		1.14787	0.198958	2.01324	0.638332		1.05539	0.0777735	1.36689	0.809491		6.9	2	2	By MS/MS	42711000	11781000	13281000	17649000	6.9	2	2	By MS/MS	40551000	14599000	13095000	12857000	6.9	2	2	By MS/MS	58576000	19755000	24444000
230	YBR111C	YBR111C	YSA1	26.087	7	7	42.4	0	72.968			0.954462	-0.0672401	0.133922	0.66117		1.03917	0.0554266	0.168458	0.980023		1.08747	0.120976	0.324277	0.574457		6.5	1	1	By MS/MS	14472000	4386600	4076800	6008300	6.5	1	1	By MS/MS	20637000	7213500	6519400	6904100	0	0	0		0	0	0
231	YBR112C	YBR112C	CYC8	107.2	7	7	8.4	0	12.166			1.2193	0.28605	0.524442	0.448039		1.11381	0.155502	0.501212	0.732993		0.966356	-0.0493735	0.249339	0.717132		3.3	3	3	By MS/MS	60503000	22045000	14339000	24119000	0	0	0		0	0	0	0	4	3	3	By MS/MS	94988000	40365000	33690000
232	YBR115C	YBR115C	LYS2	155.34	40	40	41.1	0	223.63			0.93536	-0.0964069	0.593298	0.489889		0.851011	-0.232751	1.48903	0.288806		0.902939	-0.1473	1.23792	0.302197		15.2	17	17	By MS/MS	1565900000	576120000	482380000	507380000	12.9	15	15	By MS/MS	1479300000	453790000	552440000	473040000	19.3	21	21	By MS/MS	2120600000	797280000	720030000
233	YPR080W;YBR118W	YPR080W;YBR118W	TEF2;TEF1	50.032	44	44	70.1	0	323.31			1.09754	0.134272	2.30942	0.756383		1.07226	0.100654	4.004	0.819287		0.981509	-0.0269267	1.3901	0.808127		69.4	39	39	By MS/MS	124600000000	37748000000	40062000000	46788000000	64.6	33	33	By MS/MS	133850000000	46652000000	45979000000	41221000000	69.2	38	38	By MS/MS	162180000000	61984000000	60401000000
234	YBR121C;YPR081C	YBR121C	GRS1	75.338	55	55	73.9	0	323.31			0.879599	-0.185082	1.80315	0.23925		0.851482	-0.231952	1.46969	0.290326		0.948925	-0.0756335	0.415365	0.57408		28.5	16	16	By MS/MS	2440500000	814970000	814000000	811530000	17.1	11	11	By MS/MS	1076600000	297810000	408310000	370470000	17.1	11	11	By MS/MS	1479300000	530780000	480480000
237	YBR125C	YBR125C	PTC4	44.175	4	4	14.8	0	8.7872			1.0304	0.0432056	0.134166	1		0.97497	-0.03657	0.148075	0.91627		0.904648	-0.144572	2.05437	0.667827		8.9	3	3	By MS/MS	39798000	10086000	13844000	15869000	5.9	1	1	By matching	51858000	13831000	21640000	16387000	5.9	1	1	By MS/MS	39559000	17128000	8768800
238	YBR126C	YBR126C	TPS1	56.147	24	24	58	0	276.74			3.84638	1.9435	3.25963	1.45794e-08	1	6.24625	2.64299	3.986	4.29214e-14	1	1.61281	0.689578	1.93244	2.39691e-14	1	44	16	16	By MS/MS	2154700000	260890000	687700000	1206100000	38.2	15	15	By MS/MS	1572000000	911230000	181650000	479140000	29.9	12	12	By MS/MS	2185100000	879080000	1099500000
239	YBR127C	YBR127C	VMA2	57.749	46	46	87.6	0	323.31			1.04596	0.0648213	1.11604	0.916672		1.04484	0.063281	1.15452	0.903845		1.01659	0.0237333	0.218758	0.878609		67.7	26	26	By MS/MS	8957900000	3014700000	2716500000	3226700000	65.2	25	25	By MS/MS	7445900000	2273100000	2813000000	2359700000	69.2	25	25	By MS/MS	9064900000	2662500000	3445600000
240	YBR129C	YBR129C	OPY1	37.739	2	2	5.8	0	4.3264			1.2515	0.323657	1.24044	0.387398		1.10022	0.137792	0.753351	0.772869		0.874619	-0.193274	0.513118	0.284819		2.1	1	1	By MS/MS	23205000	6899100	7086300	9219300	2.1	1	1	By MS/MS	17381000	6519800	4555200	6305600	5.8	2	2	By MS/MS	114640000	44035000	34606000
241	YBR130C	YBR130C	SHE3	47.416	4	4	11.5	0	9.4088			1.2823	0.358735	0.561132	0.335599		1.23606	0.305744	0.69408	0.431431		0.983506	-0.0239949	0.0445748	0.812223		4.9	2	2	By MS/MS	2094500	631010	682920	780580	6.6	2	2	By MS/MS	79210000	22494000	28530000	28187000	3.8	1	1	By MS/MS	71164000	34827000	24258000
242	YBR135W	YBR135W	CKS1	17.795	5	5	36.7	0	7.6317			0.778743	-0.360781	0.905063	0.293866		0.371759	-1.42756	0.342026	4.39123e-05		0.484299	-1.04603	0.280251	1.43415e-07		5.3	1	1	By MS/MS	84724000	26106000	38896000	19722000	0	0	0		0	0	0	0	5.3	1	1	By MS/MS	64593000	28278000	8091400
244	YBR139W	YBR139W		57.638	6	6	18.5	0	71.026			1.82014	0.864046	1.70323	0.00883245	1	1.93145	0.949681	2.60856	0.00499363	1	1.05948	0.0833583	0.275812	0.722405		7.7	3	3	By MS/MS	288900000	54948000	106990000	126960000	10.4	3	3	By MS/MS	115570000	57061000	26234000	32277000	3.7	2	2	By MS/MS	160040000	69713000	66506000
246	YBR142W	YBR142W	MAK5	87.047	7	7	12.4	0	41.45			0.827889	-0.272491	0.477946	0.421563		0.821791	-0.283156	2.09579	0.367727		0.960005	-0.058886	0.117046	0.682505		8.4	5	5	By MS/MS	113570000	41484000	34348000	37734000	1	1	1	By MS/MS	57118000	17322000	20976000	18820000	3.4	2	2	By MS/MS	28129000	7595400	11664000
247	YBR143C	YBR143C	SUP45	49.005	20	20	59.7	0	226.42			0.94342	-0.0840284	1.11076	0.533554		0.939084	-0.0906746	1.10885	0.64005		0.965926	-0.0500155	1.88357	0.693462		45.8	16	16	By MS/MS	4523300000	1538600000	1442100000	1542600000	40.7	14	14	By MS/MS	2905700000	944960000	1063800000	896940000	47.6	16	16	By MS/MS	4600300000	1694900000	1586100000
248	YBR145W	YBR145W	ADH5	37.648	7	5	19.9	0	14.289			0.840646	-0.250429	0.230239	0.268773		0.811138	-0.30198	0.426455	0.329218		0.945835	-0.0803393	0.110154	0.4931		7.1	2	1	By MS/MS	22093000	8027400	8402000	5663400	7.1	2	1	By MS/MS	29474000	10744000	11696000	7033700	2.3	1	0	By matching	0	0	0
249	YBR146W	YBR146W	MRPS9	31.925	4	4	22.7	0	9.0719			0.960367	-0.0583426	0.239227	0.835915		1.00524	0.00753372	0.0959086	0.926946		1.08635	0.119492	0.717221	0.667701		14.4	3	3	By MS/MS	68830000	20698000	20484000	27648000	8.3	2	2	By MS/MS	63309000	22565000	21618000	19126000	8.3	2	2	By MS/MS	67804000	21897000	27807000
251	YBR149W	YBR149W	ARA1	38.883	16	16	69.8	0	199.12			1.44803	0.534091	1.99819	0.135204		1.94754	0.961655	3.04997	0.00675616	1	1.36382	0.447648	2.15199	9.03878e-07	1	17.2	4	4	By MS/MS	152460000	29623000	41312000	81526000	14.5	3	3	By MS/MS	158070000	69560000	40494000	48013000	18.3	4	4	By MS/MS	256480000	80447000	114870000
252	YBR151W	YBR151W	APD1	35.758	6	6	25	0	20.617			0.868468	-0.203456	1.14106	0.540941		1.17884	0.237364	0.504213	0.559259		1.41482	0.500614	0.534324	0.0316474		21.5	5	5	By MS/MS	181790000	67152000	52673000	61967000	0	0	0		0	0	0	0	5.4	2	2	By MS/MS	131970000	49172000	47442000
253	YBR154C	YBR154C	RPB5	25.079	10	10	66.5	0	124.15			1.0587	0.0822946	0.42506	0.896683		1.01228	0.0176034	0.597821	0.973036		0.977299	-0.0331281	0.220468	0.737336		44.2	6	6	By MS/MS	507190000	165190000	151460000	190550000	36.7	5	5	By MS/MS	498160000	173220000	157640000	167290000	22.8	4	4	By MS/MS	294220000	114740000	99856000
254	YBR155W	YBR155W	CNS1	44.112	4	4	10.4	0	10.147		1	0.80993	-0.30413	1.05248	0.37247		0.854819	-0.226309	1.74479	0.457771		0.983909	-0.023403	0.186501	0.81448		4.9	2	2	By MS/MS	44181000	15757000	14027000	14396000	0	0	0		0	0	0	0	6.8	2	2	By MS/MS	39227000	14021000	13987000
255	YBR159W	YBR159W	IFA38	38.708	8	8	32.3	0	93.782			1.26085	0.334397	2.48501	0.319355		1.13428	0.181783	1.27331	0.622158		0.934103	-0.098347	1.23735	0.41285		31.1	7	7	By MS/MS	950870000	276500000	338630000	335750000	18.4	5	5	By MS/MS	457220000	150390000	137230000	169600000	18.4	5	5	By MS/MS	792530000	281410000	283210000
256	YBR160W	YBR160W	CDC28	34.061	6	5	18.1	0	12.772			1.52962	0.613171	0.702179	0.0710992		1.50472	0.589499	1.45782	0.0916485		1.02785	0.0396259	0.0475576	0.908075		8.1	2	1	By MS/MS	51818000	14423000	13125000	24270000	8.1	2	1	By MS/MS	26182000	8485900	4705900	12990000	8.1	3	2	By MS/MS	156580000	50033000	63801000
257	YBR162C	YBR162C	TOS1	47.994	4	4	12.7	0	11.99			NaN	NaN	NaN	NaN		NaN	NaN	0	1		NaN	NaN	NaN	NaN		0	0	0		0	0	0	0	0	0	0		0	0	0	0	0	0	0		0	0	0
258	YBR164C	YBR164C	ARL1	20.434	2	2	13.1	0	8.218			1.06277	0.0878316	0.271976	0.840074		1.09684	0.133349	0.392115	0.782973		1.04776	0.0673149	0.353831	0.846257		7.7	1	1	By MS/MS	50418000	19583000	14259000	16576000	7.7	1	1	By MS/MS	44257000	13489000	18273000	12495000	13.1	2	2	By MS/MS	126010000	49474000	49790000
259	YBR166C	YBR166C	TYR1	50.923	5	5	14.6	0	24.976			1.07878	0.109395	0.337057	0.793029		1.08702	0.120375	0.550837	0.812683		1.04974	0.0700297	1.18841	0.836678		12.6	4	4	By MS/MS	100600000	33737000	28282000	38586000	4.9	2	2	By MS/MS	54757000	21274000	16379000	17104000	4.9	2	2	By MS/MS	59380000	22897000	20873000
260	YBR169C	YBR169C	SSE2	77.62	23	14	45.3	0	47.055		1	2.68005	1.42226	1.36564	2.21857e-06	1	3.25097	1.70087	1.68969	2.14061e-06	1	1.24548	0.316707	0.779434	0.0352331		22.2	13	6	By MS/MS	517650000	102080000	153930000	261640000	23.5	14	6	By MS/MS	465050000	236680000	49335000	179040000	21.1	10	3	By MS/MS	212500000	97200000	90825000
261	YBR170C	YBR170C	NPL4	65.781	5	5	12.4	0	21.974			1.44872	0.534783	1.46495	0.144978		1.46387	0.549784	2.02141	0.130907		1.04542	0.064087	0.186811	0.857677		10	4	4	By MS/MS	183920000	46553000	62940000	74428000	4.1	2	2	By MS/MS	19340000	8918300	4971100	5450700	2.4	1	1	By MS/MS	0	0	0
262	YBR171W	YBR171W	SEC66	24.231	5	5	25.2	0	12.292			1.07515	0.104539	0.387317	0.876616		0.992935	-0.010229	0.0420917	0.858057		1.03276	0.046512	0.138388	0.878223		25.2	5	5	By MS/MS	576740000	197990000	183000000	195750000	6.3	2	2	By MS/MS	129930000	40027000	49911000	39991000	11.2	3	3	By MS/MS	283790000	115940000	99098000
263	YBR172C	YBR172C	SMY2	81.396	6	6	11.2	0	28.003			0.893236	-0.162887	0.499811	0.437374		0.906409	-0.141766	0.301916	0.557057		0.976108	-0.0348866	0.124583	0.749108		11.2	6	6	By MS/MS	412720000	140040000	121020000	151660000	4.6	3	3	By MS/MS	195260000	62880000	67274000	65106000	8.8	5	5	By MS/MS	342430000	118990000	111510000
264	YBR176W	YBR176W	ECM31	34.465	5	5	17.9	0	15.173			0.988344	-0.0169147	0.0247592	0.92693		1.04814	0.0678253	0.339894	0.935354		1.14871	0.200016	0.305622	0.428004		13.5	4	4	By MS/MS	168220000	58341000	55866000	54010000	2.6	1	1	By MS/MS	85470000	37155000	28667000	19648000	7.1	2	2	By MS/MS	56611000	22917000	19216000
265	YBR177C	YBR177C	EHT1	51.255	15	15	42.4	0	109.86			1.10164	0.139647	1.53095	0.744312		1.1197	0.163117	1.36934	0.682988		1.03186	0.0452426	0.940394	0.693441		38.4	13	13	By MS/MS	1402200000	399690000	450300000	552260000	31.5	11	11	By MS/MS	1590300000	493190000	445140000	651950000	26.6	10	10	By MS/MS	2116900000	744750000	736840000
266	YPL090C;YBR181C	YPL090C;YBR181C	RPS6B;RPS6A	26.996	23	23	61.9	0	323.31			1.0311	0.0441845	1.30765	0.965277		1.05119	0.0720202	1.85204	0.883937		1.04143	0.0585619	1.80786	0.586642		61.4	21	21	By MS/MS	43980000000	14048000000	13355000000	16577000000	61.4	22	22	By MS/MS	45263000000	16523000000	14695000000	14045000000	61	19	19	By MS/MS	44873000000	16801000000	16195000000
267	YBR185C	YBR185C	MBA1	31.811	2	2	12.9	0	5.2694			0.985871	-0.0205297	0.0597585	0.896534		1.28899	0.366245	0.73896	0.345307		1.2832	0.359746	2.79814	0.320481		7.9	1	1	By MS/MS	11492000	3357800	2887800	5246000	0	0	0		0	0	0	0	0	0	0		0	0	0
268	YBR189W	YBR189W	RPS9B	22.298	26	2	67.7	0	168.33			1.00157	0.00227018	0.0172622	0.88136		1.03862	0.0546676	1.61819	0.923525		1.07029	0.0980058	0.933215	0.32389		61	22	2	By MS/MS	1102100000	330600000	353440000	418020000	55.4	19	2	By MS/MS	1384300000	474200000	458290000	451800000	58.5	19	1	By MS/MS	1049800000	358190000	398020000
271	YBR196C	YBR196C	PGI1	61.298	33	33	65.9	0	323.31			1.19536	0.25745	2.62254	0.499739		1.17394	0.231353	2.05574	0.545213		0.975718	-0.0354641	1.23544	0.765096		39.9	17	17	By MS/MS	6525600000	1886500000	2170800000	2468300000	51.3	19	19	By MS/MS	5853100000	2041900000	1853700000	1957500000	36.3	14	14	By MS/MS	5845500000	2253300000	2160900000
272	YBR198C	YBR198C	TAF5	88.967	7	7	12	0	16.422			0.975783	-0.0353677	0.111644	0.744761		1.01441	0.0206375	0.0824558	0.933835		1.05336	0.074994	0.326351	0.757028		8	4	4	By MS/MS	128240000	40018000	44276000	43950000	6.6	3	3	By MS/MS	36912000	11568000	12295000	13049000	9.1	5	5	By MS/MS	267990000	95793000	96552000
273	YBR199W;YKR061W;YJL139C	YBR199W	KTR4	54.555	12	12	31.7	0	47.012			1.34089	0.423195	2.05415	0.234551		1.13462	0.182214	1.70263	0.674829		0.851932	-0.23119	1.82678	0.13509		22.4	9	9	By MS/MS	476140000	132380000	163660000	180100000	4.7	3	3	By MS/MS	146880000	43099000	50461000	53324000	3.2	2	2	By MS/MS	144780000	54645000	54901000
274	YBR202W	YBR202W	MCM7	94.942	4	4	7.1	0	7.9133			0.516818	-0.952273	0.483465	0.0422447		0.667285	-0.583626	0.354258	0.1602		1.28588	0.362751	0.764082	0.316396		1.3	1	1	By MS/MS	0	0	0	0	0	0	0		0	0	0	0	4.7	2	2	By MS/MS	48462000	15984000	18991000
275	YBR204C	YBR204C	LDH1	43.286	2	2	10.9	0	29.935			1.28009	0.356241	1.45619	0.339127		1.21809	0.284616	0.954637	0.469014		0.875465	-0.191879	1.04368	0.287919		10.9	2	2	By MS/MS	60763000	21862000	15325000	23576000	5.3	1	1	By matching	24546000	8933200	7037600	8574900	10.9	2	2	By MS/MS	64892000	24910000	25447000
276	YBR205W	YBR205W	KTR3	47.482	6	6	14.9	0	13.095			0.985873	-0.0205265	0.172981	0.807386		0.829925	-0.268947	2.27502	0.383824		0.849405	-0.235476	1.94198	0.066431		7.2	3	3	By MS/MS	340950000	120830000	114490000	105630000	4.2	2	2	By MS/MS	265900000	78394000	99322000	88180000	9.9	4	4	By MS/MS	620270000	251290000	183420000
277	YBR208C	YBR208C	DUR1,2	201.83	23	23	18	0	78.105			0.933017	-0.100024	0.952335	0.587886		0.586622	-0.769497	2.00026	0.013927	1	0.657276	-0.605428	1.6368	4.69041e-06	1	7	9	9	By MS/MS	497520000	144380000	90658000	262480000	1.3	2	2	By MS/MS	65129000	20042000	22765000	22323000	4.4	6	6	By MS/MS	373430000	156340000	99076000
278	YBR212W	YBR212W	NGR1	75.023	5	5	11.2	0	35.751			0.986933	-0.0189757	0.0396017	0.78903		1.05703	0.0800162	0.171676	0.919114		1.09383	0.129385	0.809482	0.543449		9.5	4	4	By MS/MS	62171000	18814000	19737000	23620000	7.9	3	3	By MS/MS	26625000	14838000	6363600	5423400	3.4	2	2	By MS/MS	228510000	51656000	62850000
281	YBR215W	YBR215W	HPC2	67.775	2	2	5	0	5.7236			1.36754	0.451586	0.558049	0.270633		1.25249	0.324804	0.289125	0.403913		0.885637	-0.175213	0.410628	0.605258		0	0	0		0	0	0	0	2.9	1	1	By MS/MS	27707000	7505400	5182600	15019000	2.1	1	1	By MS/MS	0	0	0
282	YBR218C	YBR218C	PYC2	130.17	54	20	48.3	0	144.52			0.844504	-0.243823	0.606804	0.279642		1.00831	0.0119393	0.0302186	0.985666		1.12664	0.172033	1.0141	0.268926		28.9	27	3	By MS/MS	184880000	71528000	56090000	57259000	27.4	26	3	By MS/MS	114730000	42247000	41454000	31025000	28.6	28	4	By MS/MS	436620000	117410000	167390000
283	YBR221C	YBR221C	PDB1	40.053	16	16	51.6	0	213.05			1.02339	0.0333528	1.13794	0.990852		1.04641	0.0654479	1.18966	0.898902		1.03649	0.0517	0.759501	0.640729		48.9	13	13	By MS/MS	6266300000	1938100000	1935000000	2393200000	51.6	15	15	By MS/MS	6319400000	2235800000	2098000000	1985500000	49.2	13	13	By MS/MS	5667000000	2230100000	1924300000
284	YBR222C	YBR222C	PCS60	60.488	12	12	25.2	0	71.558			1.41902	0.504891	3.87707	0.113786		1.39689	0.482215	2.67238	0.182629		0.958197	-0.0616056	0.362347	0.58472		17.5	8	8	By MS/MS	623550000	166360000	213200000	243990000	20.6	9	9	By MS/MS	610100000	237480000	180990000	191630000	21	9	9	By MS/MS	904840000	380050000	319310000
285	YBR227C	YBR227C	MCX1	57.945	3	3	9.4	0	15.708		1	0.813193	-0.29833	0.63038	0.381195		0.80202	-0.318289	0.551411	0.318026		1.01807	0.0258411	0.102895	0.994594		7.1	2	2	By MS/MS	53703000	17756000	17677000	18270000	0	0	0		0	0	0	0	9.4	3	3	By MS/MS	109740000	38593000	36391000
286	YBR229C	YBR229C	ROT2	110.26	6	6	8.5	0	25.372			1.25538	0.32812	0.530396	0.38055		1.05763	0.0808337	0.107845	0.904727		0.823979	-0.279321	0.514966	0.135575		7.7	5	5	By MS/MS	136530000	65718000	33438000	37378000	0	0	0		0	0	0	0	3.7	2	2	By MS/MS	58919000	28911000	14332000
288	YBR233W-A	YBR233W-A	DAD3	10.848	3	3	38.3	0	6.181			1.02869	0.0408027	0.335059	0.944455		0.876354	-0.190415	1.05498	0.520469		0.840699	-0.250339	1.1801	0.177008		9.6	1	1	By MS/MS	19364000	5856400	5826900	7681100	9.6	1	1	By matching	21165000	5899400	8195600	7069700	20.2	2	2	By MS/MS	75610000	31123000	21970000
289	YBR234C	YBR234C	ARC40	42.474	15	15	54.2	0	182.41			1.32327	0.404104	1.32717	0.216749		1.3835	0.468327	2.16968	0.195708		1.0349	0.0494952	1.28728	0.796069		37.2	10	10	By MS/MS	1058600000	277360000	380880000	400360000	33.1	9	9	By MS/MS	1013400000	401650000	319200000	292580000	29.7	8	8	By MS/MS	867310000	325300000	366970000
290	YBR236C	YBR236C	ABD1	50.34	4	4	11.5	0	26.598			1.43141	0.517439	1.60434	0.158903		1.30684	0.386088	0.576711	0.305347		1.00748	0.0107486	0.0107079	0.946743		11.5	4	4	By MS/MS	228470000	101200000	60118000	67151000	2.1	1	1	By MS/MS	39809000	19947000	8773000	11089000	5	2	2	By MS/MS	111750000	63006000	25848000
291	YBR244W	YBR244W	GPX2	18.406	7	5	53.1	0	34.924			0.841289	-0.249326	0.922714	0.270568		0.760021	-0.395888	1.57356	0.202783		0.935834	-0.0956756	0.827192	0.424241		38.3	5	4	By MS/MS	441190000	177910000	113080000	150200000	40.7	5	4	By MS/MS	247220000	72895000	96490000	77837000	38.3	5	4	By MS/MS	320460000	104480000	102640000
292	YBR245C	YBR245C	ISW1	131.1	11	7	9.7	0	33.562			0.90952	-0.136823	0.362155	0.493699		1.01196	0.0171546	0.0238839	0.925241		1.03421	0.0485273	0.240264	0.869517		6.9	7	3	By MS/MS	179480000	62217000	49544000	67723000	5.6	6	3	By MS/MS	436680000	78913000	263290000	94479000	7	7	3	By MS/MS	191120000	85739000	64135000
294	YBR247C	YBR247C	ENP1	55.136	12	12	29.8	0	52.652			0.792972	-0.334658	2.04771	0.155103		0.776796	-0.364393	2.36827	0.240505		1.01406	0.020147	0.113125	0.955697		22.6	9	9	By MS/MS	624500000	228920000	167160000	228420000	13.5	6	6	By MS/MS	428380000	142150000	171350000	114880000	15.1	7	7	By MS/MS	707880000	244920000	240690000
295	YBR248C	YBR248C	HIS7	61.067	31	31	73.2	0	261.42			0.900707	-0.15087	0.482434	0.32256		0.896997	-0.156825	1.46687	0.45701		1.01247	0.0178758	0.0622552	0.930689		7.4	3	3	By MS/MS	320650000	118920000	100220000	101510000	9.2	3	3	By MS/MS	382630000	115520000	155760000	111350000	5.8	2	2	By MS/MS	228610000	78177000	75901000
296	YBR249C	YBR249C	ARO4	39.749	18	17	64.6	0	229.79			0.91978	-0.120639	0.83474	0.410281		0.857588	-0.221644	1.30503	0.310405		0.954749	-0.066806	1.20289	0.61412		40.3	9	8	By MS/MS	1808700000	687560000	524970000	596150000	34.9	9	8	By MS/MS	1038700000	333960000	372120000	332610000	40.8	10	9	By MS/MS	4085900000	1476300000	1438100000
297	YBR252W	YBR252W	DUT1	15.307	3	3	24.5	0	3.9918			1.31079	0.390434	NaN	0.29282		0.664673	-0.589284	0	0.0796435		0.499709	-1.00084	0	4.68755e-07		5.4	1	1	By MS/MS	0	0	0	0	0	0	0		0	0	0	0	0	0	0		0	0	0
299	YBR256C	YBR256C	RIB5	26.195	7	7	40.3	0	62.536			NaN	NaN	NaN	NaN		NaN	NaN	0	1		NaN	NaN	NaN	NaN		0	0	0		0	0	0	0	0	0	0		0	0	0	0	0	0	0		0	0	0
300	YBR260C	YBR260C	RGD1	74.618	2	2	5.3	0	5.7488			0.696872	-0.521034	0.549463	0.134621		0.705369	-0.50355	0.406636	0.12999		1.05349	0.0751752	0.204461	0.818589		2	1	1	By MS/MS	49970000	14792000	12050000	23128000	0	0	0		0	0	0	0	5.3	2	2	By MS/MS	62302000	20298000	18105000
301	YBR261C	YBR261C	TAE1	26.067	2	2	8.6	0	4.3687			1.11632	0.158753	0.266181	0.755277		1.15104	0.202942	1.24795	0.607319		0.90583	-0.142688	0	0.671757		0	0	0		0	0	0	0	0	0	0		0	0	0	0	3.9	1	1	By MS/MS	43732000	13357000	15769000
302	YBR263W	YBR263W	SHM1	53.686	32	31	62.9	0	323.31			0.881956	-0.181221	3.3976	0.247808		0.859637	-0.218201	2.69295	0.317311		0.95809	-0.0617666	2.18357	0.637516		54.1	26	25	By MS/MS	10392000000	3701300000	3180400000	3510500000	55.7	27	26	By MS/MS	7954800000	2433100000	2919500000	2602200000	54.1	25	24	By MS/MS	9697000000	3552000000	3210700000
303	YBR265W	YBR265W	TSC10	35.972	6	6	20.6	0	20.552			0.721615	-0.470698	1.19226	0.0533764		0.626291	-0.675096	2.09088	0.0308036	1	0.932335	-0.10108	0.211066	0.401386		20.6	6	6	By MS/MS	619040000	250460000	160120000	208460000	14.7	4	4	By MS/MS	206330000	59675000	77174000	69481000	17.8	5	5	By MS/MS	378550000	130440000	104090000
304	YBR267W	YBR267W	REI1	45.862	3	3	10.4	0	30.948			0.850191	-0.234141	1.27078	0.485881		0.942407	-0.0855781	0.480161	0.72571		1.19362	0.25534	3.10516	0.29731		10.4	3	3	By MS/MS	81042000	25035000	25653000	30353000	2.8	1	1	By MS/MS	41454000	14427000	13238000	13789000	6.6	2	2	By MS/MS	118640000	38842000	52809000
306	YBR269C	YBR269C	SDH8	15.504	2	2	14.5	0.0019305	3.074		1	NaN	NaN	NaN	NaN		NaN	NaN	0	1		NaN	NaN	NaN	NaN		0	0	0		0	0	0	0	0	0	0		0	0	0	0	0	0	0		0	0	0
307	YBR273C	YBR273C	UBX7	50.03	2	2	8.7	0	12.412			0.901603	-0.149435	0.160396	0.694283		1.00723	0.0103902	0.00698252	0.994343		1.33892	0.421065	0.633957	0.243876		6.4	1	1	By MS/MS	50872000	17881000	15280000	17710000	0	0	0		0	0	0	0	2.3	1	1	By MS/MS	10583000	4335800	4698800
308	YBR275C	YBR275C	RIF1	217.93	2	2	1	0.0082615	2.1141			1.2813	0.357603	NaN	0.396389		0.715769	-0.482435	0	0.244396		0.58067	-0.78421	0	0.0238015		0.6	1	1	By MS/MS	0	0	0	0	0	0	0		0	0	0	0	0	0	0		0	0	0
309	YBR279W	YBR279W	PAF1	51.8	3	3	11.9	0	14.284			0.975961	-0.0351052	0.0564086	0.886776		1.04985	0.0701786	0.238628	0.929805		1.05925	0.0830377	0.256561	0.791138		5.4	1	1	By MS/MS	27682000	7986100	7836700	11859000	5.4	1	1	By MS/MS	30986000	10617000	12495000	7874100	5.4	1	1	By MS/MS	131790000	45681000	51560000
310	YBR280C	YBR280C	SAF1	70.495	2	2	3.5	0	5.7323			1.3031	0.381948	NaN	0.360845		1.331	0.412511	0	0.286647		1.0064	0.00920381	0	0.991325		3.5	2	2	By MS/MS	19083000	5166600	5319100	8597400	0	0	0		0	0	0	0	0	0	0		0	0	0
311	YBR281C	YBR281C	DUG2	98.07	5	5	6.3	0	9.5392			1.08726	0.120697	0.715429	0.835492		1.16507	0.220412	1.49028	0.590314		1.0112	0.0160645	0.253891	0.988057		1.8	1	1	By MS/MS	26073000	7565900	8126100	10381000	2.6	2	2	By MS/MS	89480000	28879000	27776000	32826000	2.6	2	2	By MS/MS	118200000	48080000	38580000
312	YBR282W	YBR282W	MRPL27	16.492	2	2	15.1	0	7.0602			0.993039	-0.0100771	0.0274842	0.913429		0.928586	-0.106893	0.185236	0.785506		0.938687	-0.091284	0.171637	0.782105		6.2	1	1	By MS/MS	28193000	7429100	9371900	11392000	8.9	1	1	By MS/MS	11457000	3423700	4849100	3184600	8.9	1	1	By MS/MS	0	0	0
313	YBR283C	YBR283C	SSH1	53.311	10	10	29.6	0	124			1.00476	0.00685419	0.0872012	0.901234		0.949564	-0.0746629	0.565587	0.688578		0.94404	-0.08308	1.334	0.541295		20	8	8	By MS/MS	2126300000	729380000	601270000	795680000	18.4	6	6	By MS/MS	1138500000	389580000	370780000	378110000	20	7	7	By MS/MS	2400900000	907530000	802960000
314	YBR286W	YBR286W	APE3	60.137	19	19	45.6	0	323.31			1.05303	0.0745439	0.355482	0.893869		1.13701	0.185241	0.906622	0.636841		1.09634	0.132695	0.763659	0.168851		5.8	2	2	By MS/MS	136080000	36999000	38239000	60844000	9.3	4	4	By MS/MS	996300000	436460000	217910000	341930000	4.1	1	1	By MS/MS	70919000	26454000	27407000
315	YBR287W	YBR287W		47.506	2	2	6.3	0	22.737			1.28785	0.364966	1.31431	0.326888		1.39803	0.483392	1.57178	0.188971		1.20366	0.267431	0.732672	0.272742		6.3	2	2	By MS/MS	42356000	12322000	12339000	17695000	4.2	1	1	By MS/MS	17533000	9740400	3512700	4280100	6.3	2	2	By MS/MS	100420000	37547000	43696000
316	YBR288C	YBR288C	APM3	54.837	3	3	8.3	0	13.7			0.921927	-0.117276	0.207498	0.710412		0.783806	-0.351432	1.27974	0.275376		0.9847	-0.0222445	0.0381111	0.818903		8.3	3	3	By MS/MS	96971000	48224000	23974000	24773000	0	0	0		0	0	0	0	5.2	2	2	By MS/MS	54113000	15318000	21021000
317	YBR289W	YBR289W	SNF5	102.54	3	3	4.2	0	14.542			NaN	NaN	NaN	NaN		NaN	NaN	0	1		NaN	NaN	NaN	NaN		0	0	0		0	0	0	0	0	0	0		0	0	0	0	1.4	1	1	By MS/MS	0	0	0
318	YBR291C	YBR291C	CTP1	32.173	2	2	11.7	0	11.629			0.993536	-0.00935592	0.129389	0.943676		1.18512	0.245036	0.870281	0.544053		1.22076	0.287782	1.30229	0.234601		8	1	1	By MS/MS	27943000	7605200	9267200	11071000	8	1	1	By MS/MS	17026000	8433200	4279500	4313800	11.7	2	2	By MS/MS	51587000	22180000	18545000
319	YML132W;YFL062W;YBR302C;YNL336W;YJR161C;YDL248W;YIR044C;YHL048W	YML132W;YFL062W;YBR302C;YNL336W;YJR161C;YDL248W;YIR044C;YHL048W	COS2;COS7;COS4;COS8;COS5;COS3;COS1	45.165	2	2	4.5	0	5.1779			0.825001	-0.277533	0.991268	0.413494		1.10372	0.142371	0.343416	0.762498		1.2766	0.352306	0.916896	0.138951		4.5	2	2	By MS/MS	65742000	28401000	15838000	21503000	4.5	2	2	By MS/MS	33292000	10446000	11663000	11183000	2.4	1	1	By MS/MS	30648000	8801300	13454000
320	YCL009C	YCL009C	ILV6	33.986	10	10	49.5	0	82.096			0.917892	-0.123604	1.4325	0.401098		0.871566	-0.198318	0.746089	0.359145		1.00022	0.000314867	0.00191613	0.948723		23	5	5	By MS/MS	1348900000	577410000	349040000	422490000	36.9	8	8	By MS/MS	1569100000	537180000	582640000	449300000	20.7	5	5	By MS/MS	1783500000	680050000	622040000
321	YCL011C	YCL011C	GBP2	48.728	15	15	40	0	150.78			0.958471	-0.0611926	0.522924	0.691891		0.994397	-0.00810623	0.107218	0.965531		1.03333	0.0473063	1.13562	0.807768		29.5	10	10	By MS/MS	1374600000	491990000	402360000	480280000	29.5	10	10	By MS/MS	1112400000	379160000	378160000	355080000	31.6	11	11	By MS/MS	1477100000	486800000	526620000
322	YCL014W	YCL014W	BUD3	184.72	4	4	2.6	0	5.1498			1.18154	0.240669	0.378711	0.527915		1.14442	0.194619	0.24272	0.647553		0.889993	-0.168134	0.260813	0.34415		1.2	2	2	By MS/MS	65420000	22586000	18454000	24380000	0	0	0		0	0	0	0	0.8	1	1	By MS/MS	33463000	11686000	13604000
323	YCL016C	YCL016C	DCC1	44.073	2	2	11.6	0	5.7032			1.03497	0.0495879	0.136565	0.986264		1.18552	0.245526	0.267718	0.531323		1.2638	0.337773	0.479744	0.3514		5.8	1	1	By MS/MS	12948000	3408400	4861400	4678000	0	0	0		0	0	0	0	5.8	1	1	By MS/MS	33239000	8389600	16128000
324	YCL017C	YCL017C	NFS1	54.466	5	5	12.5	0	24.117			1.07068	0.0985256	0.933861	0.892012		1.156	0.209144	1.68074	0.614739		1.09433	0.130049	1.67621	0.541037		8.7	3	3	By MS/MS	198560000	61368000	57449000	79738000	8.7	3	3	By MS/MS	201210000	71172000	70190000	59846000	8.7	3	3	By MS/MS	353920000	114890000	142570000
326	YCL025C	YCL025C	AGP1	69.671	2	2	3.3	0.0019395	3.1499			0.740481	-0.433465	1.70775	0.0829593		0.640868	-0.641901	1.13953	0.0323599		0.851344	-0.232186	0.603248	0.133541		1.3	1	1	By MS/MS	136390000	52278000	43187000	40921000	3.3	2	2	By MS/MS	192890000	75298000	67713000	49882000	1.3	1	1	By MS/MS	82192000	25552000	25219000
327	YCL026C-B	YCL026C-B	HBN1	20.994	3	3	24.9	0	16.24			NaN	NaN	NaN	NaN		NaN	NaN	0	1		NaN	NaN	NaN	NaN		0	0	0		0	0	0	0	0	0	0		0	0	0	0	0	0	0		0	0	0
328	YCL028W	YCL028W	RNQ1	42.579	5	5	21.7	0	59.282			1.14904	0.20043	0.69661	0.592216		1.03171	0.0450326	0.0970105	0.912026		0.927421	-0.108704	0.352769	0.370428		12.1	3	3	By MS/MS	738250000	189320000	281060000	267880000	12.1	3	3	By MS/MS	432030000	129710000	143560000	158750000	12.1	3	3	By MS/MS	546390000	206500000	189560000
329	YCL030C	YCL030C	HIS4	87.72	42	42	66.1	0	323.31			0.921853	-0.117392	0.658855	0.420481		0.874977	-0.192683	1.03595	0.371604		0.958607	-0.0609888	0.335748	0.641161		24	14	14	By MS/MS	1338500000	508210000	412010000	418290000	21.9	12	12	By MS/MS	1317400000	413760000	539120000	364500000	27	15	15	By MS/MS	1715100000	564720000	700450000
330	YCL031C	YCL031C	RRP7	34.47	2	2	5.4	0	17.136			0.974653	-0.0370395	0.210785	0.869947		0.918698	-0.122337	0.103827	0.75745		0.856525	-0.223433	0.38248	0.512533		5.4	2	2	By MS/MS	19318000	5192900	5572000	8553400	0	0	0		0	0	0	0	0	0	0		0	0	0
331	YCL034W	YCL034W	LSB5	39.872	7	7	31.9	0	57.998			1.22935	0.297894	0.985934	0.428381		1.34764	0.430433	0.966305	0.247453		1.06123	0.0857391	0.974961	0.781764		14.7	3	3	By MS/MS	72142000	19401000	20335000	32406000	6.2	1	1	By MS/MS	0	0	0	0	8.5	2	2	By MS/MS	61541000	22177000	27091000
332	YCL035C	YCL035C	GRX1	12.38	11	11	90.9	0	130.64			2.45803	1.2975	1.81915	1.6783e-05	1	3.45245	1.78762	2.0418	6.28699e-07	1	1.51277	0.597192	1.18763	5.24006e-05		30	3	3	By MS/MS	283440000	191100000	34510000	57832000	0	0	0		0	0	0	0	9.1	1	1	By MS/MS	29008000	12293000	15366000
333	YCL037C	YCL037C	SRO9	48.059	14	14	45.4	0	323.31			0.886185	-0.174321	1.26882	0.263635		1.01468	0.0210264	0.361697	0.998947		1.15503	0.207932	2.55366	0.026385	1	40.3	11	11	By MS/MS	4408200000	1485100000	1198900000	1724300000	40.1	11	11	By MS/MS	2893400000	1066000000	978010000	849330000	36.2	10	10	By MS/MS	4541000000	1484000000	1725300000
334	YCL040W	YCL040W	GLK1	55.377	27	26	64.4	0	323.31			5.06569	2.34076	2.40155	7.78231e-12	1	7.15326	2.8386	2.3411	4.84627e-16	1	1.40154	0.487012	1.41625	8.63294e-08	1	29.6	9	9	By MS/MS	1013900000	65506000	398070000	550280000	27	10	9	By MS/MS	1075100000	629490000	90313000	355270000	19.8	6	5	By MS/MS	1251500000	535810000	632590000
336	YCL043C	YCL043C	PDI1	58.226	31	31	61.3	0	323.31		1	1.40066	0.486106	3.15348	0.176429		1.26605	0.340337	3.09009	0.358156		0.896501	-0.157623	1.31693	0.271599		42.3	18	18	By MS/MS	3311000000	850120000	1109900000	1351000000	40	18	18	By MS/MS	3619600000	1374400000	946100000	1299100000	40	19	19	By MS/MS	3829400000	1659800000	1316800000
337	YCL044C	YCL044C	MGR1	47.156	3	3	8.6	0	20.686			1.35284	0.435989	1.99794	0.238024		1.49338	0.578586	1.3328	0.110498		0.971983	-0.0409971	0.106279	0.748116		6	2	2	By MS/MS	99048000	29224000	29923000	39901000	3.6	1	1	By matching	21566000	7452200	4454800	9658800	8.6	3	3	By MS/MS	126170000	53589000	39101000
338	YCL045C	YCL045C	EMC1	87.18	12	12	22.2	0	83.972		1	0.994846	-0.0074553	0.0267394	0.845561		0.964557	-0.0520615	0.225468	0.855044		0.948613	-0.0761092	0.341112	0.513095		14.3	8	8	By MS/MS	615810000	225070000	164210000	226520000	12.5	7	7	By MS/MS	561020000	193150000	164930000	202940000	17.9	8	8	By MS/MS	795090000	332750000	214420000
339	YCL047C	YCL047C	POF1	29.673	3	3	13.6	0	4.4891			0.467854	-1.09587	0.645539	1.90166e-05		0.225658	-2.14779	0.723212	8.34291e-12		0.512855	-0.963376	0.687468	4.7642e-13		3.5	1	1	By MS/MS	13188000	3795300	3473500	5919400	0	0	0		0	0	0	0	7.4	2	2	By MS/MS	775490000	302040000	114020000
340	YCL050C	YCL050C	APA1	36.492	20	20	78.5	0	167.32			1.54774	0.630163	3.16026	0.0753525		1.4611	0.547054	3.35455	0.129938		0.968985	-0.045454	0.402146	0.715659		51.7	13	13	By MS/MS	2892100000	674160000	1092200000	1125800000	37.7	9	9	By MS/MS	1819600000	669930000	494500000	655210000	61.4	13	13	By MS/MS	2518500000	1072600000	936150000
341	YCL054W	YCL054W	SPB1	96.484	9	9	17.4	0	33.671			0.868263	-0.203796	1.21013	0.351838		0.780955	-0.356688	2.29084	0.25044		0.950784	-0.0728099	0.549384	0.528978		13.6	8	8	By MS/MS	540550000	192510000	168870000	179170000	4.4	3	3	By MS/MS	194840000	55742000	76017000	63086000	5.2	4	4	By MS/MS	279200000	105030000	85509000
342	YCL057C-A	YCL057C-A	MIC10	10.408	2	2	22.7	0	6.5251			1.53182	0.615249	2.45572	0.0922648		1.34788	0.430689	0.747377	0.247143		0.877717	-0.188172	0.285291	0.296263		10.3	1	1	By MS/MS	166930000	47418000	58733000	60784000	0	0	0		0	0	0	0	22.7	2	2	By MS/MS	145090000	36389000	63127000
343	YCL057W	YCL057W	PRD1	81.933	20	20	33.4	0	75.35			0.460914	-1.11743	0.272166	3.27853e-05		NaN	NaN	0	1		0.775313	-0.367149	0.576297	0.021011		0	0	0		0	0	0	0	3.7	1	1	By MS/MS	29215000	6285800	11745000	11184000	0	0	0		0	0	0
345	YCL059C	YCL059C	KRR1	37.159	8	8	24.7	0	17.788			0.79961	-0.322631	1.34906	0.168624		0.76689	-0.382908	1.0525	0.217772		1.03552	0.0503607	0.198101	0.791456		19.3	6	6	By MS/MS	549390000	190830000	154270000	204290000	13.9	5	5	By MS/MS	687550000	213940000	219340000	254270000	8.5	3	3	By MS/MS	864770000	187620000	159540000
346	YCR002C	YCR002C	CDC10	37.024	7	7	42.5	0	101.42			0.996299	-0.00534864	0.0202079	0.85175		1.01043	0.0149639	0.116342	0.978921		1.05459	0.076686	0.467343	0.655303		32	5	5	By MS/MS	478400000	162700000	135740000	179960000	20.5	3	3	By MS/MS	243440000	83095000	73945000	86397000	32.9	5	5	By MS/MS	500110000	164800000	181940000
348	YCR004C	YCR004C	YCP4	26.35	11	11	70.4	0	161.11			1.41002	0.495715	2.32361	0.121169		1.5222	0.606154	2.80145	0.0931137		1.1105	0.151203	1.46937	0.336279		45.3	6	6	By MS/MS	437960000	107520000	139250000	191180000	33.2	4	4	By MS/MS	330360000	126170000	91220000	112960000	27.9	5	5	By MS/MS	622810000	262640000	230710000
349	YCR005C;YPR001W	YCR005C	CIT2	51.413	12	11	35.7	0	98.98			1.38114	0.465862	2.75712	0.1478		1.25918	0.332484	1.26537	0.360662		0.863871	-0.211112	0.986121	0.0979476		22.6	8	7	By MS/MS	535530000	153140000	172720000	209670000	21.3	8	7	By MS/MS	348530000	115820000	96994000	135710000	19.8	7	7	By MS/MS	418300000	183160000	133340000
350	YCR009C	YCR009C	RVS161	30.25	8	8	26	0	62.27			1.17911	0.237698	1.40078	0.506922		1.25706	0.330049	1.71277	0.36425		1.11432	0.156164	1.26128	0.319328		26	8	8	By MS/MS	667820000	190740000	206420000	270660000	26	8	8	By MS/MS	567710000	207010000	181380000	179320000	26	8	8	By MS/MS	1103500000	397590000	436610000
351	YCR011C	YCR011C	ADP1	117.23	10	10	13.1	0	29.274			1.38404	0.468889	1.60333	0.181252		1.44432	0.530393	1.99	0.132874		0.996195	-0.00549971	0.0343679	0.885508		5.1	5	5	By MS/MS	111440000	26604000	36477000	48358000	2.8	3	3	By MS/MS	177800000	56769000	70709000	50326000	7.8	5	5	By MS/MS	370690000	137480000	146580000
352	YCR012W	YCR012W	PGK1	44.738	55	55	93.8	0	323.31			1.47782	0.563467	3.25589	0.11391		1.19391	0.255695	2.65897	0.499634		0.821528	-0.283618	2.20406	0.0542137		73.8	37	37	By MS/MS	92945000000	25185000000	33917000000	33843000000	85.6	42	42	By MS/MS	98718000000	33075000000	29653000000	35990000000	88	43	43	By MS/MS	112040000000	48424000000	39266000000
354	YCR017C	YCR017C	CWH43	107.88	3	3	3.1	0	13.366			0.964476	-0.0521827	0.495228	0.700211		0.917756	-0.123818	1.20227	0.595074		0.981953	-0.0262744	0.206595	0.788477		3.1	3	3	By MS/MS	376060000	135160000	103980000	136920000	2.4	2	2	By MS/MS	200580000	58818000	74342000	67419000	1.3	1	1	By MS/MS	166350000	61700000	55413000
357	YCR028C-A	YCR028C-A	RIM1	15.386	5	5	34.8	0	158.14			1.05932	0.083137	0.856421	0.894394		1.07492	0.104235	0.664239	0.782552		1.02147	0.0306467	0.604207	0.898039		34.8	4	4	By MS/MS	991110000	314460000	308010000	368640000	28.1	4	4	By MS/MS	789470000	264920000	282750000	241800000	28.1	4	4	By MS/MS	1001600000	374360000	373770000
358	YCR030C	YCR030C	SYP1	96.136	9	9	13.6	0	27.71			1.32514	0.406148	1.90807	0.21415		1.56477	0.645947	2.37183	0.0733823		1.14908	0.200473	1.94509	0.192868		9.1	6	6	By MS/MS	403520000	116340000	109010000	178170000	6	5	5	By MS/MS	222440000	92229000	58159000	72051000	6	5	5	By MS/MS	626500000	237370000	267940000
360	YCR034W	YCR034W	ELO2	40.002	2	2	7.2	0	50.05			1.11671	0.159257	0.193423	0.693428		0.944066	-0.0830399	0.0878555	0.778724		0.925241	-0.112099	0.267015	0.357136		7.2	2	2	By MS/MS	1652400000	333980000	584240000	734170000	4.3	1	1	By MS/MS	481280000	109520000	172510000	199250000	7.2	2	2	By MS/MS	1329200000	561860000	379240000
362	YCR036W	YCR036W	RBK1	36.924	6	6	24	0	20.469			NaN	NaN	NaN	NaN		NaN	NaN	0	1		NaN	NaN	NaN	NaN		0	0	0		0	0	0	0	0	0	0		0	0	0	0	0	0	0		0	0	0
364	YCR044C	YCR044C	PER1	42.541	2	2	14.6	0.0026892	3.0145			1.3693	0.453439	NaN	0.268466		0.65289	-0.615088	0	0.139108		0.469439	-1.09099	0	0.00169771		8.4	1	1	By MS/MS	9673000	2087300	5915800	1669900	0	0	0		0	0	0	0	0	0	0		0	0	0
368	YCR051W	YCR051W		24.694	8	8	45	0	122.42			NaN	NaN	NaN	NaN		NaN	NaN	0	1		NaN	NaN	NaN	NaN		0	0	0		0	0	0	0	0	0	0		0	0	0	0	0	0	0		0	0	0
369	YCR052W	YCR052W	RSC6	54.164	5	5	15.9	0	15.342			0.931961	-0.101659	0.238817	0.575446		0.899054	-0.153521	0.197263	0.532816		1.01775	0.025378	0.0314944	0.970208		11.8	4	4	By MS/MS	145370000	48373000	41132000	55860000	4.8	2	2	By MS/MS	119960000	54395000	34907000	30661000	6.2	3	3	By MS/MS	243560000	117290000	71353000
370	YCR053W	YCR053W	THR4	57.474	43	43	82.1	0	323.31			1.08637	0.119516	0.64177	0.789816		0.956798	-0.0637136	1.26299	0.722532		0.913994	-0.129743	1.4315	0.359316		39.3	17	17	By MS/MS	2051600000	636960000	678490000	736160000	36.4	17	17	By MS/MS	2088700000	687480000	726380000	674860000	33.7	14	14	By MS/MS	2248200000	854420000	769160000
371	YCR054C	YCR054C	CTR86	65.205	2	2	3.9	0	3.8286			1.27959	0.355682	NaN	0.399281		0.769704	-0.377624	0	0.360118		0.59744	-0.743134	0	0.0321352		0	0	0		0	0	0	0	0	0	0		0	0	0	0	0	0	0		0	0	0
372	YCR057C	YCR057C	PWP2	103.98	11	11	11.2	0	28.63			0.916226	-0.126224	1.4533	0.522077		0.917641	-0.123999	0.867984	0.681112		1.03776	0.0534786	0.327677	0.774897		10.4	10	10	By MS/MS	359850000	124920000	108130000	126800000	8.9	9	9	By MS/MS	601160000	200970000	211130000	189060000	6.6	7	7	By MS/MS	568980000	191520000	196550000
374	YCR060W	YCR060W	TAH1	12.511	2	2	35.1	0	16.491	1	1	1.107	0.146655	NaN	0.780203		0.87661	-0.189993	0	0.638701		0.81683	-0.291892	0	0.394832		14.4	1	1	By MS/MS	21135000	7884500	6564600	6685400	0	0	0		0	0	0	0	0	0	0		0	0	0
375	YCR061W	YCR061W		70.921	3	3	8.7	0	8.0443			1.08744	0.120932	0.0768289	0.833927		0.650033	-0.621416	1.15946	0.135137		0.594665	-0.749852	0.51908	0.0306214		8.7	3	3	By MS/MS	67621000	19997000	28867000	18756000	0	0	0		0	0	0	0	3.8	1	1	By MS/MS	46981000	21123000	10330000
376	YCR067C	YCR067C	SED4	114.08	5	5	5.6	0	12.601			0.780143	-0.35819	0.403819	0.297198		0.698831	-0.516984	0.487712	0.120775		1.00952	0.0136701	0.0236238	0.95818		1.5	2	2	By MS/MS	715150	159300	248690	307150	1.5	2	2	By MS/MS	236980000	13799000	173840000	49345000	4.1	3	3	By MS/MS	46412000	15836000	17474000
378	YCR071C	YCR071C	IMG2	16.38	2	2	14.4	0.0041183	2.6234			0.7249	-0.464146	NaN	0.300593		0.998602	-0.00201834	0	0.981592		1.3525	0.435629	0	0.22775		0	0	0		0	0	0	0	0	0	0		0	0	0	0	0	0	0		0	0	0
379	YCR072C	YCR072C	RSA4	57.025	10	10	22.7	0	32.4			0.874091	-0.194144	1.15516	0.370876		0.878264	-0.187274	1.12462	0.540722		1.01619	0.0231739	0.22981	0.939038		21.2	9	9	By MS/MS	1373900000	300420000	271770000	801700000	15	8	8	By MS/MS	655850000	228780000	232060000	195020000	15	8	8	By MS/MS	508030000	170980000	173720000
380	YCR073W-A	YCR073W-A	SOL2	34.501	5	4	23.2	0	12.823			1.10384	0.142536	0.338676	0.722224		1.2906	0.368037	0.691476	0.3313		1.2266	0.294661	0.419241	0.222607		14.6	3	2	By MS/MS	58504000	16196000	18807000	23501000	7.3	2	1	By MS/MS	0	0	0	0	10.2	2	1	By MS/MS	0	0	0
381	YCR077C	YCR077C	PAT1	88.51	10	10	13.9	0	30.936			0.97253	-0.0401846	0.204597	0.731904		0.954808	-0.0667181	0.271082	0.723171		0.996238	-0.00543812	0.0180575	0.885799		8	6	6	By MS/MS	227190000	70552000	67373000	89267000	4.4	3	3	By MS/MS	71822000	23952000	23787000	24083000	8.2	5	5	By MS/MS	314280000	117080000	111310000
382	YCR083W	YCR083W	TRX3	14.432	4	4	28.3	0	8.2939			1.53181	0.615234	1.02064	0.0700585		1.74829	0.805947	1.03729	0.0182637		1.0962	0.132516	0.462938	0.532121		0	0	0		0	0	0	0	6.3	1	1	By matching	67910000	26447000	20018000	21446000	15.7	2	2	By MS/MS	129820000	58833000	51713000
383	YCR084C	YCR084C	TUP1	78.307	19	19	33.2	0	206.07			0.829146	-0.270302	2.11891	0.237836		0.79961	-0.322632	1.30904	0.297774		1.01838	0.0262749	0.0804259	0.921999		2.9	2	2	By MS/MS	107470000	36280000	31635000	39551000	1.7	1	1	By MS/MS	23847000	7267700	9678400	6901300	4.6	3	3	By MS/MS	147810000	49472000	53174000
384	YCR087C-A	YCR087C-A		17.738	4	4	30.7	0	48.814			0.841122	-0.249613	1.80397	0.270099		0.890246	-0.167724	0.878753	0.582534		1.04308	0.060853	0.262034	0.736152		30.7	4	4	By MS/MS	1078600000	678720000	184590000	215330000	30.7	4	4	By MS/MS	612110000	266690000	201800000	143610000	30.7	4	4	By MS/MS	547370000	262310000	159730000
385	YCR088W	YCR088W	ABP1	65.575	22	22	45.9	0	200.34			1.2706	0.345507	1.74506	0.349483		1.29509	0.373055	3.62791	0.310998		1.02223	0.0317149	0.35239	0.808523		24.3	11	11	By MS/MS	1872300000	519070000	615930000	737260000	22	10	10	By MS/MS	1251800000	438550000	403410000	409890000	24.7	12	12	By MS/MS	2179400000	774030000	911750000
386	YCR090C	YCR090C		20.703	7	7	35.2	0	27.65			1.1303	0.176706	1.06663	0.649726		1.0966	0.133036	0.388593	0.721456		0.959392	-0.0598082	0.211087	0.59391		23.1	5	5	By MS/MS	413910000	143300000	127220000	143390000	22.5	4	4	By MS/MS	324520000	138090000	93379000	93058000	17.6	3	3	By MS/MS	214550000	97289000	63571000
388	YCR093W	YCR093W	CDC39	240.28	15	15	9.5	0	40.26			1.03624	0.0513582	0.12902	0.981178		1.04563	0.0643733	0.320496	0.869295		0.999712	-0.000415227	0.00191748	0.926013		4.1	6	6	By MS/MS	285830000	72000000	79495000	134330000	3.8	7	7	By MS/MS	321200000	108230000	124650000	88328000	4.4	8	8	By MS/MS	465650000	136600000	143710000
389	YDL001W	YDL001W	RMD1	49.931	4	4	15.1	0	4.0301			0.948751	-0.0758985	0.480375	0.797928		0.933856	-0.0987285	0.340214	0.698432		0.812554	-0.299465	2.02137	0.111502		8.4	2	2	By MS/MS	23311000	9453600	7059500	6797600	5.8	2	2	By MS/MS	87696000	34492000	29340000	23864000	2.1	1	1	By MS/MS	30253000	7706900	10151000
390	YDL004W	YDL004W	ATP16	17.02	6	4	50.6	0	53.271			1.13719	0.185467	0.479491	0.676149		1.3953	0.480577	3.0517	0.177702		1.25795	0.331072	1.14141	0.0866338		34.4	3	2	By MS/MS	96384000	25005000	32482000	38897000	34.4	3	2	By MS/MS	72931000	36045000	22085000	14801000	49.4	4	3	By MS/MS	141580000	52553000	54029000
392	YDL007W	YDL007W	RPT2	48.828	10	10	29.7	0	152.9			1.22019	0.287111	1.39065	0.404639		1.21788	0.284368	1.13651	0.435633		1.01457	0.0208724	0.135411	0.951702		24	7	7	By MS/MS	666330000	191660000	201920000	272750000	17.4	5	5	By MS/MS	569140000	196320000	180190000	192630000	21.1	7	7	By MS/MS	748760000	285400000	276800000
394	YDL010W	YDL010W	GRX6	25.783	3	3	19	0	6.0885			1.56214	0.64352	1.83398	0.0779013		1.17621	0.234141	0.387075	0.565711		0.787616	-0.344435	1.65949	0.0699086		19	3	3	By MS/MS	103410000	29814000	35632000	37968000	5.6	1	1	By MS/MS	55159000	19706000	12080000	23372000	12.6	2	2	By MS/MS	99814000	41674000	40048000
396	YDL014W	YDL014W	NOP1	34.465	15	15	46.5	0	133.55			0.84916	-0.235891	2.8488	0.145518		0.88327	-0.179074	2.37015	0.402782		1.06001	0.0840825	1.87113	0.406428		40.4	13	13	By MS/MS	5570400000	1926600000	1438100000	2205800000	41	13	13	By MS/MS	4444300000	1309900000	1551500000	1582900000	43.4	14	14	By MS/MS	6296800000	2053800000	2127200000
397	YDL015C	YDL015C	TSC13	36.767	3	3	6.1	0	10.148			1.23271	0.301832	1.88011	0.426545		1.12612	0.171362	0.690479	0.69967		0.930476	-0.103959	0.530894	0.463506		6.1	3	3	By MS/MS	324030000	109610000	103400000	111020000	6.1	2	2	By MS/MS	225400000	83501000	68889000	73015000	6.1	3	3	By MS/MS	320310000	130070000	112840000
398	YDL019C	YDL019C	OSH2	145.79	8	8	7.4	0	23.026			1.07323	0.101962	0.268989	0.883208		1.17591	0.233782	0.57155	0.561929		1.11611	0.158481	0.668323	0.443003		4.4	5	5	By MS/MS	75318000	21192000	22468000	31658000	1.7	2	2	By MS/MS	47993000	19301000	11929000	16763000	4.5	5	5	By MS/MS	166600000	58975000	58460000
399	YDL021W	YDL021W	GPM2	36.073	4	3	18	0	11.492			NaN	NaN	NaN	NaN		NaN	NaN	0	1		0.62295	-0.682812	0	0.0488348		0	0	0		0	0	0	0	0	0	0		0	0	0	0	0	0	0		0	0	0
400	YDL022W	YDL022W	GPD1	42.868	17	16	51.4	0	282.73			2.89788	1.535	3.3601	8.3083e-06	1	2.92132	1.54662	3.35053	1.11454e-05	1	1.09002	0.124348	0.878034	0.199771		30.7	9	8	By MS/MS	1009800000	150370000	372900000	486540000	30.7	9	8	By MS/MS	1414900000	669110000	280090000	465740000	26.9	7	6	By MS/MS	2938200000	1380100000	1241600000
401	YDL029W	YDL029W	ARP2	44.073	13	13	50.4	0	134.9			1.2198	0.286649	1.40568	0.446451		1.24905	0.320826	2.42329	0.388313		0.998491	-0.00217903	0.0270401	0.935717		33.2	9	9	By MS/MS	1874000000	580140000	599470000	694400000	30.7	8	8	By MS/MS	1066000000	387310000	330350000	348380000	30.7	8	8	By MS/MS	1718300000	651730000	642030000
402	YDL031W	YDL031W	DBP10	112.94	14	14	16	0	57.686			0.885139	-0.176024	1.37134	0.4083		0.899798	-0.152327	2.03742	0.616488		0.957708	-0.0623427	0.212222	0.58097		13.2	11	11	By MS/MS	712460000	246280000	211280000	254900000	6.1	6	6	By MS/MS	257470000	87894000	103860000	65724000	8.1	7	7	By MS/MS	417430000	163830000	124500000
403	YDL040C	YDL040C	NAT1	98.904	41	41	57.3	0	323.31			1.03999	0.0565664	0.51258	0.936087		1.04214	0.0595449	0.639485	0.912375		1.06885	0.0960543	1.78305	0.334751		47.7	34	34	By MS/MS	6256400000	1842100000	1911100000	2503200000	38.9	28	28	By MS/MS	5755600000	1708200000	1584700000	2462700000	42.3	30	30	By MS/MS	6116400000	1642900000	1639100000
404	YDL047W	YDL047W	SIT4	35.537	4	4	15.1	0	12.076			1.05141	0.07232	0.0402479	0.874284		0.944843	-0.0818528	0.0778873	0.733503		0.934696	-0.0974309	0.619874	0.549511		6.8	2	2	By matching	79850000	30628000	26468000	22753000	0	0	0		0	0	0	0	0	0	0		0	0	0
406	YDL051W	YDL051W	LHP1	32.104	13	13	62.5	0	189.01			0.859418	-0.218568	1.19999	0.323927		0.811358	-0.30159	2.24456	0.329832		0.957916	-0.0620288	0.284886	0.582566		39.6	7	7	By MS/MS	487510000	178040000	154690000	154770000	36.7	6	6	By MS/MS	288570000	84417000	137120000	67029000	34.2	6	6	By MS/MS	471170000	181280000	148810000
407	YDL052C	YDL052C	SLC1	33.887	8	8	28.4	0	40.454			1.13467	0.182267	0.59778	0.63604		1.02358	0.033619	0.0898559	0.937371		0.92349	-0.114831	0.520548	0.346657		16.8	5	5	By MS/MS	676090000	209890000	236950000	229250000	16.8	5	5	By MS/MS	467650000	161740000	158350000	147550000	21.1	6	6	By MS/MS	905820000	371950000	339230000
408	YDL053C	YDL053C	PBP4	19.881	9	9	60.5	0	50.514			1.26355	0.337485	1.45447	0.314228		1.21181	0.277169	2.98737	0.447576		0.969118	-0.0452561	0.592947	0.670622		55.1	8	8	By MS/MS	727850000	211170000	244670000	272000000	54.6	8	8	By MS/MS	842660000	294040000	276970000	271650000	53.5	8	8	By MS/MS	1031700000	375620000	421000000
409	YDL055C	YDL055C	PSA1	39.565	26	26	79.2	0	323.31			0.931234	-0.102784	1.47401	0.468166		0.739748	-0.434894	2.76438	0.0568306		0.805848	-0.31142	1.9346	0.035089	1	63.2	17	17	By MS/MS	7939900000	2833600000	2572900000	2533400000	60.7	17	17	By MS/MS	7230400000	2096100000	2759400000	2374900000	67	19	19	By MS/MS	10110000000	3818100000	3166200000
410	YDL058W	YDL058W	USO1	206.45	6	6	4.5	0	16.024			0.903952	-0.145682	0.311587	0.652395		0.981999	-0.0262061	0.0627358	0.852764		1.11905	0.162271	0.855347	0.533736		2.8	3	3	By MS/MS	8599500	2131200	2477800	3990600	0.6	1	1	By MS/MS	16706000	6338800	6319600	4047800	2.8	3	3	By MS/MS	21154000	8183200	5987000
411	YDL060W	YDL060W	TSR1	90.746	15	15	28.6	0	87.87			0.872594	-0.196617	2.61856	0.365937		0.868861	-0.202802	1.08972	0.508617		0.938124	-0.0921497	1.17792	0.439555		11	7	7	By MS/MS	714930000	254620000	206690000	253620000	15.7	7	7	By MS/MS	585070000	184990000	219980000	180110000	7	4	4	By MS/MS	651960000	216330000	234560000
412	YDL061C	YDL061C	RPS29B	6.7276	7	6	69.6	0	40.254			1.02234	0.0318713	0.331066	0.994352		1.02744	0.039049	1.06805	0.959322		1.02543	0.0362312	0.440466	0.769498		50	5	5	By MS/MS	1847700000	555840000	621410000	670490000	50	5	5	By MS/MS	2115300000	695200000	676580000	743550000	66.1	6	5	By MS/MS	1791400000	628350000	644660000
413	YDL063C	YDL063C	SYO1	70.164	5	5	12.4	0	24.865			0.822905	-0.281203	1.43795	0.40768		0.828042	-0.272225	1.84146	0.384128		1.05299	0.0744973	1.02248	0.820967		1.3	1	1	By MS/MS	39173000	15792000	10687000	12694000	3.4	2	2	By MS/MS	44440000	16391000	15046000	13002000	9.5	4	4	By MS/MS	89920000	30016000	32712000
414	YDL064W	YDL064W	UBC9	17.911	3	3	22.3	0	30.567			1.14697	0.197824	0.228425	0.609477		1.07896	0.109641	0.526273	0.83747		0.923197	-0.11529	0.148045	0.492542		21.7	2	2	By MS/MS	69504000	25282000	19616000	24607000	15.9	1	1	By MS/MS	30741000	11593000	7057700	12090000	0	0	0		0	0	0
415	YDL065C	YDL065C	PEX19	38.706	4	4	16.1	0	64.297			1.25438	0.326977	0.575109	0.382297		0.848035	-0.237804	0.660866	0.438626		0.800937	-0.320239	0.831755	0.0903448		5	1	1	By MS/MS	8553600	2108700	3592000	2852900	0	0	0		0	0	0	0	5	1	1	By matching	12819000	4305000	5039700
416	YDL066W	YDL066W	IDP1	48.19	31	27	70.8	0	323.31			0.889808	-0.168434	0.956896	0.277679		0.884407	-0.177217	0.796166	0.407155		1.01179	0.0169056	0.121495	0.93935		69.9	27	23	By MS/MS	7087800000	2408800000	2246100000	2432900000	61.2	26	22	By MS/MS	6639500000	2035100000	2733900000	1870500000	54	23	19	By MS/MS	6245700000	2112300000	2238000000
418	YDL072C	YDL072C	YET3	22.902	5	5	15.8	0	10.672			1.74546	0.803609	1.94246	0.00912191	1	1.73968	0.798825	1.86444	0.0265655	1	0.993367	-0.00960175	0.0161585	0.872119		15.3	4	4	By MS/MS	966410000	245630000	319930000	400860000	5.4	1	1	By MS/MS	246040000	110660000	60318000	75059000	10.3	2	2	By MS/MS	342830000	150150000	130480000
419	YDL074C	YDL074C	BRE1	80.691	3	3	4.6	0	6.1896			1.26012	0.333566	0.501808	0.433482		1.03626	0.0513834	0.224865	0.908455		0.79244	-0.335626	0.739395	0.329019		2.9	2	2	By MS/MS	34944000	11337000	10926000	12681000	0	0	0		0	0	0	0	1.4	1	1	By MS/MS	34916000	14923000	10310000
421	YDL078C	YDL078C	MDH3	37.186	21	21	65.6	0	201.14			1.21981	0.286656	2.88079	0.446438		1.27909	0.355114	3.49285	0.336327		1.06886	0.0960683	1.63101	0.334672		50.4	14	14	By MS/MS	3989300000	1019300000	1359500000	1610600000	39.7	11	11	By MS/MS	3224500000	1250200000	967010000	1007300000	42.9	13	13	By MS/MS	3788100000	1308100000	1413600000
423	YDL081C	YDL081C	RPP1A	10.908	4	4	51.9	0	227.63			0.993303	-0.00969442	0.0559464	0.829868		1.01198	0.0171787	0.129896	0.986131		1.06918	0.0965004	0.97623	0.332248		50.9	3	3	By MS/MS	17932000000	5253400000	5624100000	7054300000	51.9	4	4	By MS/MS	15026000000	4869100000	5293600000	4863300000	51.9	4	4	By MS/MS	20713000000	7080000000	8018000000
425	YMR143W;YDL083C	YMR143W;YDL083C	RPS16B;RPS16A	15.847	19	19	81.1	0	260.91			1.01546	0.0221401	1.12498	0.967886		1.05075	0.0714132	1.46038	0.885318		1.03611	0.0511747	0.987633	0.644955		77.6	17	17	By MS/MS	49591000000	15439000000	14636000000	19516000000	81.1	18	18	By MS/MS	49365000000	17101000000	16414000000	15850000000	81.1	18	18	By MS/MS	52489000000	19086000000	18617000000
426	YDL084W	YDL084W	SUB2	50.308	18	18	56.3	0	217.19			0.930265	-0.104287	1.02188	0.463127		0.871607	-0.19825	1.8408	0.359292		0.923144	-0.115372	1.48878	0.410797		31.8	11	11	By MS/MS	2449400000	869870000	723820000	855760000	35.7	11	11	By MS/MS	2728000000	853040000	937460000	937510000	34.8	13	13	By MS/MS	3597000000	1475100000	1184300000
428	YDL086W	YDL086W		30.837	8	8	48.4	0	77.148			1.17519	0.232891	0.563096	0.567641		1.08282	0.114797	0.294505	0.833849		0.921826	-0.117433	0.322472	0.415816		11	2	2	By MS/MS	94660000	26436000	32749000	35475000	4.8	1	1	By MS/MS	63625000	21950000	23865000	17810000	4.8	1	1	By MS/MS	40180000	20069000	12289000
430	YDL092W	YDL092W	SRP14	16.43	3	3	28.1	0	53.743			1.01062	0.015243	0.084551	0.912671		0.987762	-0.0177641	0.0966424	0.941122		0.956129	-0.0647235	0.970496	0.568937		28.1	3	3	By MS/MS	373720000	111390000	128110000	134230000	28.1	3	3	By MS/MS	468780000	165110000	150510000	153160000	28.1	3	3	By MS/MS	522310000	202880000	185030000
431	YDL095W	YDL095W	PMT1	92.674	13	13	19	0	154.64			1.01471	0.0210711	0.119768	0.963212		0.904689	-0.144506	1.06035	0.488714		0.895194	-0.159727	0.782155	0.265632		16	10	10	By MS/MS	9695300000	3741800000	2448400000	3505100000	15.7	9	9	By MS/MS	9080300000	3743100000	2592100000	2745100000	14.8	9	9	By MS/MS	9045800000	3757800000	3135900000
432	YDL097C	YDL097C	RPN6	49.773	13	13	32.3	0	50.17			1.26402	0.338022	1.57129	0.313342		1.25757	0.330639	3.27277	0.363379		1.03088	0.0438766	1.10342	0.826186		26.5	10	10	By MS/MS	1329200000	402040000	447190000	479960000	18.7	7	7	By MS/MS	828570000	298290000	253480000	276810000	23.3	9	9	By MS/MS	1673800000	557930000	638090000
433	YDL099W	YDL099W	BUG1	38.294	2	2	5.6	0	8.5247			1.22284	0.290233	1.70099	0.441038		1.22232	0.289619	2.31159	0.459955		0.992274	-0.0111897	0.183014	0.861376		2.9	1	1	By MS/MS	16859000	5564200	5108500	6186500	2.9	1	1	By MS/MS	32480000	12377000	7863300	12239000	2.9	1	1	By MS/MS	34988000	13688000	12830000
434	YDL100C	YDL100C	GET3	39.353	16	16	48.3	0	83.418	1	1	1.19091	0.252062	2.01799	0.509927		1.18345	0.242993	2.19695	0.523163		1.04921	0.0692997	0.940066	0.506531		40.7	13	13	By MS/MS	3240000000	923940000	1061000000	1255000000	36.4	12	12	By MS/MS	2281200000	832020000	726820000	722400000	36.4	12	12	By MS/MS	4264400000	1631600000	1546100000
435	YDL102W	YDL102W	POL3	124.62	2	2	2.2	0	13.313			0.749112	-0.416746	2.4878	0.227975		0.820519	-0.285391	1.29802	0.364428		1.13508	0.18279	1.61269	0.474677		1.3	1	1	By MS/MS	21184000	8541000	5487200	7155900	2.2	2	2	By MS/MS	26279000	7314800	11855000	7109200	2.2	2	2	By MS/MS	85461000	30134000	30579000
436	YDL103C	YDL103C	QRI1	53.475	19	19	51.6	0	94.96			1.05234	0.0736071	0.53482	0.920334		1.09065	0.125194	0.600828	0.737935		1.028	0.0398381	0.419806	0.847994		19.3	8	8	By MS/MS	640160000	195410000	196120000	248630000	11.9	5	5	By MS/MS	446390000	152120000	143820000	150450000	10.9	5	5	By MS/MS	561090000	176070000	212050000
437	YDL110C	YDL110C	TMA17	16.771	7	7	40	0	31.984			2.23927	1.16303	0.462529	0.0012705		3.03705	1.60267	1.07859	3.59959e-06		1.34252	0.424945	0.270427	0.070694		10	1	1	By MS/MS	25922000	3310100	6451700	16160000	0	0	0		0	0	0	0	0	0	0		0	0	0
439	YDL112W	YDL112W	TRM3	165.05	12	12	11.2	0	32.804			0.935702	-0.0958796	0.138595	0.589468		0.900926	-0.15052	0.26124	0.538954		0.932405	-0.100972	0.37806	0.474476		4.7	6	6	By MS/MS	246490000	63668000	67005000	115820000	1.8	2	2	By MS/MS	88068000	15658000	26960000	45449000	1	1	1	By MS/MS	34956000	10616000	13976000
440	YDL116W	YDL116W	NUP84	83.634	3	3	4.1	0	6.1896			0.953943	-0.0680254	0.13794	0.81491		1.03405	0.0482998	0.0907129	0.98149		1.09255	0.127698	0.438821	0.640981		2.9	2	2	By MS/MS	161980000	55032000	41830000	65120000	1.5	1	1	By MS/MS	34642000	12938000	9749100	11955000	2.6	2	2	By MS/MS	56826000	15755000	23343000
442	YDL121C	YDL121C		16.947	3	3	19.5	0.0099609	2.0049			NaN	NaN	NaN	NaN		NaN	NaN	0	1		NaN	NaN	NaN	NaN		0	0	0		0	0	0	0	0	0	0		0	0	0	0	0	0	0		0	0	0
443	YDL122W	YDL122W	UBP1	92.768	9	9	18.7	0	68.166			1.00599	0.00860998	0.0265165	0.865018		0.99245	-0.0109331	0.0329792	0.856341		0.908373	-0.138643	1.05529	0.346909		13	6	6	By MS/MS	255400000	90178000	71842000	93378000	3.7	3	3	By MS/MS	123060000	40266000	38537000	44253000	8.9	5	5	By MS/MS	189840000	64667000	68528000
444	YDL124W	YDL124W		35.56	24	24	89.1	0	323.31			2.41458	1.27177	2.67053	0.000235275	1	3.8091	1.92945	4.23522	3.87542e-08	1	1.56237	0.643735	2.05998	1.13793e-12	1	61.5	13	13	By MS/MS	884610000	192450000	250400000	441770000	55.1	12	12	By MS/MS	845490000	475560000	120690000	249240000	43.9	8	8	By MS/MS	645320000	240550000	329750000
445	YDL125C	YDL125C	HNT1	17.679	8	8	52.5	0	193.82			1.18496	0.24484	0.730623	0.523754		1.03705	0.0524855	0.255236	0.928519		0.887371	-0.17239	0.852772	0.231631		48.1	5	5	By MS/MS	732940000	259310000	221380000	252250000	48.1	5	5	By MS/MS	431210000	136540000	147360000	147310000	48.1	5	5	By MS/MS	399320000	153360000	135340000
446	YDL126C	YDL126C	CDC48	91.995	43	43	58.8	0	323.31			1.24462	0.315703	2.43812	0.396794		1.28598	0.362868	3.7532	0.32522		1.05065	0.071287	0.842055	0.492362		43.6	30	30	By MS/MS	5812000000	1627300000	1854600000	2330100000	41	26	26	By MS/MS	4878700000	1855500000	1479900000	1543200000	39.4	29	29	By MS/MS	8998400000	3539000000	3328400000
449	YDL130W-A	YDL130W-A	STF1	10.062	3	3	26.7	0	7.497			NaN	NaN	NaN	NaN		NaN	NaN	0	1		NaN	NaN	NaN	NaN		0	0	0		0	0	0	0	0	0	0		0	0	0	0	0	0	0		0	0	0
450	YDL131W	YDL131W	LYS21	48.594	29	6	77.3	0	301.44			0.949168	-0.0752645	0.611018	0.65339		0.963458	-0.0537068	0.31865	0.850949		1.06948	0.096915	1.2861	0.557708		55	20	3	By MS/MS	885560000	230770000	306520000	348270000	45.9	19	1	By MS/MS	196850000	64754000	68677000	63421000	41.8	19	3	By MS/MS	841740000	288840000	299530000
451	YDL132W	YDL132W	CDC53	93.943	8	8	16.8	0	39.295			1.05625	0.0789535	0.136058	0.942376		1.36174	0.445453	0.753901	0.215502		1.12211	0.166219	0.723647	0.418193		7	3	3	By MS/MS	178410000	57712000	51984000	68715000	11.2	6	6	By MS/MS	208040000	83191000	60636000	64211000	11.2	6	6	By MS/MS	430010000	171730000	161010000
452	YDL134C	YDL134C	PPH21	41.937	10	2	39.6	0	56.037			NaN	NaN	NaN	NaN		NaN	NaN	0	1		NaN	NaN	NaN	NaN		10.3	2	0	By matching	0	0	0	0	0	0	0		0	0	0	0	0	0	0		0	0	0
453	YDL135C	YDL135C	RDI1	23.138	3	3	24.8	0	52.917			1.03596	0.0509694	0.0655765	0.983924		1.13778	0.186223	0.634583	0.66574		1.12203	0.166112	0.361314	0.418532		9.9	1	1	By MS/MS	61246000	16275000	21585000	23386000	9.9	1	1	By MS/MS	54075000	18923000	19585000	15568000	9.9	1	1	By MS/MS	221420000	74354000	83398000
454	YDL191W;YDL136W	YDL191W;YDL136W	RPL35B;RPL35A	13.909	13	13	56.7	0	217.07			0.93758	-0.0929859	2.27683	0.501761		0.96861	-0.0460128	0.535381	0.77857		1.03811	0.0539619	0.983411	0.622669		47.5	10	10	By MS/MS	17349000000	6058600000	4889700000	6401000000	48.3	10	10	By MS/MS	25324000000	9081500000	8619600000	7622900000	47.5	8	8	By MS/MS	19403000000	7037800000	6722300000
455	YDL137W	YDL137W	ARF2	20.657	10	3	56.4	0	26.168			0.958829	-0.060654	0.199661	0.83089		0.900473	-0.151245	1.94199	0.593615		0.912165	-0.132634	0.378787	0.440402		43.6	7	2	By MS/MS	84063000	29833000	23447000	30784000	43.6	6	1	By matching	33391000	9379700	11900000	12111000	38.1	5	0	By matching	0	0	0
456	YDL140C	YDL140C	RPO21	191.61	53	52	37.9	0	323.31			1.02492	0.0355123	0.515459	0.985752		0.953694	-0.0684022	1.59511	0.707921		0.938351	-0.0917998	0.888868	0.504132		20.4	28	27	By MS/MS	3595700000	1211000000	1032300000	1352300000	17.8	24	23	By MS/MS	2682100000	980520000	824280000	877330000	17.5	24	23	By MS/MS	3399900000	1211700000	1059900000
457	YDL141W	YDL141W	BPL1	76.362	3	3	7.2	0	11.322			0.664119	-0.590487	0.541899	0.196031		0.820974	-0.284591	0.153455	0.487565		1.00183	0.00264224	0.00467422	0.993872		1.9	1	1	By MS/MS	40845000	12440000	11413000	16992000	0	0	0		0	0	0	0	0	0	0		0	0	0
458	YDL143W	YDL143W	CCT4	57.603	18	18	46.6	0	109.67		1	0.97031	-0.0434818	0.849249	0.689014		0.988584	-0.0165642	0.168726	0.874263		1.01569	0.0224613	0.627631	0.889882		25.8	10	10	By MS/MS	2165400000	754260000	617910000	793250000	29.5	12	12	By MS/MS	1998600000	732840000	661800000	603970000	28.8	12	12	By MS/MS	2172500000	783400000	801330000
459	YDL144C	YDL144C		39.782	5	5	18.3	0	11.309			1.00353	0.00509065	0.00592045	0.975745		0.942061	-0.086107	0.110814	0.724606		1.03321	0.047134	0.0735603	0.918087		9.8	2	2	By MS/MS	54412000	14587000	17212000	22614000	2	1	1	By MS/MS	0	0	0	0	5.6	1	1	By MS/MS	21102000	5240400	10483000
460	YDL145C	YDL145C	COP1	135.61	37	37	43.8	0	323.31			0.967974	-0.0469599	0.535319	0.675018		0.995808	-0.00606081	0.0353083	0.908922		1.03175	0.045096	0.448812	0.694656		29.8	24	24	By MS/MS	3629100000	1844500000	797450000	987200000	21.4	20	20	By MS/MS	2724600000	1478100000	650860000	595730000	26.5	23	23	By MS/MS	4692700000	2428300000	1223900000
461	YDL147W	YDL147W	RPN5	51.768	10	10	26.1	0	29.512			1.31044	0.390052	1.06609	0.235247		1.36912	0.453251	2.55624	0.210669		1.01497	0.0214426	0.147701	0.948563		5.6	3	3	By MS/MS	629420000	166750000	213720000	248950000	17.3	6	6	By MS/MS	611590000	222750000	169110000	219730000	16	6	6	By MS/MS	1112500000	396520000	423600000
462	YDL148C	YDL148C	NOP14	94.301	7	7	11	0	37.843			0.793871	-0.333024	1.45331	0.168058		0.88147	-0.182017	1.04802	0.476353		1.15859	0.212372	1.97707	0.287959		11	7	7	By MS/MS	240660000	81412000	75640000	83605000	4.6	3	3	By MS/MS	76673000	25005000	32955000	18713000	8.1	5	5	By MS/MS	312950000	102450000	115700000
463	YDL150W	YDL150W	RPC53	46.667	6	6	21.6	0	34.7			0.984731	-0.0221984	0.0516661	0.915243		1.08277	0.114728	0.410002	0.8257		1.13155	0.178296	1.25671	0.487298		13.7	4	4	By MS/MS	136960000	47581000	39340000	50039000	15.9	4	4	By MS/MS	125650000	51065000	35085000	39499000	8.1	2	2	By MS/MS	62033000	22978000	20909000
464	YDL153C	YDL153C	SAS10	70.259	10	10	23.9	0	140.51			0.843627	-0.245322	3.25061	0.27715		0.884761	-0.176641	2.94056	0.563277		1.0625	0.0874591	0.711323	0.602449		17.7	8	8	By MS/MS	797630000	292900000	246560000	258170000	21.6	9	9	By MS/MS	783640000	237380000	291920000	254350000	11	5	5	By MS/MS	459900000	135340000	167980000
466	YDL160C	YDL160C	DHH1	57.543	13	13	35	0	108.03			1.22418	0.291812	2.79235	0.437377		1.10615	0.145541	2.75654	0.720522		0.954439	-0.0672746	0.667005	0.611964		31.2	11	11	By MS/MS	2169600000	666190000	733670000	769710000	20.6	8	8	By MS/MS	1748200000	606940000	568230000	572990000	22.7	9	9	By MS/MS	2781900000	1151300000	970070000
467	YDL161W	YDL161W	ENT1	52.351	7	5	16.3	0	42.094			1.17053	0.227159	0.478867	0.553023		1.27771	0.353566	0.646226	0.353107		1.04709	0.0663791	0.483054	0.849565		12.1	4	3	By MS/MS	98300000	22668000	35152000	40481000	6.8	3	3	By MS/MS	66778000	25422000	19431000	21926000	9	4	3	By MS/MS	127620000	46699000	48604000
468	YDL164C	YDL164C	CDC9	84.827	2	2	3.4	0	7.0707			0.985809	-0.0206198	0.0601165	0.918733		0.871094	-0.199099	0.919518	0.504906		0.924864	-0.112687	0.321036	0.500646		3.4	2	2	By MS/MS	51991000	19958000	15017000	17016000	3.4	2	2	By MS/MS	32795000	13191000	10619000	8984300	3.4	2	2	By MS/MS	115420000	46791000	35389000
469	YDL165W	YDL165W	CDC36	22.362	4	4	33	0	24.492			1.05906	0.0827891	0.300014	0.851166		0.965743	-0.0502882	0.229899	0.800563		0.979011	-0.0306028	0.778122	0.787132		33	4	4	By MS/MS	174760000	52921000	57709000	64126000	3.7	1	1	By MS/MS	37666000	10186000	15527000	11954000	8.9	2	2	By MS/MS	86040000	35024000	28823000
470	YDL167C	YDL167C	NRP1	79.298	3	3	4.3	0	9.6876			0.749001	-0.416961	2.30834	0.347787		0.755141	-0.405182	2.90401	0.326794		1.01486	0.0212762	0.203388	0.964336		1.1	1	1	By MS/MS	22245000	9198600	5618200	7428000	1.1	1	1	By matching	22437000	6526800	9962500	5947300	4.3	2	2	By MS/MS	49595000	17145000	17079000
471	YDL168W	YDL168W	SFA1	41.042	18	18	52.1	0	149.49			1.2664	0.340733	1.38199	0.35681		1.25925	0.332563	1.76118	0.369991		0.967477	-0.0477005	0.420638	0.704696		17.4	6	6	By MS/MS	9726700000	3519700000	3040500000	3166600000	9.6	4	4	By MS/MS	185960000	65085000	47360000	73517000	17.4	6	6	By MS/MS	701990000	364710000	177080000
472	YDL171C	YDL171C	GLT1	238.1	83	83	48.5	0	323.31			1.04251	0.0600571	0.572293	0.927872		0.94756	-0.0777101	0.846016	0.679235		0.930306	-0.104223	2.96905	0.453602		34.5	57	57	By MS/MS	9422900000	3828700000	2508100000	3086100000	30	50	50	By MS/MS	7699800000	3051200000	2474900000	2173800000	32.4	54	54	By MS/MS	18622000000	7221900000	6018400000
473	YDL173W	YDL173W	PAR32	31.886	3	3	14.9	0	16.864			1.824	0.867107	0.414888	0.0262514		1.24865	0.32037	0.17374	0.410517		0.710471	-0.493152	1.41946	0.153562		4.7	1	1	By MS/MS	20443000	6468900	8133400	5840500	0	0	0		0	0	0	0	0	0	0		0	0	0
474	YDL174C	YDL174C	DLD1	65.292	10	10	20.1	0	57.871			0.948482	-0.0763071	0.634355	0.650572		1.24223	0.312932	1.58522	0.390096		1.282	0.358395	2.18261	0.0166724	1	14.7	7	7	By MS/MS	688900000	194550000	198600000	295750000	14.7	7	7	By MS/MS	488500000	178220000	162580000	147700000	7.2	3	3	By MS/MS	437560000	151850000	179840000
476	YDL178W	YDL178W	DLD2	59.268	6	4	11.7	0	11.984			NaN	NaN	NaN	NaN		NaN	NaN	0	1		NaN	NaN	NaN	NaN		0	0	0		0	0	0	0	1.5	1	0	By matching	0	0	0	0	1.5	1	0	By matching	0	0	0
477	YDL180W	YDL180W		62.287	3	3	9.1	0	4.7266			1.29	0.367371	NaN	0.381881		0.81406	-0.296793	0	0.469578		0.6071	-0.719994	0	0.0378498		9.1	3	3	By MS/MS	30770000	6583500	10119000	14068000	0	0	0		0	0	0	0	0	0	0		0	0	0
479	YDL182W	YDL182W	LYS20	47.098	28	5	74.8	0	20.609			0.860167	-0.217312	0.98063	0.326242		0.877152	-0.189101	0.451657	0.536892		1.04989	0.0702329	0.112474	0.687834		49.1	19	2	By MS/MS	541140000	204200000	170940000	165990000	51.2	20	2	By MS/MS	277300000	96557000	102810000	77937000	50.5	20	4	By MS/MS	1159800000	394500000	415530000
480	YDL185W	YDL185W	VMA1	118.64	75	75	78.3	0	323.31			1.10178	0.139837	1.94562	0.743887		1.05521	0.0775346	1.65911	0.871413		0.973368	-0.0389427	0.774174	0.747761		53.7	51	51	By MS/MS	23451000000	7663400000	7210600000	8577300000	55.5	52	52	By MS/MS	22364000000	7792900000	7611000000	6960000000	55.6	52	52	By MS/MS	28231000000	10785000000	10162000000
482	YDL190C	YDL190C	UFD2	109.91	10	10	15.8	0	55.059			1.11914	0.162392	1.18209	0.731683		1.0607	0.0850145	0.833327	0.90678		0.972588	-0.0400992	0.279751	0.725585		5.2	4	4	By MS/MS	236950000	70622000	53599000	112730000	4.9	3	3	By MS/MS	79313000	27476000	27911000	23925000	8.7	6	6	By MS/MS	215600000	91684000	70049000
483	YDL192W	YDL192W	ARF1	20.529	10	3	56.4	0	95.374			0.835529	-0.259238	0.669951	0.263796		0.712301	-0.489441	1.18971	0.0955921		0.875429	-0.191938	0.654086	0.130348		43.6	7	2	By MS/MS	142310000	50223000	42702000	49388000	51.4	7	2	By MS/MS	125860000	36977000	45356000	43527000	43.6	6	1	By MS/MS	408740000	139480000	138900000
484	YDL195W	YDL195W	SEC31	138.72	28	28	33	0	323.31			1.06035	0.0845379	0.799451	0.87052		1.11157	0.152601	2.49906	0.705358		1.08699	0.120343	2.05229	0.215996		24.4	18	18	By MS/MS	1528300000	465550000	462430000	600350000	19.2	15	15	By MS/MS	1528900000	514060000	492810000	522030000	21.4	16	16	By MS/MS	2353400000	843940000	882700000
485	YDL198C	YDL198C	GGC1	33.215	16	16	62	0	140.86			1.0053	0.00762349	0.0275746	0.904576		0.878811	-0.186375	0.534544	0.385866		0.874068	-0.194182	1.27191	0.180575		43	12	12	By MS/MS	2460600000	862500000	796180000	801900000	45	12	12	By MS/MS	1685700000	478330000	692700000	514700000	44.3	13	13	By MS/MS	4308400000	1886100000	1467000000
486	YDL201W	YDL201W	TRM8	33.391	8	8	26.6	0	52.07			0.862656	-0.213143	1.14229	0.339877		0.861101	-0.215746	1.55361	0.413987		0.930015	-0.104674	0.467036	0.460901		19.6	5	5	By MS/MS	314460000	115610000	87205000	111650000	10.5	3	3	By MS/MS	74792000	23185000	28642000	22965000	14	4	4	By MS/MS	160810000	57653000	56273000
487	YDL202W	YDL202W	MRPL11	28.515	3	3	16.9	0	7.5424			0.876298	-0.190507	0.787167	0.565078		0.733156	-0.447807	0.454172	0.174147		0.843454	-0.245619	0.333306	0.184565		9.6	2	2	By MS/MS	41460000	16685000	15477000	9297800	11.2	2	2	By MS/MS	65558000	18049000	25461000	22047000	0	0	0		0	0	0
488	YDL204W	YDL204W	RTN2	44.358	4	4	14.2	0	31.485			3.32713	1.73428	0.29394	1.38275e-06		12.2874	3.61911	0.566675	2.5723e-26		4.61177	2.20532	2.7607	7.56591e-23	1	14.2	4	4	By MS/MS	111690000	1077800	9589800	101020000	7.1	2	2	By MS/MS	85645000	70658000	8470900	6516000	10.9	3	3	By MS/MS	51278000	7247700	42196000
489	YDL205C	YDL205C	HEM3	36.674	4	4	20.5	0	26.353			0.766189	-0.384228	1.01271	0.26485		0.782313	-0.354182	0.446881	0.272022		1.14327	0.19317	0.157474	0.446225		11.9	2	2	By MS/MS	43763000	17830000	11508000	14424000	0	0	0		0	0	0	0	0	0	0		0	0	0
490	YDL208W	YDL208W	NHP2	17.122	4	4	20.5	0	11.399			0.840129	-0.251318	2.13719	0.267332		0.828625	-0.271209	1.86442	0.379915		0.978762	-0.0309703	0.581352	0.749434		20.5	4	4	By MS/MS	828620000	354170000	204530000	269930000	14.1	2	2	By MS/MS	932640000	299230000	370980000	262430000	20.5	3	3	By MS/MS	924430000	358710000	305060000
491	YDL213C	YDL213C	NOP6	25.216	5	5	32	0	29.296			0.94297	-0.0847163	0.225312	0.628031		0.806	-0.311149	1.68451	0.315002		0.889976	-0.168161	0.569687	0.181398		9.8	2	2	By MS/MS	355170000	144680000	111170000	99317000	15.6	3	3	By MS/MS	400350000	137820000	158100000	104430000	9.8	2	2	By MS/MS	449180000	169210000	139340000
493	YDL219W	YDL219W	DTD1	16.745	3	3	17.3	0	6.465			1.05254	0.0738797	0.239716	0.955479		1.06953	0.0969711	0.497816	0.877371		0.983776	-0.0235989	0.114414	0.800824		10	2	2	By MS/MS	87444000	22249000	30529000	34666000	12.7	2	2	By MS/MS	73786000	26626000	22967000	24193000	10	2	2	By MS/MS	166580000	57878000	64442000
495	YDL223C	YDL223C	HBT1	113.61	16	16	24.7	0	114.99			0.974813	-0.0368022	0.0356157	0.740925		3.81383	1.93124	1.86837	4.58757e-09	1	4.71122	2.2361	2.62613	5.17456e-34	1	14.5	10	10	By MS/MS	369810000	31620000	45140000	293050000	11.3	7	7	By MS/MS	181350000	142150000	9783800	29411000	7.5	6	6	By MS/MS	186600000	32339000	130040000
497	YDL225W	YDL225W	SHS1	62.629	7	7	14.5	0	16.141			0.997328	-0.00385951	0.00741282	0.83047		0.977286	-0.0331479	0.0478355	0.802585		1.02628	0.0374294	0.276172	0.917627		7.3	4	4	By MS/MS	330640000	169570000	88339000	72730000	6	3	3	By MS/MS	127010000	45326000	39517000	42171000	8	4	4	By MS/MS	390790000	141850000	144250000
498	YDL226C	YDL226C	GCS1	39.296	15	15	59.7	0	182.43			0.924799	-0.112788	0.481101	0.55535		0.930781	-0.103486	0.710048	0.72945		1.01435	0.0205554	0.15572	0.953448		44.6	11	11	By MS/MS	471620000	170330000	138300000	162990000	22.4	5	5	By MS/MS	214570000	70742000	82800000	61024000	27.3	7	7	By MS/MS	338420000	118800000	114190000
499	YDL229W	YDL229W	SSB1	66.601	60	4	83.8	0	323.31	1	1	0.909461	-0.136916	1.37186	0.361414		0.894907	-0.160191	1.41803	0.448552		0.982266	-0.0258141	0.222114	0.81378		64.4	43	2	By MS/MS	9772500000	3535600000	2695100000	3541800000	75.9	47	3	By MS/MS	8907000000	3036400000	3159200000	2711400000	74.7	45	3	By MS/MS	11457000000	4286900000	3836700000
500	YDL230W	YDL230W	PTP1	38.868	3	3	10.4	0	4.6446			1.0398	0.0563025	1.35636	0.971818		1.05587	0.0784296	1.38786	0.852307		1.01839	0.0262841	0.414635	0.953151		2.7	1	1	By MS/MS	24459000	7984600	7639300	8834900	0	0	0		0	0	0	0	3.6	1	1	By MS/MS	40942000	15971000	10723000
501	YDL236W	YDL236W	PHO13	34.624	12	12	58	0	117.19			0.97871	-0.031047	0.441334	0.776985		1.04231	0.0597816	1.73119	0.87941		1.12404	0.168694	0.582321	0.27905		0	0	0		0	0	0	0	0	0	0		0	0	0	0	3.2	1	1	By MS/MS	852490000	293230000	327540000
502	YDL237W	YDL237W	AIM6	44.382	8	8	29.7	0	80.68			1.04723	0.066573	0.590286	0.939537		0.967956	-0.0469872	0.403458	0.867696		0.938353	-0.0917973	0.594475	0.441103		27.2	7	7	By MS/MS	397450000	122770000	121750000	152930000	26.2	7	7	By MS/MS	1551700000	465820000	584060000	501850000	26.2	7	7	By MS/MS	1675100000	600900000	560260000
503	YDL240W	YDL240W	LRG1	116.65	4	4	5.1	0	8.5221			2.0216	1.0155	0.328008	0.00872167		0.770974	-0.375246	0.32592	0.36309		0.382105	-1.38796	0.681733	6.64197e-05		1.3	1	1	By MS/MS	36215000	17863000	8677200	9674400	0	0	0		0	0	0	0	2.6	2	2	By MS/MS	24030000	18091000	3480300
504	YDR001C	YDR001C	NTH1	85.878	18	15	32.8	0	107.98			1.22395	0.291542	0.753701	0.396113		1.8394	0.879233	2.05645	0.0145804	1	1.51169	0.59616	1.95222	5.40188e-05	1	3.9	3	2	By MS/MS	53506000	14403000	17053000	22050000	3.7	2	1	By MS/MS	29877000	14597000	7615600	7664700	3.5	2	2	By MS/MS	58117000	23821000	23960000
505	YDR002W	YDR002W	YRB1	22.953	6	6	46.8	0	133.85			1.14405	0.194154	1.154	0.607201		0.998338	-0.00239984	0.020308	0.979969		0.841896	-0.248286	1.20308	0.0535483		14.9	2	2	By MS/MS	245470000	81563000	83060000	80844000	5.5	1	1	By MS/MS	203560000	64674000	69256000	69633000	5.5	1	1	By MS/MS	216280000	84902000	70713000
506	YDR011W;YNR070W	YDR011W	SNQ2	168.76	18	17	16.9	0	177.03			0.966418	-0.0492801	0.504686	0.725123		0.982914	-0.0248633	0.468268	0.923214		0.999523	-0.000688402	0.00721765	0.924404		15.5	16	15	By MS/MS	1051300000	331970000	309440000	409920000	9.6	11	10	By MS/MS	770080000	248140000	279000000	242940000	9.7	12	11	By MS/MS	1327000000	502000000	463160000
507	YDR012W	YDR012W	RPL4B	39.062	23	2	60.8	0	27.675			0.960774	-0.0577314	0.0607716	0.701489		1.16044	0.214674	1.51195	0.558718		1.10653	0.146038	0.370278	0.35453		60.5	22	2	By MS/MS	243160000	83298000	60691000	99171000	60.8	23	2	By MS/MS	487980000	168250000	137320000	182410000	58.8	21	2	By MS/MS	509680000	219960000	169960000
508	YDR017C	YDR017C	KCS1	119.55	2	2	1.6	0	3.6168			0.676176	-0.56453	0.532932	0.214983		0.763961	-0.38843	0.255391	0.346804		1.1347	0.182309	0.399119	0.619824		0	0	0		0	0	0	0	0	0	0		0	0	0	0	0.9	1	1	By MS/MS	28315000	6936000	10526000
509	YDR019C	YDR019C	GCV1	44.468	14	14	42.2	0	115.03			2.39944	1.2627	2.12057	2.85981e-05	1	3.43741	1.78132	3.01548	6.88462e-07	1	1.4546	0.540624	1.70486	0.000258589	1	26.5	7	7	By MS/MS	1113000000	205350000	358410000	549280000	31.2	9	9	By MS/MS	757560000	414660000	136560000	206330000	12.5	4	4	By MS/MS	640310000	253020000	308020000
510	YDR021W	YDR021W	FAL1	45.213	2	2	6.5	0.00079777	3.57			0.73744	-0.439402	NaN	0.324782		0.955566	-0.0655722	0	0.861854		1.38601	0.470939	0.813467	0.191841		0	0	0		0	0	0	0	2.5	1	1	By MS/MS	40166000	15519000	14644000	10003000	2.5	1	1	By MS/MS	0	0	0
511	YDR023W	YDR023W	SES1	53.309	32	32	71	0	323.31			0.822689	-0.281581	1.68864	0.0879783		0.777765	-0.362593	2.14899	0.108983		0.944546	-0.082307	0.569716	0.544654		37.9	12	12	By MS/MS	1176800000	430470000	337470000	408900000	34.4	10	10	By MS/MS	1452800000	428340000	543230000	481200000	34.4	10	10	By MS/MS	1174000000	392990000	390110000
512	YDR027C	YDR027C	VPS54	101.52	2	2	2	0.0007874	3.3693			0.848909	-0.236319	0.450783	0.292348		0.786918	-0.345715	0.338792	0.265081		0.915732	-0.127002	0.320516	0.302387		1.2	1	1	By MS/MS	0	0	0	0	0	0	0		0	0	0	0	2	2	2	By MS/MS	439290000	160730000	124440000
513	YDR028C	YDR028C	REG1	112.61	2	2	2.2	0	4.71			NaN	NaN	NaN	NaN		NaN	NaN	0	1		NaN	NaN	NaN	NaN		0	0	0		0	0	0	0	0	0	0		0	0	0	0	0	0	0		0	0	0
514	YDR031W	YDR031W	MIX14	13.866	4	4	48.8	0	12.644			NaN	NaN	NaN	NaN		NaN	NaN	0	1		NaN	NaN	NaN	NaN		0	0	0		0	0	0	0	0	0	0		0	0	0	0	0	0	0		0	0	0
515	YDR032C	YDR032C	PST2	20.965	9	9	79.3	0	260.16			1.63595	0.710131	2.27264	0.0438984	1	1.80852	0.854813	2.56837	0.0163564	1	1.12456	0.169365	1.48192	0.0738474		78.8	8	8	By MS/MS	1362200000	298520000	470410000	593300000	71.2	6	6	By MS/MS	906020000	386550000	217910000	301560000	59.6	7	7	By MS/MS	1235200000	491880000	514850000
516	YDR033W	YDR033W	MRH1	36.19	7	5	20.6	0	83.458			1.10677	0.146354	0.458893	0.726425		1.19235	0.253813	1.20071	0.487579		1.05942	0.0832776	0.257392	0.622737		17.8	5	3	By MS/MS	1132600000	354090000	357020000	421460000	20.6	6	4	By MS/MS	1518500000	610100000	501950000	406430000	17.8	5	3	By MS/MS	1458900000	597880000	497800000
517	YDR035W	YDR035W	ARO3	41.069	18	17	65.9	0	241.93			0.987966	-0.0174663	0.0574608	0.796794		0.991428	-0.0124203	0.054228	0.887912		1.02794	0.0397546	0.731504	0.739448		44.1	12	11	By MS/MS	1984500000	651500000	597600000	735440000	42.2	10	9	By MS/MS	1764900000	585320000	662270000	517350000	42.7	11	10	By MS/MS	1918200000	718060000	692530000
518	YDR036C	YDR036C	EHD3	56.288	3	3	6.4	0	10.602			1.03077	0.0437235	0.109712	0.963485		1.07161	0.0997774	0.685142	0.870491		1.05816	0.0815532	0.479645	0.729832		6.4	3	3	By MS/MS	161190000	53699000	49167000	58327000	2	1	1	By MS/MS	57865000	20552000	17298000	20015000	4	2	2	By MS/MS	107520000	40509000	37843000
519	YDR037W	YDR037W	KRS1	67.958	38	38	66.3	0	323.31			0.826447	-0.275006	2.36507	0.0949005		0.829762	-0.269231	2.62738	0.225118		0.989029	-0.0159157	0.310669	0.864475		30.8	14	14	By MS/MS	2883800000	681890000	793300000	1408600000	18.6	10	10	By MS/MS	3349700000	582480000	1034200000	1733000000	19.3	10	10	By MS/MS	1860200000	619260000	605660000
523	YDR044W	YDR044W	HEM13	37.711	6	6	28.4	0	15.38			NaN	NaN	NaN	NaN		NaN	NaN	0	1		NaN	NaN	NaN	NaN		0	0	0		0	0	0	0	0	0	0		0	0	0	0	0	0	0		0	0	0
524	YDR045C	YDR045C	RPC11	12.513	2	2	24.5	0	4.1385			1.00412	0.00593385	0.00443336	0.977619		1.25094	0.323008	0.386124	0.402059		1.26061	0.334127	1.29933	0.162207		24.5	2	2	By MS/MS	103510000	37942000	26791000	38776000	10	1	1	By MS/MS	32142000	13063000	12623000	6456700	0	0	0		0	0	0
526	YDR047W	YDR047W	HEM12	41.349	6	6	23.8	0	16.103			NaN	NaN	NaN	NaN		NaN	NaN	0	1		NaN	NaN	NaN	NaN		0	0	0		0	0	0	0	0	0	0		0	0	0	0	0	0	0		0	0	0
527	YDR049W	YDR049W	VMS1	72.733	4	4	5.5	0	5.466			1.03707	0.052515	0.0636046	0.918299		1.00293	0.00422058	0.0100829	0.919622		1.03017	0.0428818	0.156725	0.933327		4.3	3	3	By MS/MS	54116000	17041000	15820000	21254000	1.4	1	1	By MS/MS	10305000	3587700	3334200	3383200	1.4	1	1	By MS/MS	19518000	7117800	6230100
528	YDR050C	YDR050C	TPI1	26.795	22	22	82.3	0	323.31			1.01535	0.021973	0.208524	0.967155		1.00665	0.0095613	0.144254	0.960774		0.995005	-0.00722454	0.088088	0.909459		56.5	9	9	By MS/MS	8182500000	2762300000	2448800000	2971400000	60.1	10	10	By MS/MS	6563400000	2121400000	2207300000	2234700000	60.1	10	10	By MS/MS	6919200000	2619700000	2449200000
529	YDR051C	YDR051C	DET1	39.172	3	3	10.5	0	16.002			0.9996	-0.000576671	0.000922806	0.963157		1.02068	0.0295264	0.0801093	0.975686		1.05336	0.0749926	0.484603	0.81923		7.8	2	2	By MS/MS	113390000	35608000	31620000	46163000	5.1	1	1	By MS/MS	65389000	21800000	23701000	19888000	0	0	0		0	0	0
530	YDR054C	YDR054C	CDC34	34.064	4	4	16.9	0	4.1809			1.39648	0.481794	0.839199	0.236773		0.981622	-0.02676	0.0263923	0.934778		0.906436	-0.141723	0.268962	0.673773		5.4	1	1	By MS/MS	31181000	7354600	8210300	15616000	0	0	0		0	0	0	0	4.4	1	1	By MS/MS	19398000	9612000	6369600
531	YDR055W	YDR055W	PST1	45.776	3	3	11	0	17.863			3.52937	1.81941	2.17519	4.04893e-07	1	6.29681	2.65462	2.69371	8.96089e-15	1	1.79436	0.843467	1.35084	0.000219275	1	3.4	1	1	By MS/MS	45574000	4318300	14004000	27252000	3.4	1	1	By MS/MS	19953000	12080000	1826900	6045300	3.4	1	1	By MS/MS	39297000	15374000	21158000
533	YDR060W	YDR060W	MAK21	116.68	11	11	13.9	0	31.868			0.840977	-0.249861	1.58905	0.269695		0.796962	-0.327418	1.34702	0.290784		0.938125	-0.0921476	0.321554	0.439564		5.4	5	5	By MS/MS	876860000	298960000	262310000	315590000	4.3	4	4	By MS/MS	534060000	169330000	202890000	161840000	6.3	6	6	By MS/MS	766760000	244580000	214000000
534	YDR061W	YDR061W		61.191	2	2	6.9	0.0044659	2.5659			1.09002	0.12435	0.221266	0.760825		1.17651	0.234517	0.519182	0.564955		1.06165	0.0863046	0.0823084	0.779805		0	0	0		0	0	0	0	0	0	0		0	0	0	0	2.4	1	1	By MS/MS	23008000	6977400	9433100
535	YDR062W	YDR062W	LCB2	63.11	11	11	33	0	36.698			0.840324	-0.250982	0.660972	0.27648		0.751897	-0.411394	0.799731	0.154358		0.954555	-0.0671001	0.253538	0.608263		9.3	5	5	By MS/MS	309730000	123550000	94727000	91453000	13.4	5	5	By MS/MS	144050000	50340000	46199000	47509000	7.5	3	3	By MS/MS	244610000	74376000	92540000
536	YDR063W	YDR063W	AIM7	17.13	3	3	32.9	0	5.1353			0.819135	-0.287827	NaN	0.397309		1.1645	0.219707	0	0.595023		1.4604	0.546364	0	0.0185104		0	0	0		0	0	0	0	0	0	0		0	0	0	0	0	0	0		0	0	0
537	YDR064W	YDR064W	RPS13	17.029	12	12	60.3	0	113.08			1.05443	0.0764644	1.1453	0.889374		1.07816	0.108569	1.37935	0.801613		1.03434	0.0487112	0.523079	0.664922		58.9	11	11	By MS/MS	50470000000	15957000000	15498000000	19015000000	58.9	10	10	By MS/MS	40048000000	14218000000	13675000000	12155000000	58.9	11	11	By MS/MS	40348000000	14892000000	14831000000
541	YDR071C	YDR071C	PAA1	21.947	13	13	68.1	0	99.89			1.14442	0.194617	2.03017	0.624922		1.08826	0.122025	0.892805	0.771799		1.00837	0.0120217	0.102992	0.983036		48.2	8	8	By MS/MS	1406200000	423910000	493790000	488540000	43.5	6	6	By MS/MS	976700000	320860000	342800000	313030000	48.2	7	7	By MS/MS	1426100000	548720000	523130000
543	YDR074W	YDR074W	TPS2	102.98	32	32	43.5	0	163.97			3.32974	1.73541	3.94249	4.40955e-07	1	4.97767	2.31547	3.77001	3.88535e-11	1	1.58104	0.660873	2.77101	2.77088e-13	1	33.7	23	23	By MS/MS	2442700000	355340000	784790000	1302600000	25.1	17	17	By MS/MS	1720500000	818010000	316870000	585680000	22.7	16	16	By MS/MS	2123300000	820500000	1076300000
545	YDR083W	YDR083W	RRP8	45.985	3	3	9.7	0	12.557			0.913843	-0.129982	0.171068	0.684229		0.896297	-0.157952	0.560287	0.580764		1.06136	0.0859196	0.18722	0.781139		6.9	2	2	By MS/MS	102380000	36473000	30813000	35098000	0	0	0		0	0	0	0	2	1	1	By matching	54123000	17743000	18470000
546	YDR084C	YDR084C	TVP23	23.148	2	2	9.5	0	5.0588			1.06517	0.0910788	0.121645	0.832949		0.981336	-0.0271813	0.0313986	0.850635		0.943846	-0.0833771	0.2077	0.596514		4	1	1	By MS/MS	58526000	14769000	20698000	23059000	4	1	1	By MS/MS	123590000	36534000	53203000	33855000	5.5	1	1	By MS/MS	29983000	12843000	9652900
547	YDR086C	YDR086C	SSS1	8.9435	2	2	22.5	0	7.4674			1.0216	0.0308315	0.679992	0.996808		0.928902	-0.106402	1.39869	0.593835		0.940387	-0.0886729	2.04054	0.517302		22.5	2	2	By MS/MS	3364700000	1155600000	1030100000	1178900000	22.5	2	2	By MS/MS	2849900000	927610000	1006900000	915390000	22.5	2	2	By MS/MS	4547000000	1787900000	1505500000
548	YDR087C	YDR087C	RRP1	33.202	4	4	19.4	0	14.599			0.758389	-0.398991	0.653932	0.247629		0.817845	-0.290101	0.216998	0.357537		1.11111	0.152002	0.171791	0.564628		15.8	3	3	By MS/MS	272540000	113160000	80390000	78998000	9	2	2	By MS/MS	119000000	41559000	45422000	32016000	0	0	0		0	0	0
549	YDR089W	YDR089W	VTC5	98.711	5	5	8.3	0	22.582	1		0.977154	-0.0333423	0.0471851	0.890657		0.874207	-0.193953	0.360013	0.5141		0.951424	-0.0718396	0.0942225	0.636418		2.9	2	2	By MS/MS	35835000	15628000	6463900	13744000	0	0	0		0	0	0	0	4.8	3	3	By MS/MS	85765000	53705000	17349000
550	YDR091C	YDR091C	RLI1	68.34	31	31	54.6	0	221.31			0.957744	-0.0622884	1.2299	0.614721		0.969926	-0.0440541	0.78191	0.784848		1.02412	0.0343883	0.349614	0.785358		44.2	22	22	By MS/MS	5575600000	1913200000	1648100000	2014200000	44.2	22	22	By MS/MS	5800900000	2114500000	1988400000	1698100000	44.2	22	22	By MS/MS	4303600000	1553700000	1496000000
551	YDR092W	YDR092W	UBC13	17.468	3	3	23.5	0	9.9073			1.16983	0.2263	0.568766	0.532308		1.00465	0.00669226	0.0217675	0.99737		0.835029	-0.260101	1.93617	0.0435845	1	23.5	3	3	By MS/MS	499320000	177330000	159660000	162330000	17	2	2	By MS/MS	223420000	78214000	70164000	75038000	11.1	2	2	By MS/MS	478960000	177200000	171620000
552	YDR093W	YDR093W	DNF2	182.62	16	12	12.8	0	44.148			1.40545	0.49103	1.19656	0.158919		0.818149	-0.289564	0.730845	0.295527		0.805724	-0.311642	0.709222	0.0481909		8.2	10	6	By MS/MS	325070000	161170000	79876000	84025000	3.5	6	5	By MS/MS	224510000	73540000	47720000	103250000	2.7	3	3	By MS/MS	74597000	29530000	17254000
553	YDR097C	YDR097C	MSH6	140.08	8	8	7.4	0	17.24			0.961565	-0.0565433	0.0677464	0.839832		1.16461	0.219849	0.286008	0.594731		1.31644	0.396642	0.8399	0.0930077		6.4	7	7	By MS/MS	144110000	39598000	43122000	61390000	1	1	1	By MS/MS	21864000	9828100	6672300	5364100	0.9	1	1	By MS/MS	0	0	0
554	YDR098C	YDR098C	GRX3	32.481	5	3	16.8	0	28.537			1.00608	0.0087449	0.0262598	0.893373		0.989093	-0.0158226	0.0776187	0.946025		0.993845	-0.00890689	0.0433049	0.876178		16.8	5	3	By MS/MS	413010000	157000000	119180000	136840000	11.2	4	2	By MS/MS	238780000	80608000	74988000	83181000	11.2	4	2	By MS/MS	621540000	220780000	225960000
555	YDR099W	YDR099W	BMH2	31.061	22	5	73.3	0	52.665			1.24012	0.310483	2.38787	0.405463		1.19813	0.260789	3.6152	0.490357		0.958089	-0.0617688	1.60351	0.637506		56	14	2	By MS/MS	411000000	117180000	131210000	162600000	51.3	11	2	By MS/MS	641060000	235130000	189860000	216070000	50.9	11	2	By MS/MS	781590000	329460000	270780000
556	YDR101C	YDR101C	ARX1	65.212	27	27	61.7	0	323.31			0.789962	-0.340145	2.88194	0.0426236	1	0.781836	-0.355062	3.18512	0.116103		0.961423	-0.0567561	1.39271	0.661142		46.9	19	19	By MS/MS	4733300000	1104900000	2147700000	1480700000	42.2	17	17	By MS/MS	2447300000	732500000	954380000	760420000	36.8	16	16	By MS/MS	3797700000	1391200000	1341100000
557	YDR107C	YDR107C	TMN2	76.346	4	3	7.9	0	7.0582			1.06105	0.085499	0.148273	0.925497		1.03358	0.0476532	0.0650419	0.999318		0.970904	-0.0426	0.491604	0.71439		4.9	3	2	By MS/MS	203290000	95980000	48008000	59303000	4.9	3	2	By MS/MS	108330000	39307000	31885000	37136000	3	2	2	By MS/MS	267740000	104370000	104080000
559	YDR116C	YDR116C	MRPL1	30.996	2	2	15.1	0.001932	3.0782			0.735889	-0.442439	NaN	0.321747		0.603646	-0.728225	0	0.0804946		0.8248	-0.277884	0	0.41749		5.6	1	1	By MS/MS	0	0	0	0	5.6	1	1	By MS/MS	0	0	0	0	5.6	1	1	By MS/MS	0	0	0
560	YDR117C	YDR117C	TMA64	63.991	9	9	22.8	0	62.746			1.08698	0.120325	0.213449	0.794492		1.24815	0.319793	1.67211	0.379605		0.904687	-0.14451	0.460854	0.245593		17.9	7	7	By MS/MS	459360000	128960000	149490000	180910000	18.2	7	7	By MS/MS	399980000	151530000	118970000	129470000	10.4	4	4	By MS/MS	243160000	96198000	87901000
561	YDR119W	YDR119W	VBA4	85.682	3	3	5.1	0	10.625			0.67105	-0.575508	NaN	0.206813		0.89862	-0.154217	0	0.700573		1.1699	0.226385	0	0.535489		2.2	1	1	By MS/MS	20976000	7949800	4905600	8120100	0	0	0		0	0	0	0	0	0	0		0	0	0
562	YDR120C	YDR120C	TRM1	64.052	16	16	36.8	0	58.012			0.85537	-0.22538	0.387622	0.311555		0.90201	-0.148784	0.777862	0.624423		0.996842	-0.0045637	0.0405718	0.901618		20.5	8	8	By MS/MS	585250000	239380000	152350000	193520000	17.7	6	6	By MS/MS	497710000	189920000	156770000	151020000	26.8	11	11	By MS/MS	939500000	402130000	255600000
564	YDR127W	YDR127W	ARO1	174.75	70	70	54.4	0	323.31			1.0425	0.060053	1.09223	0.927881		0.919531	-0.12103	2.16689	0.552277		0.906422	-0.141746	2.07145	0.319572		40.6	54	54	By MS/MS	11266000000	3641100000	3764600000	3860600000	38.9	50	50	By MS/MS	9035700000	2834600000	3205600000	2995600000	42	51	51	By MS/MS	11922000000	4689800000	3748900000
565	YDR129C;REV__YDR129C	YDR129C	SAC6	71.772	27	27	49.7	0	207.01			1.28067	0.356895	3.25879	0.332392		1.39219	0.477355	3.59239	0.18899		1.12195	0.166009	2.09842	0.0801387		33.3	16	16	By MS/MS	2108800000	586350000	732800000	789670000	22	11	11	By MS/MS	1487700000	605460000	432650000	449580000	26.8	14	14	By MS/MS	2670600000	1003500000	1118700000
566	YDR135C	YDR135C	YCF1	171.12	24	21	18.9	0	139.6			0.913414	-0.130659	1.06195	0.511323		0.782376	-0.354066	3.29891	0.253887		0.896228	-0.158063	1.39577	0.207094		14.1	15	14	By MS/MS	1728100000	851630000	458330000	418150000	8.1	10	8	By MS/MS	998640000	481360000	271310000	245970000	12.7	16	14	By MS/MS	1721400000	774490000	539730000
567	YDR138W	YDR138W	HPR1	87.828	6	6	10.1	0	13.234			0.947169	-0.0783064	0.142435	0.792753		0.823813	-0.279611	0.584132	0.372997		0.86804	-0.204166	0.754426	0.2614		6.6	4	4	By MS/MS	88304000	27342000	23179000	37783000	1.5	1	1	By MS/MS	20547000	4809900	10616000	5120500	2.8	2	2	By MS/MS	58457000	18833000	27310000
568	YDR141C	YDR141C	DOP1	194.69	10	10	7.2	0	32.494			1.08783	0.12145	0.844768	0.833584		1.16362	0.218617	1.53935	0.594176		1.13582	0.183737	0.54079	0.365142		3	5	5	By MS/MS	357020000	110530000	110860000	135630000	3.7	5	5	By MS/MS	203970000	80296000	66759000	56910000	5.2	7	7	By MS/MS	430470000	154950000	164940000
569	YDR143C	YDR143C	SAN1	65.617	5	5	10.5	0	5.8093			1.10133	0.139248	0.379318	0.795578		1.09513	0.131106	0.390945	0.745314		1.00033	0.000481782	0.00357681	0.988937		3.6	2	2	By MS/MS	13146000	3164000	4454100	5527900	0	0	0		0	0	0	0	0	0	0		0	0	0
570	YDR144C	YDR144C	MKC7	64.268	3	3	8.2	0	37.525			0.897027	-0.156776	1.29159	0.450238		0.699055	-0.516523	3.31158	0.0799997		0.825103	-0.277354	1.06674	0.0766383		6.2	2	2	By MS/MS	135710000	48491000	46742000	40474000	6.2	2	2	By MS/MS	81618000	19015000	34791000	27812000	8.2	3	3	By MS/MS	169040000	69691000	53101000
571	YDR145W	YDR145W	TAF12	61.072	3	3	9.5	0	16.499			1.04429	0.0625165	0.199641	0.958456		1.12401	0.168652	1.23361	0.671822		1.0964	0.132777	0.362926	0.720899		4.8	2	2	By MS/MS	28347000	9253800	10032000	9061200	9.5	3	3	By MS/MS	20528000	8697300	6580500	5249800	1.9	1	1	By MS/MS	27139000	11639000	10536000
572	YDR148C	YDR148C	KGD2	50.43	8	8	20.3	0	67.196			1.32486	0.405845	2.69641	0.265183		1.71686	0.779769	3.09254	0.0289112	1	1.27634	0.352013	2.06222	0.000124085	1	12.3	5	5	By MS/MS	1509500000	415140000	427160000	667230000	18.6	7	7	By MS/MS	1495700000	674010000	369730000	451940000	15.8	6	6	By MS/MS	1526400000	583120000	618570000
573	YDR150W	YDR150W	NUM1	313.03	9	9	8.7	0	23.727			1.03213	0.0456259	0.0836193	0.968849		0.901922	-0.148926	0.295081	0.542228		0.954829	-0.066686	0.362692	0.609998		1.8	4	4	By MS/MS	57257000	26396000	15791000	15071000	1.1	2	2	By matching	37996000	15621000	10766000	11609000	8.3	8	8	By MS/MS	258340000	67752000	78540000
574	YDR152W	YDR152W	GIR2	31.03	3	3	10.9	0	7.3989			0.726149	-0.461662	0.507772	0.183281		0.5627	-0.829563	0.486755	0.0154564		0.807735	-0.308046	0.351945	0.102332		3.4	1	1	By MS/MS	27898000	9875600	6724400	11298000	6.4	2	2	By MS/MS	120900000	16200000	86308000	18395000	7.9	2	2	By MS/MS	67866000	22314000	25170000
575	YDR153C	YDR153C	ENT5	47.321	2	2	7.1	0	11.307			1.12105	0.164849	0.814409	0.742812		1.17713	0.235278	0.396211	0.549164		1.04571	0.0644812	0.0781971	0.868299		0	0	0		0	0	0	0	2.9	1	1	By MS/MS	19762000	7114700	6439600	6208100	4.1	1	1	By MS/MS	16774000	5128700	8519000
576	YDR155C	YDR155C	CPR1	17.39	12	12	67.3	0	267			1.64831	0.720991	2.39844	0.0406376	1	1.47754	0.563201	1.8656	0.118558		0.918391	-0.122819	1.06471	0.383593		59.9	8	8	By MS/MS	6369400000	1399800000	2482000000	2487600000	59.9	8	8	By MS/MS	5369900000	1892700000	1426700000	2050600000	51.9	7	7	By MS/MS	5001600000	2184100000	1939000000
577	YDR156W	YDR156W	RPA14	14.585	2	2	9.5	0.001176	3.32			1.04279	0.0604425	NaN	0.962915		0.857412	-0.221939	0	0.585487		0.81627	-0.292882	0	0.39326		0	0	0		0	0	0	0	0	0	0		0	0	0	0	0	0	0		0	0	0
578	YDR158W	YDR158W	HOM2	39.543	25	25	77.3	0	296.86			1.03703	0.0524599	0.423067	0.945761		0.899242	-0.153218	2.44348	0.466171		0.911704	-0.133363	2.58814	0.347013		37.3	11	11	By MS/MS	1360400000	468810000	410330000	481260000	35.6	11	11	By MS/MS	1345500000	420500000	493160000	431860000	35.6	12	12	By MS/MS	1207300000	457580000	409830000
579	YDR161W	YDR161W	ACL4	42.942	4	4	18.1	0	15.003			0.759824	-0.396262	0.899668	0.109118		0.816065	-0.293244	0.528601	0.290284		1.19021	0.25122	0.529545	0.202095		10.1	2	2	By MS/MS	178910000	68278000	55146000	55490000	6.7	2	2	By MS/MS	208120000	52618000	108130000	47368000	12.9	3	3	By MS/MS	247810000	64611000	119830000
581	YDR164C	YDR164C	SEC1	83.479	8	8	14.6	0	21.867			1.09668	0.133139	1.1616	0.742088		1.13958	0.188505	0.587532	0.66064		1.04755	0.0670186	0.251178	0.847304		8.7	5	5	By MS/MS	141640000	41309000	44703000	55631000	2.3	1	1	By MS/MS	35134000	13256000	9878700	11999000	7.9	4	4	By MS/MS	161260000	64695000	53973000
582	YDR165W	YDR165W	TRM82	50.487	9	9	28.8	0	62.974			0.764471	-0.387467	1.11889	0.116169		0.837036	-0.256638	1.3194	0.345247		1.08264	0.11455	0.830952	0.598704		8.8	3	3	By MS/MS	142530000	55392000	40303000	46836000	12.2	4	4	By MS/MS	106940000	35176000	35825000	35936000	8.8	3	3	By MS/MS	100890000	35119000	35290000
584	YDR168W	YDR168W	CDC37	58.384	10	10	32	0	33.441	1		1.27033	0.345198	NaN	0.349397		1.50369	0.588509	0	0.0922426		1.2224	0.289716	0	0.137099		0	0	0		0	0	0	0	0	0	0		0	0	0	0	6.3	2	2	By MS/MS	77327000	36386000	28438000
585	YDR170C	YDR170C	SEC7	226.88	20	20	11	0	83.224			0.916087	-0.126443	1.88015	0.521543		0.879552	-0.185159	3.48366	0.545171		0.982228	-0.0258705	0.258755	0.778268		7.4	14	14	By MS/MS	772090000	239670000	231060000	301370000	5.2	10	10	By MS/MS	611780000	208820000	217860000	185110000	7.2	13	13	By MS/MS	1076500000	353500000	317170000
586	YDR171W	YDR171W	HSP42	42.816	4	4	16	0	144.91			2.57639	1.36535	1.58535	2.19281e-05	1	3.41702	1.77274	1.48249	7.94656e-08	1	1.51412	0.598481	1.85577	0.0014748	1	6.1	1	1	By MS/MS	14550000	0	0	14550000	6.1	1	1	By MS/MS	146230000	81836000	17412000	46982000	9.1	2	2	By MS/MS	263090000	114580000	126830000
587	YDR172W	YDR172W	SUP35	76.55	20	20	38.8	0	100.67			0.926725	-0.109787	1.63426	0.444943		0.9637	-0.0533443	0.814703	0.755201		1.04339	0.0612738	0.925595	0.565865		25	12	12	By MS/MS	1423300000	463140000	423490000	536650000	20.4	10	10	By MS/MS	1355500000	442020000	460360000	453160000	27.9	14	14	By MS/MS	2304700000	812920000	768150000
588	YDR174W	YDR174W	HMO1	27.544	5	5	24	0	32.854			1.22241	0.289723	2.58328	0.3996		1.20978	0.274746	2.30147	0.451637		1.01255	0.0179956	0.210968	0.96755		17.1	3	3	By MS/MS	660260000	194760000	205500000	259990000	18.3	4	4	By MS/MS	701710000	251690000	212540000	237480000	17.1	3	3	By MS/MS	473760000	192640000	166970000
589	YDR175C	YDR175C	RSM24	37.393	2	2	6.6	0.00079397	3.4766			0.790724	-0.338754	0.33335	0.43579		1.02841	0.0404221	0.228803	0.931358		1.27086	0.345803	0.55721	0.339889		2.5	1	1	By MS/MS	39618000	9636500	12024000	17957000	0	0	0		0	0	0	0	2.5	1	1	By MS/MS	34710000	9581200	12810000
590	YDR176W	YDR176W	NGG1	79.281	2	2	4.3	0	13.431			1.33347	0.415186	1.74687	0.31566		1.39297	0.478161	1.45016	0.215603		1.0057	0.00819322	0.0246779	0.993585		4.3	2	2	By MS/MS	12174000	2841300	3626600	5705900	3	1	1	By MS/MS	20994000	8547900	6056900	6389600	0	0	0		0	0	0
591	YDR177W	YDR177W	UBC1	24.178	7	7	37.7	0	36.512			1.28958	0.366906	1.53881	0.2681		1.33903	0.421191	3.22666	0.245195		1.0615	0.0861002	0.633182	0.60901		25.6	5	5	By MS/MS	730430000	235080000	218560000	276790000	20.5	4	4	By MS/MS	486170000	226050000	129120000	131000000	25.6	5	5	By MS/MS	695010000	278150000	265600000
592	YDR182W	YDR182W	CDC1	57.147	5	5	14.3	0	26.707			1.15607	0.209227	0.431222	0.587228		1.01408	0.0201749	0.0187884	0.954939		0.972635	-0.0400298	0.127	0.751722		11.2	4	4	By MS/MS	202540000	70733000	67652000	64152000	0	0	0		0	0	0	0	5.5	1	1	By MS/MS	21579000	9807400	8194600
594	YDR188W	YDR188W	CCT6	59.923	14	14	32.8	0	307.56		1	1.02646	0.0376726	0.431392	0.98065		1.04698	0.0662361	0.528328	0.897106		1.00871	0.0125132	0.222871	0.978636		26.7	10	10	By MS/MS	1750200000	534030000	564330000	651800000	25.1	10	10	By MS/MS	1728800000	488030000	714240000	526550000	28.6	12	12	By MS/MS	2873900000	980940000	1098400000
595	YDR189W	YDR189W	SLY1	74.678	7	7	14.9	0	47.437			1.02784	0.039622	0.275139	0.951925		0.942489	-0.0854519	0.773944	0.680057		0.97993	-0.0292493	0.314656	0.774811		8.7	3	3	By MS/MS	118910000	41785000	32529000	44600000	8.4	4	4	By MS/MS	140450000	55239000	42578000	42629000	11.4	5	5	By MS/MS	436710000	163780000	143370000
596	YDR190C	YDR190C	RVB1	50.452	16	16	46.4	0	207.48			1.02258	0.0322193	0.180728	0.99353		1.0262	0.0373185	0.282364	0.963295		0.975933	-0.0351455	0.524408	0.76669		35	13	13	By MS/MS	1850400000	627450000	571400000	651580000	37.8	13	13	By MS/MS	2048900000	692300000	644010000	712540000	43	14	14	By MS/MS	2150600000	822410000	761510000
597	YDR194C	YDR194C	MSS116	76.268	7	7	12.5	0	20			1.01637	0.0234248	0.0645221	0.93704		1.03892	0.0550849	0.277466	0.889777		1.05242	0.0737056	0.630349	0.670251		12.5	7	7	By MS/MS	431920000	136110000	129160000	166650000	9.6	6	6	By MS/MS	283220000	93764000	99674000	89779000	5.7	4	4	By MS/MS	402040000	154460000	140940000
598	YDR195W	YDR195W	REF2	59.818	4	4	10.1	0	15.188			1.11413	0.155916	0.313414	0.761101		1.04044	0.0571989	0.0920132	0.896333		0.894142	-0.161424	0.637622	0.633094		8.4	3	3	By MS/MS	32171000	10887000	10224000	11061000	4.3	1	1	By MS/MS	19730000	8498600	4340900	6890600	1.7	1	1	By MS/MS	38347000	10451000	17366000
599	YDR196C	YDR196C	CAB5	27.339	2	2	12.9	0	4.8739			1.15606	0.209214	0.632265	0.654292		1.17706	0.235187	0.662745	0.549322		1.03415	0.04845	0.35746	0.903784		4.1	1	1	By MS/MS	21030000	10012000	4856800	6161800	0	0	0		0	0	0	0	0	0	0		0	0	0
601	YDR204W	YDR204W	COQ4	38.627	2	2	9.9	0	37.401			1.42328	0.50922	0.432444	0.208727		1.96553	0.974916	1.23863	0.0109025		1.36363	0.447448	0.378674	0.215233		0	0	0		0	0	0	0	0	0	0		0	0	0	0	9.9	2	2	By MS/MS	38311000	11016000	22145000
603	YDR211W	YDR211W	GCD6	81.16	13	13	22.6	0	50.914			0.884068	-0.17777	0.553551	0.4046		0.883119	-0.179321	0.700471	0.557548		1.05917	0.0829278	0.491985	0.624448		17.6	10	10	By MS/MS	491930000	160570000	141270000	190100000	10.8	6	6	By MS/MS	480060000	158660000	181960000	139440000	16.7	9	9	By MS/MS	837210000	293010000	298380000
604	YDR212W	YDR212W	TCP1	60.48	25	25	61.5	0	172.04		1	1.03036	0.0431499	1.16972	0.967719		0.992842	-0.0103636	0.0803479	0.894698		1.01068	0.0153264	0.315724	0.953463		36.7	16	16	By MS/MS	2183600000	704000000	744520000	735110000	43.1	18	18	By MS/MS	1952300000	659290000	656900000	636110000	33.6	15	15	By MS/MS	2912600000	1061300000	1055600000
605	YDR214W	YDR214W	AHA1	39.435	9	9	29.7	0	99.744	1	1	3.34728	1.74299	3.75921	5.40949e-09	1	3.02212	1.59556	4.24939	8.77897e-06	1	0.934886	-0.0971377	1.26308	0.417984		19.4	6	6	By MS/MS	1145300000	137330000	467660000	540300000	20.3	6	6	By MS/MS	697910000	300540000	137290000	260080000	11.4	4	4	By MS/MS	800420000	403430000	314490000
606	YDR216W	YDR216W	ADR1	150.94	2	2	1.4	0	4.3135			2.66745	1.41546	1.91056	0.000214192	1	1.85951	0.89492	1.08151	0.0195304		0.653596	-0.61353	1.3964	0.0764462		0.8	1	1	By MS/MS	20652000	2498300	10046000	8107000	0	0	0		0	0	0	0	1.4	2	2	By MS/MS	41018000	21942000	12961000
607	YDR219C	YDR219C	MFB1	53.167	2	2	7.1	0	10.285			1.07339	0.102172	1.37871	0.87362		0.869036	-0.202512	0	0.617605		0.80594	-0.311256	0	0.364765		2.6	1	1	By MS/MS	10110000	3251300	5777500	1081300	0	0	0		0	0	0	0	0	0	0		0	0	0
608	YDR221W	YDR221W	GTB1	79.907	2	2	3.6	0	5.9447			0.418149	-1.25791	NaN	0.00793797		0.606649	-0.721066	0	0.0834837		1.44442	0.530489	0	0.141		1.9	1	1	By MS/MS	0	0	0	0	1.7	1	1	By MS/MS	33279000	8067600	20482000	4729000	0	0	0		0	0	0
609	YDR222W	YDR222W		47.413	4	4	12.5	0	9.1691			1.55267	0.63475	1.23226	0.082148		1.38462	0.469494	1.31041	0.203228		0.881235	-0.182401	0.337933	0.309574		6.7	2	2	By MS/MS	32085000	8055700	10081000	13948000	2.9	1	1	By MS/MS	23648000	7437700	5975800	10235000	5.3	2	2	By MS/MS	97052000	38392000	38647000
610	YDR226W	YDR226W	ADK1	24.254	24	24	90.5	0	323.31			1.1201	0.163623	1.00631	0.691273		0.906876	-0.141022	0.430678	0.497892		0.843305	-0.245874	2.70749	0.0933937		34.7	7	7	By MS/MS	1856800000	699260000	589150000	568410000	32.4	6	6	By MS/MS	1339500000	425950000	485730000	427810000	27.9	6	6	By MS/MS	1775100000	671040000	650730000
611	YDR227W	YDR227W	SIR4	152.06	2	2	2	0	5.3496			0.594063	-0.751311	0.31579	0.105002		0.653833	-0.613005	0.398403	0.140435		1.08025	0.111367	0.124217	0.766281		1.4	1	1	By MS/MS	7168300	3024500	1257800	2886000	0	0	0		0	0	0	0	0	0	0		0	0	0
612	YDR228C	YDR228C	PCF11	71.897	2	2	3.8	0	6.8264			1.37555	0.460013	1.0499	0.26087		1.20731	0.271795	0.321107	0.486973		0.695143	-0.524618	1.22647	0.129229		1.9	1	1	By MS/MS	11877000	4866600	3568900	3441500	1.9	1	1	By MS/MS	0	0	0	0	0	0	0		0	0	0
613	YDR229W	YDR229W	IVY1	49.975	2	2	6.2	0	3.996			NaN	NaN	NaN	NaN		NaN	NaN	0	1		NaN	NaN	NaN	NaN		3.8	1	1	By MS/MS	0	0	0	0	0	0	0		0	0	0	0	0	0	0		0	0	0
614	YDR232W	YDR232W	HEM1	59.362	9	9	23.2	0	50.091			0.86743	-0.20518	0.924773	0.349162		0.885791	-0.174962	1.18085	0.566878		0.977571	-0.0327264	0.101783	0.739584		16.2	6	6	By MS/MS	794700000	258930000	270780000	264990000	12.2	4	4	By MS/MS	264070000	91476000	98520000	74069000	5.8	2	2	By MS/MS	201420000	68172000	60015000
615	YDR233C	YDR233C	RTN1	32.916	13	13	49.5	0	133.36			1.01679	0.0240279	0.215745	0.976143		1.00919	0.013202	0.0856069	0.97289		0.990286	-0.014083	0.190172	0.873929		39.3	10	10	By MS/MS	6265800000	1998300000	1942100000	2325400000	42.7	10	10	By MS/MS	6058300000	2010300000	2172700000	1875400000	42.7	11	11	By MS/MS	9408500000	3429900000	3482300000
616	YDR234W	YDR234W	LYS4	75.15	20	20	38.7	0	111.36			0.79283	-0.334917	3.03386	0.154821		0.72679	-0.460389	2.60179	0.139321		0.96289	-0.054557	0.288181	0.621131		29.6	12	12	By MS/MS	641040000	268340000	167220000	205480000	17.2	7	7	By MS/MS	323100000	91741000	135990000	95366000	20.9	9	9	By MS/MS	585620000	172600000	173730000
617	YDR236C	YDR236C	FMN1	24.537	2	2	14.2	0	9.1519			1.43845	0.524517	1.31239	0.153102		1.22314	0.290591	0.874669	0.458206		0.88307	-0.1794	1.17773	0.316649		8.7	1	1	By MS/MS	18919000	3806700	4842200	10270000	8.7	1	1	By MS/MS	8928700	8928700	0	0	14.2	2	2	By MS/MS	86385000	38484000	30838000
619	YDR238C	YDR238C	SEC26	109.02	24	24	33.3	0	189.39			1.00451	0.00649869	0.0589455	0.899691		0.991321	-0.0125752	0.174326	0.887401		1.00883	0.0126842	0.174676	0.977105		15.9	13	13	By MS/MS	1607200000	541170000	525870000	540140000	15.3	13	13	By MS/MS	1294000000	417340000	485210000	391410000	19.5	16	16	By MS/MS	3212400000	1163200000	1160600000
620	YDR245W	YDR245W	MNN10	46.747	7	7	22.4	0	24.513			0.911898	-0.133056	1.19923	0.502149		0.860019	-0.217559	1.21567	0.410778		0.909323	-0.137136	1.57144	0.351549		22.4	7	7	By MS/MS	291020000	92947000	99997000	98080000	12.5	4	4	By MS/MS	177360000	59833000	63968000	53558000	12.5	4	4	By MS/MS	229110000	86872000	69935000
621	YDR251W	YDR251W	PAM1	92.871	5	5	10.4	0	25.83			1.3865	0.471443	0.867602	0.200704		1.44273	0.528799	1.56286	0.147534		1.02023	0.0288961	0.110219	0.983597		8.2	4	4	By MS/MS	338760000	33323000	39309000	266130000	2.5	2	2	By MS/MS	66262000	24607000	18978000	22676000	2.5	2	2	By MS/MS	7683900	2602500	3477200
622	YDR258C	YDR258C	HSP78	91.335	26	26	39.6	0	163.94		1	4.87091	2.28419	2.4305	2.47155e-11	1	5.04624	2.33521	2.98126	2.64222e-11	1	1.06151	0.0861112	0.222347	0.393676		21.2	15	15	By MS/MS	1285500000	132960000	574570000	577980000	16.4	10	10	By MS/MS	837950000	431070000	103280000	303610000	27.9	18	18	By MS/MS	4007500000	2057600000	1657500000
623	YDR261C	YDR261C	EXG2	63.507	8	8	17.3	0	20.546			1.13714	0.185407	1.27497	0.676291		1.05647	0.0792463	0.626117	0.921016		0.957046	-0.0633391	1.01822	0.624097		13.7	7	7	By MS/MS	294980000	86052000	94821000	114100000	0	0	0		0	0	0	0	1.4	1	1	By MS/MS	21444000	7857800	7101800
624	YDR262W	YDR262W		30.633	2	2	11.8	0	4.6402			0.281579	-1.82839	NaN	0.000134177		0.165109	-2.59851	0	6.02526e-10		0.56143	-0.832822	0	0.016418		6.2	1	1	By MS/MS	5095300	0	0	5095300	0	0	0		0	0	0	0	5.5	1	1	By MS/MS	6110600	2603200	1274000
626	YDR264C	YDR264C	AKR1	85.839	5	5	9.3	0	14.229			0.827398	-0.273347	1.03975	0.24306		0.938085	-0.0922087	0.208592	0.664751		1.12608	0.171308	0.291973	0.402333		5.9	3	3	By MS/MS	260710000	101190000	77608000	81911000	5.9	3	3	By MS/MS	180470000	52865000	68800000	58807000	3.4	2	2	By MS/MS	139310000	45409000	50641000
627	YDR266C	YDR266C	HEL2	72.755	8	8	18.3	0	50.048			1.00679	0.00975686	0.118539	0.86821		1.26333	0.337232	2.1429	0.367133		1.31645	0.396649	1.85623	0.0381743	1	10	5	5	By MS/MS	201660000	69374000	54701000	77583000	14.1	6	6	By MS/MS	274600000	116880000	84219000	73502000	12.4	6	6	By MS/MS	355320000	124540000	136210000
629	YDR268W	YDR268W	MSW1	43.015	2	2	7.7	0	9.4573			1.23212	0.301146	0.589693	0.423073		1.23127	0.300149	1.0753	0.44121		1.01163	0.0166812	0.0953832	0.969976		4.7	1	1	By MS/MS	43154000	12067000	13435000	17653000	7.7	2	2	By MS/MS	60392000	22981000	16842000	20569000	7.7	2	2	By MS/MS	121090000	43180000	51267000
630	YDR272W	YDR272W	GLO2	31.326	13	13	59.1	0	57.018			0.890416	-0.167448	0.050826	0.427911		0.846494	-0.240428	0.108798	0.371576		0.990856	-0.0132524	0.0123158	0.849014		4	1	1	By MS/MS	4595800	2037900	854150	1703800	0	0	0		0	0	0	0	0	0	0		0	0	0
631	YDR279W	YDR279W	RNH202	39.483	2	2	6.6	0.00079491	3.4842			0.9833	-0.0242962	0.00743965	0.890457		0.851056	-0.232674	0.480964	0.56808		0.841377	-0.249175	0.0712678	0.46625		0	0	0		0	0	0	0	2.9	1	1	By MS/MS	7558300	2721600	3825600	1011100	3.7	1	1	By MS/MS	0	0	0
632	YDR280W	YDR280W	RRP45	33.962	5	5	19.3	0	10.078			0.808451	-0.306767	2.22756	0.368545		0.899561	-0.152707	0.671577	0.590804		1.10558	0.1448	0.604431	0.586791		6.6	2	2	By MS/MS	71659000	22194000	25522000	23944000	2.3	1	1	By MS/MS	36925000	11276000	15283000	10367000	2.3	1	1	By MS/MS	58034000	18927000	20276000
633	YDR283C	YDR283C	GCN2	190.19	2	2	1.4	0	6.6287			1.21277	0.278311	1.28008	0.525954		1.01234	0.017688	0.0573369	0.979019		0.857689	-0.221473	0.477674	0.516152		0.6	1	1	By MS/MS	15396000	4232300	4628800	6534700	0	0	0		0	0	0	0	0	0	0		0	0	0
634	YDR284C	YDR284C	DPP1	33.514	2	2	10.4	0	17.835			1.1638	0.218837	0.458068	0.568776		1.28655	0.363503	1.2321	0.338037		1.14456	0.194797	0.4731	0.441855		10.4	2	2	By MS/MS	41479000	14113000	14163000	13204000	10.4	2	2	By MS/MS	73011000	33180000	22365000	17466000	10.4	2	2	By MS/MS	161870000	60163000	65519000
636	YDR292C	YDR292C	SRP101	69.277	10	10	22.1	0	62.64			1.03808	0.0539224	0.492707	0.974154		0.994438	-0.00804659	0.0269529	0.965681		1.03437	0.0487463	0.815189	0.800067		20.6	9	9	By MS/MS	507160000	168490000	160160000	178520000	14.8	7	7	By MS/MS	635670000	221390000	214830000	199460000	14.7	7	7	By MS/MS	953930000	356930000	329290000
637	YDR293C	YDR293C	SSD1	139.95	25	25	24.7	0	179.43			1.14883	0.200166	1.95629	0.61334		1.20326	0.266953	2.48285	0.479259		1.02084	0.0297579	0.374311	0.825588		23	23	23	By MS/MS	1937400000	426800000	423310000	1087200000	15.1	16	16	By MS/MS	1498600000	385550000	333390000	779620000	17.9	19	19	By MS/MS	1942800000	501260000	451820000
638	YDR294C	YDR294C	DPL1	65.565	12	12	26	0	76.094			1.28919	0.366468	2.32065	0.268751		1.35011	0.433078	3.19103	0.231958		1.0632	0.0884149	0.577892	0.597854		23.6	11	11	By MS/MS	604290000	175330000	188720000	240240000	20.9	10	10	By MS/MS	501600000	201650000	144480000	155470000	19.4	9	9	By MS/MS	756090000	286630000	283410000
639	YDR296W	YDR296W	MHR1	26.894	2	2	10.6	0	7.9494			0.984161	-0.0230334	0.333231	0.892494		1.11079	0.151587	0.493289	0.704887		1.18526	0.245205	1.15042	0.501328		0	0	0		0	0	0	0	4.4	1	1	By MS/MS	27304000	8764000	8200100	10340000	10.6	2	2	By MS/MS	35222000	11875000	12931000
640	YDR298C	YDR298C	ATP5	22.814	7	7	40.6	0	60.551			1.00625	0.00898942	0.0282617	0.894098		1.14107	0.190389	1.93503	0.605259		1.11423	0.156041	0.564652	0.319741		39.6	6	6	By MS/MS	896100000	277700000	277560000	340850000	34	5	5	By MS/MS	960980000	340890000	336180000	283910000	39.6	6	6	By MS/MS	1188700000	452250000	442500000
641	YDR299W	YDR299W	BFR2	61.202	9	9	20	0	47.053			0.871777	-0.197969	2.39054	0.36773		0.877559	-0.188432	2.47784	0.46411		1.06169	0.0863658	1.69365	0.71009		17.4	8	8	By MS/MS	450120000	141410000	154670000	154030000	7.5	4	4	By MS/MS	172400000	53337000	73634000	45424000	9	5	5	By MS/MS	202520000	69320000	61104000
642	YDR300C	YDR300C	PRO1	47.162	9	9	30.1	0	58.257			1.0363	0.051445	0.318195	0.980941		0.978038	-0.0320377	0.100791	0.905156		0.968353	-0.0463943	0.181176	0.664483		19.4	5	5	By MS/MS	311290000	141090000	81324000	88877000	6.1	2	2	By MS/MS	137560000	49451000	47076000	41030000	19.9	6	6	By MS/MS	289300000	111940000	98761000
643	YDR301W	YDR301W	CFT1	153.4	4	4	3.8	0	5.2392			0.624009	-0.680361	0.278851	0.0523808		0.58002	-0.785825	0.344077	0.0214611		1.04504	0.063558	0.107504	0.859551		0	0	0		0	0	0	0	0.7	1	1	By MS/MS	11378000	2773100	4797800	3806800	1.6	2	2	By MS/MS	28805000	14076000	10031000
644	YDR303C	YDR303C	RSC3	101.72	4	4	4.9	0	36.464			0.998001	-0.00288724	0.00788412	0.833153		1.02133	0.0304426	0.186689	0.958067		1.18231	0.241608	0.609819	0.221364		4.1	3	3	By MS/MS	123330000	40215000	38502000	44609000	4	3	3	By MS/MS	133470000	48819000	45964000	38687000	4.9	4	4	By MS/MS	155080000	51404000	59928000
645	YDR304C	YDR304C	CPR5	25.326	11	11	64.9	0	100.78			1.26792	0.342464	3.14703	0.306075		1.34355	0.426049	3.7271	0.239722		1.021	0.0299795	0.231444	0.901691		21.8	3	3	By MS/MS	238180000	63304000	81292000	93582000	21.8	3	3	By MS/MS	228090000	88414000	63636000	76038000	21.8	3	3	By MS/MS	196010000	74152000	77420000
646	YDR310C	YDR310C	SUM1	118.2	4	4	6.5	0	19.694			1.04627	0.0652578	0.0796469	0.952565		1.09216	0.127179	0.346009	0.75315		1.0354	0.0501908	0.0407811	0.89992		2.5	2	2	By MS/MS	39693000	11744000	13284000	14665000	0	0	0		0	0	0	0	1.5	1	1	By MS/MS	21145000	7196700	7118900
647	YDR311W	YDR311W	TFB1	72.894	2	2	3.7	0.0003992	3.5793			1.02817	0.0400849	0.137096	0.99492		0.98378	-0.0235917	0.0511728	0.940764		0.920488	-0.119529	0.851997	0.720764		3.7	2	2	By MS/MS	33768000	13102000	9110700	11554000	0	0	0		0	0	0	0	1.9	1	1	By MS/MS	54319000	23705000	17442000
648	YDR320C	YDR320C	SWA2	75.019	2	2	3.7	0	7.1803			1.379	0.463618	0.786861	0.208549		1.36172	0.445426	1.00175	0.229742		1.10523	0.14435	0.250592	0.588191		1.9	1	1	By MS/MS	28565000	5983700	10748000	11833000	0	0	0		0	0	0	0	3.7	2	2	By MS/MS	49781000	21568000	18387000
650	YDR321W	YDR321W	ASP1	41.395	10	10	32.3	0	135.13			0.977669	-0.0325816	0.0931459	0.772578		0.984014	-0.0232487	0.11348	0.927284		0.961847	-0.0561209	0.159918	0.612967		12.6	3	3	By MS/MS	250920000	78933000	68149000	103840000	17.1	4	4	By MS/MS	185820000	68003000	64761000	53054000	9.4	3	3	By MS/MS	341990000	133360000	114220000
651	YDR322C-A	YDR322C-A	TIM11	10.875	3	3	34.4	0	25.992			1.06908	0.0963651	1.12381	0.897554		1.20606	0.270305	0.967155	0.487922		1.16655	0.222243	0.412639	0.26411		34.4	3	3	By MS/MS	174360000	39219000	48802000	86342000	34.4	3	3	By MS/MS	183820000	56297000	67548000	59970000	34.4	3	3	By MS/MS	284570000	96989000	120740000
652	YDR322W	YDR322W	MRPL35	42.825	2	2	6.5	0	12.466			0.788428	-0.342949	1.97629	0.317311		0.819885	-0.286506	1.70226	0.36279		1.0503	0.0708076	0.483187	0.833938		6.5	2	2	By MS/MS	170440000	62256000	44068000	64114000	6.5	2	2	By MS/MS	43934000	13688000	16550000	13696000	6.5	2	2	By MS/MS	74143000	26525000	24141000
653	YDR324C	YDR324C	UTP4	87.8	20	20	26.9	0	122.29			0.879989	-0.184443	2.01672	0.39064		0.914098	-0.129579	1.59669	0.668175		1.01227	0.0175886	0.26302	0.969793		26.4	18	18	By MS/MS	1530000000	535850000	464710000	529390000	21.4	14	14	By MS/MS	1112100000	370360000	418380000	323320000	21.1	14	14	By MS/MS	1128900000	415930000	383550000
654	YDR328C	YDR328C	SKP1	22.33	6	6	35.1	0	27.157			1.09429	0.129999	0.417724	0.768979		1.29247	0.370135	1.61199	0.308031		1.28666	0.363631	1.89658	0.0150968	1	17	3	3	By MS/MS	403660000	117640000	129560000	156450000	20.6	3	3	By MS/MS	142970000	60432000	42578000	39964000	7.7	2	2	By MS/MS	160740000	61049000	59134000
655	YDR330W	YDR330W	UBX5	56.736	3	3	8	0	4.3993			1.16109	0.215476	0.103335	0.642147		1.24967	0.321549	0.285934	0.408755		0.889087	-0.169604	0.186729	0.616516		5.6	2	2	By MS/MS	27420000	9291800	6980600	11148000	0	0	0		0	0	0	0	5.2	2	2	By MS/MS	61947000	27917000	21479000
656	YDR333C	YDR333C	RQC1	83.425	5	5	10.7	0	8.9911			0.892285	-0.164424	0.22267	0.61521		1.10061	0.138302	0.344279	0.771713		1.23008	0.298748	0.653745	0.215692		6.9	3	3	By MS/MS	48651000	15041000	12420000	21190000	2.8	1	1	By MS/MS	29331000	10796000	9598500	8937000	3.7	2	2	By MS/MS	91989000	36052000	38655000
657	YDR335W	YDR335W	MSN5	142.12	9	9	7.7	0	32.215			1.16289	0.21772	1.61234	0.601442		1.11352	0.155127	1.09318	0.737436		1.01717	0.0245573	0.0630008	0.973796		2.5	3	3	By MS/MS	90950000	25535000	29692000	35723000	0.7	1	1	By MS/MS	3462000	0	3462000	0	2.4	2	2	By MS/MS	69571000	27438000	26660000
658	YDR337W	YDR337W	MRPS28	33.057	6	6	23.1	0	4.6961			0.774013	-0.36957	0.431383	0.131619		0.954848	-0.0666571	0.123693	0.723313		1.27965	0.355752	0.75932	0.0644949		10.5	2	2	By MS/MS	136000000	67616000	19926000	48458000	2.4	1	1	By MS/MS	189210000	63901000	70834000	54474000	2.4	1	1	By MS/MS	165760000	67544000	57689000
659	YDR339C	YDR339C	FCF1	21.61	2	2	14.3	0	5.8327			0.331148	-1.59445	0.67934	7.23924e-06		0.543567	-0.87947	0.214146	0.010455		1.68356	0.751512	0.456291	0.00103503		7.9	1	1	By MS/MS	89295000	10799000	9594600	68901000	0	0	0		0	0	0	0	14.3	2	2	By MS/MS	92575000	19562000	30470000
660	YDR341C;YHR091C	YDR341C		69.524	50	50	81.2	0	323.31			0.89215	-0.164642	1.86812	0.286988		0.812945	-0.298771	2.11927	0.181435		0.968071	-0.0468148	0.515268	0.709011		23.2	13	13	By MS/MS	1026900000	382300000	310740000	333840000	16.5	10	10	By MS/MS	870420000	277580000	308200000	284650000	18.9	11	11	By MS/MS	1058000000	371670000	313320000
661	YDR343C;YDR342C;YHR092C	YDR343C;YDR342C	HXT7;HXT6	62.704	10	7	28.6	0	167.65			3.82015	1.93363	3.1841	8.64651e-11	1	5.62748	2.49249	3.51231	3.58165e-12	1	1.4609	0.546861	1.35929	0.000218406	1	23.7	8	6	By MS/MS	1050500000	97541000	325500000	627470000	17	5	4	By MS/MS	1129500000	696760000	140290000	292470000	11.4	4	3	By MS/MS	930610000	372030000	500280000
662	YDR345C	YDR345C	HXT3	62.557	14	11	34.4	0	265.41			0.806368	-0.310489	1.6428	0.0622208		0.604151	-0.727019	2.86328	0.00178337	1	0.74574	-0.423255	1.86811	0.00450764	1	30.7	12	9	By MS/MS	3651000000	1546700000	1088300000	1015900000	17.8	7	6	By MS/MS	1775600000	487780000	714810000	572970000	18.2	7	5	By MS/MS	1448900000	541430000	402890000
663	YDR346C	YDR346C	SVF1	54.367	8	8	26.8	0	128.37			0.855369	-0.225381	1.14552	0.311554		0.984715	-0.0222217	0.0647142	0.929874		1.00195	0.00280777	0.00916949	0.945015		13.3	4	4	By MS/MS	188350000	72445000	49086000	66816000	8.9	3	3	By MS/MS	296750000	111620000	98990000	86141000	6.4	2	2	By MS/MS	187660000	66141000	65076000
664	YDR347W	YDR347W	MRP1	36.728	5	5	16.5	0	18.796			0.818365	-0.289184	1.14065	0.221181		0.947238	-0.0782013	0.351073	0.696629		1.14773	0.198783	0.761985	0.323101		16.5	5	5	By MS/MS	241260000	88302000	71053000	81905000	14	4	4	By MS/MS	120660000	43199000	42754000	34710000	14	4	4	By MS/MS	200120000	81088000	69742000
665	YDR348C	YDR348C	PAL1	54.995	3	3	8.6	0	32.569			1.0005	0.000715946	0.00362386	0.966028		0.994776	-0.00755678	0.0318823	0.893649		0.987508	-0.018136	0.081113	0.834633		8.6	3	3	By MS/MS	130370000	39857000	42418000	48099000	2.4	1	1	By MS/MS	47326000	16148000	14703000	16476000	8.6	3	3	By MS/MS	161020000	56825000	57625000
667	YDR353W;YHR106W	YDR353W	TRR1	34.238	17	17	71.2	0	323.31			1.09815	0.13508	0.801948	0.754565		1.10901	0.14927	1.53653	0.712498		1.00638	0.00917278	0.136459	0.995007		47	9	9	By MS/MS	2317300000	632930000	769990000	914400000	45.1	8	8	By MS/MS	1575400000	544000000	515270000	516160000	50.2	11	11	By MS/MS	1754100000	596530000	602510000
668	YDR354W	YDR354W	TRP4	41.374	14	14	46.1	0	62.388			1.05909	0.082822	0.313127	0.89525		0.832509	-0.264463	0.301182	0.39164		0.885123	-0.17605	0.619517	0.163031		20.3	6	6	By MS/MS	413750000	131290000	79196000	203260000	9.7	3	3	By MS/MS	49878000	17512000	15846000	16519000	12.6	4	4	By MS/MS	213150000	89576000	53359000
669	YDR358W	YDR358W	GGA1	62.319	2	2	3.8	0	6.0849			0.759898	-0.396122	0.167533	0.370054		0.993565	-0.00931309	0.00336637	0.967776		1.20813	0.272773	1.69215	0.453448		1.8	1	1	By MS/MS	9257600	1831500	2753600	4672500	0	0	0		0	0	0	0	3.8	2	2	By MS/MS	31151000	11773000	13643000
670	YDR361C	YDR361C	BCP1	32.661	5	5	27.9	0	22.983			0.866059	-0.207463	1.81005	0.35014		0.882737	-0.179945	1.36779	0.480344		1.05131	0.0721832	0.924579	0.768778		15.2	3	3	By MS/MS	154990000	56596000	42868000	55527000	6.7	1	1	By MS/MS	103940000	37377000	37070000	29490000	6.7	1	1	By MS/MS	164340000	59828000	56984000
672	YDR365C	YDR365C	ESF1	72.409	4	4	8.4	0	8.9084			0.737616	-0.439058	1.29256	0.204888		0.796974	-0.327395	0.621467	0.305899		1.24617	0.317505	0.987833	0.185938		8.4	4	4	By MS/MS	85893000	25471000	24223000	36199000	1.8	1	1	By MS/MS	0	0	0	0	1.8	1	1	By matching	39990000	12815000	18149000
674	YDR368W	YDR368W	YPR1	34.755	22	21	76	0	252.04			1.34465	0.427235	1.71196	0.238977		1.34036	0.422617	2.57711	0.247723		1.01597	0.0228578	0.0769255	0.886365		44.9	10	9	By MS/MS	660510000	178080000	211480000	270950000	24	5	5	By MS/MS	248720000	92628000	67910000	88183000	20.5	5	4	By MS/MS	247640000	98699000	88399000
675	YDR372C	YDR372C	VPS74	39.286	6	6	24.9	0	34.222			1.31006	0.389632	0.506142	0.280202		0.97202	-0.0409414	0.253873	0.783932		0.828759	-0.270975	0.503543	0.0832081		19.1	5	5	By MS/MS	319370000	99614000	115270000	104490000	14.8	4	4	By MS/MS	142610000	38309000	50348000	53957000	4.9	2	2	By MS/MS	230740000	79486000	86185000
676	YDR376W	YDR376W	ARH1	56.237	4	4	10.3	0	13.67			1.29136	0.368887	1.11919	0.32148		1.28117	0.357467	1.55718	0.34714		1.01361	0.0194973	0.048644	0.981014		5.7	2	2	By MS/MS	77072000	23199000	25323000	28550000	5.7	2	2	By MS/MS	51396000	19898000	17530000	13968000	8.7	3	3	By MS/MS	95495000	43294000	33931000
677	YDR377W	YDR377W	ATP17	11.312	2	2	19.8	0	5.4616			1.09098	0.125621	0.17797	0.823042		1.19241	0.253875	0.414866	0.520549		1.09362	0.129105	0.440291	0.54447		19.8	2	2	By MS/MS	180720000	64185000	53333000	63206000	19.8	2	2	By MS/MS	187880000	70828000	61174000	55877000	19.8	2	2	By MS/MS	377310000	153410000	145040000
678	YDR378C	YDR378C	LSM6	9.3975	4	4	55.8	0	23.044			1.11997	0.163454	1.50791	0.682816		1.02871	0.0408312	1.0548	0.921346		0.966644	-0.0489438	0.715234	0.650813		55.8	4	4	By MS/MS	494310000	160220000	152760000	181330000	55.8	4	4	By MS/MS	455090000	151390000	159370000	144330000	41.9	3	3	By MS/MS	349000000	134050000	117350000
679	YDR380W	YDR380W	ARO10	71.384	32	32	65.8	0	323.31			1.69006	0.757073	3.11095	0.0312379	1	1.34574	0.428405	2.39674	0.240968		0.857821	-0.221252	1.75204	0.129419		30.7	16	16	By MS/MS	2069600000	444360000	735620000	889640000	33.4	16	16	By MS/MS	1036600000	356420000	257850000	422290000	43.5	19	19	By MS/MS	2846700000	1212700000	1041400000
680	YDR381W	YDR381W	YRA1	24.955	13	13	50.4	0	174.5			1.05384	0.0756616	0.9981	0.891252		1.01887	0.0269767	0.652049	0.987052		0.963688	-0.0533618	0.935801	0.677343		49.1	12	12	By MS/MS	10548000000	2949600000	3464900000	4133800000	42	10	10	By MS/MS	10501000000	3537800000	3686400000	3276900000	42	10	10	By MS/MS	10068000000	3357900000	3784400000
681	YDR382W	YDR382W	RPP2B	11.05	10	10	56.4	0	323.31			0.999217	-0.00112955	0.0207955	0.866668		1.05028	0.0707674	1.70555	0.886787		1.0936	0.129083	1.95799	0.181759		54.5	8	8	By MS/MS	8317700000	2490800000	2612200000	3214700000	54.5	9	9	By MS/MS	11903000000	4032000000	4196800000	3674500000	54.5	9	9	By MS/MS	9455000000	3485500000	3230200000
682	YDR384C	YDR384C	ATO3	30.028	4	4	13.8	0	70.964			0.804122	-0.314513	1.36974	0.189186		0.643444	-0.636113	1.43706	0.0338405	1	0.891843	-0.165138	0.880397	0.271711		13.8	3	3	By MS/MS	249970000	95389000	78071000	76507000	13.8	3	3	By MS/MS	195460000	53596000	85229000	56637000	13.8	4	4	By MS/MS	127720000	46651000	38486000
683	YOR133W;YDR385W	YOR133W;YDR385W	EFT2;EFT1	93.288	70	70	80.5	0	323.31			0.928061	-0.107709	1.82733	0.451764		0.874168	-0.194017	2.89159	0.368629		0.950544	-0.0731745	1.83344	0.585108		75.7	58	58	By MS/MS	133280000000	46164000000	40083000000	47029000000	76.4	60	60	By MS/MS	124850000000	39742000000	45766000000	39341000000	76.4	58	58	By MS/MS	129210000000	47241000000	44660000000
684	YDR388W	YDR388W	RVS167	52.774	9	9	29	0	78.429			1.05983	0.0838381	0.690744	0.892489		1.20568	0.269847	3.01905	0.459912		1.12116	0.164996	1.28562	0.290561		24.5	7	7	By MS/MS	537460000	154410000	159850000	223200000	15.4	5	5	By MS/MS	453010000	171740000	118700000	162570000	20.1	7	7	By MS/MS	786150000	319280000	268920000
685	YDR390C	YDR390C	UBA2	71.258	5	5	7.9	0	11.491			0.817994	-0.289837	1.07333	0.394194		0.878206	-0.187368	0.313457	0.525989		1.1576	0.211133	1.30851	0.399359		2.7	2	2	By MS/MS	23464000	7745700	7147100	8571000	0	0	0		0	0	0	0	1.4	1	1	By MS/MS	25667000	5123400	8159700
686	YDR392W	YDR392W	SPT3	38.8	2	2	6.5	0	4.8044			1.04737	0.0667723	0.158065	0.949312		1.2251	0.292899	0.456792	0.452847		0.695232	-0.524433	0.312317	0.129364		3.6	1	1	By MS/MS	25816000	9110100	7243200	9463200	3.6	1	1	By MS/MS	10856000	4718200	3832200	2305400	6.5	2	2	By MS/MS	31213000	13978000	12432000
687	YDR394W	YDR394W	RPT3	47.893	16	15	53.7	0	104.91			1.34486	0.427455	1.30064	0.188368		1.15402	0.206674	1.0835	0.573856		0.954661	-0.0669399	0.398658	0.557842		26.6	8	7	By MS/MS	441920000	132790000	149610000	159520000	27.8	8	7	By MS/MS	456630000	152910000	150870000	152850000	40.7	12	11	By MS/MS	898690000	359770000	333090000
688	YDR395W	YDR395W	SXM1	108.4	15	15	19.5	0	70.282			0.882323	-0.180621	2.32296	0.3986		0.987052	-0.0188023	0.065695	0.938501		1.05674	0.0796138	0.378113	0.640752		12.2	9	9	By MS/MS	446070000	150220000	122390000	173460000	7.7	6	6	By MS/MS	349930000	117010000	126920000	106000000	10.4	8	8	By MS/MS	488460000	173640000	173140000
690	YDR398W	YDR398W	UTP5	72.001	6	6	9.8	0	28.872			1	1.54879e-06	2.81576e-06	0.841136		1.0783	0.108757	0.931302	0.848546		1.1038	0.142476	0.416593	0.496896		7.6	5	5	By MS/MS	148710000	47756000	43973000	56986000	4.7	3	3	By MS/MS	104870000	37214000	32627000	35029000	2.5	2	2	By MS/MS	146130000	44717000	59424000
691	YDR399W	YDR399W	HPT1	25.19	7	7	46.6	0	86.11			NaN	NaN	NaN	NaN		NaN	NaN	0	1		NaN	NaN	NaN	NaN		0	0	0		0	0	0	0	0	0	0		0	0	0	0	0	0	0		0	0	0
693	YDR404C	YDR404C	RPB7	19.058	2	2	14.6	0	11.283			0.9786	-0.0312093	0.110146	0.755918		1.03603	0.0510638	0.286971	0.990852		1.07427	0.103354	0.690873	0.642019		7.6	1	1	By MS/MS	126260000	40094000	43157000	43008000	14.6	2	2	By MS/MS	244820000	90711000	88449000	65663000	14.6	2	2	By MS/MS	300120000	116070000	112950000
695	YDR407C	YDR407C	TRS120	147.66	4	4	3.5	0	7.2476			1.22003	0.286915	1.99649	0.446585		1.12587	0.171035	0.416232	0.698595		0.954671	-0.0669247	0.116544	0.653751		1.5	2	2	By MS/MS	33986000	10817000	8153400	15016000	1.5	2	2	By matching	27328000	9201500	7765600	10361000	1.6	2	2	By MS/MS	39674000	17497000	11859000
696	YDR408C	YDR408C	ADE8	23.54	4	4	20.1	0	4.2155			0.573888	-0.801159	NaN	0.0849284		0.483373	-1.04879	0	0.0121012		0.95806	-0.061812	0	0.847583		0	0	0		0	0	0	0	0	0	0		0	0	0	0	3.3	1	1	By matching	7203800	2148600	2050400
697	YDR411C	YDR411C	DFM1	38.13	5	5	19.1	0	56.773			1.1331	0.180276	1.61626	0.640926		1.10971	0.150185	0.704911	0.685877		0.950788	-0.0728046	0.743215	0.529003		16.7	4	4	By MS/MS	348210000	104800000	105950000	137460000	12.6	3	3	By MS/MS	187610000	65563000	60805000	61245000	19.1	5	5	By MS/MS	703520000	302400000	237570000
698	YEL054C;YDR418W	YEL054C;YDR418W	RPL12B;RPL12A	17.822	14	14	69.1	0	180.73			0.97315	-0.0392654	0.943555	0.706124		1.01522	0.0217886	0.395805	0.998975		1.02451	0.0349283	0.865358	0.780702		69.1	12	12	By MS/MS	19280000000	6086200000	5605400000	7587900000	69.1	13	13	By MS/MS	33179000000	10791000000	11241000000	11147000000	69.1	12	12	By MS/MS	56629000000	20081000000	19065000000
701	YDR427W	YDR427W	RPN9	45.782	13	13	35.1	0	77.036			1.27973	0.355836	1.66654	0.284879		1.32973	0.411135	1.74887	0.2568		1.02819	0.0401004	0.279347	0.846574		24.9	9	9	By MS/MS	747250000	187910000	253460000	305880000	21.9	8	8	By MS/MS	625860000	220250000	210530000	195080000	16.3	6	6	By MS/MS	787180000	339830000	275870000
702	YDR428C	YDR428C	BNA7	29.991	3	3	11.9	0	4.2003			0.92659	-0.109997	NaN	0.754597		1.07051	0.0983047	0	0.811502		0.914244	-0.129349	0	0.699829		3.4	1	1	By MS/MS	0	0	0	0	4.2	1	1	By matching	82862000	15060000	35993000	31809000	0	0	0		0	0	0
703	YDR429C	YDR429C	TIF35	30.501	10	10	46	0	115.72			1.01289	0.0184836	0.101044	0.951904		1.05112	0.0719252	0.58813	0.884153		1.04195	0.0592806	0.360625	0.581101		36.1	7	7	By MS/MS	1576100000	521920000	472090000	582090000	29.6	6	6	By MS/MS	1275000000	464230000	441060000	369730000	36.1	7	7	By MS/MS	1959500000	741620000	688310000
704	YDR430C	YDR430C	CYM1	112.18	6	6	6.9	0	8.1521			1.16356	0.218543	0.145394	0.636233		1.36301	0.446795	0.726113	0.22817		1.16462	0.219865	0.301003	0.377688		0	0	0		0	0	0	0	1.4	1	1	By MS/MS	22967000	10280000	6242700	6445000	1.9	2	2	By MS/MS	26426000	8041500	14352000
705	YDR432W	YDR432W	NPL3	45.407	15	15	41.5	0	218.13			1.20125	0.26454	2.91734	0.486498		1.16267	0.21744	2.5763	0.572161		0.971206	-0.0421504	0.490192	0.731888		33.8	11	11	By MS/MS	5667200000	1751700000	1801300000	2114200000	34.5	12	12	By MS/MS	5733200000	2157300000	1747900000	1828000000	36.2	13	13	By MS/MS	5963000000	2365200000	2096500000
706	YDR434W	YDR434W	GPI17	60.813	9	9	19.3	0	57.318			1.00965	0.0138555	0.0571495	0.879633		1.04731	0.0666915	0.487657	0.952084		0.88588	-0.174816	2.01077	0.247259		19.3	9	9	By MS/MS	444600000	144710000	144560000	155320000	7.5	3	3	By MS/MS	214800000	75462000	69164000	70172000	11	5	5	By MS/MS	366040000	159330000	109770000
709	YML024W;YDR447C	YML024W;YDR447C	RPS17B;RPS17A	15.788	14	14	69.9	0	244.26			1.023	0.0328122	0.962732	0.992129		1.03807	0.0539056	1.97057	0.925268		1.02784	0.0396128	0.822516	0.740651		69.9	14	14	By MS/MS	37113000000	11218000000	10653000000	15243000000	69.9	14	14	By MS/MS	41990000000	13848000000	13711000000	14431000000	69.9	14	14	By MS/MS	53144000000	18897000000	18448000000
710	YDR448W	YDR448W	ADA2	50.569	2	2	4.8	0.0015588	3.2552			0.939177	-0.090531	0.0437144	0.784956		0.979756	-0.0295062	0.0175554	0.929593		1.07675	0.106686	0.236074	0.776316		2.3	1	1	By MS/MS	15531000	4317500	5693400	5520300	0	0	0		0	0	0	0	2.5	1	1	By MS/MS	0	0	0
711	YDR449C	YDR449C	UTP6	52.418	6	6	13.9	0	15.073			0.868537	-0.20334	1.02022	0.541156		0.8623	-0.213738	0.975634	0.479234		1.1457	0.196232	0.384145	0.438022		12	5	5	By MS/MS	124660000	37827000	38425000	48412000	4.3	2	2	By MS/MS	67685000	19436000	26315000	21934000	6.1	3	3	By MS/MS	145570000	32403000	81152000
712	YML026C;YDR450W	YML026C;YDR450W	RPS18A;RPS18B	17.037	14	14	75.3	0	323.31			1.0276	0.0392833	0.514686	0.976847		1.04336	0.061241	0.922242	0.908501		1.03697	0.0523794	1.37795	0.635281		75.3	13	13	By MS/MS	52380000000	15457000000	17230000000	19693000000	75.3	14	14	By MS/MS	50098000000	17161000000	17445000000	15491000000	75.3	13	13	By MS/MS	54393000000	19338000000	20760000000
713	YDR452W	YDR452W	PPN1	78.343	7	7	15.7	0	35.436			0.974591	-0.0371317	0.219463	0.759554		0.989798	-0.0147936	0.0500702	0.948625		1.0153	0.0219089	0.0585918	0.945997		10.8	4	4	By MS/MS	118260000	42772000	34108000	41377000	5.9	3	3	By MS/MS	109430000	36568000	40491000	32369000	6.8	3	3	By MS/MS	63259000	24828000	22308000
714	YDR453C	YDR453C	TSA2	21.615	3	2	17.3	0	3.8029		1	NaN	NaN	NaN	NaN		NaN	NaN	0	1		NaN	NaN	NaN	NaN		4.1	1	0	By matching	0	0	0	0	4.1	1	0	By matching	0	0	0	0	4.1	1	0	By matching	0	0	0
715	YDR454C	YDR454C	GUK1	20.637	16	16	80.7	0	182.47			1.01529	0.0218935	0.0688024	0.966808		0.827967	-0.272355	1.09619	0.220171		0.855211	-0.225648	1.99912	0.122297		42.2	8	8	By MS/MS	1326000000	545900000	369840000	410210000	51.9	8	8	By MS/MS	1327100000	409990000	479540000	437600000	42.2	7	7	By MS/MS	1511500000	591090000	480820000
716	YDR457W	YDR457W	TOM1	374.18	12	12	5.2	0	32.076			0.978423	-0.0314698	0.0688673	0.755218		1.04462	0.0629797	0.376521	0.961285		1.06235	0.0872577	0.192712	0.706452		2.8	6	6	By MS/MS	107590000	34594000	33506000	39486000	0.6	2	2	By MS/MS	39866000	15464000	13960000	10441000	2.5	5	5	By MS/MS	159810000	63464000	56187000
717	YDR458C	YDR458C	HEH2	76.376	3	3	5	0	9.66			0.941066	-0.0876326	0.400833	0.772796		1.13899	0.187749	0.837249	0.662264		1.15397	0.20661	1.23143	0.410871		5	3	3	By MS/MS	75569000	26188000	20708000	28673000	1.1	1	1	By MS/MS	14512000	5154600	5609100	3748600	3.2	2	2	By MS/MS	52391000	15978000	21837000
718	YDR464W	YDR464W	SPP41	161.6	2	2	1.7	0.0054985	2.354			1.3863	0.471239	NaN	0.248246		1.0766	0.106482	0	0.794854		0.78762	-0.344428	0	0.316686		0.7	1	1	By MS/MS	74342000	24213000	29245000	20884000	0	0	0		0	0	0	0	0	0	0		0	0	0
720	YDR472W	YDR472W	TRS31	31.721	4	4	13.8	0	15.826			0.872871	-0.19616	0.456085	0.371144		0.829069	-0.270436	0.351044	0.323796		1.1285	0.174406	0.922101	0.392856		10.2	3	3	By MS/MS	122270000	32739000	34778000	54752000	11	3	3	By MS/MS	216990000	50048000	35365000	131580000	7.4	2	2	By MS/MS	131490000	35006000	46559000
722	YDR476C	YDR476C		25.265	2	2	13.8	0	7.075			1.00179	0.0025818	0.00322154	0.933942		1.11855	0.161633	0.821312	0.685349		0.963921	-0.0530125	0.166274	0.867361		7.6	1	1	By MS/MS	24890000	6568800	8481200	9839800	7.6	1	1	By MS/MS	18898000	5487100	8638500	4772600	6.2	1	1	By MS/MS	0	0	0
723	YDR477W	YDR477W	SNF1	72.045	7	7	15.3	0	36.765			1.33692	0.418913	1.77776	0.240062		1.26138	0.335004	1.44689	0.370828		1.10146	0.13942	0.528879	0.50757		9.2	4	4	By MS/MS	183700000	55710000	56940000	71054000	5.8	3	3	By MS/MS	136230000	53160000	39964000	43103000	8.5	4	4	By MS/MS	423990000	169470000	157100000
724	YDR481C	YDR481C	PHO8	63.003	10	10	27.7	0	71.809			1.14873	0.200045	1.15808	0.59313		1.13791	0.186388	2.02756	0.61309		0.977902	-0.0322388	0.190755	0.742315		17.3	7	7	By MS/MS	417160000	112630000	138960000	165560000	18.6	7	7	By MS/MS	339120000	128820000	115250000	95051000	17.7	7	7	By MS/MS	542650000	193380000	213030000
725	YDR483W	YDR483W	KRE2	51.386	10	10	26.9	0	56.894			0.941403	-0.0871151	0.90035	0.621663		0.820005	-0.286296	2.2959	0.354486		0.864467	-0.210117	1.80832	0.0994533		21.7	9	9	By MS/MS	1450200000	534750000	442630000	472850000	18.8	7	7	By MS/MS	1273700000	384110000	490800000	398790000	24	8	8	By MS/MS	1323800000	480730000	454190000
726	YDR486C	YDR486C	VPS60	25.861	2	2	18.8	0	54.965			NaN	NaN	NaN	NaN		NaN	NaN	0	1		NaN	NaN	NaN	NaN		0	0	0		0	0	0	0	0	0	0		0	0	0	0	0	0	0		0	0	0
727	YDR487C	YDR487C	RIB3	22.567	11	11	75	0	243.91			0.787803	-0.344093	0.408095	0.145084		1.34827	0.431108	0.351756	0.234115		1.16418	0.21931	0.265656	0.152041		6.2	1	1	By MS/MS	30914000	10817000	9066500	11030000	0	0	0		0	0	0	0	0	0	0		0	0	0
728	YDR490C	YDR490C	PKH1	86.251	2	2	2.9	0	4.2896			2.69264	1.42902	0.519573	0.000185323		1.53835	0.621387	0.69775	0.106248		0.57663	-0.794281	0.226042	0.0220705		1.2	1	1	By MS/MS	18483000	1509900	14702000	2271600	0	0	0		0	0	0	0	1.7	1	1	By MS/MS	16383000	4906400	7544300
729	YDR494W	YDR494W	RSM28	41.215	2	2	5.8	0.0019275	3.065			0.970164	-0.0436989	0.105214	0.859262		0.881446	-0.182056	0.186679	0.652231		1.07288	0.101487	0.170611	0.787506		3.6	1	1	By MS/MS	33604000	7203600	8732700	17668000	2.2	1	1	By MS/MS	29655000	9957800	8772900	10924000	2.2	1	1	By MS/MS	29703000	9472400	9293800
730	YDR496C	YDR496C	PUF6	75.105	12	12	17.8	0	36.382			0.828401	-0.271598	1.52645	0.235909		0.901832	-0.14907	1.67544	0.623782		1.09041	0.124874	0.774919	0.435667		16.2	11	11	By MS/MS	635950000	207080000	150180000	278700000	13.1	8	8	By MS/MS	2054800000	214470000	225510000	1614800000	8.5	5	5	By MS/MS	363780000	120510000	119250000
731	YDR497C;YOL103W	YDR497C	ITR1	63.569	7	7	13.7	0	12.265			0.911603	-0.133522	0.144322	0.676998		0.663906	-0.59095	0.808413	0.0788504		0.708377	-0.497411	1.98124	0.0103363	1	3.1	2	2	By MS/MS	7426800	3160400	2197200	2069200	10.3	5	5	By MS/MS	83698000	13709000	24667000	45321000	3.6	2	2	By MS/MS	87130000	32955000	28200000
732	YDR500C	YDR500C	RPL37B	9.8682	8	4	52.3	0	22.533			0.950732	-0.072889	1.00251	0.659828		0.882239	-0.180759	1.70137	0.554488		0.948568	-0.0761771	1.05168	0.51277		52.3	8	4	By MS/MS	519880000	180220000	151480000	188180000	52.3	7	4	By MS/MS	1100200000	356420000	402000000	341780000	50	6	4	By MS/MS	590030000	216040000	200290000
733	YDR502C	YDR502C	SAM2	42.255	28	11	77.3	0	323.31			0.83964	-0.252157	1.11677	0.122402		0.845668	-0.241836	1.02446	0.271913		0.887471	-0.172228	1.13572	0.232047		39.3	14	2	By MS/MS	314280000	127800000	96051000	90431000	41.4	12	3	By MS/MS	159930000	63637000	49178000	47115000	35.9	14	2	By MS/MS	325550000	126130000	92235000
734	YDR507C	YDR507C	GIN4	129.86	4	4	4.2	0	8.8391			0.974148	-0.0377878	0.0624111	0.880877		0.922549	-0.116303	0.617956	0.662581		1.05187	0.072952	0.158269	0.826394		3.1	3	3	By MS/MS	85602000	24772000	26349000	34481000	1.8	2	2	By MS/MS	26190000	8093900	10319000	7777200	4.2	4	4	By MS/MS	105560000	29798000	40062000
735	YDR508C	YDR508C	GNP1	73.597	9	9	16.9	0	62.743			0.951032	-0.0724338	0.819764	0.661065		0.724925	-0.464096	2.0849	0.1362		0.815467	-0.294302	1.22046	0.0231093		14.2	8	8	By MS/MS	834430000	292810000	234540000	307080000	14.2	8	8	By MS/MS	951250000	288380000	341340000	321540000	14.2	8	8	By MS/MS	955700000	345300000	328730000
736	YDR510W	YDR510W	SMT3	11.597	4	4	46.5	0	20.228			1.3849	0.469787	1.49923	0.192396		1.26217	0.335902	1.61409	0.364879		0.945966	-0.0801404	0.300788	0.554125		24.8	3	3	By MS/MS	1800100000	472890000	653320000	673880000	24.8	3	3	By MS/MS	671530000	230570000	198670000	242280000	24.8	3	3	By MS/MS	576160000	226780000	213800000
737	YDR513W	YDR513W	GRX2	15.861	7	7	59.4	0	43.048			2.26797	1.1814	2.05771	9.41923e-05	1	2.6371	1.39895	2.11038	9.79518e-05	1	1.20359	0.267341	1.15102	0.0776645		41.3	6	6	By MS/MS	889010000	143030000	321790000	424190000	33.6	5	5	By MS/MS	656680000	325340000	131050000	200280000	28.7	4	4	By MS/MS	1659600000	714300000	654520000
738	YDR515W	YDR515W	SLF1	50.942	3	3	8.5	0	6.6509			1.04902	0.0690455	0.268372	0.881538		0.93733	-0.0933712	0.11661	0.7095		0.936759	-0.0942508	0.0984938	0.559986		4.9	2	2	By MS/MS	61956000	11421000	18049000	32486000	0	0	0		0	0	0	0	6	2	2	By MS/MS	57504000	29751000	13777000
739	YDR516C	YDR516C	EMI2	55.92	19	18	42.2	0	78.39			2.1874	1.12922	0.457872	0.000504263		3.28957	1.7179	0.986955	2.01777e-07		1.51613	0.600392	0.82058	0.00142237		8.4	2	2	By MS/MS	18887000	2506100	4065500	12315000	4.4	2	1	By MS/MS	29550000	11347000	12259000	5943900	4.4	2	1	By MS/MS	30756000	10455000	19401000
741	YDR518W	YDR518W	EUG1	58.981	7	7	19.1	0	23.476		1	1.18572	0.245758	0.581164	0.539705		1.05813	0.0815151	0.163	0.915413		0.933799	-0.0988161	0.268145	0.482482		9.1	3	3	By MS/MS	93190000	25583000	30569000	37037000	7.5	3	3	By MS/MS	101870000	33705000	33845000	34323000	16.1	6	6	By MS/MS	290330000	119630000	99322000
742	YDR519W	YDR519W	FPR2	14.487	4	4	25.2	0	5.5144			2.0203	1.01457	NaN	0.00502459		2.2129	1.14594	0	0.00104304		1.0415	0.0586628	0	0.876932		8.9	1	1	By MS/MS	29820000	4800000	11076000	13944000	0	0	0		0	0	0	0	0	0	0		0	0	0
744	YDR529C	YDR529C	QCR7	14.565	5	5	62.2	0	40.087			1.61703	0.693342	1.75486	0.0389373	1	1.78934	0.839425	2.94441	0.0137246	1	1.2415	0.312083	1.01224	0.107548		55.1	4	4	By MS/MS	152250000	36408000	44379000	71466000	48.8	3	3	By MS/MS	264100000	131360000	59833000	72904000	62.2	5	5	By MS/MS	439000000	173390000	186060000
745	YDR531W	YDR531W	CAB1	40.903	4	4	12	0	8.6098			0.724471	-0.465001	0.224627	0.180237		0.596701	-0.74492	0.581918	0.028821		0.897824	-0.155496	0.0969213	0.376762		6.3	2	2	By MS/MS	17756000	4549700	7253600	5952200	0	0	0		0	0	0	0	2.5	1	1	By matching	25972000	8222200	11486000
746	YDR533C	YDR533C	HSP31	25.67	12	12	64.6	0	115.03	1		NaN	NaN	NaN	NaN		NaN	NaN	0	1		2.12909	1.09024	0	4.20636e-09		8.4	1	1	By MS/MS	4552300	0	0	4552300	0	0	0		0	0	0	0	0	0	0		0	0	0
747	YDR539W	YDR539W	FDC1	56.163	3	3	10.7	0	5.0839			1.13461	0.182197	NaN	0.707714		1.2079	0.272506	0	0.485801		1.017	0.0243196	0	0.957538		0	0	0		0	0	0	0	0	0	0		0	0	0	0	2.6	1	1	By MS/MS	10872000	5132100	3585700
749	YEL002C	YEL002C	WBP1	49.391	12	12	31.4	0	156.33			1.01534	0.0219582	0.548779	0.967091		1.01993	0.0284714	1.04087	0.983617		0.990384	-0.01394	0.453546	0.874668		31.4	12	12	By MS/MS	2190600000	691710000	686800000	812090000	31.4	11	11	By MS/MS	1852400000	586310000	630950000	635140000	30.9	11	11	By MS/MS	2916100000	1046300000	1048400000
751	YEL011W	YEL011W	GLC3	81.115	11	11	18.9	0	15.376			2.47593	1.30797	1.4921	0.000283696	1	3.36923	1.75242	0.811519	3.82618e-07		1.96869	0.977233	1.2998	1.71396e-05		1.3	1	1	By MS/MS	10263000	0	0	10263000	0	0	0		0	0	0	0	2.7	1	1	By MS/MS	5543300	1991400	3093400
752	YEL013W	YEL013W	VAC8	63.207	12	12	38.6	0	145.03			1.07241	0.100855	1.13634	0.832649		1.09674	0.133226	0.814547	0.747234		1.03258	0.0462557	0.575225	0.685064		17.3	8	8	By MS/MS	2665900000	330600000	1151300000	1184000000	19	8	8	By MS/MS	1736900000	255450000	721890000	759520000	38.6	12	12	By MS/MS	2317400000	759770000	858140000
753	YEL015W	YEL015W	EDC3	61.339	2	2	3.1	0.0037779	2.7703			1.15964	0.21368	0.994234	0.64562		0.912318	-0.132391	0.390038	0.739353		0.863867	-0.211119	0.375951	0.53549		1.3	1	1	By MS/MS	0	0	0	0	1.8	1	1	By MS/MS	28482000	13178000	5481400	9822100	1.8	1	1	By matching	52585000	19186000	16529000
754	YEL017W	YEL017W	GTT3	38.234	2	2	5.9	0.0037636	2.7028			1.3032	0.38206	1.21237	0.303749		1.05505	0.077312	0.152554	0.913006		0.844947	-0.243068	0.504217	0.188749		5.9	2	2	By MS/MS	69074000	20625000	27076000	21372000	3.3	1	1	By matching	21666000	4798000	9136800	7730900	3.3	1	1	By matching	35499000	13724000	13380000
755	YEL018W	YEL018W	EAF5	31.644	2	2	10.8	0	5.4705			0.735028	-0.444129	0.0998753	0.320066		0.886161	-0.174359	0.0644747	0.665462		1.19486	0.256844	0.146793	0.480794		0	0	0		0	0	0	0	0	0	0		0	0	0	0	6.8	1	1	By MS/MS	30867000	9533600	9367300
756	YEL020C	YEL020C	PXP1	61.288	3	3	7.7	0	9.805			1.47492	0.560637	0.755893	0.162784		1.69789	0.763742	1.031	0.0465932		1.13099	0.177589	1.66324	0.629188		2.9	1	1	By MS/MS	18098000	4126100	6122000	7849900	2.7	1	1	By MS/MS	37006000	16549000	6901600	13555000	2.1	1	1	By MS/MS	0	0	0
757	YEL020W-A	YEL020W-A	TIM9	10.202	5	5	69	0	76.13			1.14401	0.194105	1.03596	0.607318		1.18259	0.241945	2.33583	0.50862		0.993413	-0.00953469	0.0259256	0.87251		47.1	3	3	By MS/MS	448870000	128940000	137670000	182260000	47.1	3	3	By MS/MS	264210000	102990000	76686000	84529000	47.1	3	3	By MS/MS	305430000	124020000	110370000
758	YEL022W	YEL022W	GEA2	165.67	9	9	7.5	0	25.314			1.06929	0.0966516	0.27092	0.820752		1.03924	0.0555348	0.173945	0.964379		1.05624	0.0789363	0.247975	0.740644		5.5	6	6	By MS/MS	94324000	23921000	21053000	49349000	2.1	3	3	By MS/MS	55538000	17403000	19922000	18214000	4.6	6	6	By MS/MS	161230000	65089000	58699000
759	YEL024W	YEL024W	RIP1	23.365	5	5	30.2	0	18.046			1.30641	0.385609	1.11191	0.299085		1.63421	0.708594	1.48423	0.04753	1	1.24515	0.316314	0.860827	0.187732		25.6	3	3	By MS/MS	147880000	38221000	43632000	66025000	5.6	1	1	By MS/MS	65310000	29588000	19033000	16689000	5.6	1	1	By MS/MS	94063000	37721000	35331000
760	YEL026W	YEL026W	SNU13	13.569	5	5	56.3	0	271.71			0.882074	-0.181029	2.69194	0.24824		0.873455	-0.195195	2.09157	0.366017		1.01265	0.0181413	0.20569	0.92832		56.3	5	5	By MS/MS	9613900000	3782000000	2743800000	3088000000	50.8	4	4	By MS/MS	6351500000	2072700000	2215900000	2062800000	50.8	4	4	By MS/MS	9803000000	3829000000	2895600000
762	YEL031W	YEL031W	SPF1	135.27	40	40	44.9	0	323.31			1.03506	0.0497121	0.803356	0.952238		0.901324	-0.149882	1.88017	0.474734		0.896259	-0.158012	1.39195	0.270489		33.8	29	29	By MS/MS	6028300000	2057600000	1797100000	2173600000	32.3	29	29	By MS/MS	7047300000	2632400000	2126000000	2288900000	30.2	30	30	By MS/MS	8818000000	3300100000	2832800000
763	YEL032W	YEL032W	MCM3	107.52	9	9	11.5	0	37.871			0.972479	-0.0402607	0.348409	0.702072		0.983798	-0.0235666	0.333466	0.851285		0.920224	-0.119943	1.05717	0.393967		5	4	4	By MS/MS	829750000	238720000	291320000	299710000	3.4	4	4	By MS/MS	412570000	138000000	119440000	155120000	6.5	5	5	By MS/MS	487730000	202450000	168000000
764	YEL034W	YEL034W	HYP2	17.114	11	8	63.7	0	323.31			1.11817	0.161134	1.70058	0.696715		0.957443	-0.062741	2.85597	0.725576		0.880584	-0.183468	3.84388	0.204524		63.1	8	6	By MS/MS	4930800000	1522400000	1647000000	1761300000	45.9	8	5	By MS/MS	4756600000	1498000000	1646800000	1611800000	45.9	8	5	By MS/MS	4073000000	1645900000	1332500000
765	YEL036C	YEL036C	ANP1	58.181	2	2	3.8	0	5.9164			0.916733	-0.125426	0.362435	0.519495		0.740226	-0.433962	1.71192	0.135079		0.876764	-0.189739	1.54966	0.212646		3.8	2	2	By MS/MS	172050000	68633000	50866000	52556000	3.8	2	2	By MS/MS	246760000	79720000	84573000	82471000	3.8	2	2	By MS/MS	218940000	87801000	65011000
766	YEL037C	YEL037C	RAD23	42.366	10	10	30.2	0	112.44			1.11265	0.154005	0.581176	0.706794		1.09259	0.127753	1.10744	0.732544		1.0304	0.0432092	0.137329	0.829781		10.3	3	3	By MS/MS	224980000	75609000	57615000	91756000	10.3	3	3	By MS/MS	271190000	96245000	87142000	87806000	16.3	4	4	By MS/MS	344900000	137140000	120140000
767	YEL038W	YEL038W	UTR4	25.187	8	8	43.6	0	104.77			1.0206	0.0294175	NaN	0.923214		1.33881	0.420955	0	0.245091		1.49692	0.581994	0	0.00200698		4.4	1	1	By MS/MS	0	0	0	0	5.3	1	1	By MS/MS	36842000	18508000	8959100	9374700	0	0	0		0	0	0
768	YEL039C	YEL039C	CYC7	12.532	3	2	26.5	0	7.2632			NaN	NaN	NaN	NaN		NaN	NaN	0	1		NaN	NaN	NaN	NaN		9.7	1	0	By matching	0	0	0	0	9.7	1	0	By matching	0	0	0	0	9.7	1	0	By matching	0	0	0
769	YEL040W	YEL040W	UTR2	49.906	4	4	9	0	36.547			0.823815	-0.279608	4.07272	0.234236		0.644957	-0.632726	3.62078	0.0347335	1	0.769744	-0.37755	2.48307	0.0177872	1	9	4	4	By MS/MS	194240000	82712000	54324000	57201000	5.1	2	2	By MS/MS	93917000	26006000	38386000	29525000	5.1	2	2	By MS/MS	117560000	47892000	33233000
770	YEL042W	YEL042W	GDA1	56.821	11	11	36.9	0	131.71			0.817352	-0.290971	1.34309	0.208422		0.725743	-0.462469	2.54831	0.137563		0.834583	-0.260872	1.35124	0.0429924	1	32.8	10	10	By MS/MS	1334400000	510130000	390000000	434290000	19.5	7	7	By MS/MS	900700000	290270000	337470000	272950000	18.3	7	7	By MS/MS	1478000000	543870000	471700000
771	YEL043W	YEL043W		106.13	2	2	2.7	0	3.6624			3.85893	1.9482	NaN	2.76632e-07		4.68056	2.22668	0	5.20266e-09		0.401157	-1.31776	0.261725	0.000151993		1.5	1	1	By MS/MS	0	0	0	0	0	0	0		0	0	0	0	1.5	1	1	By MS/MS	20361000	10313000	7939500
772	YEL046C	YEL046C	GLY1	42.815	21	21	63.8	0	323.31			0.95336	-0.0689077	0.845281	0.589436		0.915908	-0.126725	1.10064	0.536494		0.971847	-0.0411986	0.355296	0.736586		34.9	11	11	By MS/MS	6265400000	3351600000	1651500000	1262200000	28.7	8	8	By MS/MS	2781500000	1576900000	743030000	461600000	29.7	9	9	By MS/MS	1798100000	638770000	662860000
773	YEL047C	YEL047C	FRD1	50.843	33	33	74.5	0	323.31			1.2899	0.367262	2.43367	0.317311		1.26969	0.34448	2.11816	0.351948		0.97171	-0.0414016	0.596544	0.735583		15.5	5	5	By MS/MS	227000000	63123000	75464000	88409000	21.5	8	8	By MS/MS	492540000	150320000	197610000	144620000	21.7	7	7	By MS/MS	365110000	141120000	137440000
774	YEL051W	YEL051W	VMA8	29.194	7	7	32.8	0	45.955			0.877162	-0.189085	0.54079	0.381104		1.00966	0.0138653	0.0948833	0.981371		1.03475	0.0492789	0.332827	0.797223		15.2	5	5	By MS/MS	626400000	210780000	196980000	218640000	17.2	4	4	By MS/MS	583790000	218680000	199520000	165580000	28.9	6	6	By MS/MS	1095000000	385540000	382060000
775	YEL052W	YEL052W	AFG1	58.264	4	4	11	0	19.384			1.06648	0.0928589	0.481106	0.89345		1.21245	0.277927	0.381543	0.476916		1.01418	0.0203131	0.0423861	0.966488		5.3	2	2	By MS/MS	23685000	6084300	7809700	9791400	0	0	0		0	0	0	0	4.9	2	2	By MS/MS	13129000	6174100	4306300
777	YEL055C	YEL055C	POL5	115.89	12	12	16.5	0	41.805			0.949477	-0.0747957	0.446713	0.654659		0.941649	-0.086738	0.852785	0.769739		1.05247	0.0737853	0.601488	0.66985		12	10	10	By MS/MS	483720000	155560000	141060000	187090000	7	6	6	By MS/MS	280890000	89985000	86593000	104310000	10.4	7	7	By MS/MS	429050000	140740000	161880000
778	YEL056W	YEL056W	HAT2	45.06	2	2	5.2	0.0099538	2.0003			NaN	NaN	NaN	NaN		NaN	NaN	0	1		NaN	NaN	NaN	NaN		0	0	0		0	0	0	0	0	0	0		0	0	0	0	0	0	0		0	0	0
779	YEL058W	YEL058W	PCM1	62.066	17	17	39.3	0	58.589			0.935778	-0.0957616	0.717146	0.598945		0.878413	-0.187029	1.13551	0.541237		0.938329	-0.0918347	0.840302	0.440938		1.3	1	1	By matching	7537200	2669600	2479400	2388100	0	0	0		0	0	0	0	0	0	0		0	0	0
780	YEL060C	YEL060C	PRB1	69.621	10	10	19.1	0	34.108			1.91265	0.935572	1.89803	0.00220803	1	1.70863	0.772838	1.32678	0.0319376	1	0.905066	-0.143905	0.485482	0.247421		6.8	4	4	By MS/MS	212340000	40807000	80500000	91037000	6.6	4	4	By MS/MS	585670000	80083000	42843000	462740000	9.3	5	5	By MS/MS	554150000	175140000	147590000
781	YEL063C	YEL063C	CAN1	65.785	2	2	3.1	0.0030488	2.8699			0.38958	-1.36001	1.49021	0.00419637	1	0.814825	-0.295438	0.126034	0.471556		2.06907	1.04898	0.37586	0.00343965		3.1	2	2	By MS/MS	86401000	38851000	23791000	23758000	0	0	0		0	0	0	0	1.2	1	1	By MS/MS	43309000	4563400	25971000
782	YEL071W	YEL071W	DLD3	55.224	37	35	78.6	0	323.31			0.950894	-0.0726437	1.06187	0.575381		0.739019	-0.436317	2.72233	0.0560625		0.790269	-0.339584	3.04163	0.0219108	1	45.8	17	17	By MS/MS	3428700000	1224500000	1145900000	1058400000	50.4	19	18	By MS/MS	3416200000	971220000	1297100000	1147900000	45.6	17	16	By MS/MS	5206900000	2003200000	1748700000
783	YER001W	YER001W	MNN1	88.528	6	6	9.7	0	20.746			0.671323	-0.57492	0.557716	0.0254736		0.811292	-0.301707	0.30995	0.278467		1.08959	0.12379	0.165239	0.563989		8.8	5	5	By MS/MS	247700000	86948000	69676000	91074000	0	0	0		0	0	0	0	5.9	3	3	By MS/MS	77123000	24593000	26870000
784	YER002W	YER002W	NOP16	26.901	3	3	14.7	0	14.107			0.221858	-2.17229	0.715235	9.36784e-17		0.219764	-2.18597	0.72459	3.55886e-12		0.986049	-0.0202682	0.145773	0.810296		9.5	2	2	By MS/MS	175600000	60594000	50585000	64423000	9.5	2	2	By MS/MS	122660000	37754000	48589000	36315000	14.7	3	3	By MS/MS	1267500000	107020000	101650000
785	YER003C	YER003C	PMI40	48.188	21	21	62.2	0	256.5			1.1076	0.147436	0.863681	0.726935		0.970809	-0.04274	0.247889	0.789069		0.86772	-0.204698	1.74489	0.159159		7	3	3	By MS/MS	220190000	77949000	69656000	72590000	4.2	2	2	By MS/MS	406070000	146110000	123090000	136870000	4.2	2	2	By MS/MS	254330000	121340000	73749000
786	YER004W	YER004W	FMP52	25.086	6	6	37.2	0	22.627			0.978828	-0.0308734	0.0485196	0.756822		0.857839	-0.221222	0.807975	0.404339		0.888333	-0.170828	0.308864	0.257142		34.2	5	5	By MS/MS	299410000	114660000	103700000	81052000	19.9	3	3	By MS/MS	100700000	28638000	30224000	41838000	29.4	4	4	By MS/MS	405930000	143390000	138330000
787	YER006W	YER006W	NUG1	57.708	21	21	48.1	0	176.24			0.78468	-0.349824	2.5375	0.0374824	1	0.811204	-0.301864	2.76423	0.177253		1.00115	0.00166125	0.0268096	0.955751		46.9	20	20	By MS/MS	1677200000	657290000	447180000	572770000	39.4	17	17	By MS/MS	1382000000	429120000	547390000	405460000	41.7	17	17	By MS/MS	1708100000	553950000	571380000
788	YER007C-A	YER007C-A	TMA20	20.277	8	8	53	0	36.752			1.11546	0.157643	0.616183	0.697527		1.15046	0.202205	0.656573	0.582397		1.04618	0.0651374	0.573413	0.713939		33.1	4	4	By MS/MS	508390000	167340000	148420000	192640000	26.5	3	3	By MS/MS	616630000	224240000	192280000	200110000	33.1	4	4	By MS/MS	489700000	189790000	174290000
789	YER008C	YER008C	SEC3	154.69	2	2	2.5	0	9.4538			1.05678	0.0796736	0.565705	0.921637		1.35661	0.440009	0.930784	0.255169		1.17493	0.232575	0.633931	0.524124		2.5	2	2	By MS/MS	32934000	9367200	9663100	13904000	0	0	0		0	0	0	0	0.8	1	1	By MS/MS	32547000	11471000	13568000
790	YER009W	YER009W	NTF2	14.453	8	8	92	0	228.36			1.46973	0.555547	1.69175	0.0791915		1.70816	0.772444	2.88024	0.0320258	1	1.23323	0.302446	1.20968	0.0447407		19.2	2	2	By MS/MS	234390000	69549000	71377000	93469000	6.4	1	1	By MS/MS	162270000	76984000	36244000	49043000	6.4	1	1	By MS/MS	185350000	72002000	78355000
791	YER010C	YER010C		25.563	3	3	16.7	0	5.4565			NaN	NaN	NaN	NaN		NaN	NaN	0	1		NaN	NaN	NaN	NaN		0	0	0		0	0	0	0	0	0	0		0	0	0	0	0	0	0		0	0	0
792	YER012W	YER012W	PRE1	22.516	8	8	32.3	0	20.979			1.20422	0.268104	1.78679	0.44244		1.12102	0.164813	1.16175	0.656067		0.95501	-0.0664129	0.90769	0.560471		13.6	3	3	By MS/MS	337260000	91745000	119410000	126100000	9.6	2	2	By MS/MS	203150000	69006000	69407000	64738000	9.6	2	2	By MS/MS	202020000	76369000	78949000
793	YER013W	YER013W	PRP22	130.01	2	2	3.3	0	4.3189			1.66023	0.731387	0.908813	0.0634013		1.16994	0.22644	0.732858	0.564783		0.697713	-0.519295	0.604772	0.133121		3.3	2	2	By MS/MS	17294000	3832400	6786900	6674700	0	0	0		0	0	0	0	0	0	0		0	0	0
794	YER014W	YER014W	HEM14	59.702	8	8	18.4	0	27.296			1.07207	0.100404	0.413321	0.812563		1.16688	0.222657	1.39951	0.588976		1.02073	0.0296074	0.0907248	0.981037		17.4	7	7	By MS/MS	151200000	54589000	41706000	54909000	8.9	4	4	By MS/MS	79118000	29077000	24756000	25285000	7.4	3	3	By MS/MS	112720000	45350000	41759000
795	YER016W	YER016W	BIM1	38.361	2	2	7.3	0	10.796			1.07943	0.110276	0.0904878	0.791121		1.02481	0.0353616	0.230517	0.98864		1.0605	0.0847504	0.0836017	0.785191		4.9	1	1	By MS/MS	22948000	7250500	7363600	8333500	2.3	1	1	By MS/MS	0	0	0	0	7.3	2	2	By MS/MS	61406000	20506000	21942000
796	YER017C	YER017C	AFG3	84.543	3	3	8.4	0	10.643			1.25357	0.326046	0.434952	0.383722		1.27278	0.347978	0.544403	0.361765		1.01696	0.0242562	0.21822	0.999674		4.9	2	2	By MS/MS	47118000	17784000	11939000	17395000	0	0	0		0	0	0	0	4.9	2	2	By MS/MS	60107000	24291000	23044000
798	YER019W	YER019W	ISC1	53.94	3	3	8.2	0	13.557			0.963635	-0.0534407	0.325186	0.696917		0.855941	-0.224416	1.17374	0.398774		0.952927	-0.0695618	1.03098	0.597997		8.2	3	3	By MS/MS	217880000	78772000	69050000	70055000	5.5	2	2	By MS/MS	178310000	62896000	59974000	55439000	5.5	2	2	By MS/MS	161710000	62810000	54909000
799	YER020W	YER020W	GPA2	50.447	4	4	12	0	4.1175			1.36237	0.446115	0.830647	0.226898		1.19778	0.260367	0.571816	0.514296		0.974769	-0.0368684	0.134027	0.763543		3.3	1	1	By MS/MS	38539000	13061000	13589000	11889000	0	0	0		0	0	0	0	4	2	2	By MS/MS	72203000	30168000	23991000
800	YER021W	YER021W	RPN3	60.392	13	13	29.6	0	70.584			1.18455	0.244341	2.63953	0.492425		1.17699	0.235106	1.90114	0.520959		0.986919	-0.0189964	0.212073	0.817613		18	9	9	By MS/MS	739630000	227770000	232230000	279630000	11.1	6	6	By MS/MS	454720000	164360000	137930000	152430000	20.7	10	10	By MS/MS	1078400000	428130000	382910000
801	YER023W	YER023W	PRO3	30.131	16	16	74.1	0	150.96			0.784747	-0.349701	1.42161	0.0375444	1	0.72664	-0.460688	2.09617	0.0441892	1	0.92475	-0.112864	0.644208	0.420213		25.9	6	6	By MS/MS	4194700000	331810000	475960000	3386900000	31.5	7	7	By MS/MS	3613700000	246480000	488230000	2879000000	44.1	9	9	By MS/MS	2128800000	243410000	286870000
802	YER025W	YER025W	GCD11	57.865	25	25	55	0	191.03			0.959852	-0.0591155	1.23491	0.627008		0.985354	-0.0212857	0.482481	0.858757		1.03402	0.0482649	1.25898	0.668565		41.6	18	18	By MS/MS	7739400000	2576900000	2269500000	2893000000	43.5	19	19	By MS/MS	7144100000	2609400000	2353200000	2181600000	41.6	18	18	By MS/MS	10215000000	3758600000	3528300000
803	YER026C	YER026C	CHO1	30.804	3	3	12	0	19.23			0.869158	-0.20231	0.211507	0.35473		0.757101	-0.401443	0.705032	0.196603		0.950689	-0.0729552	0.0929918	0.528273		11.6	2	2	By MS/MS	687220000	195970000	179400000	311850000	3.6	1	1	By MS/MS	453930000	139020000	127780000	187130000	12	3	3	By MS/MS	594200000	198890000	160220000
804	YER027C;YGL208W	YER027C;YGL208W	GAL83;SIP2	46.648	2	2	4.6	0	5.9788			1.06541	0.0914023	NaN	0.896558		1.32312	0.403943	0	0.296969		1.2339	0.303225	0	0.403696		2.6	1	1	By MS/MS	0	0	0	0	2.6	1	1	By MS/MS	0	0	0	0	2.6	1	1	By MS/MS	0	0	0
805	YER029C	YER029C	SMB1	22.379	5	5	24.5	0	10.871			1.11266	0.15401	0.716956	0.752226		1.06708	0.0936622	0.737935	0.885494		0.953126	-0.0692616	0.452172	0.599245		14.8	3	3	By MS/MS	37736000	11049000	12403000	14283000	10.2	2	2	By MS/MS	36210000	12031000	12668000	11511000	14.3	3	3	By MS/MS	164020000	57875000	65705000
806	YER030W	YER030W	CHZ1	17.462	2	2	19.6	0	59.443			NaN	NaN	NaN	NaN		NaN	NaN	0	1		NaN	NaN	NaN	NaN		0	0	0		0	0	0	0	0	0	0		0	0	0	0	0	0	0		0	0	0
807	YER031C	YER031C	YPT31	24.469	9	3	43.9	0	31.436			1.19341	0.25509	0.455604	0.50177		0.987219	-0.0185582	0.0206694	0.869489		0.845974	-0.241314	0.334527	0.191665		22	4	1	By MS/MS	45705000	13530000	15881000	16295000	22.9	4	1	By matching	20823000	5367000	7242300	8213200	26.5	5	1	By MS/MS	32196000	14512000	9163000
808	YER034W	YER034W		21.19	3	3	24.3	0	9.3505			NaN	NaN	NaN	NaN		NaN	NaN	0	1		NaN	NaN	NaN	NaN		0	0	0		0	0	0	0	0	0	0		0	0	0	0	0	0	0		0	0	0
809	YER036C	YER036C	ARB1	68.376	28	28	46.9	0	323.31			0.924902	-0.112627	2.49633	0.435715		0.947269	-0.0781541	1.83345	0.677878		1.03194	0.0453615	0.808593	0.692455		43.6	23	23	By MS/MS	6600300000	2349700000	1926500000	2324100000	40	21	21	By MS/MS	5291500000	1836700000	1888800000	1566000000	41.1	23	23	By MS/MS	7904400000	2903500000	2735000000
810	YER037W	YER037W	PHM8	37.718	2	2	12.8	0.003064	2.936			1.65292	0.725017	NaN	0.065888		0.989315	-0.0154976	0	0.95607		0.615838	-0.699378	1.8403	0.0436478	1	0	0	0		0	0	0	0	0	0	0		0	0	0	0	8.4	1	1	By MS/MS	38660000	20004000	9704600
811	YER042W	YER042W	MXR1	21.141	3	3	23.4	0	13.643			0.91587	-0.126785	0.290242	0.690782		0.792451	-0.335606	0.488317	0.295229		0.881684	-0.181667	0.600189	0.311296		4.3	1	1	By MS/MS	34181000	14682000	10115000	9384800	4.3	1	1	By MS/MS	0	0	0	0	4.3	1	1	By MS/MS	46408000	15545000	20814000
812	YER043C	YER043C	SAH1	49.125	35	35	67	0	323.31			0.845227	-0.24259	2.28446	0.135623		0.784215	-0.350678	2.16623	0.120413		0.957008	-0.0633972	0.310898	0.629905		49.9	23	23	By MS/MS	12374000000	4697900000	3449700000	4226000000	53	20	20	By MS/MS	13901000000	4283900000	5433300000	4183800000	51.9	22	22	By MS/MS	21599000000	7148500000	7350900000
814	YER048C	YER048C	CAJ1	44.854	6	6	18.4	0	73.973		1	1.02412	0.0343873	0.0427067	0.937186		0.963164	-0.0541467	0.090477	0.752613		0.977586	-0.0327045	0.213681	0.759025		13.6	4	4	By MS/MS	252320000	86540000	70965000	94816000	13.8	4	4	By MS/MS	364200000	66059000	111480000	186660000	11.5	3	3	By MS/MS	179260000	71059000	61902000
815	YER048W-A	YER048W-A	ISD11	11.266	4	4	41.5	0	27.761			1.11509	0.157163	1.57017	0.744477		1.17216	0.229168	2.65566	0.57165		1.02468	0.0351777	0.238933	0.927431		41.5	4	4	By MS/MS	429800000	124350000	132490000	172960000	41.5	4	4	By MS/MS	252350000	96986000	75021000	80347000	31.9	3	3	By MS/MS	287660000	98793000	112010000
816	YER049W	YER049W	TPA1	74.041	19	19	43	0	146.99			0.836089	-0.258271	1.65191	0.25625		0.912343	-0.132352	1.17404	0.661784		1.09485	0.130739	1.00665	0.412175		33.4	15	15	By MS/MS	1053100000	385590000	304180000	363370000	20.3	8	8	By MS/MS	326180000	100540000	134030000	91605000	32.3	12	12	By MS/MS	614190000	196790000	224930000
817	YER050C	YER050C	RSM18	15.835	2	2	14.5	0.0015619	3.2683			1.04939	0.0695563	1.05681	0.943333		1.03195	0.0453701	0.31315	0.921011		0.965446	-0.0507319	0.0901076	0.872501		9.4	1	1	By MS/MS	15178000	4510500	4842400	5824900	0	0	0		0	0	0	0	0	0	0		0	0	0
818	YER052C	YER052C	HOM3	58.109	17	17	39.3	0	116.73			1.04244	0.0599656	0.643226	0.928087		1.06257	0.0875637	0.599584	0.848718		1.01115	0.0159996	0.188195	0.947444		26.8	10	10	By MS/MS	1338300000	535330000	369270000	433720000	19.9	8	8	By MS/MS	928440000	346100000	317170000	265160000	29.8	11	11	By MS/MS	2422200000	971330000	838490000
819	YER053C	YER053C	PIC2	33.528	4	4	11	0	8.5696			2.51875	1.33271	0.950526	0.000216232		3.86466	1.95034	1.5234	1.47546e-08	1	1.54892	0.631264	1.33851	0.00617582	1	5.3	2	2	By MS/MS	36943000	3058400	13758000	20127000	6	2	2	By MS/MS	36111000	20514000	8108200	7489000	0	0	0		0	0	0
820	YER055C	YER055C	HIS1	32.266	21	21	74.7	0	224.92			0.851515	-0.231896	1.66713	0.151675		0.878589	-0.186739	2.08499	0.385034		1.02233	0.0318647	0.240462	0.80722		39.7	8	8	By MS/MS	1107500000	407260000	320830000	379420000	37.4	9	9	By MS/MS	1155400000	379060000	453190000	323160000	25.6	6	6	By MS/MS	1015100000	356000000	358540000
821	YIL052C;YER056C-A	YIL052C;YER056C-A	RPL34A;RPL34B	13.641	8	8	44.6	0	84.773			0.955046	-0.0663577	1.5788	0.59912		0.984291	-0.0228434	0.53993	0.853653		1.03809	0.0539302	0.7647	0.622921		41.3	6	6	By MS/MS	9479100000	3381200000	2712600000	3385300000	41.3	5	5	By MS/MS	9495400000	3497900000	3127000000	2870500000	38	5	5	By MS/MS	12679000000	4906800000	4216900000
822	YER057C	YER057C	HMF1	13.906	7	7	90.7	0	101.04			0.963462	-0.0537002	0.0319083	0.712728		0.865835	-0.207836	0.103138	0.498428		1.08422	0.116651	0.316379	0.469876		24.8	2	2	By MS/MS	66448000	14606000	19968000	31874000	23.3	2	2	By MS/MS	112490000	37533000	23483000	51471000	0	0	0		0	0	0
824	YER062C	YER062C	GPP2	27.813	18	9	69.2	0	80.437			1.42727	0.513255	0.494122	0.107369		2.36469	1.24165	1.09741	0.000548567		1.69108	0.757948	1.39936	2.52337e-07	1	24.8	5	1	By MS/MS	20470000	6330500	3607600	10531000	26.4	6	2	By MS/MS	226630000	30525000	164150000	31958000	25.6	6	2	By MS/MS	157110000	33892000	110870000
825	YER063W	YER063W	THO1	24.137	8	8	31.2	0	49.973			1.121	0.16479	1.20408	0.688727		1.13147	0.178204	2.75304	0.651377		0.966573	-0.0490488	0.430153	0.698145		27.1	6	6	By MS/MS	1578800000	487190000	486410000	605210000	31.2	7	7	By MS/MS	1716700000	543230000	468550000	704970000	17.9	4	4	By MS/MS	1114200000	478650000	347660000
826	YER064C;YIL056W	YER064C;YIL056W	VHR2;VHR1	56.638	2	2	3.6	0.0044577	2.5425			0.928937	-0.106348	NaN	0.733209		0.97012	-0.0437644	0	0.814626		1.0841	0.116498	0	0.677558		0	0	0		0	0	0	0	0	0	0		0	0	0	0	0	0	0		0	0	0
827	YER067W	YER067W	RGI1	18.989	3	3	29.8	0	8.3049			2.13465	1.094	0.459033	0.00245688		3.4824	1.80008	0.843032	1.80135e-07		1.6359	0.710088	1.39551	0.00197523	1	13	2	2	By MS/MS	100720000	8179600	34652000	57885000	13	2	2	By MS/MS	73718000	37372000	14428000	21917000	0	0	0		0	0	0
828	YER068W	YER068W	MOT2	65.353	8	8	20.1	0	55.66			1.20963	0.274564	1.4054	0.479765		1.16078	0.215099	0.549416	0.601774		0.904699	-0.144491	0.516034	0.329265		18.9	7	7	By MS/MS	197230000	65801000	64599000	66835000	9.5	4	4	By MS/MS	192920000	72738000	46223000	73957000	14.7	6	6	By MS/MS	128780000	53274000	39141000
829	YER069W	YER069W	ARG5,6	94.868	26	26	44.1	0	186.53			1.00508	0.00731054	0.0338997	0.889121		1.21557	0.281629	1.59856	0.440156		1.12108	0.164891	0.497452	0.290891		18.4	11	11	By MS/MS	772160000	239900000	219400000	312870000	8	4	4	By MS/MS	258540000	105180000	76618000	76741000	11.4	6	6	By MS/MS	907810000	283860000	289560000
830	YER070W;YIL066C	YER070W	RNR1	99.56	20	20	27.1	0	215.02			0.890223	-0.167761	4.30345	0.426089		0.721274	-0.471381	2.61266	0.130227		0.799677	-0.32251	1.9099	0.0131109	1	17.1	11	11	By MS/MS	1073100000	398040000	341660000	333440000	10.9	8	8	By MS/MS	754090000	212210000	294650000	247220000	14.4	10	10	By MS/MS	1422500000	524470000	406400000
831	YER072W	YER072W	VTC1	14.371	2	2	14	0	3.5899	1		1.12491	0.169809	0.539833	0.666868		1.7203	0.782663	2.91177	0.029806	1	1.58057	0.660443	2.47333	7.39787e-06	1	14	2	2	By MS/MS	562610000	131080000	167980000	263540000	7.8	1	1	By MS/MS	319140000	150780000	86068000	82288000	14	2	2	By MS/MS	1060100000	307240000	528530000
832	YER073W	YER073W	ALD5	56.692	26	24	56.9	0	233.92			0.926853	-0.109587	1.43811	0.445597		0.979276	-0.030212	0.622353	0.829595		1.09698	0.133532	2.13999	0.16596		45.4	19	18	By MS/MS	3728300000	1208800000	1086500000	1433000000	39.4	18	17	By MS/MS	3691500000	1273200000	1309900000	1108400000	43.7	20	19	By MS/MS	5305700000	2536200000	1536800000
833	YIL069C;YER074W	YIL069C;YER074W	RPS24A;RPS24B	15.329	19	19	71.9	0	118.45			1.03141	0.0446118	1.15676	0.964269		1.04192	0.0592506	1.46551	0.913047		1.01872	0.0267534	0.802021	0.851946		71.1	17	17	By MS/MS	39577000000	12452000000	11732000000	15394000000	65.9	14	14	By MS/MS	35104000000	12097000000	11579000000	11428000000	71.1	15	15	By MS/MS	41378000000	15161000000	14432000000
835	YER078C	YER078C	ICP55	57.989	2	2	5.3	0	4.3549			0.62228	-0.684365	0.135155	0.137681		0.608915	-0.715687	0.125323	0.0857885		1.0042	0.00605002	0.0101009	0.998378		3.1	1	1	By MS/MS	25887000	4558500	8280800	13048000	0	0	0		0	0	0	0	0	0	0		0	0	0
837	YER080W	YER080W	AIM9	72.413	11	11	19.9	0	35.015			1.16103	0.215406	1.40751	0.557158		1.34954	0.432465	1.65976	0.232627		1.16184	0.216407	1.02455	0.157863		10.4	6	6	By MS/MS	255060000	74440000	72604000	108010000	8.3	5	5	By MS/MS	153490000	51231000	49964000	52296000	10.4	6	6	By MS/MS	404500000	151970000	162660000
838	YER081W	YER081W	SER3	51.193	20	9	50.5	0	236.2			1.04775	0.067295	0.4798	0.910862		1.05221	0.0734183	0.325981	0.880759		1.00696	0.0100117	0.0620552	0.999394		33.9	12	6	By MS/MS	623520000	213790000	184660000	225070000	26	9	6	By MS/MS	1711600000	620850000	536520000	554250000	28.4	10	7	By MS/MS	3298200000	1159500000	1222000000
839	YER082C	YER082C	UTP7	62.316	7	7	20.2	0	30.222			0.874556	-0.193378	1.75618	0.372414		0.962466	-0.0551918	0.509089	0.847257		1.05544	0.077851	0.568757	0.649497		12.8	5	5	By MS/MS	424530000	152670000	121860000	150000000	11	4	4	By MS/MS	377590000	128110000	142930000	106550000	11	4	4	By MS/MS	476010000	167490000	164970000
840	YER083C	YER083C	GET2	31.493	5	5	20.7	0	26.577			1.05703	0.0800195	0.360085	0.939625		1.12129	0.165161	0.605781	0.714014		1.01139	0.0163388	0.0402607	0.989366		20.4	4	4	By MS/MS	216410000	75015000	61368000	80025000	20.4	4	4	By MS/MS	236220000	96014000	72205000	68002000	17.5	3	3	By MS/MS	349520000	135680000	124950000
841	YER086W	YER086W	ILV1	63.83	17	17	38.2	0	169.29			0.919737	-0.120707	0.996709	0.410069		0.877257	-0.188928	1.2459	0.380053		0.966611	-0.0489923	0.496098	0.698419		31.8	14	14	By MS/MS	1868200000	674290000	549260000	644630000	33.2	15	15	By MS/MS	1593600000	530770000	575340000	487500000	35.2	14	14	By MS/MS	2677300000	949840000	938450000
842	YER087C-B	YER087C-B	SBH1	8.7111	3	3	25.6	0	11.172			1.24823	0.319885	0.812369	0.393291		1.06323	0.088454	0.458798	0.898305		0.82725	-0.273604	0.547735	0.0804474		25.6	3	3	By MS/MS	270170000	62978000	116700000	90486000	25.6	3	3	By MS/MS	197430000	69218000	71239000	56973000	25.6	3	3	By MS/MS	237520000	97254000	79722000
843	YER088C	YER088C	DOT6	73.048	3	3	6.6	0	8.4196			1.46875	0.55459	0.558006	0.167754		1.02709	0.0385605	0.00854523	0.935254		0.729122	-0.455768	0.138851	0.186822		4.2	2	2	By MS/MS	10120000	4808500	3641200	1669800	2.1	1	1	By MS/MS	17589000	8001700	4317200	5270200	0	0	0		0	0	0
844	YER089C	YER089C	PTC2	50.388	14	12	36.4	0	81.482			0.680459	-0.55542	0.531171	0.0244771		0.79917	-0.323425	0.161784	0.296609		1.10325	0.141761	0.150367	0.37011		4.7	2	2	By MS/MS	135670000	31983000	27595000	76091000	5.6	3	2	By MS/MS	62846000	18070000	24806000	19970000	3.7	2	1	By MS/MS	60884000	14671000	10970000
845	YER090W	YER090W	TRP2	56.767	24	24	63.7	0	261.51			0.968237	-0.0465677	0.258347	0.676591		0.868714	-0.203047	1.05867	0.348892		0.905974	-0.142458	1.56217	0.317311		38.3	13	13	By MS/MS	1859400000	676330000	451150000	731950000	32.3	11	11	By MS/MS	936160000	298100000	337280000	300780000	38.3	13	13	By MS/MS	1245900000	456100000	431610000
846	YER091C	YER091C	MET6	85.859	64	64	76	0	323.31			0.95981	-0.0591791	0.720265	0.62676		0.970873	-0.0426455	0.365752	0.789373		1.02212	0.0315645	0.426593	0.809831		56.8	42	42	By MS/MS	23377000000	8098500000	6939700000	8338400000	61.8	43	43	By MS/MS	21531000000	7196100000	7899900000	6435200000	66.5	44	44	By MS/MS	24433000000	8747800000	8975200000
847	YER094C	YER094C	PUP3	22.605	6	6	28.8	0	90.364			1.11651	0.158996	0.407018	0.694091		1.16584	0.22137	0.741481	0.546198		1.05514	0.0774307	0.532069	0.65159		16.6	2	2	By MS/MS	228880000	65213000	73299000	90366000	22	4	4	By MS/MS	206590000	90154000	52246000	64194000	16.6	2	2	By MS/MS	268080000	97096000	101550000
849	YER099C	YER099C	PRS2	34.765	6	3	22.6	0	16.304			1.37203	0.456313	0.846319	0.157202		0.780778	-0.357016	0.276873	0.250012		0.831982	-0.265375	0.338134	0.0396705		17.6	5	3	By MS/MS	458910000	112780000	121700000	224430000	13.8	4	2	By MS/MS	245700000	39566000	37862000	168270000	15.1	4	3	By MS/MS	540280000	105190000	122150000
850	YER100W	YER100W	UBC6	28.383	4	4	17.6	0	17.899			1.3681	0.452176	0.470084	0.220418		1.09968	0.137083	0.136212	0.77448		0.942571	-0.0853265	0.22778	0.589886		17.6	4	4	By MS/MS	77429000	38874000	19519000	19037000	4.8	1	1	By MS/MS	71163000	24690000	15447000	31026000	10.8	3	3	By MS/MS	115230000	45355000	43187000
851	YER101C	YER101C	AST2	48.37	3	2	10.2	0	12.223			1.17623	0.234173	0.968394	0.606459		1.4062	0.491798	1.13782	0.202593		1.16627	0.221901	0.8236	0.543798		10.2	3	2	By matching	26082000	8793700	6993900	10294000	2.3	1	0	By matching	0	0	0	0	10.2	3	2	By MS/MS	37583000	11453000	17464000
852	YER103W	YER103W	SSA4	69.65	51	23	71.5	0	323.31	1	1	7.12831	2.83356	2.96913	1.02859e-16	1	6.62266	2.72741	2.56227	6.44084e-15	1	0.834491	-0.261031	0.543601	0.0755524		32.4	27	7	By MS/MS	1459900000	176650000	661730000	621500000	36.6	27	8	By MS/MS	761920000	361770000	42894000	357250000	37.2	26	7	By MS/MS	1142500000	665170000	342820000
853	YER105C	YER105C	NUP157	156.65	9	9	8.4	0	62.08			0.817764	-0.290243	0.398526	0.219771		0.837648	-0.255584	0.353993	0.346921		1.20192	0.265341	0.738076	0.176045		3.7	4	4	By MS/MS	80618000	26875000	23197000	30546000	3.9	4	4	By MS/MS	69045000	25133000	19478000	24434000	3.4	3	3	By MS/MS	195480000	59376000	53773000
854	YER107C	YER107C	GLE2	40.522	4	4	17	0	24.589			0.868581	-0.203267	1.29799	0.615045		0.861816	-0.214549	0.824014	0.597613		1.13418	0.181646	1.10036	0.621135		17	4	4	By MS/MS	63401000	21036000	20492000	21872000	3	1	1	By MS/MS	11783000	3965500	4592200	3224700	11.8	3	3	By MS/MS	29580000	24258000	3845900
855	YER110C	YER110C	KAP123	122.6	47	47	53.7	0	323.31			0.858064	-0.220842	1.76214	0.169749		0.796856	-0.327609	2.46903	0.145189		0.917896	-0.123598	1.85707	0.380814		48.2	36	36	By MS/MS	5808300000	2158800000	1737400000	1912100000	40.3	29	29	By MS/MS	5942600000	1782600000	2337100000	1822800000	46.1	34	34	By MS/MS	11799000000	4222300000	3915200000
856	YER112W	YER112W	LSM4	21.276	5	5	29.4	0	13.635			1.09164	0.126501	1.18367	0.778177		1.05868	0.0822601	0.950153	0.830111		0.984692	-0.022256	0.12656	0.798892		14.4	3	3	By MS/MS	739730000	226660000	241770000	271300000	14.4	3	3	By MS/MS	988580000	331010000	315090000	342470000	14.4	3	3	By MS/MS	930640000	340710000	359580000
858	YER114C	YER114C	BOI2	115.69	2	2	2.2	0.0037594	2.6927			0.36003	-1.47381	1.58195	0.00196679	1	0.750801	-0.413498	0.981963	0.317145		2.08931	1.06303	1.35947	0.00302844	1	0.9	1	1	By MS/MS	9325200	4190500	1695200	3439400	0	0	0		0	0	0	0	0	0	0		0	0	0
860	YER120W	YER120W	SCS2	26.925	12	12	63.1	0	233.8			1.08688	0.120189	0.686656	0.788282		1.087	0.120346	0.767646	0.775503		1.01523	0.0218043	0.156708	0.895713		45.1	8	8	By MS/MS	1797800000	583890000	537580000	676330000	45.1	8	8	By MS/MS	1246500000	450940000	392320000	403220000	45.1	8	8	By MS/MS	2004100000	761380000	739570000
861	YER122C	YER122C	GLO3	55.093	14	14	30.2	0	49.472			0.915496	-0.127374	1.52581	0.519279		1.03013	0.0428312	0.243863	0.916908		1.05491	0.0771228	0.597931	0.653124		16.4	8	8	By MS/MS	1426400000	555370000	378080000	492950000	18.5	8	8	By MS/MS	1189000000	392730000	407460000	388790000	12.6	6	6	By MS/MS	818920000	266810000	287380000
862	YER125W	YER125W	RSP5	91.815	15	15	21.9	0	84.833			1.09224	0.127294	0.698314	0.776089		1.16582	0.221345	1.70555	0.546244		1.06875	0.0959201	0.932401	0.562338		16.2	11	11	By MS/MS	651930000	198770000	196220000	256940000	8.2	6	6	By MS/MS	451410000	165660000	155200000	130550000	14	9	9	By MS/MS	1101000000	433880000	395910000
863	YER126C	YER126C	NSA2	29.722	5	5	25.7	0	29.498			0.676267	-0.564335	2.54233	0.0224313	1	0.589291	-0.762948	3.05419	0.0147541	1	0.962359	-0.0553532	0.395832	0.616969		21.8	4	4	By MS/MS	688410000	345570000	151300000	191550000	21.8	4	4	By MS/MS	404530000	124960000	174760000	104820000	14.2	3	3	By MS/MS	374840000	125470000	104550000
864	YER127W	YER127W	LCP5	40.794	7	7	18.2	0	17.12			0.803327	-0.315941	1.45564	0.176519		0.804739	-0.313407	0.610621	0.311564		1.06789	0.0947602	0.238956	0.56776		14	5	5	By MS/MS	669690000	98796000	92981000	477920000	9.8	4	4	By MS/MS	362060000	54796000	76223000	231040000	10.9	5	5	By MS/MS	269610000	90752000	88960000
865	YER131W	YER131W	RPS26B	13.447	7	2	46.2	0	5.1513			0.985889	-0.0205026	0.154163	0.896578		0.986767	-0.0192192	0.281919	0.94903		1.05321	0.0747937	0.765226	0.845607		29.4	4	1	By MS/MS	8311400	2640300	2767800	2903400	30.3	5	2	By MS/MS	16132000	5317700	6237900	4576700	29.4	4	1	By MS/MS	6398700	2320200	2286300
866	YER133W	YER133W	GLC7	35.907	15	15	58.7	0	148.17			1.1176	0.160403	1.53032	0.690525		1.15187	0.203974	2.61102	0.57901		1.03571	0.0506252	0.358117	0.790047		39.4	11	11	By MS/MS	815490000	239140000	246300000	330050000	33	8	8	By MS/MS	921140000	374850000	285740000	260550000	39.7	10	10	By MS/MS	979990000	402200000	316290000
867	YER134C	YER134C		20.441	3	3	20.2	0	9.7591			1.3398	0.422018	NaN	0.254		1.05	0.0703893	0	0.929308		0.77925	-0.359842	0	0.0589955		6.7	1	1	By MS/MS	54729000	14873000	20545000	19311000	0	0	0		0	0	0	0	0	0	0		0	0	0
868	YER136W	YER136W	GDI1	51.206	12	12	38.1	0	115.81			1.12183	0.165859	0.536047	0.686397		1.10162	0.139629	1.1848	0.733307		1.08698	0.120324	0.316613	0.216075		31.9	9	9	By MS/MS	1535600000	571270000	444840000	519530000	27.9	8	8	By MS/MS	1063000000	395440000	348380000	319160000	27.9	8	8	By MS/MS	1612000000	620000000	574870000
870	YER141W	YER141W	COX15	54.658	5	5	10.5	0	15.506			1.74117	0.800056	1.62653	0.0276101	1	1.67026	0.740073	2.90128	0.037995	1	0.934742	-0.0973592	0.224128	0.549746		10.5	5	5	By MS/MS	115370000	25314000	43081000	46978000	4.3	2	2	By MS/MS	58110000	17954000	15632000	24524000	3.5	2	2	By MS/MS	49584000	15144000	21080000
871	YER143W	YER143W	DDI1	47.354	5	5	15.7	0	21.704			1.32416	0.405081	1.09644	0.274348		1.35806	0.441547	0.5715	0.234235		1.06799	0.0948994	0.213629	0.750219		15.7	5	5	By MS/MS	143100000	39928000	47977000	55195000	6.8	2	2	By MS/MS	88351000	27839000	28372000	32140000	4.9	1	1	By MS/MS	42041000	16990000	14871000
872	YER145C	YER145C	FTR1	45.722	3	3	9.7	0	74.278			0.70833	-0.497506	0.897859	0.152551		0.462319	-1.11304	0.846944	0.0013251		0.669793	-0.578212	0.847569	0.00306142		7.7	2	2	By MS/MS	73727000	30292000	22457000	20978000	0	0	0		0	0	0	0	0	0	0		0	0	0
873	YER146W	YER146W	LSM5	10.423	5	5	47.3	0	126.39			1.07353	0.102358	0.964242	0.842444		1.0896	0.123792	0.700429	0.740895		0.974046	-0.0379382	0.374871	0.710606		46.2	4	4	By MS/MS	633110000	206280000	193280000	233560000	46.2	4	4	By MS/MS	703610000	243070000	237110000	223430000	46.2	4	4	By MS/MS	776510000	300300000	264250000
874	YER148W	YER148W	SPT15	27.003	2	2	6.2	0.008229	2.0841			7.251	2.85818	0.290029	1.0294e-19		5.25187	2.39283	0.238309	2.92718e-13		0.738449	-0.437429	0.811165	0.00636653		3.3	1	1	By MS/MS	526780000	3640200	239780000	283360000	0	0	0		0	0	0	0	0	0	0		0	0	0
875	YER151C	YER151C	UBP3	101.92	15	15	20.9	0	127.24			1.22468	0.292403	1.28768	0.394469		1.12642	0.171742	0.783529	0.642131		0.972013	-0.0409532	0.393789	0.694028		18.5	13	13	By MS/MS	1339100000	597340000	395420000	346310000	7.9	6	6	By MS/MS	606640000	219520000	203410000	183710000	8	6	6	By MS/MS	671300000	256600000	258710000
876	YER152C	YER152C		49.49	2	2	5.9	0.0041245	2.66			1.234	0.303342	NaN	0.482855		1.1129	0.154324	0	0.699544		0.89069	-0.167005	0	0.621763		2.9	1	1	By MS/MS	14347000	3332800	4415800	6598700	0	0	0		0	0	0	0	0	0	0		0	0	0
877	YER154W	YER154W	OXA1	44.815	3	3	11.2	0	104.88			0.871898	-0.197768	1.33197	0.368109		0.811705	-0.300973	0.235117	0.279478		1.06701	0.093572	0.0832921	0.680892		11.2	3	3	By MS/MS	297080000	53420000	47807000	195850000	0	0	0		0	0	0	0	0	0	0		0	0	0
878	YER155C	YER155C	BEM2	245.43	19	19	13.2	0	121.89			0.916184	-0.12629	1.2277	0.521916		1.08614	0.119214	1.77481	0.750582		1.06112	0.0855888	0.723611	0.611487		9.6	13	13	By MS/MS	340030000	114410000	88706000	136910000	4.9	7	7	By MS/MS	212280000	65178000	90276000	56824000	9.9	14	14	By MS/MS	450420000	145460000	168190000
879	YER156C;REV__YER156C	YER156C		38.174	17	17	51.2	0	87.411			0.763722	-0.38888	0.527834	0.10415		0.782031	-0.354703	1.43274	0.253047		0.969982	-0.0439701	0.33469	0.677585		20.4	6	6	By MS/MS	562420000	188730000	183240000	190450000	14.8	5	5	By MS/MS	637420000	162320000	203340000	271760000	11.8	4	4	By MS/MS	394170000	108760000	111290000
880	YER163C	YER163C	GCG1	26.293	2	2	12.9	0	4.4304			0.649195	-0.623276	1.33232	0.17388		0.813138	-0.298428	0.271151	0.467196		1.23516	0.304702	0.357356	0.40137		5.2	1	1	By MS/MS	22203000	8186100	5679800	8337000	5.2	1	1	By matching	18684000	5980400	5824100	6879100	5.2	1	1	By MS/MS	15822000	4234000	8209500
881	YER164W	YER164W	CHD1	168.24	14	14	9.7	0	35.148			0.939012	-0.0907844	0.345702	0.601961		0.941405	-0.0871122	0.531124	0.676283		0.996345	-0.00528214	0.0378362	0.886536		4	5	5	By MS/MS	134580000	49573000	37567000	47441000	1.2	2	2	By MS/MS	91511000	27403000	34905000	29203000	2.2	3	3	By MS/MS	46407000	17697000	17238000
882	YER165W	YER165W	PAB1	64.343	42	42	78.9	0	323.31			0.903863	-0.145824	2.21459	0.336284		0.862098	-0.214077	2.97146	0.325712		0.957653	-0.0624249	1.65846	0.634439		65.7	30	30	By MS/MS	16439000000	6602200000	4373100000	5463400000	62.2	32	32	By MS/MS	12268000000	3875500000	4556100000	3836600000	60.3	29	29	By MS/MS	14466000000	5046400000	4910200000
883	YER166W	YER166W	DNF1	177.8	14	10	12.1	0	27.7			0.939684	-0.0897528	0.308995	0.604504		0.914629	-0.128741	0.939339	0.584529		1.00274	0.00395258	0.0262517	0.930325		9.5	10	6	By MS/MS	186520000	59880000	62582000	64060000	3.2	4	3	By MS/MS	399310000	144340000	133230000	121740000	5.2	6	6	By MS/MS	333610000	96596000	115270000
884	YER168C	YER168C	CCA1	62.484	6	6	14.5	0	30.12			1.18731	0.247701	0.229338	0.515079		1.21099	0.276192	0.240109	0.484489		1.00818	0.011753	0.0143947	0.950674		5.5	2	2	By MS/MS	16690000	4178700	4291200	8220100	1.3	1	1	By matching	67515000	25065000	14218000	28231000	6.4	3	3	By MS/MS	134460000	64255000	44154000
886	YER172C	YER172C	BRR2	246.18	2	2	1	0.0030511	2.88			NaN	NaN	NaN	NaN		NaN	NaN	0	1		NaN	NaN	NaN	NaN		0.5	1	1	By MS/MS	0	0	0	0	0	0	0		0	0	0	0	0	0	0		0	0	0
887	YER174C	YER174C	GRX4	27.493	5	3	16	0	10.287			0.830624	-0.267733	1.49861	0.429261		0.844173	-0.244389	0.861124	0.42787		0.987566	-0.0180503	0.0529596	0.834962		16	5	3	By MS/MS	63075000	23285000	18157000	21633000	11.1	4	2	By MS/MS	27998000	8409700	11953000	7635400	11.1	4	2	By MS/MS	51739000	18254000	17657000
888	YER175C	YER175C	TMT1	34.768	7	7	25.8	0	18.059			1.5225	0.606442	NaN	0.0971508		0.96894	-0.0455207	0	0.810834		0.73372	-0.446698	0	0.0206062		2.7	1	1	By matching	4752300	1326900	1724700	1700600	0	0	0		0	0	0	0	0	0	0		0	0	0
889	YER176W	YER176W	ECM32	126.97	15	15	15.2	0	95.454			0.932811	-0.100344	0.26853	0.58706		1.03566	0.0505448	0.212047	0.899816		1.15218	0.20436	1.31775	0.183843		13.1	12	12	By MS/MS	609550000	178520000	200550000	230480000	6.6	6	6	By MS/MS	724280000	112180000	483660000	128440000	11.6	12	12	By MS/MS	1408100000	180230000	985710000
890	YER177W	YER177W	BMH1	30.091	24	7	91	0	323.31			1.38874	0.473781	2.10715	0.188393		1.37823	0.462812	2.70496	0.203486		1.02709	0.0385654	0.299978	0.749549		61	15	3	By MS/MS	1221000000	303090000	427300000	490660000	56.2	12	3	By MS/MS	1643700000	595990000	491120000	556610000	55.8	12	3	By MS/MS	3739000000	1487700000	1467900000
891	YER178W	YER178W	PDA1	46.343	29	29	64.3	0	161.08			1.01885	0.026938	1.18664	0.988875		1.05578	0.0783041	1.97511	0.869667		1.04335	0.0612214	2.78513	0.566263		47.6	20	20	By MS/MS	9782300000	3114900000	2887600000	3779800000	41.9	18	18	By MS/MS	7107100000	2414200000	2276900000	2416000000	38.8	18	18	By MS/MS	7525500000	2777000000	2746700000
894	YFL004W	YFL004W	VTC2	95.44	17	16	22.6	0	86.075	1		0.872815	-0.196252	1.56148	0.215668		1.09654	0.132961	1.60475	0.747813		1.18999	0.250952	1.90345	0.00686273	1	22.2	16	15	By MS/MS	1913000000	615560000	528620000	768790000	15	11	10	By MS/MS	1036900000	380980000	356340000	299610000	15.3	12	11	By MS/MS	1398900000	475310000	518890000
895	YFL005W	YFL005W	SEC4	23.505	12	11	61.9	0	51.707			1.15681	0.21015	2.02347	0.569345		1.1124	0.153672	0.995362	0.678724		0.995423	-0.00661826	0.0679434	0.889569		40	8	7	By MS/MS	1023600000	330720000	323000000	369850000	27.9	6	5	By MS/MS	851080000	260440000	350360000	240290000	27.9	5	4	By MS/MS	1173600000	404610000	490680000
896	YFL007W	YFL007W	BLM10	245.99	10	10	5.5	0	7.7964			0.271394	-1.88154	0.603096	1.248e-07		0.400649	-1.31959	0.493578	0.000153488		1.47095	0.556746	0.842047	0.0163016		0.8	1	1	By MS/MS	18829000	7286400	4878500	6664500	0.8	1	1	By MS/MS	17823000	4352600	10139000	3332000	0.6	1	1	By MS/MS	109800000	31603000	52035000
897	YFL008W	YFL008W	SMC1	141.28	6	6	5.9	0	9.9025			1.00225	0.00324867	0.00496909	0.850128		0.851494	-0.231931	0.597673	0.385863		0.884547	-0.176989	0.49369	0.241986		3.3	3	3	By MS/MS	57890000	22741000	15491000	19658000	0	0	0		0	0	0	0	0.9	1	1	By MS/MS	35439000	12372000	13742000
898	YFL010C	YFL010C	WWM1	22.655	5	5	43.6	0	76.341			1.0279	0.0396999	NaN	0.952145		1.1361	0.18409	0	0.670569		1.0511	0.0719	0	0.769965		4.7	1	1	By MS/MS	1266900	396770	315810	554310	0	0	0		0	0	0	0	0	0	0		0	0	0
900	YFL014W	YFL014W	HSP12	11.693	12	12	76.1	0	323.31			5.98284	2.58083	1.61929	4.24593e-14	1	12.6766	3.6641	2.28577	9.2833e-26	1	2.27354	1.18494	1.43802	1.02791e-39	1	40.4	4	4	By MS/MS	329920000	13915000	114400000	201610000	20.2	2	2	By MS/MS	115020000	84268000	6877700	23879000	20.2	2	2	By MS/MS	200200000	82158000	105070000
901	YFL016C	YFL016C	MDJ1	55.56	6	6	18.8	0	19.494	1	1	2.36705	1.24309	2.16635	0.000119198	1	1.73123	0.7918	1.06847	0.0205467		0.920373	-0.11971	0.385193	0.408052		10.8	3	3	By MS/MS	133060000	28353000	51624000	53085000	3.3	1	1	By MS/MS	108110000	56975000	10794000	40343000	13.3	4	4	By MS/MS	278160000	141150000	102480000
902	YFL017C	YFL017C	GNA1	18.135	7	7	57.9	0	16.854			NaN	NaN	NaN	NaN		NaN	NaN	0	1		NaN	NaN	NaN	NaN		0	0	0		0	0	0	0	0	0	0		0	0	0	0	0	0	0		0	0	0
903	YFL017W-A	YFL017W-A	SMX2	8.4817	2	2	28.6	0.0041106	2.6136			NaN	NaN	NaN	NaN		NaN	NaN	0	1		NaN	NaN	NaN	NaN		16.9	1	1	By MS/MS	0	0	0	0	16.9	1	1	By MS/MS	0	0	0	0	16.9	1	1	By MS/MS	0	0	0
904	YFL018C	YFL018C	LPD1	54.009	28	28	60.1	0	259.2			1.2882	0.365357	2.53992	0.320048		1.36322	0.447022	2.56981	0.220124		1.08947	0.123632	1.10149	0.202605		52.5	22	22	By MS/MS	4018000000	1145700000	1147900000	1724300000	49.3	19	19	By MS/MS	4919400000	1861900000	1308800000	1748700000	51.9	21	21	By MS/MS	6001000000	2159100000	2054400000
905	YFL021W	YFL021W	GAT1	56.327	3	3	5.9	0	5.4663			1.14866	0.199958	0.762415	0.593336		1.0651	0.09099	0.239565	0.811132		0.940382	-0.0886816	0.50527	0.454923		5.9	3	3	By MS/MS	141010000	36979000	46681000	57350000	3.9	2	2	By MS/MS	885170000	307360000	283560000	294260000	3.9	2	2	By MS/MS	626530000	255360000	210320000
906	YFL022C	YFL022C	FRS2	57.511	32	32	70.2	0	323.31			0.811014	-0.302201	2.53001	0.0688721		0.760473	-0.395031	2.44236	0.0821762		0.948109	-0.0768754	0.478487	0.568547		36.2	13	13	By MS/MS	881400000	329280000	279460000	272660000	17.7	7	7	By MS/MS	432970000	119240000	180750000	132990000	16.5	7	7	By MS/MS	798440000	253120000	280910000
907	YFL023W	YFL023W	BUD27	91.421	2	2	3	0	10.001			0.679561	-0.557325	0.745984	0.110215		0.703404	-0.507575	0.605911	0.127173		1.06078	0.0851221	0.26835	0.783902		1.6	1	1	By MS/MS	44144000	13279000	14663000	16202000	1.4	1	1	By MS/MS	24520000	8658100	8477800	7383900	3	2	2	By MS/MS	110420000	35225000	28695000
909	YFL028C	YFL028C	CAF16	33.09	7	7	28	0	21.202			0.853952	-0.227773	0.375465	0.497052		0.860209	-0.217241	0.508315	0.473199		0.955628	-0.0654788	0.130529	0.658887		3.1	1	1	By MS/MS	13282000	4649600	4085800	4546600	0	0	0		0	0	0	0	3.1	1	1	By MS/MS	20290000	5973600	7951000
911	YFL034C-A	YFL034C-A	RPL22B	13.826	4	2	53.3	0	39.183			0.750038	-0.414964	1.26299	0.0952519		0.80434	-0.314123	0.327119	0.261727		1.11097	0.151814	0.190263	0.465036		46.7	3	2	By MS/MS	469540000	143250000	136160000	190130000	5.7	1	0	By matching	0	0	0	0	23.8	2	1	By MS/MS	561010000	177710000	101340000
913	YFL037W	YFL037W	TUB2	50.922	17	17	47	0	323.31			1.0928	0.12803	1.47701	0.770474		0.945235	-0.0812555	1.26795	0.668427		0.84617	-0.24098	2.35743	0.0998279		39.8	11	11	By MS/MS	2010000000	665910000	642830000	701290000	46.6	14	14	By MS/MS	2228500000	683050000	777030000	768410000	46.8	16	16	By MS/MS	4175800000	1566400000	1357400000
914	YFL038C	YFL038C	YPT1	23.214	17	17	66.5	0	242.67			1.16375	0.218785	1.14256	0.575183		1.04964	0.0698998	0.56918	0.888761		0.977714	-0.0325155	0.502584	0.779883		59.7	12	12	By MS/MS	1383400000	439730000	442810000	500890000	39.3	7	7	By MS/MS	1036500000	398720000	305980000	331760000	46.6	10	10	By MS/MS	1665800000	660590000	564920000
915	YFL039C	YFL039C	ACT1	41.689	31	31	82.9	0	323.31			1.20353	0.267274	3.08966	0.481441		1.11652	0.159015	2.2814	0.691681		0.940502	-0.0884978	1.21298	0.518045		67.7	20	20	By MS/MS	21785000000	6479700000	7170500000	8134900000	67.7	20	20	By MS/MS	13617000000	4759700000	4499500000	4357700000	70.7	20	20	By MS/MS	23455000000	9346000000	8559800000
916	YFL041W	YFL041W	FET5	70.879	5	5	11.1	0	23.565			0.849813	-0.234782	0.776896	0.302562		0.779145	-0.360036	0.909415	0.205922		0.926384	-0.110317	0.867089	0.44063		7.2	3	3	By MS/MS	381620000	119330000	110170000	152120000	7.7	3	3	By MS/MS	194930000	60231000	63495000	71202000	7.7	4	4	By MS/MS	169120000	44313000	37473000
918	YFL045C	YFL045C	SEC53	29.063	23	23	80.7	0	281.79			0.897657	-0.155764	2.11011	0.309603		0.790241	-0.339635	1.9048	0.131826		0.857337	-0.222066	2.10929	0.128076		52.8	12	12	By MS/MS	5144300000	1982300000	1553000000	1609000000	59.1	14	14	By MS/MS	4751600000	1626600000	1637100000	1487900000	67.7	17	17	By MS/MS	6734600000	2623600000	2048800000
919	YFL047W	YFL047W	RGD2	82.208	2	2	4.2	0.0041199	2.6284			0.60851	-0.716647	NaN	0.121058		0.83286	-0.263854	0	0.518969		1.4724	0.55817	0	0.121222		4.2	2	2	By MS/MS	39110000	16942000	6779800	15389000	0	0	0		0	0	0	0	0	0	0		0	0	0
920	YFL048C	YFL048C	EMP47	50.33	13	13	41.1	0	153.67			1.12111	0.164922	1.40374	0.67912		1.03455	0.0489978	0.333522	0.90324		0.936593	-0.0945065	1.14306	0.429284		36.6	11	11	By MS/MS	1210500000	369490000	421150000	419900000	23.6	7	7	By MS/MS	1076000000	333440000	403570000	338960000	26.1	7	7	By MS/MS	1939900000	689570000	679500000
921	YFR001W	YFR001W	LOC1	23.59	4	4	22.5	0	20.458			0.91566	-0.127116	1.00202	0.519905		0.969059	-0.0453432	0.317284	0.871803		1.04637	0.0653896	0.61612	0.712638		12.3	2	2	By MS/MS	304070000	110660000	81258000	112150000	12.3	2	2	By MS/MS	289970000	92908000	112910000	84154000	12.3	2	2	By MS/MS	266320000	92149000	95738000
922	YFR002W	YFR002W	NIC96	96.173	6	6	7.5	0	12.772			1.07843	0.108931	0.905386	0.865399		0.791856	-0.33669	0.528188	0.233112		1.07084	0.0987429	0.903453	0.660229		3.7	3	3	By MS/MS	131430000	42470000	39569000	49394000	3.6	3	3	By MS/MS	218150000	86164000	64793000	67189000	3.7	3	3	By MS/MS	184090000	60107000	66429000
923	YFR003C	YFR003C	YPI1	18.187	4	4	34.2	0	25.892			NaN	NaN	NaN	NaN		NaN	NaN	0	1		NaN	NaN	NaN	NaN		0	0	0		0	0	0	0	0	0	0		0	0	0	0	0	0	0		0	0	0
924	YFR004W	YFR004W	RPN11	34.398	8	8	28.8	0	48.75			1.3451	0.427716	1.67509	0.188067		1.36229	0.446032	2.93667	0.218118		1.04201	0.0593657	0.292899	0.743916		16.3	4	4	By MS/MS	549550000	138920000	189030000	221600000	16.3	4	4	By MS/MS	603680000	230920000	184740000	188030000	16.3	4	4	By MS/MS	738150000	298890000	295550000
926	YFR006W	YFR006W		61.753	11	11	23.7	0	30.322			1.13622	0.184244	2.04186	0.679052		0.838895	-0.253437	1.19662	0.350349		0.753483	-0.408353	2.35013	0.0106396	1	7.7	4	4	By MS/MS	129100000	45089000	41616000	42393000	7.9	4	4	By MS/MS	114090000	32141000	34297000	47656000	6.2	3	3	By MS/MS	74371000	29854000	24953000
927	YFR009W	YFR009W	GCN20	85.026	15	15	32.6	0	67.095			0.980599	-0.0282653	0.128621	0.784992		0.937847	-0.0925753	0.587256	0.755619		1.00638	0.00918082	0.225339	0.98267		16.2	7	7	By MS/MS	559760000	183660000	159250000	216850000	10.8	5	5	By MS/MS	309600000	102060000	109990000	97550000	12.1	7	7	By MS/MS	878700000	346730000	296070000
928	YFR010W	YFR010W	UBP6	57.11	15	15	32.7	0	135.37			1.18802	0.248561	1.78026	0.483334		1.31301	0.392877	3.6303	0.278834		1.11063	0.151374	0.826827	0.335686		30.3	13	13	By MS/MS	975170000	283940000	321790000	369440000	24.2	10	10	By MS/MS	766070000	286270000	234110000	245690000	23.4	9	9	By MS/MS	1264000000	494840000	483970000
929	YFR011C	YFR011C	MIC19	18.855	3	3	19.4	0	6.9846			0.765079	-0.386319	0.649849	0.262363		0.808141	-0.307321	0.347157	0.333046		1.14888	0.200222	1.52399	0.427462		19.4	3	3	By MS/MS	151590000	58590000	36314000	56689000	0	0	0		0	0	0	0	5.9	1	1	By MS/MS	0	0	0
932	YFR016C	YFR016C		137.7	5	5	5.7	0	24.223			1.12676	0.172186	0.61857	0.660814		1.14495	0.19528	2.21976	0.646144		1.02441	0.034794	0.10456	0.962378		1.1	1	1	By MS/MS	17111000	4650200	6455400	6005200	1.1	1	1	By MS/MS	49216000	19605000	15025000	14586000	1.1	1	1	By MS/MS	23958000	10438000	9160600
934	YFR024C-A	YFR024C-A	LSB3	49.343	11	6	26.6	0	31.262			1.1432	0.193083	0.0779746	0.658182		1.40861	0.494271	0.477639	0.164386		1.24827	0.319925	0.256777	0.098471		12.9	5	3	By MS/MS	168220000	11604000	82588000	74030000	13.7	6	3	By MS/MS	116130000	41142000	39270000	35715000	19.4	8	5	By MS/MS	269790000	62501000	104610000
935	YFR028C	YFR028C	CDC14	61.906	3	3	7.3	0	10.239			0.968546	-0.0461078	0.345438	0.855403		1.08292	0.114928	0.26989	0.777758		1.08294	0.114956	0.230808	0.758613		5.3	2	2	By MS/MS	2477900	604820	1113900	759180	4.4	2	2	By MS/MS	28893000	10137000	9366900	9389300	4.4	2	2	By MS/MS	68511000	22713000	25899000
936	YIL018W;YFR031C-A	YIL018W;YFR031C-A	RPL2A;RPL2B	27.408	18	18	60.2	0	280.56			0.967823	-0.0471842	1.38645	0.67412		0.969108	-0.0452707	0.730091	0.780947		1.01536	0.0219881	1.43917	0.894082		49.6	16	16	By MS/MS	22350000000	7224300000	6734300000	8391700000	53.1	15	15	By MS/MS	23381000000	8303800000	7932000000	7144800000	42.1	14	14	By MS/MS	22887000000	8518900000	8098300000
938	YFR037C	YFR037C	RSC8	63.167	9	9	22.1	0	55.234			1.07276	0.101322	0.327928	0.84523		1.03082	0.0437891	0.245506	0.914783		0.950776	-0.0728227	0.285102	0.528916		10.6	5	5	By MS/MS	469990000	159130000	133170000	177680000	8.4	4	4	By MS/MS	130820000	48701000	35597000	46520000	14.4	6	6	By MS/MS	766330000	169510000	456490000
939	YFR039C	YFR039C	OSW7	59.359	2	2	3.7	0	4.9225			0.99789	-0.00304731	NaN	0.924814		0.66477	-0.589073	0	0.156385		0.6845	-0.546878	0	0.113907		3.7	2	2	By MS/MS	92207000	32237000	35546000	24424000	0	0	0		0	0	0	0	0	0	0		0	0	0
940	YFR040W	YFR040W	SAP155	115	4	4	5	0	8.5046			0.869223	-0.202202	0.305018	0.616574		0.638811	-0.64654	0.290561	0.120227		0.749259	-0.416464	0.150396	0.227233		0	0	0		0	0	0	0	0	0	0		0	0	0	0	2.8	2	2	By MS/MS	41737000	12804000	16899000
941	YFR041C	YFR041C	ERJ5	34.191	6	6	29.8	0	26.193		1	1.12701	0.172495	1.0582	0.707175		1.13357	0.180871	1.01278	0.677884		0.90713	-0.140619	1.40431	0.340881		15.6	4	4	By MS/MS	653030000	183300000	238540000	231200000	21	4	4	By MS/MS	189760000	75026000	55106000	59628000	8.8	2	2	By MS/MS	208540000	69048000	68609000
942	YFR044C	YFR044C	DUG1	52.871	28	28	75.1	0	323.31			1.17333	0.230605	1.5963	0.551558		1.14463	0.194876	2.10193	0.617164		1.02358	0.0336218	0.402991	0.791981		23.5	7	7	By MS/MS	515180000	158910000	155800000	200470000	13.9	4	4	By MS/MS	460380000	146240000	156950000	157190000	7.1	2	2	By MS/MS	607090000	192500000	221990000
943	YFR047C	YFR047C	BNA6	32.365	8	8	30.5	0	22.29			NaN	NaN	NaN	NaN		NaN	NaN	0	1		NaN	NaN	NaN	NaN		0	0	0		0	0	0	0	0	0	0		0	0	0	0	0	0	0		0	0	0
944	YFR048W	YFR048W	RMD8	75.913	3	3	6.2	0	12.55			0.983393	-0.0241605	0.0710242	0.890676		0.995713	-0.0061976	0.0399272	0.973676		1.03073	0.0436634	0.124713	0.91442		3.6	2	2	By MS/MS	13175000	4047100	4333900	4794400	0	0	0		0	0	0	0	2.6	1	1	By MS/MS	0	0	0
945	YFR049W	YFR049W	YMR31	13.689	2	2	15.4	0	7.8299			1.13528	0.183053	1.72779	0.63884		1.31039	0.389996	2.10224	0.29991		1.1892	0.249997	1.37927	0.308624		15.4	2	2	By MS/MS	72229000	22659000	22151000	27419000	15.4	2	2	By MS/MS	80053000	32422000	24685000	22946000	15.4	2	2	By MS/MS	83544000	29688000	32922000
946	YFR050C	YFR050C	PRE4	29.443	9	9	53.4	0	119.26			1.06041	0.0846183	0.253302	0.890371		1.14077	0.190014	1.30817	0.60599		1.0676	0.0943657	0.25121	0.56961		32.7	4	4	By MS/MS	128560000	38112000	37707000	52738000	13.2	2	2	By MS/MS	37775000	13342000	12564000	11869000	27.1	3	3	By MS/MS	107960000	29363000	45417000
947	YFR051C	YFR051C	RET2	60.627	9	9	23.6	0	44.58			1.08385	0.116164	2.17563	0.805536		1.01421	0.0203632	0.395486	0.966884		0.926167	-0.110655	0.904323	0.36275		19.2	7	7	By MS/MS	496370000	170300000	163350000	162720000	11.7	5	5	By MS/MS	568450000	186270000	196710000	185470000	12.6	6	6	By MS/MS	1515100000	644870000	508440000
948	YFR052W	YFR052W	RPN12	31.919	12	12	58.8	0	113.69			1.23515	0.304682	1.83986	0.371473		1.28947	0.366781	1.47692	0.312501		1.02428	0.0346083	0.203365	0.876408		49.3	10	10	By MS/MS	1065300000	311950000	341040000	412270000	27.4	6	6	By MS/MS	339590000	124740000	95200000	119650000	21.5	5	5	By MS/MS	813140000	324050000	316310000
949	YFR053C	YFR053C	HXK1	53.738	35	33	85.2	0	323.31			2.94176	1.55668	1.64488	6.14704e-06	1	4.11186	2.03979	2.51	6.0899e-09	1	1.46625	0.552134	0.970517	1.16919e-09		37.9	11	10	By MS/MS	597980000	77145000	178220000	342610000	36.3	10	9	By MS/MS	1121900000	722880000	73129000	325870000	25.8	7	6	By MS/MS	1007600000	420510000	508850000
950	YGL001C	YGL001C	ERG26	38.706	10	10	41	0	57.633			1.22533	0.293167	2.1582	0.393013		1.23846	0.308553	1.8186	0.396883		1.04848	0.0683028	0.327718	0.69768		32.4	8	8	By MS/MS	1126300000	342610000	343140000	440560000	31.5	7	7	By MS/MS	944220000	339850000	280050000	324320000	26.4	8	8	By MS/MS	1330100000	522660000	492290000
951	YGL006W	YGL006W	PMC1	130.86	5	5	4.9	0	31.43			1.17286	0.230035	1.17135	0.573934		1.18957	0.250444	0.809529	0.527503		1.11075	0.15154	1.11701	0.465954		3.3	3	3	By MS/MS	88824000	25833000	24786000	38205000	3.2	3	3	By MS/MS	154720000	65119000	34192000	55412000	4.1	4	4	By MS/MS	488190000	202010000	146470000
952	YGL008C;YPL036W	YGL008C;YPL036W	PMA1;PMA2	99.618	45	45	49.7	0	323.31			0.940541	-0.0884375	0.815856	0.517779		0.814544	-0.295935	2.21653	0.185334		0.886693	-0.173494	3.79733	0.22882		47.9	39	39	By MS/MS	75531000000	28885000000	22361000000	24285000000	49.1	41	41	By MS/MS	69992000000	20762000000	25738000000	23492000000	48.9	38	38	By MS/MS	83405000000	30546000000	26155000000
953	YGL009C	YGL009C	LEU1	85.793	37	37	48.7	0	323.31			0.806135	-0.310906	1.96782	0.0619007		1.14816	0.199326	0.957041	0.608166		1.46186	0.547805	2.44456	1.58164e-09	1	30.6	23	23	By MS/MS	5187700000	1658300000	1404700000	2124600000	27.9	20	20	By MS/MS	3615900000	1401800000	1318600000	895580000	30.8	24	24	By MS/MS	5865100000	1709100000	2609700000
954	YGL011C	YGL011C	SCL1	28.001	14	14	69	0	116.53			0.996658	-0.00483014	0.0111246	0.850728		1.07068	0.0985232	0.217367	0.824062		1.06848	0.0955601	0.323636	0.337538		24.2	5	5	By MS/MS	750060000	199700000	215490000	334870000	25.4	5	5	By MS/MS	501710000	188480000	145360000	167860000	18.3	4	4	By MS/MS	773860000	280620000	258930000
955	YGL012W	YGL012W	ERG4	56.039	9	9	15	0	27.628			1.16732	0.223196	0.942502	0.53933		1.0507	0.0713502	0.221319	0.853967		0.890745	-0.166916	0.891666	0.184432		15	9	9	By MS/MS	1002600000	362850000	304440000	335320000	11.2	8	8	By MS/MS	713710000	276340000	200690000	236680000	8.7	5	5	By MS/MS	1327600000	596560000	421030000
957	YGL014W	YGL014W	PUF4	97.797	2	2	2.7	0	15.019			1.01696	0.0242582	0.0604063	0.981499		0.943358	-0.0841234	0.170375	0.728749		0.932477	-0.10086	0.328054	0.538324		2.7	2	2	By MS/MS	135050000	46484000	46619000	41946000	1.6	1	1	By MS/MS	27847000	8780300	12256000	6811000	1.6	1	1	By MS/MS	62618000	26394000	22248000
958	YGL016W	YGL016W	KAP122	123.53	3	3	4.4	0	27.197			1.04015	0.0567963	0.45682	0.908758		0.984124	-0.0230878	0.0394433	0.859575		1.03599	0.0510099	0.10597	0.90422		3.2	2	2	By MS/MS	34447000	12235000	10965000	11247000	3	2	2	By MS/MS	71649000	24825000	22866000	23958000	4.4	3	3	By MS/MS	154940000	54483000	59485000
959	YGL019W	YGL019W	CKB1	32.264	3	3	16.2	0	31.791			0.911264	-0.134059	0.203674	0.675904		0.917956	-0.123503	0.198744	0.648109		1.00859	0.0123462	0.01731	0.952996		12.6	2	2	By MS/MS	134110000	54778000	36879000	42453000	5.8	1	1	By MS/MS	36758000	20880000	8279200	7599500	5.8	1	1	By MS/MS	36513000	19126000	9968700
960	YGL020C	YGL020C	GET1	27.092	4	4	21.7	0	32.279			1.10215	0.140317	1.70343	0.786163		1.12088	0.164631	1.69426	0.715244		1.06378	0.0892039	1.25464	0.698537		16.6	3	3	By MS/MS	195480000	60316000	62424000	72739000	16.6	3	3	By MS/MS	216300000	75035000	66364000	74905000	21.7	4	4	By MS/MS	336940000	126010000	119620000
961	YGL022W	YGL022W	STT3	81.528	11	11	16.4	0	81.919			1.07628	0.106051	0.450369	0.832534		0.882898	-0.179681	1.05596	0.556781		0.886274	-0.174176	0.997815	0.167262		12.7	10	10	By MS/MS	2084300000	526240000	1074200000	483820000	12.1	7	7	By MS/MS	1320500000	364660000	644290000	311560000	11.8	8	8	By MS/MS	649690000	243340000	220530000
963	YGL025C	YGL025C	PGD1	43.079	3	3	14.1	0	6.7134			1.00959	0.0137637	0.0285284	0.952099		0.93216	-0.10135	0.3449	0.795645		0.961745	-0.0562738	0.0907731	0.86002		3.3	1	1	By MS/MS	102730000	38514000	25249000	38968000	5.8	1	1	By MS/MS	11429000	3163800	5461400	2803900	5	1	1	By MS/MS	8798900	3245900	3139200
964	YGL026C	YGL026C	TRP5	76.625	31	31	58	0	323.31			1.00166	0.00238573	0.0218543	0.88186		0.922427	-0.116493	2.03887	0.565014		0.931401	-0.102525	1.29033	0.460335		50.5	27	27	By MS/MS	5736100000	1919900000	1718100000	2098100000	43.8	24	24	By MS/MS	4795600000	1566100000	1564200000	1665400000	45.3	25	25	By MS/MS	7970400000	3069200000	2575600000
965	YGL027C	YGL027C	CWH41	96.506	15	15	24.6	0	87.32			0.584163	-0.775557	0.529682	0.00324136		0.527493	-0.922775	0.460965	0.00259584		0.951022	-0.07245	0.0963141	0.586054		7.1	4	4	By MS/MS	123330000	39849000	34494000	48983000	0	0	0		0	0	0	0	3.7	2	2	By MS/MS	75982000	25005000	18064000
966	YGL030W	YGL030W	RPL30	11.415	10	10	81	0	209.11			0.960299	-0.0584451	0.60722	0.629617		1.02117	0.0302233	0.180305	0.979591		1.07119	0.0992088	0.709567	0.317311		81	10	10	By MS/MS	13587000000	4465800000	4180800000	4940200000	81	10	10	By MS/MS	11132000000	3703400000	4050700000	3377700000	81	10	10	By MS/MS	10137000000	3639800000	3769500000
967	YGL031C	YGL031C	RPL24A	17.613	12	2	41.3	0	66.64			1.01684	0.024089	0.143489	0.97641		1.0149	0.0213427	0.26217	1		1.04866	0.0685486	1.48134	0.511941		40	11	2	By MS/MS	804850000	256570000	233360000	314920000	40	11	2	By MS/MS	636110000	196170000	249960000	189980000	41.3	12	2	By MS/MS	701470000	248250000	247840000
968	YGL035C	YGL035C	MIG1	55.531	4	4	10.3	0	17.138			1.1062	0.145617	0.548078	0.71575		1.18858	0.249242	1.83285	0.535805		0.98699	-0.0188919	0.0554487	0.831734		2.4	1	1	By MS/MS	20698000	5725200	5783500	9189000	2.4	1	1	By MS/MS	20811000	7295200	6064200	7451800	8.3	2	2	By MS/MS	201490000	77664000	71088000
969	YGL037C	YGL037C	PNC1	24.993	8	8	56	0	317.35			3.02799	1.59836	1.7667	3.40666e-06	1	3.85214	1.94566	2.18754	2.97144e-08	1	1.32263	0.403408	1.12613	1.01076e-05		33.3	4	4	By MS/MS	3243500000	215110000	1270200000	1758200000	33.3	4	4	By MS/MS	3023900000	1755200000	251750000	1017000000	27.8	3	3	By MS/MS	1259400000	583690000	599180000
970	YGL038C	YGL038C	OCH1	55.155	3	3	7.3	0	20.701			1.20397	0.267804	1.14577	0.4793		0.852371	-0.230446	1.04582	0.450827		0.747587	-0.419687	2.29898	0.0290828	1	3.5	2	2	By MS/MS	83270000	29910000	26020000	27340000	3.5	2	2	By MS/MS	57491000	19980000	16670000	20841000	7.3	3	3	By MS/MS	92428000	38415000	29278000
971	YGL039W	YGL039W		38.259	8	7	33.6	0	29.141			0.705977	-0.502307	1.08616	0.0480095		0.941422	-0.0870869	0.126172	0.676341		1.48412	0.569608	1.17992	0.00251699		11.5	3	3	By MS/MS	81886000	25166000	19983000	36736000	8.9	2	2	By MS/MS	61313000	20670000	26831000	13813000	7.2	2	2	By MS/MS	58273000	17441000	27088000
972	YGL040C	YGL040C	HEM2	37.74	9	9	48.5	0	65.998			1.812	0.857583	NaN	0.00522471		2.2518	1.17108	0	0.00111986		1.1509	0.202762	0	0.187513		2.9	1	1	By MS/MS	71867000	21258000	22302000	28308000	0	0	0		0	0	0	0	0	0	0		0	0	0
973	YGL043W	YGL043W	DST1	34.843	14	14	48.2	0	115.76			1.05309	0.074633	0.636638	0.917537		1.10725	0.14698	2.549	0.692478		1.02658	0.0378461	0.548684	0.858795		35.9	10	10	By MS/MS	1014400000	298790000	300980000	414670000	37.5	9	9	By MS/MS	1209000000	407250000	421810000	379970000	40.1	10	10	By MS/MS	1007600000	353250000	387490000
974	YGL044C	YGL044C	RNA15	32.79	4	4	20.9	0	17.093			0.93532	-0.0964678	0.20933	0.754028		1.02319	0.0330797	0.100679	0.983574		0.97174	-0.0413571	0.231738	0.746776		20.9	4	4	By MS/MS	78366000	30602000	22054000	25710000	10.1	1	1	By MS/MS	9408200	0	9408200	0	10.1	1	1	By MS/MS	17895000	4839700	9458000
975	YGL047W	YGL047W	ALG13	22.661	3	3	20.3	0	9.109			1.38061	0.465301	1.7637	0.206844		1.37134	0.455587	1.52212	0.218263		0.962195	-0.0555985	0.861263	0.694401		3.5	1	1	By MS/MS	64786000	13769000	26979000	24039000	10.4	2	2	By MS/MS	77377000	29524000	21800000	26053000	13.4	2	2	By MS/MS	52235000	22726000	19576000
976	YGL048C	YGL048C	RPT6	45.271	14	13	39.3	0	111.42			1.14147	0.190897	1.73471	0.632741		1.18861	0.249276	2.027	0.511453		1.04542	0.0640775	0.938268	0.544763		32.8	11	11	By MS/MS	3433100000	373960000	857960000	2201200000	20.7	7	7	By MS/MS	820320000	322540000	245320000	252460000	26.2	9	8	By MS/MS	1034800000	408270000	370180000
977	YGL049C	YGL049C	TIF4632	103.9	9	7	14.7	0	33.167			1.11049	0.151192	0.831607	0.704087		1.05539	0.077782	0.710911	0.911901		0.965249	-0.0510264	0.595292	0.711071		7.5	3	2	By MS/MS	67112000	16622000	20754000	29736000	8.8	6	4	By MS/MS	77810000	28370000	25318000	24121000	6.3	4	3	By MS/MS	125620000	45570000	48698000
978	YGL050W	YGL050W	TYW3	30.806	4	4	22	0	10.324			1.11153	0.152548	NaN	0.768031		1.17937	0.238017	0	0.544366		0.71422	-0.48556	0	0.159924		0	0	0		0	0	0	0	0	0	0		0	0	0	0	0	0	0		0	0	0
980	YGL055W	YGL055W	OLE1	58.402	9	9	27.5	0	67.734			0.670958	-0.575705	2.44289	0.0200388	1	0.636307	-0.652205	3.59477	0.0368911	1	0.984918	-0.0219248	0.101624	0.800789		12.2	5	5	By MS/MS	633000000	230130000	162860000	240000000	15.3	4	4	By MS/MS	525260000	151330000	214350000	159580000	14.1	4	4	By MS/MS	417100000	122340000	144240000
981	YGL056C	YGL056C	SDS23	58.097	3	3	10.1	0	23.219			0.860069	-0.217475	0.738751	0.515405		0.794204	-0.332419	0.998607	0.299341		1.00854	0.0122682	0.084356	0.95269		10.1	3	3	By MS/MS	75076000	28151000	21768000	25157000	6.8	2	2	By MS/MS	46322000	14329000	17687000	14306000	3	1	1	By MS/MS	52461000	21791000	19213000
983	YGL060W	YGL060W	YBP2	73.101	2	2	2.5	0.0034091	2.7955			0.920176	-0.120019	0.580861	0.70473		0.944322	-0.0826499	0.970671	0.731833		1.10761	0.147447	0.599404	0.578598		2.5	2	2	By MS/MS	292630000	93676000	76448000	122500000	1.2	1	1	By matching	13539000	3985500	5396400	4157000	1.2	1	1	By MS/MS	28815000	10576000	9958200
985	YGL062W	YGL062W	PYC1	130.1	57	23	52.3	0	323.31			0.859914	-0.217736	0.882783	0.175109		0.907698	-0.139715	0.458089	0.501359		1.03509	0.0497511	0.545725	0.656463		33.9	34	10	By MS/MS	1045200000	365490000	302940000	376770000	27.8	29	6	By MS/MS	451290000	144690000	181340000	125250000	33.9	34	10	By MS/MS	961860000	339840000	311520000
986	YGL065C	YGL065C	ALG2	58.046	5	5	14.1	0	27.159			1.11766	0.160479	1.042	0.736355		1.06501	0.0908613	0.374139	0.89238		0.978304	-0.0316453	0.310213	0.763854		12.1	4	4	By MS/MS	341580000	116390000	115420000	109770000	8.7	3	3	By MS/MS	205670000	95278000	53631000	56757000	12.1	4	4	By MS/MS	395690000	163930000	139120000
987	YGL066W	YGL066W	SGF73	72.877	2	2	4.3	0	4.9399			1.34824	0.431075	0.895182	0.295433		1.29304	0.370763	0.738549	0.339263		0.954016	-0.067915	0.115023	0.833921		4.3	2	2	By MS/MS	66952000	13436000	28485000	25031000	0	0	0		0	0	0	0	2.3	1	1	By MS/MS	39431000	15529000	16010000
988	YGL067W	YGL067W	NPY1	43.516	7	7	22.7	0	61.027			0.972001	-0.0409699	0.099889	0.873887		1.04805	0.0677137	0.10875	0.935617		1.11966	0.163056	0.308833	0.531408		3.6	1	1	By MS/MS	32525000	12402000	10122000	10001000	8.3	2	2	By MS/MS	49586000	20174000	18314000	11098000	8.3	2	2	By MS/MS	59954000	23768000	19857000
989	YGL068W	YGL068W	MNP1	20.65	2	2	16.5	0	62.698			1.09078	0.125365	0.90391	0.78117		1.06386	0.0893065	1.35809	0.814784		1.02276	0.0324687	0.572709	0.88808		16.5	2	2	By MS/MS	342860000	97005000	117330000	128530000	16.5	2	2	By MS/MS	256920000	88111000	81231000	87575000	16.5	2	2	By MS/MS	238800000	86579000	87028000
990	YGL070C	YGL070C	RPB9	14.288	3	3	27.9	0	35.466			0.939155	-0.0905642	0.168791	0.612555		0.989219	-0.0156377	0.0492044	0.946492		1.06607	0.092302	0.231526	0.579333		27.9	3	3	By MS/MS	317350000	95475000	105510000	116370000	27.9	3	3	By MS/MS	434900000	152670000	204390000	77835000	27.9	3	3	By MS/MS	293020000	100590000	124860000
992	YGL077C	YGL077C	HNM1	62.055	2	2	2.7	0.0011792	3.3441			0.840113	-0.251345	1.29044	0.275914		0.709287	-0.495559	1.45754	0.091872		0.825969	-0.27584	0.82352	0.0781585		2.7	2	2	By MS/MS	375190000	129850000	110760000	134570000	2.7	2	2	By MS/MS	260460000	60327000	106600000	93539000	2.7	2	2	By MS/MS	255920000	91146000	72977000
993	YGL078C	YGL078C	DBP3	58.826	14	14	37.3	0	45.746			0.824538	-0.278342	2.69446	0.226063		0.745483	-0.423753	3.02826	0.173173		0.92108	-0.118602	0.901675	0.332518		25.8	10	10	By MS/MS	747590000	325560000	219590000	202440000	16.4	7	7	By MS/MS	485220000	181370000	155110000	148730000	18.7	8	8	By MS/MS	926310000	430710000	258920000
994	YGL082W	YGL082W		43.321	5	5	11.5	0	7.1929			1.17523	0.232947	1.06565	0.542195		1.20512	0.269172	0.530259	0.497596		1.02764	0.0393336	0.0544034	0.946064		7.9	4	4	By MS/MS	204610000	59080000	73374000	72158000	3.9	2	2	By MS/MS	51524000	20433000	15421000	15670000	3.7	1	1	By MS/MS	0	0	0
995	YGL083W	YGL083W	SCY1	90.999	4	4	6.1	0	3.6146			0.827834	-0.272587	0.983326	0.421408		0.829108	-0.270368	0.868694	0.386958		1.01979	0.0282687	0.171124	0.985855		1.5	1	1	By MS/MS	8077500	2675300	2542100	2860100	1.1	1	1	By matching	121320000	37298000	43982000	40040000	3	2	2	By MS/MS	126840000	43868000	46616000
996	YGL084C	YGL084C	GUP1	65.339	3	3	7	0	50.948			1.03922	0.0555029	0.0921626	0.969825		0.973626	-0.0385606	0.0694766	0.88878		0.915246	-0.127769	1.15209	0.29973		5	2	2	By MS/MS	363070000	110020000	122770000	130270000	7	3	3	By MS/MS	222660000	70285000	73294000	79086000	7	3	3	By MS/MS	626630000	179210000	154730000
997	YGL086W	YGL086W	MAD1	87.65	4	4	6.8	0	4.1841			0.456466	-1.13142	0.364333	0.0165472		0.948762	-0.0758818	0.0453673	0.842654		2.05885	1.04184	0.230038	0.00366734		3.1	2	2	By MS/MS	76507000	20121000	6144500	50242000	0	0	0		0	0	0	0	3.5	2	2	By MS/MS	19921000	7129900	4202400
998	YGL087C	YGL087C	MMS2	15.544	5	5	49.6	0	50.173			1.13137	0.178065	1.45206	0.693788		1.14771	0.198754	0.802716	0.637646		1.06776	0.0945911	0.463979	0.6768		24.8	2	2	By MS/MS	71200000	21345000	22341000	27514000	9.5	1	1	By matching	9803800	3521600	3208400	3073800	38	3	3	By MS/MS	71154000	27212000	22978000
1000	YGL092W	YGL092W	NUP145	145.66	4	4	4.3	0	15.314			1.08462	0.117187	0.271963	0.776201		1.14911	0.200515	0.645329	0.635036		1.07885	0.109494	0.190904	0.700832		1.9	2	2	By MS/MS	91202000	24476000	28508000	38218000	2.8	3	3	By MS/MS	59816000	26883000	19878000	13055000	3.3	3	3	By MS/MS	118730000	49786000	38264000
1001	YGL095C	YGL095C	VPS45	67.017	3	3	9	0	28.436			1.05426	0.0762283	0.583281	0.86564		0.850585	-0.233472	0.34198	0.445787		0.948286	-0.0766063	0.341884	0.619795		9	3	3	By MS/MS	38464000	11775000	11628000	15061000	3.3	1	1	By matching	37198000	12970000	8952700	15275000	9	3	3	By MS/MS	98109000	29615000	35489000
1002	YGL097W	YGL097W	SRM1	53.013	11	11	25.7	0	157.02			0.981316	-0.0272103	0.260771	0.788035		0.907261	-0.14041	1.1928	0.643351		0.945391	-0.0810167	0.737251	0.489937		22.6	10	10	By MS/MS	906250000	309780000	282510000	313960000	9.1	6	6	By MS/MS	796700000	259210000	308210000	229280000	17	7	7	By MS/MS	975920000	351100000	360170000
1003	YGL098W	YGL098W	USE1	28.106	2	2	10.2	0	7.0011			0.754767	-0.405897	0.313755	0.359501		1.26867	0.343319	0.460809	0.377027		1.63167	0.706353	0.694907	0.04941		10.2	2	2	By MS/MS	42324000	13189000	14581000	14554000	0	0	0		0	0	0	0	3.7	1	1	By MS/MS	28148000	7968300	11528000
1004	YGL099W	YGL099W	LSG1	72.727	16	16	33.1	0	193.51			0.882759	-0.179909	2.18752	0.400092		0.848255	-0.23743	1.7134	0.440785		0.984682	-0.02227	0.205125	0.798812		21.9	10	10	By MS/MS	1314800000	448570000	400820000	465400000	21.1	10	10	By MS/MS	1067000000	362130000	395990000	308850000	17.3	8	8	By MS/MS	1037600000	370770000	341720000
1005	YGL100W	YGL100W	SEH1	39.122	5	5	15.8	0	16.697			0.848714	-0.23665	0.33083	0.291779		0.764072	-0.388219	0.854896	0.211545		0.863953	-0.210976	0.856444	0.098153		15.8	5	5	By MS/MS	522310000	160080000	152030000	210190000	10.3	3	3	By MS/MS	1044700000	93872000	89298000	861540000	9.7	3	3	By MS/MS	521300000	143900000	131950000
1006	YGL101W	YGL101W		25.297	2	2	11.6	0	7.9237			NaN	NaN	NaN	NaN		NaN	NaN	0	1		NaN	NaN	NaN	NaN		0	0	0		0	0	0	0	0	0	0		0	0	0	0	0	0	0		0	0	0
1007	YGL103W	YGL103W	RPL28	16.721	12	12	59.7	0	132.85			0.982727	-0.0251373	0.152859	0.764502		1.00015	0.000215582	0.00184982	0.92972		1.03276	0.0465018	0.333166	0.683034		47	10	10	By MS/MS	24603000000	8198600000	7010000000	9394500000	55	11	11	By MS/MS	21244000000	7623800000	7181700000	6438900000	45.6	10	10	By MS/MS	24621000000	9230400000	8735200000
1008	YGL105W	YGL105W	ARC1	42.083	24	24	72.3	0	251.16			1.03846	0.0544409	0.657556	0.941093		0.997036	-0.00428232	0.0194019	0.914809		0.951321	-0.0719954	3.44509	0.590432		23.7	8	8	By MS/MS	1784000000	550670000	566430000	666860000	25.5	10	10	By MS/MS	2229300000	749320000	756980000	722960000	25.5	10	10	By MS/MS	3792500000	1416400000	1339400000
1009	YGL106W	YGL106W	MLC1	16.444	13	13	86.6	0	112.27			1.00957	0.0137429	0.0408172	0.908211		1.04849	0.0683133	0.233452	0.860632		0.997446	-0.00368895	0.0165141	0.906755		31.5	4	4	By MS/MS	164080000	47255000	54189000	62639000	37.6	3	3	By MS/MS	202250000	63694000	64800000	73756000	25.5	3	3	By MS/MS	402580000	136110000	149020000
1011	YGL111W	YGL111W	NSA1	51.906	10	10	21.4	0	37.594			0.853814	-0.228007	2.00605	0.306868		0.990395	-0.0139237	0.050116	0.950823		1.08804	0.121731	0.471764	0.448567		16.6	7	7	By MS/MS	657550000	240330000	189020000	228190000	15.8	7	7	By MS/MS	656840000	267800000	211360000	177670000	9.9	4	4	By MS/MS	393580000	132520000	135150000
1012	YGL112C	YGL112C	TAF6	57.901	5	5	11.4	0	10.93			1.37083	0.45505	1.22306	0.26659		1.12627	0.171547	0.422511	0.666273		0.883784	-0.178234	0.460016	0.599234		7.4	3	3	By MS/MS	70624000	21767000	25187000	23670000	0	0	0		0	0	0	0	1.9	1	1	By MS/MS	0	0	0
1014	YGL115W	YGL115W	SNF4	36.401	4	4	17.1	0	33.762			1.08019	0.111289	0.572451	0.859389		1.07149	0.099618	1.36443	0.870881		1.0039	0.00561887	0.0558587	0.938252		17.1	4	4	By MS/MS	297740000	115920000	82299000	99519000	11.2	3	3	By MS/MS	194500000	80191000	56425000	57888000	17.1	4	4	By MS/MS	289730000	105890000	109570000
1015	YGL117W	YGL117W		30.755	4	4	20.4	0	9.061			1.13872	0.187415	0.370549	0.630106		1.263	0.336857	1.32207	0.379388		1.01123	0.0161059	0.0330317	0.967721		0	0	0		0	0	0	0	15.5	2	2	By MS/MS	66725000	26603000	18120000	22002000	7.5	1	1	By MS/MS	53258000	18424000	22968000
1016	YGL120C	YGL120C	PRP43	87.561	22	21	32.9	0	188.13			0.84561	-0.241935	1.8094	0.136566		0.87499	-0.192661	2.24045	0.371653		1.05835	0.081822	2.00157	0.420923		26.3	16	15	By MS/MS	1785600000	631490000	501790000	652270000	23.5	14	13	By MS/MS	1455700000	512930000	529530000	413250000	25.8	14	13	By MS/MS	1990800000	670270000	693940000
1018	YGL122C	YGL122C	NAB2	58.32	6	6	16.2	0	23.87			1.09452	0.130304	0.96618	0.811244		1.08701	0.120368	0.681162	0.820346		1.05417	0.0761084	0.32005	0.752385		9.5	3	3	By MS/MS	120120000	33994000	38678000	47449000	6.3	2	2	By MS/MS	154180000	66791000	46454000	40937000	8.6	3	3	By MS/MS	284950000	100590000	99328000
1019	YGL123W	YGL123W	RPS2	27.449	19	19	79.5	0	323.31			1.04856	0.0684053	1.1426	0.908257		1.06447	0.0901396	3.4637	0.842909		1.01882	0.0269002	0.562669	0.850654		76.8	17	17	By MS/MS	35762000000	11161000000	10702000000	13899000000	76.8	17	17	By MS/MS	36963000000	13035000000	12293000000	11635000000	76.8	18	18	By MS/MS	37982000000	14344000000	13442000000
1020	YGL125W	YGL125W	MET13	68.559	8	8	17.8	0	48.228			0.815017	-0.295098	0.582746	0.202878		0.810023	-0.303965	0.780191	0.326106		1.02603	0.0370769	0.107656	0.862973		15.8	7	7	By MS/MS	352160000	133080000	112610000	106470000	7	3	3	By MS/MS	223900000	60483000	109120000	54299000	12.2	5	5	By MS/MS	396950000	117420000	163080000
1021	YGL126W	YGL126W	SCS3	42.734	4	4	13.9	0	26.144			1.23891	0.309077	1.41318	0.41029		1.14742	0.198391	0.307757	0.639533		1.03345	0.0474652	0.120389	0.916901		13.9	4	4	By MS/MS	105050000	32308000	34281000	38462000	3.2	1	1	By MS/MS	24842000	8830400	5529000	10482000	11.1	3	3	By MS/MS	130360000	54827000	45716000
1022	YGL129C	YGL129C	RSM23	50.866	3	3	6.4	0	4.2607			0.392488	-1.34928	0.43287	6.58143e-07		0.619969	-0.689731	0.61478	0.0221125		1.68853	0.755769	0.33771	5.30001e-05		4.9	2	2	By MS/MS	124240000	51697000	33122000	39420000	0	0	0		0	0	0	0	1.6	1	1	By MS/MS	322110000	8822800	100010000
1023	YGL130W	YGL130W	CEG1	52.764	2	2	7	0	6.1652			0.995829	-0.00603002	0.00189708	0.919982		1.05022	0.0706909	0.024786	0.868309		1.04446	0.0627608	0.448423	0.872096		4.1	1	1	By MS/MS	32641000	14028000	8476400	10137000	0	0	0		0	0	0	0	0	0	0		0	0	0
1024	YGL133W	YGL133W	ITC1	145.64	2	2	2.1	0	5.4936			1.15209	0.204252	0.0809998	0.663981		0.768072	-0.380687	0.199596	0.356311		0.664183	-0.590347	0.980009	0.0881352		0	0	0		0	0	0	0	0.9	1	1	By MS/MS	33207000	7936700	5726600	19544000	0.9	1	1	By MS/MS	41822000	17296000	13974000
1025	YPL220W;YGL135W	YPL220W;YGL135W	RPL1B;RPL1A	24.485	18	18	62.2	0	323.31			0.96924	-0.0450739	0.805008	0.682594		0.970565	-0.0431039	0.555507	0.787899		1.05339	0.0750343	0.777096	0.466232		52.1	13	13	By MS/MS	28644000000	9339200000	8427800000	10877000000	58.1	14	14	By MS/MS	32944000000	11161000000	11518000000	10265000000	55.8	13	13	By MS/MS	31752000000	11503000000	11474000000
1026	YGL137W	YGL137W	SEC27	99.444	37	37	56.4	0	323.31			1.03206	0.0455321	0.430262	0.962097		1.04423	0.0624459	0.552078	0.90575		1.02256	0.032183	0.329612	0.804454		39.4	23	23	By MS/MS	3276600000	1465400000	821670000	989550000	31.7	17	17	By MS/MS	2005700000	678870000	719260000	607550000	38.1	22	22	By MS/MS	4367600000	1664000000	1478800000
1027	YGL139W	YGL139W	FLC3	90.76	2	2	3.1	0	7.8909			0.87911	-0.185885	0.300114	0.3909		0.839805	-0.251873	0.516739	0.35286		0.931625	-0.102178	0.504954	0.470028		3.1	2	2	By MS/MS	159850000	62266000	47978000	49602000	1.9	1	1	By MS/MS	122540000	42337000	37203000	43000000	1.9	1	1	By MS/MS	119440000	51663000	32843000
1029	YGL145W	YGL145W	TIP20	81.165	3	3	4.7	0.0041152	2.6209			0.370989	-1.43055	NaN	0.00263892		0.383229	-1.38372	0	0.000951033		1.0624	0.087327	0	0.818202		3.1	2	2	By MS/MS	124580000	64361000	26456000	33761000	0	0	0		0	0	0	0	0	0	0		0	0	0
1030	YGL147C	YGL147C	RPL9A	21.569	12	3	51.8	0	215.88			0.953754	-0.0683104	1.08335	0.591698		0.984518	-0.0225111	0.271993	0.854741		1.0557	0.0782002	1.48178	0.44477		50.3	10	2	By MS/MS	1398000000	465320000	399390000	533310000	50.8	11	2	By MS/MS	1486700000	503910000	508180000	474580000	50.8	11	2	By MS/MS	1475700000	513750000	536310000
1031	YGL148W	YGL148W	ARO2	40.838	22	22	73.1	0	261.12			0.854546	-0.22677	2.59781	0.159866		0.813971	-0.296951	2.72401	0.183929		0.960719	-0.0578134	0.813619	0.656127		64.1	17	17	By MS/MS	10128000000	3726200000	2990200000	3411200000	64.1	16	16	By MS/MS	11466000000	3581700000	4308400000	3575900000	64.1	16	16	By MS/MS	11068000000	4144800000	3497400000
1032	YGL150C	YGL150C	INO80	171.45	8	8	7.4	0	23.021			0.892797	-0.163596	0.58973	0.435895		0.827012	-0.274019	0.920034	0.31837		0.943777	-0.0834817	0.299221	0.541486		5.4	6	6	By MS/MS	185410000	57783000	51811000	75817000	0	0	0		0	0	0	0	2.1	2	2	By MS/MS	120270000	44632000	36588000
1033	YGL151W	YGL151W	NUT1	128.79	5	5	4.9	0	6.8342			0.780346	-0.357814	0.471182	0.297683		0.777024	-0.363969	0.698509	0.26031		1.1463	0.196986	1.38512	0.436016		2.8	3	3	By MS/MS	72761000	19156000	14252000	39354000	1.2	1	1	By MS/MS	0	0	0	0	3.2	3	3	By MS/MS	55124000	16215000	19740000
1034	YGL153W	YGL153W	PEX14	38.42	5	5	23.8	0	13.849			0.669264	-0.579352	0.323014	0.0971982		0.537487	-0.895699	0.602552	0.00917198		0.861663	-0.214804	0.501381	0.239845		23.8	4	4	By MS/MS	124950000	36023000	30893000	58036000	3.2	1	1	By MS/MS	31376000	8588800	7170600	15616000	7.9	2	2	By MS/MS	123380000	36640000	29947000
1035	YGL156W	YGL156W	AMS1	124.5	2	2	2.2	0	3.6536			2.9476	1.55954	0.370794	4.30792e-05		2.97366	1.57224	0.463365	3.82154e-05		1.13589	0.18382	0.118989	0.616839		0	0	0		0	0	0	0	1.2	1	1	By MS/MS	30343000	13811000	1734600	14798000	0	0	0		0	0	0
1036	YGL157W	YGL157W	ARI1	38.083	13	12	42.7	0	71.667			1.06179	0.0864982	0.192579	0.88527		1.15564	0.208688	0.582813	0.570028		1.11479	0.156766	0.593199	0.317311		13.8	4	4	By MS/MS	105160000	29021000	33790000	42346000	7.5	2	2	By MS/MS	63304000	23847000	21122000	18335000	14.7	4	4	By MS/MS	237560000	82714000	92458000
1038	YGL161C	YGL161C	YIP5	34.843	3	3	17.1	0	12.107			1.23195	0.300947	0.496961	0.486894		1.19034	0.251376	0.918306	0.521272		1.05961	0.0835307	0.0984168	0.826481		17.1	3	3	By MS/MS	78828000	23719000	20406000	34702000	0	0	0		0	0	0	0	4.5	1	1	By MS/MS	22251000	9762800	7480900
1039	YGL167C	YGL167C	PMR1	104.57	12	12	16.9	0	113.55			0.894533	-0.160793	0.564589	0.441434		0.792922	-0.33475	1.65484	0.28029		0.922995	-0.115606	0.734966	0.343721		15.1	10	10	By MS/MS	953830000	400630000	285150000	268060000	10.4	7	7	By MS/MS	478350000	145360000	173510000	159480000	13.1	8	8	By MS/MS	931370000	277840000	420010000
1040	YGL171W	YGL171W	ROK1	63.652	4	4	13.3	0	18.497			0.909921	-0.136187	0.497463	0.671575		0.637996	-0.648381	0.661906	0.0552079		0.665507	-0.587474	0.758157	0.0026382		8.3	3	3	By MS/MS	119490000	35048000	35809000	48630000	5.9	2	2	By MS/MS	165040000	19159000	69545000	76331000	10.8	3	3	By MS/MS	97798000	30048000	33838000
1041	YGL172W	YGL172W	NUP49	49.142	2	2	4	0	4.4845			1.10792	0.147857	NaN	0.777715		1.22335	0.290833	0	0.456127		1.0674	0.0941009	0	0.80348		0	0	0		0	0	0	0	2.5	1	1	By MS/MS	0	0	0	0	0	0	0		0	0	0
1042	YGL173C	YGL173C	XRN1	175.46	41	41	31.7	0	234.16			0.925326	-0.111967	1.4006	0.437849		0.943317	-0.0841848	1.07052	0.659549		1.02861	0.040695	0.313663	0.731493		21.7	27	27	By MS/MS	4790000000	1728900000	1283800000	1777300000	19.8	24	24	By MS/MS	2635300000	895750000	978600000	760910000	20.7	24	24	By MS/MS	3795200000	1365100000	1395700000
1043	YGL174W	YGL174W	BUD13	30.472	2	2	7.9	0	10.428			1.35927	0.442829	1.08142	0.281041		1.45703	0.543035	1.67479	0.158818		1.1154	0.157555	0.437655	0.669589		7.9	2	2	By MS/MS	89329000	25689000	26907000	36733000	3.8	1	1	By MS/MS	32889000	14960000	8220300	9709200	0	0	0		0	0	0
1044	YGL181W	YGL181W	GTS1	44.406	2	2	6.8	0	4.9199			1.16335	0.218288	1.31598	0.569821		1.06239	0.0873191	0.571598	0.889508		1.00444	0.00639389	0.0199781	0.929717		6.8	2	2	By MS/MS	63985000	21374000	19849000	22762000	2.8	1	1	By MS/MS	15758000	5944800	5008100	4805300	2.8	1	1	By MS/MS	18005000	7294900	6287600
1045	YGL187C	YGL187C	COX4	17.142	5	5	47.7	0	40.083			1.11372	0.155387	0.40156	0.748838		1.20324	0.26692	0.549719	0.494552		1.02855	0.0406103	0.0905125	0.903799		29	3	3	By MS/MS	225640000	74172000	57534000	93935000	16.1	2	2	By MS/MS	108850000	47679000	29247000	31927000	10.3	1	1	By MS/MS	121460000	57144000	34156000
1046	YGL189C	YGL189C	RPS26A	13.505	9	4	46.2	0	61.91			1.09262	0.127796	1.65199	0.753461		1.13028	0.17668	1.03715	0.686242		1.02301	0.0328225	0.256117	0.969469		30.3	5	2	By MS/MS	26193000	7973000	7728200	10492000	29.4	5	2	By MS/MS	50520000	20256000	16306000	13959000	29.4	4	1	By MS/MS	13693000	4981700	5453400
1047	YGL190C	YGL190C	CDC55	59.661	3	3	6.8	0	4.4367			1.28464	0.361368	0.935069	0.3319		2.1558	1.10822	1.41654	0.00154131	1	1.47019	0.556002	0.739014	0.0164518		5.1	2	2	By MS/MS	89546000	22853000	32260000	34433000	0	0	0		0	0	0	0	4.6	2	2	By MS/MS	111250000	30107000	60088000
1048	YGL195W	YGL195W	GCN1	296.69	74	74	34.8	0	323.31			1.00392	0.00565043	0.0865316	0.896009		0.995544	-0.00644305	0.269733	0.907657		1.00466	0.00670294	0.115883	0.982093		26.1	56	56	By MS/MS	6965700000	2146800000	2057500000	2761400000	22.6	46	46	By MS/MS	4309900000	1455100000	1508100000	1346700000	24.4	52	52	By MS/MS	10524000000	3008800000	4791800000
1049	YGL196W	YGL196W	DSD1	47.827	6	6	17.5	0	11.303			1.14827	0.199463	0.347838	0.606256		1.38998	0.475067	0.671922	0.19742		1.20332	0.267015	0.715206	0.273562		10.7	3	3	By MS/MS	133990000	46346000	36935000	50704000	1.9	1	1	By MS/MS	30119000	15032000	7142700	7944800	1.9	1	1	By MS/MS	31724000	10521000	15329000
1050	YGL197W	YGL197W	MDS3	166.97	3	3	3.2	0.0015643	3.2859			1.06053	0.0847912	0.0243048	0.910683		1.00119	0.00171299	0.00123335	0.988662		0.938915	-0.0909334	0.0433447	0.782876		1.1	1	1	By MS/MS	38014000	6925500	23586000	7501700	0	0	0		0	0	0	0	0	0	0		0	0	0
1051	YGL198W	YGL198W	YIP4	25.995	2	2	5.5	0	8.1414			0.892961	-0.163331	0.207515	0.617353		0.851375	-0.232134	0.433769	0.448012		1.04155	0.0587319	0.0813712	0.876686		5.5	2	2	By MS/MS	115680000	30735000	38017000	46924000	0	0	0		0	0	0	0	5.5	1	1	By MS/MS	103400000	34820000	31883000
1052	YGL200C	YGL200C	EMP24	23.332	3	3	19.7	0	13.417			1.08301	0.11505	0.22206	0.849818		0.849332	-0.2356	0.24426	0.379654		0.800372	-0.321257	0.82314	0.0420311		0	0	0		0	0	0	0	6.9	1	1	By MS/MS	67130000	22119000	20023000	24987000	6.9	1	1	By MS/MS	128260000	48695000	33602000
1053	YGL201C	YGL201C	MCM6	112.98	11	10	12.9	0	27.867			0.978407	-0.0314927	0.104521	0.755156		1.03894	0.055114	0.35683	0.980798		1.05267	0.0740528	0.340221	0.760956		7.2	7	6	By MS/MS	233710000	67805000	69397000	96514000	4.5	4	4	By MS/MS	82522000	33083000	26330000	23109000	3.3	3	3	By MS/MS	155670000	59844000	54971000
1054	YGL202W	YGL202W	ARO8	56.177	36	36	71.8	0	323.31			0.787078	-0.345422	1.16588	0.0397516		0.750418	-0.414233	2.7996	0.0690092		0.946717	-0.0789948	0.789388	0.559164		24.8	10	10	By MS/MS	1300400000	506600000	365720000	428060000	20.2	8	8	By MS/MS	859260000	261750000	339090000	258420000	22.8	9	9	By MS/MS	1054900000	353830000	326210000
1055	YGL203C	YGL203C	KEX1	82.244	3	3	4	0	4.9485			0.478881	-1.06226	0.302614	0.0241014		0.366913	-1.44649	0.327843	0.000552921		0.817262	-0.291129	0.474241	0.396046		1.4	1	1	By MS/MS	62315000	18455000	22848000	21013000	0	0	0		0	0	0	0	1.2	1	1	By MS/MS	52722000	8226600	7529300
1056	YGL206C	YGL206C	CHC1	187.23	52	52	42	0	323.31			0.994217	-0.00836802	0.0886958	0.835545		1.08607	0.119116	0.825695	0.778218		1.03816	0.0540337	0.49708	0.6221		27.6	33	33	By MS/MS	4266700000	1186800000	1572900000	1507000000	24	30	30	By MS/MS	3063200000	1007100000	1101600000	954480000	35.3	39	39	By MS/MS	6640400000	2600500000	2437600000
1057	YGL207W	YGL207W	SPT16	118.63	42	42	48.1	0	323.31			1.16673	0.22247	3.86538	0.567767		1.15451	0.207278	2.6044	0.592235		1.01416	0.0202875	0.384594	0.909197		35.4	29	29	By MS/MS	5105200000	1783400000	1503600000	1818200000	34.3	28	28	By MS/MS	4530300000	1770500000	1313400000	1446400000	35.5	29	29	By MS/MS	4310300000	1707100000	1534900000
1058	YGL210W	YGL210W	YPT32	24.52	8	2	39.2	0	3.6116			1.5046	0.58938	NaN	0.140669		1.0223	0.0318186	0	0.949375		0.69276	-0.529572	0	0.125688		25.7	5	2	By MS/MS	48942000	12884000	21000000	15058000	16.7	3	0	By matching	0	0	0	0	20.3	4	0	By matching	0	0	0
1060	YGL213C	YGL213C	SKI8	44.231	3	3	9.6	0	24.496			1.22902	0.297513	2.63118	0.434738		1.47152	0.55731	1.79781	0.1126		1.22791	0.296199	0.878581	0.127953		9.6	3	3	By MS/MS	216310000	63102000	59000000	94204000	2.5	1	1	By MS/MS	165170000	72071000	42834000	50269000	2.5	1	1	By MS/MS	173060000	76301000	50023000
1062	YGL221C	YGL221C	NIF3	31.888	15	15	74.3	0	150.95			0.972267	-0.0405752	0.0526911	0.749743		1.00267	0.00385041	0.0263854	0.995791		1.06956	0.0970186	0.153442	0.557227		25.7	6	6	By MS/MS	140770000	42975000	53901000	43893000	13.2	3	3	By MS/MS	105090000	38419000	33369000	33300000	13.2	3	3	By MS/MS	95360000	29121000	38467000
1063	YGL222C	YGL222C	EDC1	19.237	3	3	14.3	0	6.6619			1.22362	0.291151	1.82944	0.446969		1.40872	0.494382	1.75537	0.164281		1.1403	0.189412	1.04565	0.3489		14.3	3	3	By MS/MS	297280000	84394000	91748000	121140000	4	1	1	By matching	76020000	30009000	19111000	26900000	0	0	0		0	0	0
1064	YGL224C	YGL224C	SDT1	31.968	2	2	13.2	0	8.5737			0.92233	-0.116645	NaN	0.744313		0.73805	-0.43821	0	0.289585		0.83384	-0.262157	0	0.443818		6.8	1	1	By MS/MS	8811400	4015800	2032800	2762700	0	0	0		0	0	0	0	0	0	0		0	0	0
1065	YGL228W	YGL228W	SHE10	66.862	5	5	9.4	0	10.459			0.946776	-0.0789043	0.0937648	0.643575		0.895521	-0.159201	0.344109	0.601223		0.964255	-0.052514	0.432586	0.631866		4.5	3	3	By MS/MS	1133200000	309290000	360050000	463870000	8	4	4	By MS/MS	773960000	111330000	303920000	358710000	6.6	4	4	By MS/MS	1105900000	201740000	414830000
1066	YGL231C	YGL231C	EMC4	21.46	5	5	24.2	0	20.51		1	1.08117	0.1126	0.867475	0.786094		1.00521	0.00750061	0.0307047	0.926872		0.909595	-0.136703	1.675	0.428644		23.7	4	4	By MS/MS	204290000	66040000	71032000	67215000	12.1	3	3	By MS/MS	54178000	15457000	19922000	18799000	11.6	2	2	By MS/MS	68730000	22691000	27310000
1067	YGL232W	YGL232W	TAN1	33.55	9	9	39.8	0	34.151			1.04922	0.0693104	0.358175	0.967289		1.25841	0.331606	1.78746	0.376506		1.1847	0.244519	0.867172	0.215394		10.4	2	2	By MS/MS	28722000	8518600	8359500	11844000	3.8	1	1	By MS/MS	57699000	20293000	17316000	20090000	3.8	1	1	By MS/MS	64805000	23562000	23637000
1068	YGL234W	YGL234W	ADE5,7	86.067	35	35	62.7	0	323.31			0.951197	-0.0721845	0.665199	0.5771		0.91067	-0.135	2.15607	0.513969		1.00076	0.00109653	0.00739013	0.952803		36.2	18	18	By MS/MS	2014600000	765350000	574380000	674890000	25.2	12	12	By MS/MS	737730000	232040000	274930000	230760000	21.7	12	12	By MS/MS	1481300000	491420000	486640000
1069	YGL238W	YGL238W	CSE1	109.35	9	9	12.1	0	30.605			1.0928	0.128034	1.04361	0.816958		1.08314	0.115225	0.540776	0.83281		0.939016	-0.090779	1.21112	0.512965		6.2	4	4	By MS/MS	104240000	41744000	25355000	37142000	4.8	4	4	By MS/MS	110830000	40987000	35141000	34699000	10.8	8	8	By MS/MS	355670000	138630000	123800000
1070	YGL242C	YGL242C		20.073	10	10	65.7	0	89.386			NaN	NaN	NaN	NaN		NaN	NaN	0	1		NaN	NaN	NaN	NaN		0	0	0		0	0	0	0	0	0	0		0	0	0	0	0	0	0		0	0	0
1072	YGL245W	YGL245W	GUS1	80.842	50	50	70.2	0	323.31			1.03051	0.0433517	1.49832	0.967243		0.927468	-0.10863	1.11631	0.587414		0.931179	-0.102869	1.11673	0.458968		50.3	31	31	By MS/MS	10049000000	3393400000	2993600000	3661600000	47	29	29	By MS/MS	7110300000	2609500000	2339100000	2161600000	48.2	30	30	By MS/MS	10673000000	3988700000	3677200000
1073	YGL246C	YGL246C	RAI1	44.509	9	9	25.8	0	34.227			0.945869	-0.0802879	0.527026	0.628064		0.875043	-0.192574	1.59625	0.456297		0.94433	-0.0826366	0.295684	0.544839		19.4	6	6	By MS/MS	321740000	112480000	97658000	111610000	13.4	4	4	By MS/MS	273310000	78129000	105690000	89496000	10.9	3	3	By MS/MS	124350000	43013000	44630000
1074	YGL248W	YGL248W	PDE1	42.016	3	3	7.3	0	11.358			1.02489	0.0354698	0.0247368	0.956386		1.17019	0.226744	0.160004	0.580644		1.17851	0.236963	1.08485	0.337404		5.1	2	2	By MS/MS	62981000	18540000	20961000	23480000	0	0	0		0	0	0	0	5.4	2	2	By MS/MS	18743000	7620100	8681000
1075	YGL252C	YGL252C	RTG2	65.571	10	10	21.9	0	27.801			1.16439	0.219572	1.4863	0.597268		1.17753	0.235765	1.33718	0.557774		0.990854	-0.0132556	0.0677174	0.848999		6.1	2	2	By MS/MS	109140000	34866000	34880000	39393000	6.1	2	2	By MS/MS	122410000	44964000	36412000	41031000	7.5	3	3	By MS/MS	126920000	46015000	48712000
1076	YGL253W	YGL253W	HXK2	53.942	41	39	89.3	0	323.31			1.00872	0.0125213	0.289765	0.925889		0.937002	-0.0938759	1.28584	0.630522		0.934208	-0.0981848	2.12371	0.477798		59.3	19	18	By MS/MS	3801900000	1270500000	1199000000	1332400000	51	16	15	By MS/MS	3271900000	1058100000	1128400000	1085400000	45.1	15	14	By MS/MS	2992500000	1135300000	1006700000
1078	YGR001C	YGR001C	EFM5	28.582	8	8	32.3	0	20.691			0.91616	-0.126329	1.64737	0.517426		1.05222	0.0734416	0.208497	0.935368		1.15211	0.204274	0.791225	0.308578		11.7	3	3	By MS/MS	121820000	37867000	40394000	43561000	13.7	3	3	By MS/MS	147480000	47679000	55388000	44417000	10.1	3	3	By MS/MS	296900000	87776000	124580000
1079	YGR002C	YGR002C	SWC4	55.212	2	2	4	0.00079713	3.5274			0.899141	-0.153381	0.0745564	0.688346		1.29262	0.370298	0.584396	0.339881		1.46521	0.551112	0.384191	0.126046		0	0	0		0	0	0	0	0	0	0		0	0	0	0	2.5	1	1	By MS/MS	16615000	5483700	6134500
1080	YGR005C	YGR005C	TFG2	46.605	3	3	9.8	0	15.941			1.12945	0.175616	0.710399	0.653844		1.22594	0.293888	1.97135	0.452301		1.04615	0.0650905	0.4424	0.854124		9.8	3	3	By MS/MS	137940000	37493000	45464000	54988000	0	0	0		0	0	0	0	2	1	1	By MS/MS	44063000	15050000	17387000
1082	YGR009C	YGR009C	SEC9	73.623	3	3	5.8	0	20.103			0.856458	-0.223545	0.212002	0.504545		0.849563	-0.235208	0.69744	0.442909		1.01433	0.0205342	0.0340793	0.985079		4.3	2	2	By MS/MS	48746000	18051000	15514000	15182000	2	1	1	By MS/MS	16748000	6038600	5440100	5268900	2	1	1	By MS/MS	0	0	0
1083	YGR012W	YGR012W	MCY1	42.8	6	6	19.6	0	33.592			1.20161	0.264965	1.25795	0.499325		1.13312	0.180295	2.018	0.679196		0.93424	-0.0981351	0.392126	0.485027		14	4	4	By MS/MS	215400000	62982000	65972000	86443000	8.7	3	3	By MS/MS	140590000	43640000	41989000	54958000	7.4	3	3	By MS/MS	295480000	117150000	107430000
1084	YGR013W	YGR013W	SNU71	71.382	3	3	3.9	0.003775	2.7507			0.707514	-0.49917	NaN	0.268457		0.906536	-0.141564	0	0.722968		1.3026	0.381394	0	0.291814		0	0	0		0	0	0	0	0	0	0		0	0	0	0	0	0	0		0	0	0
1085	YGR019W	YGR019W	UGA1	52.946	10	10	31	0	72.252			1.27803	0.35392	0.0947107	0.342432		2.0722	1.05116	0.474174	0.00272158		1.67453	0.743758	0.388413	0.00117103		0	0	0		0	0	0	0	2.3	1	1	By MS/MS	12940000	5359900	4120800	3459800	2.3	1	1	By MS/MS	0	0	0
1086	YGR020C	YGR020C	VMA7	13.461	2	2	33.1	0	12.711			1.14446	0.19467	1.27381	0.654463		1.44559	0.531657	0.658527	0.131863		1.29963	0.378104	0.553481	0.0486897		7.6	1	1	By MS/MS	288770000	79697000	115060000	94013000	25.4	1	1	By MS/MS	33260000	17464000	6897700	8898900	33.1	2	2	By MS/MS	176940000	62548000	79169000
1087	YLR333C;YGR027C	YLR333C;YGR027C	RPS25A;RPS25B	12.009	7	7	50	0	41.705			1.07348	0.102294	0.667718	0.829327		1.10456	0.143467	1.32044	0.724998		1.04224	0.0596934	0.306949	0.57793		48.1	6	6	By MS/MS	6935600000	2048600000	1976600000	2910400000	48.1	6	6	By MS/MS	5124900000	1466100000	1539700000	2119100000	48.1	6	6	By MS/MS	7301200000	2244500000	2331200000
1088	YGR029W	YGR029W	ERV1	21.639	2	2	14.8	0	20.633			1.08364	0.115888	0.168431	0.844563		1.03222	0.0457437	0.382141	0.92023		0.993674	-0.00915609	0.019173	0.966931		14.8	2	2	By MS/MS	49472000	14517000	17379000	17575000	0	0	0		0	0	0	0	10.1	1	1	By MS/MS	41253000	16199000	14451000
1090	YGR032W	YGR032W	GSC2	216.99	29	6	18.2	0	15.395			2.12595	1.08811	1.08767	0.00259468		1.21471	0.280607	0.868152	0.476345		0.595578	-0.747638	1.06933	0.000148107		15.8	23	5	By MS/MS	132260000	16525000	80603000	35134000	14	21	2	By MS/MS	138780000	55910000	39483000	43387000	12.6	19	1	By MS/MS	25953000	12292000	8485100
1091	YGR033C	YGR033C	TIM21	27.205	2	2	10	0	4.2902			0.949007	-0.0755088	0.238075	0.798766		1.06215	0.086984	0.565451	0.890293		1.14414	0.194259	1.08461	0.443296		5	1	1	By MS/MS	74015000	24468000	21885000	27663000	0	0	0		0	0	0	0	5	1	1	By MS/MS	47469000	17288000	16374000
1092	YGR034W	YGR034W	RPL26B	14.235	20	4	65.4	0	113.39			0.974902	-0.0366705	0.334735	0.716729		0.947146	-0.0783416	0.755525	0.677305		1.02662	0.037908	0.33425	0.755152		63.8	16	3	By MS/MS	1527900000	530160000	410560000	587170000	64.6	17	4	By MS/MS	1297400000	525120000	391520000	380720000	63	15	3	By MS/MS	1205100000	508570000	366670000
1093	YGR037C	YGR037C	ACB1	10.061	4	4	67.8	0	14.626			NaN	NaN	NaN	NaN		NaN	NaN	0	1		NaN	NaN	NaN	NaN		0	0	0		0	0	0	0	0	0	0		0	0	0	0	0	0	0		0	0	0
1095	YGR038W;YLR350W	YGR038W	ORM1	25.244	3	3	20.7	0	17.975			1.08672	0.119978	0.898925	0.837312		1.01918	0.0274123	0.0653866	0.950573		0.940678	-0.0882274	0.410948	0.522848		12.2	2	2	By MS/MS	167650000	54436000	51135000	62078000	4.1	1	1	By MS/MS	155040000	55872000	49711000	49454000	12.6	2	2	By MS/MS	315230000	122780000	106500000
1096	YGR043C	YGR043C	NQM1	37.253	6	5	19.5	0	10.472			1.1079	0.147828	NaN	0.777776		4.6591	2.22005	0	5.77614e-09		4.2257	2.07919	0	6.12871e-09		3.6	1	1	By MS/MS	32761000	2296800	5331700	25133000	2.4	1	0	By matching	0	0	0	0	2.4	1	0	By matching	0	0	0
1098	YGR048W	YGR048W	UFD1	39.81	8	8	25.8	0	17.388			1.3623	0.44604	2.23989	0.206658		1.35525	0.438558	1.36377	0.223557		0.95826	-0.0615114	0.540095	0.631856		11.1	4	4	By MS/MS	166320000	53836000	50145000	62338000	3	1	1	By MS/MS	33647000	11376000	7139800	15131000	11.9	4	4	By MS/MS	187130000	72687000	63564000
1099	YGR054W	YGR054W		71.304	28	28	58.4	0	323.31			0.990048	-0.014429	0.0990376	0.80968		1.02542	0.0362175	0.801769	0.965823		1.04	0.0565789	1.25845	0.602054		51.4	23	23	By MS/MS	7697100000	2537600000	2257200000	2902300000	50.5	22	22	By MS/MS	4512500000	1514700000	1629600000	1368200000	44.1	19	19	By MS/MS	5109900000	1760300000	1956100000
1100	YGR060W	YGR060W	ERG25	36.479	5	5	17.5	0	22.616			1.08568	0.118603	0.536507	0.840797		1.03792	0.0536935	0.245086	0.984324		0.990172	-0.0142485	0.0582288	0.844347		9.1	2	2	By MS/MS	218150000	72185000	63499000	82470000	8.1	2	2	By MS/MS	75860000	31358000	20603000	23899000	14.6	4	4	By MS/MS	303760000	114410000	102440000
1101	YGR061C	YGR061C	ADE6	148.9	60	60	60.3	0	323.31			0.806213	-0.310767	2.04554	0.0620076		0.748847	-0.417257	2.62688	0.0671033		1.00125	0.0017961	0.0134378	0.956455		11	12	12	By MS/MS	1507900000	184290000	793390000	530260000	9.5	11	11	By MS/MS	1194300000	179430000	692380000	322500000	5.6	6	6	By MS/MS	753970000	100700000	378880000
1102	YGR071C	YGR071C	ENV11	98.108	2	2	4.1	0	3.6046			1.26245	0.336226	0.0329709	0.429281		0.190931	-2.38888	0	1.25637e-08		1.179	0.237564	0	0.515057		1.6	1	1	By MS/MS	5843800	797360	5046500	0	0	0	0		0	0	0	0	0	0	0		0	0	0
1103	YGR072W	YGR072W	UPF3	44.924	2	2	5.9	0	4.3399			1.20866	0.273413	1.01863	0.53461		1.23939	0.309625	0.500886	0.426787		1.03681	0.0521503	0.465587	0.895573		1.8	1	1	By MS/MS	33744000	9952100	8699200	15093000	0	0	0		0	0	0	0	0	0	0		0	0	0
1105	YGR076C	YGR076C	MRPL25	18.587	2	2	13.4	0.0030593	2.9054			1.07024	0.0979383	1.1074	0.882626		0.986243	-0.0199846	1.12817	0.947582		0.868392	-0.203581	0.597681	0.549796		0	0	0		0	0	0	0	0	0	0		0	0	0	0	8.9	1	1	By MS/MS	24947000	10446000	8132600
1106	YGR078C	YGR078C	PAC10	23.115	5	5	30.7	0	23.71			0.732238	-0.449616	0.539341	0.0733093		0.607774	-0.718393	0.753268	0.0174344		0.8779	-0.187871	0.680263	0.216778		18.6	2	2	By MS/MS	66186000	26711000	18737000	20738000	13.6	1	1	By MS/MS	49546000	18036000	17302000	14208000	24.6	3	3	By MS/MS	141820000	42283000	31001000
1107	YGR080W	YGR080W	TWF1	37.07	4	4	18.7	0	19.273			1.22358	0.29111	0.319221	0.439578		1.14603	0.196647	0.240162	0.643236		0.979109	-0.0304589	0.0668967	0.787676		4.5	1	1	By MS/MS	41466000	9735900	14346000	17383000	0	0	0		0	0	0	0	4.5	1	1	By MS/MS	118660000	43765000	45136000
1108	YGR081C	YGR081C	SLX9	24.069	5	5	33.3	0	11.537			0.768417	-0.380038	1.25795	0.122401		0.624261	-0.679779	1.38261	0.0239748	1	0.86807	-0.204116	0.943164	0.182749		21.4	3	3	By MS/MS	135470000	55676000	32734000	47065000	16.7	3	3	By MS/MS	132240000	35231000	51859000	45147000	17.6	3	3	By MS/MS	131460000	48853000	32056000
1109	YGR082W	YGR082W	TOM20	20.317	3	3	27.9	0	64.935			1.10119	0.139068	0.95352	0.745286		0.966812	-0.0486934	0.312468	0.863438		0.927882	-0.107986	0.58902	0.37328		27.9	3	3	By MS/MS	555920000	190450000	166980000	198490000	27.9	3	3	By MS/MS	375140000	126560000	126170000	122410000	27.9	3	3	By MS/MS	515030000	186340000	176790000
1110	YGR083C	YGR083C	GCD2	70.851	6	6	13.5	0	27.753			1.05337	0.0750085	0.326087	0.952562		0.727212	-0.459552	0.364845	0.11553		0.954617	-0.0670057	0.346093	0.608658		7.8	3	3	By MS/MS	102040000	34945000	33045000	34048000	5.7	3	3	By MS/MS	156320000	36174000	81842000	38300000	9.7	4	4	By MS/MS	314500000	118770000	113280000
1112	YPR102C;YGR085C	YPR102C;YGR085C	RPL11B;RPL11A	19.719	13	13	68.4	0	222.12			0.978577	-0.0312421	0.420917	0.73909		0.959843	-0.0591297	1.23666	0.736915		1.02422	0.0345213	0.519071	0.78421		56.3	12	12	By MS/MS	26630000000	8313300000	8250400000	10067000000	56.3	12	12	By MS/MS	25460000000	8656700000	8917500000	7885400000	56.3	12	12	By MS/MS	24087000000	8976900000	8411000000
1113	YGR086C	YGR086C	PIL1	38.349	19	17	57.2	0	323.31			1.28177	0.358138	1.80107	0.330559		1.38736	0.472339	2.95158	0.193901		1.13805	0.186569	1.14459	0.0476274		48.4	13	12	By MS/MS	7308200000	1979100000	2353100000	2976100000	46	12	11	By MS/MS	5604900000	2252700000	1583000000	1769200000	46.6	13	12	By MS/MS	7587200000	2821100000	3136100000
1115	YGR088W	YGR088W	CTT1	64.583	8	8	22.6	0	24.12			1.32178	0.40248	0.0561619	0.277568		5.7732	2.52937	0.481498	1.56247e-13		3.50414	1.80906	0.903469	8.13106e-16		7.5	3	3	By MS/MS	43008000	457370	2942900	39607000	0	0	0		0	0	0	0	0	0	0		0	0	0
1116	YGR089W	YGR089W	NNF2	106.46	2	2	2.8	0	4.1875			0.850811	-0.23309	1.34827	0.487717		1.05088	0.0715978	0.319464	0.92646		1.21997	0.286845	0.517007	0.23627		2.8	2	2	By MS/MS	70478000	20860000	16430000	33188000	1	1	1	By MS/MS	24305000	9434200	9782100	5088600	1	1	1	By MS/MS	44732000	16575000	14837000
1117	YGR090W	YGR090W	UTP22	140.48	22	22	24.5	0	121.58			0.902359	-0.148227	2.10329	0.469893		0.958114	-0.0617304	0.660178	0.831041		1.03423	0.0485511	0.319882	0.80111		20	18	18	By MS/MS	1051900000	367220000	265860000	418820000	12.2	11	11	By MS/MS	656890000	233360000	203000000	220530000	12	11	11	By MS/MS	639360000	233370000	218970000
1120	YGR094W	YGR094W	VAS1	125.77	59	59	61.9	0	323.31			0.888781	-0.1701	2.011	0.273653		0.767525	-0.381715	2.73552	0.0924505		0.892262	-0.164461	2.57313	0.25254		38	32	32	By MS/MS	5575300000	2137100000	1646500000	1791700000	32	28	28	By MS/MS	4113400000	1237700000	1509100000	1366600000	36.2	30	30	By MS/MS	6173700000	2346100000	1920900000
1121	YGR095C	YGR095C	RRP46	24.407	4	4	21.1	0	9.3416			1.02027	0.0289468	0.0930125	0.921892		1.07842	0.108916	0.60678	0.848158		1.08867	0.122563	0.45692	0.568544		8.1	2	2	By MS/MS	65754000	18515000	18760000	28479000	4	1	1	By MS/MS	69525000	25871000	24381000	19273000	4	1	1	By MS/MS	82384000	24613000	32185000
1122	YGR097W	YGR097W	ASK10	126.86	5	5	5.3	0	8.0247			1.02546	0.0362731	0.0480096	0.954589		1.14865	0.199939	0.400726	0.636254		1.13432	0.181831	0.619104	0.477353		1.5	1	1	By MS/MS	12863000	4384500	2998200	5480000	1.6	1	1	By MS/MS	122610000	42151000	40902000	39561000	3.1	2	2	By MS/MS	264560000	97714000	98310000
1123	YGR100W	YGR100W	MDR1	109.26	3	3	4	0	4.5134			1.08899	0.122996	0.794082	0.829585		1.02652	0.0377681	0.557241	0.936913		1.05744	0.0805798	0.382582	0.83293		0.7	1	1	By MS/MS	6058100	1605000	2113700	2339500	2.1	1	1	By MS/MS	8463900	0	8463900	0	0	0	0		0	0	0
1124	YGR103W	YGR103W	NOP7	69.876	14	14	24.8	0	72.278			0.764805	-0.386836	3.53822	0.105793		0.7755	-0.366801	2.88186	0.237456		0.995549	-0.00643533	0.0612689	0.890641		24.6	13	13	By MS/MS	1628900000	639960000	427100000	561810000	21.2	10	10	By MS/MS	991350000	331130000	406120000	254100000	18.3	9	9	By MS/MS	1419900000	472640000	503690000
1125	YGR106C	YGR106C	VOA1	29.678	2	2	10.6	0.0072411	2.2135			0.973219	-0.0391636	0.0848923	0.734623		0.866172	-0.207274	1.23771	0.42918		0.938773	-0.0911518	0.225981	0.511529		3.4	1	1	By MS/MS	96746000	30415000	32682000	33649000	3.4	1	1	By MS/MS	101520000	32821000	38836000	29860000	0	0	0		0	0	0
1126	YGR113W	YGR113W	DAM1	38.421	2	2	8.2	0	8.687			1.0681	0.09505	0.239958	0.824253		1.00579	0.00832721	0.0111814	0.9287		0.941492	-0.0869788	0.206823	0.584295		3.8	1	1	By MS/MS	34443000	11615000	11066000	11763000	3.8	1	1	By MS/MS	24760000	6820400	10127000	7812600	0	0	0		0	0	0
1127	YGR116W	YGR116W	SPT6	168.29	13	13	9.9	0	76.603			0.808364	-0.306923	1.39056	0.187592		0.929519	-0.105444	0.422427	0.724785		1.09939	0.136707	1.5217	0.389056		6.8	8	8	By MS/MS	421210000	186030000	100460000	134720000	5	6	6	By MS/MS	196250000	96160000	58782000	41305000	7.6	10	10	By MS/MS	894430000	374470000	290320000
1128	YGR117C	YGR117C		53.437	3	3	8.2	0	8.7092			1.29941	0.37786	0.632211	0.36667		1.04846	0.0682749	0.0930519	0.873316		0.803042	-0.316452	0.449145	0.356947		6.3	2	2	By MS/MS	17612000	5489900	6380100	5741800	2.5	1	1	By MS/MS	19474000	8790900	4579800	6103000	2.5	1	1	By MS/MS	28276000	11655000	9463900
1129	YPR132W;YGR118W	YPR132W;YGR118W	RPS23A;RPS23B	16.038	11	11	52.4	0	323.31			1.02396	0.0341573	0.332734	0.988952		1.05231	0.0735549	0.814431	0.880449		1.03499	0.0496179	1.8013	0.657544		51.7	9	9	By MS/MS	20719000000	5860100000	6058100000	8800900000	51	9	9	By MS/MS	18358000000	6419100000	5712500000	6226400000	52.4	11	11	By MS/MS	17830000000	6456500000	5883000000
1130	YGR119C	YGR119C	NUP57	57.498	4	4	7.8	0	27.994			1.03497	0.0495931	0.336623	0.980041		0.947074	-0.0784508	0.219575	0.696056		0.949218	-0.0751885	0.354342	0.574833		6.1	3	3	By MS/MS	194310000	54753000	64958000	74601000	4.1	2	2	By MS/MS	111180000	39657000	39600000	31924000	7.8	4	4	By MS/MS	182250000	69327000	56849000
1132	YGR121C;YPR138C	YGR121C;YPR138C	MEP1;MEP3	54.201	2	2	9.1	0	4.0034			0.326936	-1.61292	NaN	5.67941e-06		0.928333	-0.107286	0	0.680884		2.82819	1.49988	0	2.789e-11		0	0	0		0	0	0	0	0	0	0		0	0	0	0	2.2	1	1	By MS/MS	141950000	17561000	78623000
1133	YGR122W	YGR122W		45.304	2	2	7	0	7.284			1.2419	0.312545	2.45948	0.467506		1.29852	0.376865	0.966648	0.331207		1.07172	0.0999346	0.296793	0.790857		3.7	1	1	By MS/MS	10614000	2797300	3577000	4239800	0	0	0		0	0	0	0	7	2	2	By MS/MS	32320000	11522000	14438000
1134	YGR123C	YGR123C	PPT1	57.994	8	8	14.2	0	15.863			0.833743	-0.262325	2.07746	0.259158		0.812024	-0.300406	2.54936	0.280261		1.03644	0.0516348	0.779647	0.856124		10.5	6	6	By MS/MS	203880000	72120000	60740000	71019000	6.4	4	4	By MS/MS	184890000	54716000	67764000	62410000	9.9	5	5	By MS/MS	409200000	141030000	115480000
1135	YGR124W	YGR124W	ASN2	64.592	39	32	79.9	0	323.31			0.878444	-0.186978	2.11898	0.235123		0.788812	-0.342246	1.57157	0.129055		0.897135	-0.156603	1.10694	0.274524		44.8	17	12	By MS/MS	1149100000	473590000	277500000	398060000	27.4	11	7	By MS/MS	461430000	145260000	151820000	164360000	28.7	11	7	By MS/MS	594270000	212530000	177350000
1136	YGR125W	YGR125W		116.97	6	6	6.6	0	37.267	1		1.23546	0.305043	0.774342	0.416764		1.10426	0.143077	0.360551	0.760902		1.0248	0.0353493	0.586138	0.960382		3.7	3	3	By MS/MS	139000000	50522000	35427000	53053000	0.7	1	1	By MS/MS	19689000	7282600	6345800	6060600	1.6	1	1	By MS/MS	0	0	0
1137	YGR128C	YGR128C	UTP8	80.19	10	10	17.5	0	63.082			0.851048	-0.232688	2.3888	0.298633		0.879186	-0.185759	1.23545	0.543908		1.02488	0.0354561	0.510647	0.87179		14.3	9	9	By MS/MS	723510000	269910000	188790000	264810000	11.8	6	6	By MS/MS	260400000	90701000	98338000	71364000	15	8	8	By MS/MS	549650000	198840000	173430000
1138	YGR130C	YGR130C		92.697	8	8	12.7	0	84.536			1.81988	0.863843	2.08209	0.00488767	1	1.82991	0.871769	3.7796	0.0154451	1	1.27506	0.35057	0.928315	0.019296		11.4	7	7	By MS/MS	378990000	98612000	120790000	159590000	7.4	5	5	By MS/MS	150020000	70628000	36886000	42506000	8.7	6	6	By MS/MS	530030000	210500000	220960000
1139	YGR132C	YGR132C	PHB1	31.427	10	10	41.1	0	39.437		1	1.29671	0.374861	1.17575	0.256471		1.23699	0.30683	1.8359	0.399572		1.02328	0.0331985	0.208235	0.884096		38.7	9	9	By MS/MS	1101000000	281440000	404460000	415080000	38	9	9	By MS/MS	1345100000	451350000	436540000	457230000	32.8	8	8	By MS/MS	1368200000	498130000	527850000
1140	YGR135W	YGR135W	PRE9	28.714	17	17	83.3	0	237.01			1.40247	0.487975	0.918107	0.127684		1.11878	0.161921	1.26533	0.66192		0.953228	-0.0691075	0.968586	0.547095		19.4	4	4	By MS/MS	279270000	83815000	104640000	90815000	12	3	3	By MS/MS	201310000	67522000	67791000	65997000	19.4	4	4	By MS/MS	254910000	97103000	96435000
1141	YGR136W	YGR136W	LSB1	26.139	9	9	40.2	0	26.14			1.93688	0.953738	1.06372	0.00362172		2.07014	1.04973	2.1736	0.00181622	1	1.00578	0.00831032	0.0171651	0.95107		15.4	2	2	By MS/MS	59933000	13450000	20271000	26212000	9.1	1	1	By MS/MS	0	0	0	0	15.4	2	2	By MS/MS	182680000	94989000	64999000
1142	YGR141W	YGR141W	VPS62	54.515	2	2	4.1	0.0085714	2.0586			0.57637	-0.794933	NaN	0.0872517		0.83244	-0.264582	0	0.517849		1.4098	0.495491	0	0.16945		4.1	2	2	By MS/MS	1875700	700700	505960	669030	0	0	0		0	0	0	0	0	0	0		0	0	0
1143	YGR142W	YGR142W	BTN2	47.167	2	2	5.6	0.004451	2.5341	1	1	1.51635	0.600599	NaN	0.132693		0.856825	-0.222928	0	0.583873		0.57581	-0.796335	0	0.0217313		0	0	0		0	0	0	0	0	0	0		0	0	0	0	0	0	0		0	0	0
1145	YGR145W	YGR145W	ENP2	81.733	6	6	12.3	0	33.681			0.847517	-0.238685	1.37028	0.296133		0.962134	-0.0556908	0.127823	0.748977		1.16799	0.22403	0.713553	0.259941		12.3	6	6	By MS/MS	355350000	122520000	103230000	129600000	2.8	1	1	By MS/MS	104100000	34800000	45950000	23353000	5.1	2	2	By MS/MS	126000000	38992000	55885000
1146	YGR148C	YGR148C	RPL24B	17.547	12	2	41.3	0	7.1738			1.10798	0.147931	0.927371	0.722362		0.962814	-0.054671	0.568497	0.848552		0.970117	-0.0437687	0.152762	0.678678		40	11	2	By MS/MS	558540000	188660000	158400000	211480000	40	11	2	By MS/MS	783410000	286430000	238650000	258340000	41.3	12	2	By MS/MS	1057400000	442140000	345960000
1148	YGR152C	YGR152C	RSR1	30.39	7	7	31.6	0	18.363			1.05125	0.0721103	0.275739	0.960051		0.95924	-0.0600357	0.465297	0.738773		0.916485	-0.125817	0.606246	0.387663		19.9	5	5	By MS/MS	282730000	104990000	80013000	97730000	16.2	4	4	By MS/MS	171480000	62230000	50330000	58921000	27.9	6	6	By MS/MS	400480000	168170000	134900000
1149	YGR155W	YGR155W	CYS4	56.021	43	43	84.8	0	323.31			0.925072	-0.112362	1.41846	0.43657		0.895135	-0.159823	2.82668	0.449472		0.966515	-0.0491359	0.693104	0.697723		53.1	22	22	By MS/MS	3807500000	1246000000	1186300000	1375200000	48.3	20	20	By MS/MS	3558000000	1042900000	1177600000	1337500000	51.3	22	22	By MS/MS	4532900000	1587500000	1424300000
1150	YGR156W	YGR156W	PTI1	46.983	3	3	8.7	0	20.594			0.942019	-0.0861719	0.242024	0.775912		1.17067	0.227331	1.36301	0.579452		1.16903	0.225307	1.12036	0.364556		8.7	3	3	By MS/MS	83739000	25551000	23434000	34754000	5.6	2	2	By MS/MS	84755000	32582000	26116000	26057000	5.6	2	2	By MS/MS	139050000	64770000	43860000
1151	YGR157W	YGR157W	CHO2	101.2	21	21	26.5	0	283.03			0.978001	-0.0320926	0.730947	0.773982		0.931768	-0.101957	1.12119	0.733099		0.97141	-0.0418472	1.44138	0.68914		25.1	17	17	By MS/MS	1301700000	442200000	380130000	479400000	19.2	14	14	By MS/MS	1122400000	383320000	409250000	329850000	21.1	17	17	By MS/MS	1961200000	733170000	660410000
1153	YGR159C	YGR159C	NSR1	44.535	22	22	49.5	0	234.72			0.778163	-0.361855	3.45512	0.0318365	1	0.751136	-0.412853	2.88165	0.0698939		0.976393	-0.0344655	0.399198	0.770095		36.7	18	18	By MS/MS	3269500000	1273700000	900210000	1095600000	29.5	13	13	By MS/MS	1877100000	606780000	738990000	531290000	39.6	14	14	By MS/MS	2238500000	769070000	712140000
1154	YGR162W	YGR162W	TIF4631	107.1	25	23	30.1	0	259.8			0.868449	-0.203487	1.90454	0.352438		0.865943	-0.207656	3.32334	0.49879		1.02574	0.036665	0.710446	0.865212		26.4	18	17	By MS/MS	1621000000	553790000	471470000	595700000	22.7	16	14	By MS/MS	998950000	319240000	360800000	318910000	18.2	13	12	By MS/MS	1061500000	399650000	338420000
1155	YGR163W	YGR163W	GTR2	38.6	3	3	8.2	0	4.5344			0.894572	-0.16073	0.106464	0.67734		0.833155	-0.263344	0.231216	0.519753		0.909705	-0.13653	0.0491198	0.684663		2.9	1	1	By MS/MS	73216000	21749000	13467000	38001000	2.6	1	1	By MS/MS	50530000	10863000	21668000	17999000	0	0	0		0	0	0
1156	YGR165W	YGR165W	MRPS35	39.575	5	5	20.3	0	48.008			0.953288	-0.0690166	0.194858	0.656621		0.98623	-0.0200034	0.0756875	0.834297		1.09059	0.125108	0.441193	0.559118		11.9	4	4	By MS/MS	253080000	93696000	66894000	92492000	11.3	2	2	By MS/MS	98856000	41201000	29474000	28181000	11.6	2	2	By MS/MS	98590000	34935000	33961000
1157	YGR167W	YGR167W	CLC1	26.531	6	6	23.6	0	65.123			NaN	NaN	NaN	NaN		NaN	NaN	0	1		NaN	NaN	NaN	NaN		0	0	0		0	0	0	0	0	0	0		0	0	0	0	0	0	0		0	0	0
1158	YGR169C-A	YGR169C-A	LSO2	10.495	3	3	38	0	34.934			1.13438	0.181903	2.04107	0.636932		1.12912	0.175197	1.74255	0.635228		0.998966	-0.00149287	0.0112409	0.919668		34.8	2	2	By MS/MS	594450000	180700000	188060000	225690000	14.1	1	1	By MS/MS	373280000	139020000	118040000	116220000	14.1	1	1	By MS/MS	300140000	113330000	103580000
1161	YGR173W	YGR173W	RBG2	41.006	6	6	21.7	0	24.16			0.820214	-0.285927	1.15454	0.225561		0.983632	-0.0238092	0.250423	0.825085		1.10055	0.138228	0.563223	0.511767		14.1	4	4	By MS/MS	246770000	86275000	54789000	105710000	16.6	4	4	By MS/MS	169610000	54908000	66576000	48130000	19	5	5	By MS/MS	391490000	143830000	136190000
1162	YGR175C	YGR175C	ERG1	55.125	13	13	34.9	0	85.424			1.30854	0.387962	1.61581	0.288563		1.04669	0.0658281	0.414999	0.898036		0.800255	-0.321468	1.3478	0.0297668	1	16.9	8	8	By MS/MS	1567800000	502320000	524000000	541430000	13.5	6	6	By MS/MS	1334100000	516960000	379470000	437650000	13.7	6	6	By MS/MS	2209500000	1045800000	657950000
1163	YGR177C	YGR177C	ATF2	61.897	3	3	7.5	0	7.1488			1.69876	0.764481	0.400979	0.0516981		0.917995	-0.123442	0.082664	0.755454		0.535398	-0.901316	1.09061	0.00944328		7.5	3	3	By MS/MS	29047000	4810500	16470000	7765700	2.2	1	1	By MS/MS	0	0	0	0	3	1	1	By MS/MS	16280000	6435500	5177000
1164	YGR178C	YGR178C	PBP1	78.78	8	8	15.5	0	50.671			1.09452	0.130293	1.29191	0.768208		1.08743	0.120929	1.72102	0.746948		0.965724	-0.0503176	1.44193	0.643494		13.2	7	7	By MS/MS	579420000	175710000	179100000	224610000	11.9	6	6	By MS/MS	368570000	131780000	117450000	119340000	9.3	5	5	By MS/MS	468670000	184250000	167300000
1165	YGR180C	YGR180C	RNR4	40.054	21	21	64.3	0	323.31			1.15877	0.212599	1.73007	0.587734		1.04533	0.0639593	0.521293	0.902297		0.920229	-0.119935	1.33528	0.393998		41.2	11	11	By MS/MS	3987900000	1298300000	1344000000	1345600000	38.8	11	11	By MS/MS	2794400000	898270000	972840000	923280000	47.5	13	13	By MS/MS	4570300000	1838700000	1640100000
1166	YGR181W	YGR181W	TIM13	11.286	4	4	43.8	0	17.786	1		1.08154	0.113089	0.218875	0.854806		1.08271	0.114651	0.494915	0.834204		1.09295	0.128231	0.405802	0.547656		26.7	3	3	By MS/MS	157110000	36368000	53871000	66870000	19	2	2	By matching	104410000	35864000	40969000	27575000	26.7	3	3	By MS/MS	152630000	54152000	62176000
1167	YGR184C	YGR184C	UBR1	224.84	10	10	6.4	0	25.787			0.953714	-0.0683712	0.301539	0.814163		1.13593	0.183879	0.902163	0.67061		1.18293	0.242364	1.32808	0.325275		1.7	3	3	By MS/MS	61452000	21589000	15577000	24286000	1.5	3	3	By MS/MS	109870000	39707000	36546000	33615000	2.2	4	4	By MS/MS	131530000	50765000	53307000
1168	YGR185C	YGR185C	TYS1	44.019	34	34	79.9	0	323.31			0.873838	-0.194563	1.11202	0.219121		0.852223	-0.230697	1.37619	0.292723		0.98496	-0.0218626	0.141768	0.833937		16	5	5	By MS/MS	264720000	96102000	77174000	91441000	20.1	7	7	By MS/MS	260110000	78537000	102710000	78855000	9.9	3	3	By MS/MS	219810000	74792000	75349000
1169	YGR186W	YGR186W	TFG1	82.193	7	7	11.3	0	17.288			0.658215	-0.603369	0.635709	0.019555		0.699149	-0.516329	0.446097	0.0801032		1.02828	0.0402388	0.382203	0.905412		8.2	5	5	By MS/MS	272180000	68807000	98804000	104570000	3.3	2	2	By MS/MS	36587000	13236000	11054000	12298000	2.6	2	2	By MS/MS	86543000	21716000	21165000
1170	YGR187C	YGR187C	HGH1	44.951	8	8	22.6	0	220.58			0.927498	-0.108584	0.482553	0.565969		0.856441	-0.223574	1.15712	0.467286		0.908812	-0.137946	0.83999	0.265941		22.6	7	7	By MS/MS	495810000	178500000	134060000	183250000	18	5	5	By MS/MS	283890000	94445000	101950000	87497000	19.8	6	6	By MS/MS	814640000	300090000	230510000
1171	YGR189C	YGR189C	CRH1	52.757	4	4	6.7	0	7.6711			2.13022	1.091	2.37101	0.00252617	1	1.3251	0.406106	1.41825	0.278184		0.623854	-0.68072	1.37238	0.00052959	1	4.3	2	2	By MS/MS	129950000	33567000	48483000	47903000	2	1	1	By MS/MS	23982000	7022100	6918600	10042000	4.3	2	2	By MS/MS	117670000	62916000	28514000
1172	YGR192C	YGR192C	TDH3	35.746	41	15	94	0	323.31			1.32652	0.407646	1.70796	0.262904		1.11938	0.162706	1.56066	0.683856		0.861196	-0.215586	1.31031	0.13907		84.9	31	9	By MS/MS	22776000000	6334200000	8510100000	7931900000	84	29	8	By MS/MS	23766000000	6989300000	7900900000	8876100000	86.1	31	8	By MS/MS	23926000000	9858300000	8063100000
1173	YGR193C	YGR193C	PDX1	45.361	15	15	48.8	0	125.76			1.14872	0.200022	0.731936	0.593184		1.16344	0.218397	0.937939	0.551741		1.16105	0.215436	1.16638	0.159849		40.7	11	11	By MS/MS	690300000	187920000	231240000	271140000	35.6	9	9	By MS/MS	461440000	192680000	143310000	125450000	30.5	9	9	By MS/MS	713460000	267560000	282080000
1174	YGR194C	YGR194C	XKS1	68.32	3	3	5	0	5.0718			0.80851	-0.306662	NaN	0.475323		0.49779	-1.00639	0	0.0160195		0.582	-0.780909	0	0.0243939		1.8	1	1	By MS/MS	27430000	11916000	9497500	6015900	0	0	0		0	0	0	0	0	0	0		0	0	0
1175	YGR195W	YGR195W	SKI6	27.56	3	3	12.6	0	6.6163			1.58351	0.663124	0.0900406	0.0335943		4.20647	2.07261	0.542135	7.51815e-09		2.71291	1.43984	0.50359	5.62352e-23		4.9	1	1	By MS/MS	803810000	9538800	445010000	349260000	0	0	0		0	0	0	0	4.9	1	1	By MS/MS	204940000	12657000	132430000
1176	YGR196C	YGR196C	FYV8	90.797	3	3	3.4	0	5.5627			NaN	NaN	NaN	NaN		NaN	NaN	0	1		NaN	NaN	NaN	NaN		0	0	0		0	0	0	0	0	0	0		0	0	0	0	0	0	0		0	0	0
1177	YGR198W	YGR198W	YPP1	95.365	5	5	7.5	0	13.326			0.889286	-0.16928	0.287684	0.424145		1.09623	0.132556	0.478602	0.790992		1.21084	0.276011	0.677784	0.158087		3.3	3	3	By MS/MS	148290000	42566000	36192000	69531000	4.7	4	4	By MS/MS	170940000	72259000	59675000	39005000	6.2	4	4	By MS/MS	191240000	73675000	67324000
1178	YGR199W	YGR199W	PMT6	88.025	3	3	5.9	0	5.9482			1.34642	0.429126	1.75808	0.227065		1.12079	0.16452	1.54296	0.715503		0.739419	-0.435536	1.55517	0.00658856	1	5.9	3	3	By MS/MS	235970000	69419000	79198000	87352000	1.4	1	1	By MS/MS	74504000	24871000	27792000	21841000	1.4	1	1	By MS/MS	143730000	66093000	47265000
1179	YGR200C	YGR200C	ELP2	89.409	17	17	22	0	35.497			1.03742	0.0529935	0.172736	0.976698		1.14093	0.190208	1.27944	0.605611		1.10825	0.148287	1.18558	0.346508		14.7	11	11	By MS/MS	639080000	197720000	197590000	243770000	8.2	6	6	By MS/MS	900380000	306900000	315480000	278000000	6	4	4	By MS/MS	881230000	300740000	324560000
1180	YGR202C	YGR202C	PCT1	49.406	3	3	9.7	0	4.7145			0.860783	-0.216279	0.148394	0.517558		1.04432	0.0625617	0.23481	0.947776		1.21279	0.278324	0.203798	0.25183		9.7	3	3	By MS/MS	95310000	23128000	42298000	29884000	6.8	2	2	By MS/MS	43565000	13174000	15182000	15208000	0	0	0		0	0	0
1181	YGR203W	YGR203W	YCH1	17.248	2	2	12.8	0	5.0278			1.6094	0.686523	NaN	0.0826792		0.93791	-0.0924781	0	0.811946		0.565963	-0.82122	0	0.0179682		6.8	1	1	By MS/MS	0	0	0	0	6.1	1	1	By MS/MS	15396000	3682000	4955100	6758700	6.8	1	1	By MS/MS	0	0	0
1182	YGR204W	YGR204W	ADE3	102.2	53	48	70.8	0	323.31			1.21418	0.279983	2.04424	0.458323		1.21106	0.276269	3.15701	0.462747		0.988255	-0.0170452	0.247223	0.858658		58.5	45	41	By MS/MS	17719000000	5311400000	5592800000	6815200000	60.1	45	42	By MS/MS	15208000000	5554700000	4629700000	5023600000	66	44	40	By MS/MS	15964000000	6255600000	5692400000
1183	YGR205W	YGR205W	TDA10	33.336	9	9	43.1	0	69.842			1.30446	0.383455	0.606736	0.289221		1.48393	0.569426	0.439465	0.10431		1.35635	0.439733	0.49052	0.0209325		8.6	1	1	By MS/MS	7656000	1075700	1435700	5144600	0	0	0		0	0	0	0	0	0	0		0	0	0
1184	YGR207C	YGR207C	CIR1	28.758	7	7	41	0	57.043			1.0059	0.00848383	0.0172589	0.892599		1.06813	0.0950854	0.219243	0.802266		1.09718	0.133806	0.600981	0.400193		21.8	4	4	By MS/MS	309590000	79569000	91609000	138410000	17.2	4	4	By MS/MS	692130000	481040000	106360000	104740000	19.2	3	3	By MS/MS	395870000	128600000	164890000
1185	YGR208W	YGR208W	SER2	34.207	9	9	35.6	0	37.322			NaN	NaN	NaN	NaN		NaN	NaN	0	1		NaN	NaN	NaN	NaN		0	0	0		0	0	0	0	0	0	0		0	0	0	0	0	0	0		0	0	0
1186	YGR209C	YGR209C	TRX2	11.204	6	4	73.1	0	26.939			1.80395	0.851157	NaN	0.0189584		2.32498	1.21722	0	0.000482892		1.2857	0.362554	0	0.127024		17.3	2	0	By matching	0	0	0	0	9.6	1	0	By matching	0	0	0	0	7.7	1	0	By matching	0	0	0
1187	YGR210C	YGR210C		45.213	10	10	38.4	0	61.907			0.882501	-0.18033	1.34603	0.401841		0.876284	-0.19053	0.989639	0.460144		0.988645	-0.0164761	0.161164	0.83393		30.9	8	8	By MS/MS	312630000	109250000	101680000	101700000	6.8	2	2	By MS/MS	92696000	29608000	35560000	27527000	14.4	4	4	By MS/MS	309790000	86832000	92740000
1188	YGR211W	YGR211W	ZPR1	55.071	18	18	53.3	0	185.73			1.2038	0.2676	2.0803	0.48084		1.09626	0.132592	1.53992	0.748618		0.94098	-0.0877635	0.689403	0.521165		37.2	11	11	By MS/MS	1096000000	362390000	339970000	393640000	20.6	8	8	By MS/MS	736430000	250680000	227890000	257860000	27.6	11	11	By MS/MS	1296700000	524310000	449690000
1192	YGR218W	YGR218W	CRM1	124.1	18	18	19.1	0	95.186			1.13551	0.183346	1.44337	0.633399		1.11716	0.159831	0.887172	0.666161		1.01638	0.0234342	0.187672	0.937606		11.9	10	10	By MS/MS	1459600000	664500000	363200000	431910000	11.3	11	11	By MS/MS	769610000	286340000	236370000	246900000	10.8	11	11	By MS/MS	2318400000	862750000	851290000
1195	YGR229C	YGR229C	SMI1	57.079	5	5	12.3	0	12.642			1.03967	0.0561271	0.143506	0.99848		0.906991	-0.14084	0.701377	0.558989		0.872781	-0.196308	0.634611	0.198575		6.5	3	3	By MS/MS	240560000	83002000	79872000	77687000	4.4	2	2	By MS/MS	187070000	60859000	78612000	47600000	2.6	1	1	By MS/MS	101650000	36365000	36096000
1196	YGR231C	YGR231C	PHB2	34.406	11	11	42.3	0	78.593		1	1.25289	0.325258	3.10699	0.334848		1.22462	0.292329	2.5374	0.422643		0.980976	-0.0277097	0.564778	0.767831		38.7	10	10	By MS/MS	798690000	213430000	279870000	305390000	21.3	6	6	By MS/MS	655560000	237470000	201680000	216420000	34.8	9	9	By MS/MS	1268100000	467200000	453070000
1197	YGR232W	YGR232W	NAS6	25.616	7	7	35.5	0	41.03			1.19399	0.255792	1.77907	0.518409		1.01966	0.0280842	0.094191	0.952234		0.782648	-0.353565	2.28538	0.0259799	1	4.4	1	1	By MS/MS	48431000	16127000	13634000	18671000	4.4	1	1	By MS/MS	39057000	10961000	11094000	17002000	4.4	1	1	By MS/MS	34896000	14143000	11275000
1199	YGR234W	YGR234W	YHB1	44.646	17	17	62.7	0	200.6			0.688985	-0.537455	2.38456	0.00187329	1	0.787681	-0.344317	1.63508	0.126888		1.14793	0.199033	0.866562	0.0339553		29.1	7	7	By MS/MS	666830000	225390000	151430000	290010000	15	4	4	By MS/MS	410420000	139060000	160310000	111050000	11.3	3	3	By MS/MS	296150000	85948000	99637000
1200	YGR235C	YGR235C	MIC26	26.912	5	5	30.5	0	12.14			1.22854	0.296939	0.500389	0.435835		1.36518	0.449094	1.86753	0.211334		1.06957	0.0970365	0.336338	0.66702		21.9	4	4	By MS/MS	186910000	63150000	49325000	74432000	18	3	3	By MS/MS	167370000	70092000	48186000	49093000	15	2	2	By MS/MS	83664000	34608000	33075000
1201	YGR240C	YGR240C	PFK1	107.97	60	59	69.7	0	323.31			0.890783	-0.166854	1.04721	0.281533		0.886659	-0.173548	2.56166	0.415879		0.991738	-0.0119684	0.11225	0.88486		47.8	32	31	By MS/MS	9087100000	3033900000	2753800000	3299500000	52.6	37	36	By MS/MS	8146500000	2723600000	2824300000	2598600000	46.1	33	32	By MS/MS	10393000000	3448100000	3628500000
1202	YGR241C	YGR241C	YAP1802	64.328	2	2	4.8	0.0072674	2.237			1.22027	0.287196	0.373342	0.510432		1.24973	0.321613	0.313647	0.408658		1.10354	0.142135	0.221083	0.701357		2.3	1	1	By MS/MS	0	0	0	0	0	0	0		0	0	0	0	4.8	2	2	By MS/MS	40885000	16362000	13760000
1203	YGR244C	YGR244C	LSC2	46.9	18	18	49.9	0	108.55			1.0838	0.116098	NaN	0.80571		0.917263	-0.124593	0	0.67973		0.911245	-0.134089	0	0.278423		0	0	0		0	0	0	0	2.1	1	1	By MS/MS	166150000	53394000	65114000	47637000	0	0	0		0	0	0
1204	YGR245C	YGR245C	SDA1	86.617	10	10	14.9	0	55.076			0.707173	-0.499865	2.52781	0.0412276	1	0.679972	-0.556452	3.16455	0.0745634		1.01231	0.0176552	0.0862991	0.969426		14.5	9	9	By MS/MS	792340000	312110000	226680000	253540000	11.6	8	8	By MS/MS	568290000	175340000	236710000	156230000	13.6	9	9	By MS/MS	1030900000	333230000	309340000
1205	YGR247W	YGR247W	CPD1	26.731	3	3	17.2	0	5.7758			1.1936	0.255324	0.223891	0.567194		1.2269	0.295012	0.458145	0.449505		1.0369	0.052272	0.0333469	0.895304		5.4	1	1	By MS/MS	17757000	6850400	4476600	6430200	5	1	1	By MS/MS	32493000	19469000	7364100	5659800	12.1	2	2	By MS/MS	46957000	13950000	25628000
1206	YGR248W	YGR248W	SOL4	28.447	8	8	39.2	0	35.861			NaN	NaN	NaN	NaN		NaN	NaN	0	1		NaN	NaN	NaN	NaN		0	0	0		0	0	0	0	0	0	0		0	0	0	0	0	0	0		0	0	0
1207	YGR250C	YGR250C	RIE1	89.512	5	5	8.8	0	18.04			2.24962	1.16968	2.41542	0.000306574	1	2.20266	1.13925	3.84782	0.000680636	1	1.03951	0.0559065	0.200668	0.837782		7.2	4	4	By MS/MS	90293000	15743000	31042000	43508000	6	3	3	By MS/MS	64107000	28438000	10369000	25301000	3.6	2	2	By MS/MS	129410000	60228000	48240000
1208	YGR252W	YGR252W	GCN5	51.069	5	5	13.2	0.0082349	2.0931			0.899112	-0.153428	1.41855	0.688275		0.987757	-0.0177725	0.0706035	0.951766		1.01473	0.0211005	0.106008	0.964729		3.6	1	1	By MS/MS	0	0	0	0	2.3	1	1	By MS/MS	12354000	3900400	5076300	3377300	5	2	2	By MS/MS	46127000	15088000	20246000
1209	YGR253C	YGR253C	PUP2	28.617	18	18	92.3	0	227.44			1.13802	0.186525	1.52644	0.641982		1.14764	0.19867	2.3904	0.60949		1.03202	0.0454778	0.479484	0.691492		27.3	5	5	By MS/MS	322940000	94060000	102100000	126780000	35.8	7	7	By MS/MS	594930000	207640000	188970000	198320000	24.6	6	6	By MS/MS	741280000	266610000	285130000
1210	YGR254W	YGR254W	ENO1	46.816	39	14	81.2	0	200.61			3.33381	1.73717	4.05674	4.29074e-07	1	3.69327	1.8849	3.18499	7.95756e-08	1	1.17148	0.228335	0.471889	0.0143039		51.7	19	4	By MS/MS	1393500000	172180000	567060000	654260000	56.1	21	5	By MS/MS	1205600000	592000000	203670000	409890000	58.8	22	4	By MS/MS	1370200000	637210000	589670000
1211	YGR256W	YGR256W	GND2	53.922	16	4	39.2	0	10.903			0.647662	-0.626687	0.384863	0.0733796		2.94537	1.55845	0.809993	6.72822e-06		4.40777	2.14005	1.90342	1.35352e-21	1	25.8	12	1	By MS/MS	28006000	10853000	3321000	13833000	33.5	12	2	By MS/MS	40668000	32907000	3319400	4441600	24	11	0	By matching	0	0	0
1213	YGR261C	YGR261C	APL6	91.606	8	8	13.5	0	22.704			0.919425	-0.121196	0.349047	0.702295		1.00744	0.0106877	0.068098	0.933923		1.21456	0.280428	2.75684	0.247923		11.4	6	6	By MS/MS	152770000	43074000	46273000	63426000	3.1	1	1	By MS/MS	11075000	2756700	5839900	2478600	5.2	3	3	By MS/MS	96511000	34714000	38511000
1215	YGR264C	YGR264C	MES1	85.677	39	39	61	0	323.31			0.866301	-0.207059	2.30842	0.194491		0.828699	-0.27108	2.16062	0.222181		0.953507	-0.0686848	1.36929	0.605495		28.6	19	19	By MS/MS	2052600000	711050000	602880000	738650000	30.5	17	17	By MS/MS	1738400000	540340000	609030000	589030000	23.2	15	15	By MS/MS	2319500000	865000000	739930000
1216	YGR266W	YGR266W		81.19	7	7	14.7	0	30.709			1.19219	0.25362	1.10312	0.472555		1.19926	0.262144	1.27287	0.473093		1.11976	0.163188	1.11276	0.296304		12.7	6	6	By MS/MS	548800000	153290000	179350000	216150000	4.9	3	3	By MS/MS	188900000	78614000	54383000	55903000	11.1	5	5	By MS/MS	444490000	154560000	175070000
1217	YGR267C	YGR267C	FOL2	27.769	11	11	39.9	0	45.019			0.995952	-0.00585164	0.0341865	0.850272		1.12868	0.174641	1.33884	0.636338		1.05916	0.0829161	1.04252	0.624505		39.1	9	9	By MS/MS	871650000	276670000	265130000	329850000	34.6	8	8	By MS/MS	375930000	132420000	130990000	112530000	30.9	8	8	By MS/MS	828910000	304840000	325520000
1218	YGR268C	YGR268C	HUA1	22.435	2	2	13.1	0	5.1905			1.59015	0.669164	1.03092	0.091311		1.64329	0.716586	1.22896	0.0620611		1.1354	0.183196	0.701653	0.618071		0	0	0		0	0	0	0	0	0	0		0	0	0	0	5.1	1	1	By MS/MS	72978000	30555000	29115000
1219	YGR270W	YGR270W	YTA7	157.41	3	3	3.9	0	8.4683			0.881879	-0.181348	0.906788	0.646835		1.06983	0.0973801	0.0819417	0.81339		1.30578	0.384908	0.473672	0.287329		2.5	2	2	By MS/MS	22979000	6501200	6557000	9920500	0	0	0		0	0	0	0	0	0	0		0	0	0
1220	YGR271C-A	YGR271C-A	EFG1	27.121	4	4	22.7	0	14.791			0.260236	-1.94211	0.301936	9.37749e-14		0.130733	-2.93531	0.657543	1.04509e-20		0.509111	-0.973948	0.483481	2.66677e-13		22.7	4	4	By MS/MS	1463200000	66821000	44912000	1351500000	10.3	2	2	By MS/MS	1187200000	33780000	23592000	1129800000	6.4	1	1	By MS/MS	1065700000	32123000	30192000
1222	YGR274C	YGR274C	TAF1	120.69	4	4	4.5	0	9.5488			1.03926	0.055554	0.0494793	0.973428		0.720735	-0.47246	0.808168	0.254129		0.686035	-0.543646	0.604618	0.116039		0	0	0		0	0	0	0	0	0	0		0	0	0	0	2.3	2	2	By MS/MS	59270000	23081000	18994000
1223	YGR275W	YGR275W	RTT102	17.794	4	4	41.4	0	29.513			NaN	NaN	NaN	NaN		NaN	NaN	0	1		NaN	NaN	NaN	NaN		12.7	1	1	By MS/MS	5045300	0	0	5045300	0	0	0		0	0	0	0	0	0	0		0	0	0
1224	YGR276C	YGR276C	RNH70	62.848	4	4	14.6	0	21.904			0.324253	-1.62481	0.865598	0.000665793		0.279281	-1.84021	0.700836	1.1398e-05		1.04129	0.0583684	0.0390457	0.881802		5.8	2	2	By MS/MS	49745000	28908000	7467300	13370000	0	0	0		0	0	0	0	5.1	1	1	By MS/MS	18921000	2027000	1916600
1225	YGR277C	YGR277C	CAB4	34.306	6	6	25.2	0	19.14			0.806317	-0.310581	0.433101	0.362913		1.19797	0.260591	0.130259	0.513867		1.54237	0.62515	0.484911	0.00671387		3.3	1	1	By MS/MS	21526000	3488700	3978100	14060000	3.6	1	1	By matching	16546000	5886200	6087400	4572000	6.9	2	2	By MS/MS	38033000	15137000	11149000
1227	YGR279C	YGR279C	SCW4	40.173	8	8	25.9	0	121.87			2.07366	1.05218	2.10246	0.000537683	1	1.18607	0.246184	0.326297	0.501051		0.582134	-0.780577	1.57318	4.18612e-09	1	14	4	4	By MS/MS	312640000	53335000	148660000	110650000	17.1	4	4	By MS/MS	130490000	28996000	36522000	64972000	8.5	2	2	By MS/MS	150760000	66458000	52296000
1228	YGR280C	YGR280C	PXR1	31.311	4	4	16.6	0	7.445			0.510099	-0.97115	1.00095	0.00595781		0.485502	-1.04245	0.85189	0.00257817		0.949232	-0.0751667	0.136821	0.624795		9.2	2	2	By MS/MS	28589000	12151000	6161500	10276000	3.7	1	1	By MS/MS	12572000	2801700	6593500	3176600	9.6	2	2	By MS/MS	25004000	7903800	7133800
1229	YGR281W	YGR281W	YOR1	166.73	11	10	9.7	0	41.787			1.04006	0.0566656	0.185025	1		1.03049	0.0433307	0.256707	0.989973		1.08192	0.113591	0.749863	0.602361		7.4	9	8	By MS/MS	334820000	107240000	107920000	119650000	3.7	4	3	By MS/MS	117340000	39038000	42939000	35362000	5.4	6	5	By MS/MS	234450000	81096000	95670000
1230	YGR282C	YGR282C	BGL2	34.118	10	10	40.6	0	96.938			1.57486	0.655224	1.82699	0.0359254	1	1.35149	0.434553	1.51198	0.230351		0.897431	-0.156127	0.965004	0.212306		30.7	7	7	By MS/MS	844430000	175760000	321090000	347580000	20.4	6	6	By MS/MS	712410000	191600000	326020000	194790000	20.4	6	6	By MS/MS	774800000	317700000	274840000
1232	YGR284C	YGR284C	ERV29	35.012	4	4	19.7	0	167.12			1.49924	0.584235	2.085	0.0637483		1.29317	0.370911	1.90238	0.307002		0.896677	-0.157339	0.939729	0.209033		15.8	3	3	By MS/MS	449200000	110200000	158180000	180820000	7.7	2	2	By MS/MS	227440000	68879000	58814000	99751000	15.8	3	3	By MS/MS	528050000	200870000	183720000
1233	YGR285C	YGR285C	ZUO1	49.019	32	32	69.3	0	323.31		1	0.9948	-0.0075219	0.110368	0.839171		0.960126	-0.0587047	1.0331	0.738254		0.987773	-0.017748	0.185512	0.855042		62.6	27	27	By MS/MS	9424300000	2971000000	2975500000	3477700000	64.4	28	28	By MS/MS	12022000000	3828000000	4288100000	3905900000	58.4	23	23	By MS/MS	12732000000	4593700000	4618900000
1234	YGR286C	YGR286C	BIO2	41.884	3	3	6.9	0	5.2639			0.720604	-0.472722	0.493516	0.292497		0.80071	-0.320649	0.472017	0.435494		1.08079	0.112091	0.322962	0.764731		6.9	3	3	By MS/MS	93945000	46646000	22148000	25151000	0	0	0		0	0	0	0	2.1	1	1	By MS/MS	22206000	8326800	9225100
1236	YHL001W	YHL001W	RPL14B	15.153	13	2	58	0	6.9667			1.01225	0.0175649	0.109569	0.947892		0.912284	-0.132445	0.153515	0.520872		1.12795	0.173702	0.686567	0.0663224		57.2	12	1	By MS/MS	2366100000	789780000	633120000	943220000	58	13	2	By MS/MS	2707200000	956980000	895520000	854650000	58	13	2	By MS/MS	2506700000	905920000	887430000
1237	YHL003C	YHL003C	LAG1	48.454	2	2	8.8	0	8.9053			0.937787	-0.0926682	0.0717296	0.781606		0.873374	-0.195328	0.223833	0.629673		0.967333	-0.047916	0.108622	0.878855		8.8	2	2	By MS/MS	111860000	40098000	29986000	41777000	0	0	0		0	0	0	0	0	0	0		0	0	0
1238	YHL004W	YHL004W	MRP4	44.151	2	2	4.8	0	4.7141			0.930352	-0.104152	0.538341	0.737822		0.998143	-0.00268199	0.0203577	0.904387		1.10418	0.142979	2.20112	0.59246		4.8	2	2	By MS/MS	76413000	27108000	18406000	30899000	4.8	2	2	By MS/MS	21922000	8128400	7456500	6336700	4.8	2	2	By MS/MS	84701000	28112000	32499000
1239	YHL007C	YHL007C	STE20	102.36	6	6	9.7	0	14.668			1.05729	0.0803697	0.334761	0.901916		1.08432	0.116797	0.414805	0.755715		1.15149	0.203498	1.68404	0.185816		2.2	2	2	By MS/MS	102680000	26998000	34449000	41230000	4	3	3	By MS/MS	477250000	165940000	161070000	150240000	2.2	2	2	By MS/MS	1051000000	360700000	384480000
1240	YHL011C	YHL011C	PRS3	35.123	16	15	46.9	0	75.768			0.976421	-0.0344253	0.448547	0.72595		0.918858	-0.122086	2.34968	0.549333		0.941814	-0.0864862	0.888432	0.526617		23.4	8	7	By MS/MS	1613400000	463980000	385920000	763540000	30.3	9	8	By MS/MS	1326000000	410180000	416670000	499100000	27.8	8	8	By MS/MS	1289200000	480780000	440220000
1241	YHL013C	YHL013C	OTU2	36.113	2	2	9.8	0	4.6921			NaN	NaN	NaN	NaN		NaN	NaN	0	1		NaN	NaN	NaN	NaN		0	0	0		0	0	0	0	0	0	0		0	0	0	0	0	0	0		0	0	0
1242	YHL015W	YHL015W	RPS20	13.907	18	18	90.1	0	323.31			1.06553	0.0915756	0.886704	0.854145		1.0679	0.0947824	1.55794	0.83246		1.02042	0.0291683	0.724662	0.830746		75.2	14	14	By MS/MS	38803000000	12345000000	11460000000	14998000000	75.2	13	13	By MS/MS	26393000000	9437200000	8711800000	8244400000	76	14	14	By MS/MS	29660000000	10848000000	10881000000
1243	YHL020C	YHL020C	OPI1	46.064	2	2	5	0	6.1179			0.945833	-0.080343	0.131677	0.80098		0.971802	-0.0412659	0.0839792	0.907425		1.02051	0.0292935	0.0629013	0.946434		5	2	2	By MS/MS	49321000	13444000	13196000	22681000	2.2	1	1	By MS/MS	28042000	8125800	10325000	9591800	5	2	2	By MS/MS	34933000	12499000	12661000
1244	YHL021C	YHL021C	AIM17	53.134	9	9	34.6	0	46.012			3.30154	1.72314	1.46334	8.12197e-09	1	7.08491	2.82475	2.47096	3.23032e-15	1	2.18612	1.12837	1.22417	1.1941e-14		11.8	4	4	By MS/MS	294900000	99373000	67739000	127780000	9.7	3	3	By MS/MS	219810000	170420000	19319000	30076000	3.7	1	1	By MS/MS	36015000	9307000	23189000
1245	YHL030W	YHL030W	ECM29	210.43	18	18	10.8	0	81.866			1.42826	0.514261	2.14664	0.106617		1.48278	0.568308	2.52392	0.115628		1.04897	0.0689747	0.660687	0.694246		7.1	12	12	By MS/MS	494590000	133410000	159400000	201770000	3.3	6	6	By MS/MS	164490000	58727000	46498000	59265000	8	13	13	By MS/MS	768490000	234360000	255430000
1246	YHL031C	YHL031C	GOS1	25.394	7	7	39.9	0	78.067			1.02854	0.0405981	0.175317	0.954675		0.982282	-0.0257902	0.155968	0.820299		0.952511	-0.0701921	1.33509	0.595381		27.4	4	4	By MS/MS	157190000	52233000	47491000	57465000	22.4	4	4	By MS/MS	147680000	49301000	52207000	46176000	21.5	4	4	By MS/MS	191180000	67953000	71591000
1247	YHL033C	YHL033C	RPL8A	28.124	30	5	78.5	0	45.803			0.957687	-0.0623732	0.418548	0.614394		0.977524	-0.0327953	0.380488	0.821198		1.03667	0.0519599	2.7138	0.638643		76.6	27	3	By MS/MS	4062600000	1381500000	946570000	1734500000	76.6	27	5	By MS/MS	7329700000	1581100000	1694900000	4053700000	76.6	28	5	By MS/MS	5724400000	1450500000	1374800000
1248	YHL034C	YHL034C	SBP1	32.989	15	15	56.5	0	323.31			1.23772	0.30769	1.93604	0.410146		1.16111	0.215503	1.79036	0.575963		1.04192	0.0592386	0.547046	0.581424		53.4	11	11	By MS/MS	2575100000	732910000	790970000	1051200000	45.6	9	9	By MS/MS	1938600000	719490000	548520000	670600000	37.4	9	9	By MS/MS	2712400000	1075600000	928700000
1249	YHL038C	YHL038C	CBP2	73.86	2	2	4.1	0	5.137			0.87282	-0.196244	NaN	0.625156		0.96358	-0.0535236	0	0.884396		1.1495	0.201006	0	0.583341		4.1	2	2	By MS/MS	16204000	7264700	4369100	4570300	2.4	1	1	By MS/MS	0	0	0	0	2.4	1	1	By MS/MS	0	0	0
1250	YHL039W	YHL039W	EFM1	67.452	8	8	18.6	0	34.496			0.904314	-0.145104	0.59833	0.475393		0.919555	-0.120992	0.404873	0.601166		1.06012	0.0842244	0.613632	0.718852		9.6	4	4	By MS/MS	160520000	49686000	44732000	66104000	13	5	5	By MS/MS	129030000	40419000	56041000	32573000	9.4	4	4	By MS/MS	215360000	80966000	75180000
1251	YHR001W	YHR001W	OSH7	49.804	5	3	10.8	0	24.256			1.3339	0.41565	1.71192	0.244323		1.4694	0.555229	1.63342	0.114075		1.07121	0.0992388	0.405409	0.65826		10.5	4	3	By MS/MS	234080000	61669000	70907000	101500000	8.2	4	2	By MS/MS	89090000	36330000	23904000	28856000	8.9	4	2	By MS/MS	105730000	43902000	43616000
1253	YHR005C	YHR005C	GPA1	54.075	5	5	11.7	0	8.0076			0.903384	-0.146589	1.89808	0.473675		0.988471	-0.0167291	0.0983195	0.943736		1.07785	0.108152	0.560139	0.506735		11.7	5	5	By MS/MS	159920000	60135000	41075000	58710000	7.6	3	3	By MS/MS	489210000	162090000	174480000	152640000	7.6	3	3	By MS/MS	436430000	158770000	142570000
1254	YHR005C-A	YHR005C-A	TIM10	10.305	5	5	82.8	0	109.78			0.882664	-0.180064	0.675505	0.402369		0.981054	-0.0275962	0.279486	0.815943		1.01375	0.0197036	0.0963219	0.995025		51.6	3	3	By MS/MS	106450000	35112000	30746000	40589000	60.2	4	4	By MS/MS	178770000	67881000	60748000	50141000	36.6	2	2	By MS/MS	74365000	26124000	29245000
1255	YHR007C	YHR007C	ERG11	60.719	10	10	28.1	0	229.76			0.858762	-0.21967	2.42063	0.171757		0.770615	-0.375918	3.53756	0.0972351		0.894409	-0.160993	1.61178	0.262085		24.2	9	9	By MS/MS	2283500000	875550000	679240000	728740000	19.1	6	6	By MS/MS	1375000000	404690000	509500000	460840000	28.1	10	10	By MS/MS	3509700000	1294200000	999330000
1256	YHR008C	YHR008C	SOD2	25.774	7	7	32.2	0	45.758			1.27118	0.346174	2.1812	0.300093		1.53472	0.617976	3.81473	0.0868512		1.23188	0.30086	1.36434	0.0459214	1	24.9	4	4	By MS/MS	311210000	107590000	80507000	123110000	15	2	2	By MS/MS	179450000	82228000	42480000	54743000	12	2	2	By MS/MS	126180000	50541000	49122000
1257	YHR009C	YHR009C	TDA3	57.613	3	3	8.6	0	5.7789			NaN	NaN	NaN	NaN		NaN	NaN	0	1		NaN	NaN	NaN	NaN		0	0	0		0	0	0	0	0	0	0		0	0	0	0	0	0	0		0	0	0
1258	YHR010W;YDR471W	YHR010W;YDR471W	RPL27B;RPL27A	15.531	9	9	58.1	0	323.31			0.982005	-0.0261979	0.501865	0.760068		0.99715	-0.00411695	0.0400472	0.915357		1.01855	0.0265216	0.401702	0.853987		47.8	8	8	By MS/MS	28260000000	8664400000	9022700000	10573000000	58.1	9	9	By MS/MS	22066000000	7499100000	7879800000	6687500000	47.1	7	7	By MS/MS	26154000000	9633900000	9198300000
1259	YHR012W	YHR012W	VPS29	31.012	4	4	19.5	0	13.21			1.21247	0.277952	1.91253	0.472961		1.16647	0.222147	2.18811	0.586594		1.02845	0.0404755	0.819589	0.904384		14.9	3	3	By MS/MS	170910000	48727000	59741000	62443000	14.9	3	3	By MS/MS	148600000	54837000	49129000	44638000	14.9	3	3	By MS/MS	192890000	74037000	74057000
1260	YHR013C	YHR013C	ARD1	27.603	10	10	40.3	0	57.828			1.04061	0.057429	0.675739	0.964551		1.10901	0.149269	1.01524	0.687761		1.01739	0.0248659	0.288621	0.929737		30.7	6	6	By MS/MS	1276100000	369100000	393080000	513940000	23.1	5	5	By MS/MS	867410000	305310000	293210000	268890000	24.4	7	7	By MS/MS	1686300000	916250000	476460000
1262	YHR018C	YHR018C	ARG4	51.989	25	25	48.2	0	323.31			0.812971	-0.298724	1.27028	0.0718314		0.77247	-0.37245	1.32469	0.10019		0.957266	-0.0630087	0.616145	0.631715		17.7	5	5	By MS/MS	413210000	168940000	118140000	126130000	19.4	7	7	By MS/MS	1262900000	415420000	489040000	358400000	12.3	5	5	By MS/MS	611660000	209680000	207860000
1263	YHR019C	YHR019C	DED81	62.206	31	31	59.4	0	323.31			0.822576	-0.281779	3.25075	0.0877767		0.692671	-0.529757	2.72996	0.0214128	1	0.856027	-0.224272	1.40562	0.124493		41.9	19	19	By MS/MS	3482000000	1366100000	973600000	1142300000	22.6	12	12	By MS/MS	2093600000	603820000	781550000	708190000	29.8	14	14	By MS/MS	2308700000	886740000	678410000
1264	YHR020W	YHR020W		77.385	42	42	64.2	0	323.31			0.901367	-0.149814	1.77523	0.325399		0.873664	-0.19485	1.64745	0.36678		1.00079	0.00113722	0.0182543	0.953015		47.2	28	28	By MS/MS	5313900000	1891900000	1528700000	1893300000	42.6	24	24	By MS/MS	4139600000	1367700000	1540500000	1231400000	50.3	29	29	By MS/MS	7442400000	2721100000	2507500000
1265	YKL156W;YHR021C	YKL156W;YHR021C	RPS27B;RPS27A	8.8793	8	8	53.7	0	106.01			1.08714	0.120534	1.6951	0.787495		1.09676	0.13325	1.13818	0.747183		1.01809	0.0258674	0.4585	0.859752		53.7	8	8	By MS/MS	41078000000	12726000000	12501000000	15851000000	53.7	8	8	By MS/MS	43739000000	15595000000	14023000000	14121000000	53.7	8	8	By MS/MS	43872000000	16138000000	15921000000
1266	YHR023W	YHR023W	MYO1	223.63	6	6	3.4	0	11.021			0.896802	-0.157138	0.748406	0.449469		1.11464	0.15658	0.807638	0.734028		1.19329	0.254941	1.21384	0.194971		0	0	0		0	0	0	0	1	2	2	By MS/MS	298300000	106640000	111130000	80526000	2.3	4	4	By MS/MS	301730000	105120000	111380000
1267	YHR024C	YHR024C	MAS2	53.337	8	8	16.8	0	19.931			0.961421	-0.0567596	0.0889574	0.839361		1.0613	0.0858352	0.109607	0.892987		1.09512	0.131083	0.22698	0.630089		4.4	2	2	By MS/MS	39843000	11848000	14156000	13839000	1.9	1	1	By MS/MS	38287000	9663000	15869000	12755000	1.9	1	1	By matching	22636000	6731000	6041700
1268	YHR025W	YHR025W	THR1	38.712	16	16	58.3	0	191.21			0.815427	-0.294372	2.5562	0.0756805		0.712943	-0.488141	2.53625	0.0334288	1	0.912433	-0.132209	0.998812	0.350907		37.8	9	9	By MS/MS	2989700000	432780000	2089100000	467840000	35	8	8	By MS/MS	2104700000	254080000	1539200000	311380000	44.3	10	10	By MS/MS	3392500000	477270000	2394100000
1269	YHR027C	YHR027C	RPN1	109.49	29	29	42.6	0	210.92			1.19615	0.258393	3.36122	0.497965		1.20578	0.269971	2.07541	0.473873		1.02407	0.0343156	0.43362	0.785986		17.9	14	14	By MS/MS	1747300000	490630000	590040000	666620000	14.7	12	12	By MS/MS	1156600000	412490000	338070000	406060000	14.6	12	12	By MS/MS	1685300000	627080000	585990000
1270	YHR028C	YHR028C	DAP2	93.403	7	7	8.9	0	16.598			0.956468	-0.064212	0.216193	0.668952		0.939843	-0.0895088	0.555403	0.670851		1.00752	0.0108131	0.034616	0.963		4	3	3	By MS/MS	166610000	48456000	48849000	69302000	5.6	4	4	By MS/MS	115930000	42402000	41647000	31881000	3.1	3	3	By MS/MS	163120000	63091000	55992000
1271	YHR029C	YHR029C	YHI9	32.563	7	7	31	0	87.074			0.895166	-0.159773	0.666196	0.443902		0.924274	-0.113607	0.263239	0.617218		0.98972	-0.014908	0.0402724	0.84126		9.5	2	2	By MS/MS	45805000	15832000	14761000	15213000	5.4	1	1	By MS/MS	25063000	8738600	9348700	6976100	7.8	2	2	By MS/MS	43539000	15163000	16338000
1272	YHR030C	YHR030C	SLT2	55.635	3	3	10.5	0	4.2688			0.637918	-0.648558	NaN	0.15812		0.848176	-0.237564	0	0.560232		1.3258	0.406863	0	0.260359		0	0	0		0	0	0	0	6	1	1	By MS/MS	6411000	6411000	0	0	0	0	0		0	0	0
1273	YHR034C	YHR034C	PIH1	39.519	2	2	6.7	0	10.27		1	1.16656	0.222264	0.10142	0.562262		1.03827	0.0541751	0.0313384	0.967594		0.895751	-0.158831	0.103805	0.367976		6.7	2	2	By MS/MS	89477000	25766000	21874000	41838000	2.6	1	1	By MS/MS	32299000	7552800	6747700	17998000	0	0	0		0	0	0
1275	YHR037W	YHR037W	PUT2	64.434	24	24	59.5	0	217.65			1.38914	0.474196	0.852343	0.139952		1.31125	0.390939	0.308541	0.281246		1.10484	0.143836	0.367186	0.362499		7.5	3	3	By MS/MS	82746000	12157000	49108000	21481000	3.1	1	1	By matching	7660600	3081700	1928300	2650500	3.1	1	1	By MS/MS	17461000	6070800	8812700
1276	YHR038W	YHR038W	RRF1	26.406	2	2	8.3	0	5.1624			1.15421	0.20691	0.498371	0.591718		1.17151	0.228367	0.40808	0.577352		1.00625	0.00899071	0.0618336	0.939867		8.3	2	2	By MS/MS	65694000	18390000	24435000	22869000	8.3	2	2	By MS/MS	54416000	21967000	14607000	17842000	8.3	2	2	By MS/MS	81361000	29577000	29140000
1277	YHR039C	YHR039C	MSC7	71.32	14	14	29.3	0	101.57			1.02677	0.0381177	0.184895	0.980937		0.834894	-0.260335	1.919	0.398922		0.890687	-0.167009	0.791278	0.184204		18.9	9	9	By MS/MS	679510000	245910000	192130000	241470000	16.9	8	8	By MS/MS	347160000	119870000	125790000	101510000	18.5	9	9	By MS/MS	614330000	249650000	194120000
1278	YHR039C-A	YHR039C-A	VMA10	12.713	12	12	73.7	0	55.432			1.15066	0.202467	0.727691	0.587388		1.02981	0.042376	0.231953	0.917918		0.926785	-0.109694	0.474379	0.366519		9.6	1	1	By MS/MS	6463700	1694500	2389700	2379600	41.2	4	4	By MS/MS	431290000	162070000	124510000	144700000	41.2	4	4	By MS/MS	544040000	210230000	180700000
1279	YHR042W	YHR042W	NCP1	76.771	19	19	41.7	0	317.75			0.905983	-0.142444	1.28852	0.345683		0.751332	-0.412477	3.8125	0.0701365		0.835692	-0.258956	1.61922	0.077817		38.1	16	16	By MS/MS	2143500000	805470000	643670000	694340000	35	14	14	By MS/MS	1962600000	592080000	790560000	579920000	32.7	14	14	By MS/MS	3022500000	1152400000	970760000
1280	YHR043C;YHR044C	YHR043C	DOG2	27.165	3	3	16.3	0	13.061			NaN	NaN	NaN	NaN		NaN	NaN	0	1		NaN	NaN	NaN	NaN		0	0	0		0	0	0	0	0	0	0		0	0	0	0	0	0	0		0	0	0
1281	YHR045W	YHR045W		62.691	4	4	12.7	0	17.127			1.08638	0.119531	0.329354	0.836878		0.993959	-0.00874235	0.0163482	0.968856		0.890256	-0.167708	0.256062	0.620341		6.1	2	2	By MS/MS	53341000	17006000	18832000	17504000	1.8	1	1	By matching	37364000	17188000	7481900	12694000	0	0	0		0	0	0
1282	YHR046C	YHR046C	INM1	32.823	4	4	15.6	0.009612	2.0106			NaN	NaN	NaN	NaN		NaN	NaN	0	1		NaN	NaN	NaN	NaN		0	0	0		0	0	0	0	0	0	0		0	0	0	0	0	0	0		0	0	0
1283	YHR047C	YHR047C	AAP1	97.661	38	35	57	0	322.16			0.865062	-0.209125	0.223456	0.341598		0.719629	-0.474675	2.02999	0.127595		0.757676	-0.400347	0.753852	0.00222971		6.5	5	2	By MS/MS	65696000	26372000	18084000	21241000	4.3	3	2	By MS/MS	16856000	4834700	5562700	6459100	2.7	2	1	By MS/MS	35058000	16762000	8803100
1284	YHR049W	YHR049W	FSH1	27.339	12	12	70	0	165.71			1.55898	0.6406	2.66588	0.0704182		1.28957	0.366891	2.41943	0.319554		0.859426	-0.218554	0.878868	0.133949		58.4	8	8	By MS/MS	823430000	261770000	263250000	298410000	49.8	7	7	By MS/MS	671670000	230170000	174330000	267170000	41.2	7	7	By MS/MS	952910000	461500000	309400000
1285	YHR051W	YHR051W	COX6	17.341	6	6	43.9	0	46.31			1.16185	0.21643	1.41633	0.554797		1.31248	0.392297	1.9966	0.279554		1.12069	0.164384	0.911029	0.292497		29.7	3	3	By MS/MS	449170000	112840000	136230000	200110000	23.6	2	2	By MS/MS	195650000	67069000	61310000	67268000	23.6	2	2	By MS/MS	302960000	126490000	105260000
1286	YHR052W	YHR052W	CIC1	42.529	14	14	47.3	0	76.588			0.817928	-0.289955	1.27368	0.209802		0.761035	-0.393966	3.06263	0.204953		0.983794	-0.0235721	0.252707	0.791365		23.9	8	8	By MS/MS	1786800000	647650000	614600000	524530000	25	7	7	By MS/MS	627910000	188930000	254220000	184760000	14.6	5	5	By MS/MS	1164500000	346920000	479510000
1287	YHR056C;YHR054C	YHR056C	RSC30	101.33	3	3	5.2	0	5.9389			0.957398	-0.0628094	0.430576	0.612713		1.04639	0.0654235	0.370937	0.898958		1.06041	0.0846281	0.833445	0.402974		3.4	2	2	By MS/MS	440680000	136330000	133510000	170840000	5.2	3	3	By MS/MS	234200000	84742000	86907000	62555000	3.4	2	2	By MS/MS	1113900000	413070000	413960000
1288	YHR060W	YHR060W	VMA22	21.077	5	5	34.3	0	13.91			1.02335	0.0332982	0.0773051	0.961248		0.981056	-0.0275925	0.084431	0.849738		0.914853	-0.128388	0.28167	0.452865		34.3	5	5	By MS/MS	125570000	37566000	43431000	44573000	9.9	2	2	By MS/MS	72748000	30365000	23769000	18614000	3.9	1	1	By MS/MS	23548000	8246200	7950000
1289	YHR062C	YHR062C	RPP1	32.224	3	3	13.7	0	16.919			0.790272	-0.339579	1.43045	0.321875		0.841726	-0.248577	1.45762	0.421108		1.07892	0.109582	0.27834	0.700539		8.9	2	2	By MS/MS	76669000	27738000	21074000	27857000	8.9	2	2	By MS/MS	88197000	29501000	35229000	23467000	13.7	3	3	By MS/MS	136900000	39973000	50375000
1290	YHR063C	YHR063C	PAN5	42.821	16	16	50.4	0	103.06			0.652779	-0.615334	0.349462	0.0133526		0.735054	-0.444078	0.274942	0.153703		1.11667	0.159204	0.622833	0.309222		9	3	3	By MS/MS	110680000	33284000	29832000	47569000	6.6	2	2	By MS/MS	84727000	31324000	28043000	25360000	3.7	1	1	By MS/MS	95420000	36529000	36586000
1291	YHR064C	YHR064C	SSZ1	58.237	40	40	80.9	0	323.31	1	1	1.02402	0.034245	1.54786	0.988745		0.985388	-0.021236	0.494069	0.85892		0.98159	-0.0268075	0.778628	0.808732		69.7	32	32	By MS/MS	34322000000	10505000000	10700000000	13118000000	75.5	35	35	By MS/MS	32032000000	10045000000	10270000000	11717000000	75.1	35	35	By MS/MS	31816000000	11487000000	10770000000
1292	YHR065C	YHR065C	RRP3	55.968	7	7	19.6	0	38.925			0.883451	-0.178778	0.568604	0.404931		0.885413	-0.175577	1.79158	0.488818		1.08794	0.121605	0.223408	0.57211		10	3	3	By MS/MS	172430000	52025000	57844000	62558000	2.6	1	1	By MS/MS	16684000	5915700	5572000	5196700	15.4	5	5	By MS/MS	421270000	154350000	146830000
1293	YHR066W	YHR066W	SSF1	51.763	7	2	23.6	0	36.278			0.756436	-0.402711	2.41116	0.243416		0.805589	-0.311885	1.91641	0.326742		1.02549	0.0363091	0.168753	0.956931		18.5	5	2	By MS/MS	49701000	18273000	13382000	18046000	8.6	3	2	By MS/MS	77372000	23750000	29648000	23974000	13.9	4	1	By MS/MS	12003000	3458400	3874700
1294	YHR068W	YHR068W	DYS1	42.892	24	24	74.2	0	319.9			0.972741	-0.0398728	0.252146	0.70365		0.87069	-0.199769	1.04206	0.355978		0.862493	-0.213416	1.09134	0.142909		19.4	5	5	By MS/MS	416500000	146370000	138600000	131520000	16	4	4	By MS/MS	189390000	52459000	72552000	64377000	16.3	4	4	By MS/MS	212890000	72538000	79624000
1295	YHR069C	YHR069C	RRP4	39.427	6	6	21.7	0	22.555			0.837914	-0.255126	1.06765	0.450047		0.921867	-0.11737	0.448558	0.660429		1.00491	0.00706238	0.0115941	0.932329		13.9	4	4	By MS/MS	78015000	29372000	21055000	27587000	10	3	3	By MS/MS	80562000	30841000	27244000	22477000	6.7	2	2	By MS/MS	97463000	33102000	29989000
1296	YHR070W	YHR070W	TRM5	56.514	3	3	7.8	0	10.468			0.913627	-0.130323	0.238512	0.508327		1.00491	0.00706665	0.0148132	0.900403		1.04088	0.0578001	0.287151	0.829679		3.4	1	1	By MS/MS	22405000	10689000	5875700	5840500	4.8	2	2	By MS/MS	212420000	72946000	69816000	69659000	4.8	2	2	By MS/MS	183580000	61012000	65560000
1297	YHR072W	YHR072W	ERG7	83.459	2	2	3.8	0	8.5474			0.771729	-0.373833	1.8179	0.277462		0.9237	-0.114504	0.478971	0.666216		1.04671	0.0658569	0.360821	0.851412		3.8	2	2	By MS/MS	61103000	22856000	16493000	21754000	1.8	1	1	By MS/MS	50605000	19673000	17475000	13457000	1.8	1	1	By MS/MS	44301000	17480000	13560000
1298	YHR072W-A	YHR072W-A	NOP10	6.6356	4	4	44.8	0	9.6333			0.877765	-0.188093	2.05096	0.3866		0.815763	-0.293778	3.15195	0.289529		0.995192	-0.0069527	0.0952296	0.878647		44.8	4	4	By MS/MS	127680000	47595000	37165000	42918000	17.2	2	2	By MS/MS	205470000	61710000	84353000	59406000	32.8	3	3	By MS/MS	243630000	85577000	81443000
1299	YHR073W	YHR073W	OSH3	113.76	3	3	3.5	0	9.3202			2.0452	1.03224	1.4121	0.00763249	1	1.98325	0.987864	1.09516	0.00988325		0.950358	-0.0734576	0.168602	0.821557		2.6	2	2	By MS/MS	16624000	3579100	5322600	7722400	0	0	0		0	0	0	0	0.9	1	1	By MS/MS	36688000	15450000	13642000
1300	YHR074W	YHR074W	QNS1	80.685	14	14	27.5	0	98.912			0.964195	-0.0526037	0.162403	0.699108		0.9446	-0.0822252	0.12621	0.687413		1.12899	0.175035	0.345751	0.39095		12.7	5	5	By MS/MS	99219000	29095000	29854000	40270000	0	0	0		0	0	0	0	2.1	1	1	By MS/MS	0	0	0
1301	YHR076W	YHR076W	PTC7	37.782	4	4	18.4	0	12.125			1.16038	0.214599	1.86314	0.576879		1.08086	0.112179	0.297041	0.831593		0.972936	-0.0395836	0.0643917	0.753387		11.4	3	3	By MS/MS	114690000	31290000	34680000	48718000	0	0	0		0	0	0	0	3.2	1	1	By MS/MS	80986000	34545000	25579000
1303	YHR081W	YHR081W	LRP1	21.045	4	4	31	0	12.651			0.932221	-0.101256	0.067274	0.743915		0.764945	-0.386573	0.595725	0.234609		0.820881	-0.284755	0.399094	0.128718		20.1	3	3	By MS/MS	53945000	21162000	13724000	19059000	17.9	2	2	By MS/MS	102320000	28189000	26708000	47427000	7.1	1	1	By MS/MS	65044000	17720000	18235000
1304	YHR083W	YHR083W	SAM35	37.404	2	2	10.6	0.0007946	3.4825			0.928368	-0.107231	0.123034	0.758889		0.828088	-0.272144	0.706578	0.506291		0.728428	-0.457142	0.574527	0.185512		5.5	1	1	By MS/MS	24350000	6368000	8799100	9183000	5.5	1	1	By matching	23796000	5835300	9371200	8589700	5.5	1	1	By matching	34573000	11633000	12499000
1305	YHR085W	YHR085W	IPI1	37.866	2	2	9.9	0	7.4286			0.862813	-0.21288	0.370674	0.601323		1.03175	0.0450948	0.0684428	0.921586		1.29563	0.373655	0.960389	0.301857		3.6	1	1	By MS/MS	16286000	3888500	5648100	6749500	3.6	1	1	By MS/MS	4400600	1309100	2317000	774420	3.6	1	1	By MS/MS	13291000	4882300	5223200
1306	YHR087W	YHR087W	RTC3	12.009	8	8	71.2	0	118.47			3.09749	1.6311	0.775266	5.04453e-08		4.13535	2.04801	1.12187	1.12863e-08		1.35319	0.436369	0.492318	0.00335825		9.9	1	1	By MS/MS	36179000	734450	14918000	20527000	8.1	1	1	By MS/MS	78991000	30139000	23094000	25758000	18	2	2	By MS/MS	136800000	53623000	55245000
1307	YHR088W	YHR088W	RPF1	35.121	4	4	19.3	0	24.312			0.71332	-0.487378	1.87687	0.0542947		0.655874	-0.608509	3.01063	0.0417235	1	0.902889	-0.147379	1.29285	0.320772		5.1	1	1	By MS/MS	201930000	85201000	50677000	66049000	13.2	3	3	By MS/MS	284380000	71715000	116700000	95961000	9.5	2	2	By MS/MS	247730000	78647000	80267000
1308	YHR089C	YHR089C	GAR1	21.48	8	8	47.3	0	77.22			0.872922	-0.196076	2.1566	0.216025		0.850602	-0.233443	1.43547	0.287496		0.986291	-0.0199146	0.170854	0.843915		45.4	7	7	By MS/MS	1933300000	732770000	591800000	608730000	33.7	5	5	By MS/MS	1510400000	508340000	559990000	442100000	40	6	6	By MS/MS	1415200000	508600000	483060000
1309	YHR094C	YHR094C	HXT1	63.261	10	6	22.1	0	85.57			0.950205	-0.0736886	0.454815	0.657658		0.880277	-0.18397	0.430972	0.547682		1.03615	0.0512388	0.177604	0.786782		20	9	6	By MS/MS	949710000	330400000	306940000	312370000	8.6	4	3	By MS/MS	346480000	96095000	155620000	94767000	13.7	6	4	By MS/MS	401140000	146670000	159430000
1311	YHR097C	YHR097C		40.662	3	3	10.7	0	117.68			1.54886	0.63121	1.84378	0.0624138		2.04559	1.03252	1.82208	0.00217528	1	1.4299	0.515913	1.73137	0.00639349	1	7.9	2	2	By MS/MS	196370000	47945000	56512000	91910000	7.9	2	2	By MS/MS	113680000	58526000	24413000	30741000	7.9	2	2	By MS/MS	118610000	43945000	49473000
1312	YHR098C	YHR098C	SFB3	103.95	13	13	17.1	0	44.533			1.05807	0.0814283	0.86917	0.899037		1.07576	0.105362	0.995197	0.780133		1.01508	0.0215968	0.490928	0.947715		13.1	9	9	By MS/MS	759720000	239580000	229400000	290740000	6.9	6	6	By MS/MS	348280000	115210000	122560000	110510000	8.7	8	8	By MS/MS	824450000	314040000	265030000
1313	YHR099W	YHR099W	TRA1	433.17	11	11	3.3	0	20.81			1.0749	0.104196	0.283753	0.837509		0.740517	-0.433396	0.420721	0.163718		0.765341	-0.385826	0.353584	0.00317627		2.2	7	7	By MS/MS	375280000	110240000	140210000	124830000	0.8	2	2	By MS/MS	1416900000	484010000	573220000	359670000	1.4	4	4	By MS/MS	925040000	316210000	356000000
1315	YHR104W	YHR104W	GRE3	37.118	26	26	59.3	0	272.86			4.14956	2.05296	3.36089	2.09217e-09	1	5.5011	2.45972	5.14513	2.1576e-12	1	1.30731	0.386598	1.52073	2.37718e-05	1	41.6	13	13	By MS/MS	1946400000	197640000	718020000	1030700000	44	13	13	By MS/MS	3446700000	1429900000	347550000	1669200000	45.9	13	13	By MS/MS	3156800000	1340900000	1410600000
1316	YHR107C	YHR107C	CDC12	46.667	15	15	45.7	0	120.39			1.11929	0.162579	1.97134	0.685024		1.11484	0.156843	1.29542	0.672245		0.985713	-0.0207607	0.151593	0.807467		29.5	9	9	By MS/MS	647950000	192060000	209010000	246880000	19.9	6	6	By MS/MS	470000000	163980000	150440000	155580000	29.2	8	8	By MS/MS	930670000	345640000	335550000
1317	YHR108W	YHR108W	GGA2	64.346	8	8	25.1	0	62.728			1.13009	0.176433	2.83354	0.650402		1.15802	0.211655	0.911856	0.564409		0.968275	-0.0465108	0.140137	0.663855		16.4	6	6	By MS/MS	272120000	78045000	101710000	92369000	10.6	3	3	By MS/MS	578100000	200860000	164990000	212240000	17.8	5	5	By MS/MS	400100000	161040000	136880000
1319	YHR111W	YHR111W	UBA4	49.361	3	3	6.6	0	4.0029			1.18077	0.239729	0.283928	0.596027		0.832195	-0.265007	0.132915	0.517195		0.726035	-0.461889	0.418701	0.181039		4.8	2	2	By MS/MS	27978000	8364500	10077000	9536500	2.5	1	1	By MS/MS	31695000	9800000	12952000	8943400	0	0	0		0	0	0
1320	YHR113W	YHR113W	APE4	54.173	8	8	28	0	20.282			0.97472	-0.0369406	0.027853	0.740555		1.50113	0.586052	1.51779	0.0937299		1.50955	0.594119	0.464162	0.00160126		13.1	3	3	By MS/MS	63213000	13555000	24613000	25045000	2	1	1	By matching	27787000	7221100	8726700	11839000	5.1	1	1	By MS/MS	29323000	8301200	13757000
1322	YHR117W	YHR117W	TOM71	71.855	6	6	14.4	0	19.236			0.887702	-0.171853	0.368017	0.418889		1.03437	0.0487457	0.179335	0.996606		1.24021	0.310579	1.65931	0.109362		11.1	5	5	By MS/MS	191770000	54601000	55297000	81868000	1.7	1	1	By MS/MS	70678000	28909000	24421000	17347000	1.7	1	1	By MS/MS	144940000	60171000	47071000
1324	YHR121W	YHR121W	LSM12	21.313	5	5	29.4	0	33.253			1.22509	0.292886	1.30638	0.436631		1.05703	0.0800209	0.193342	0.906637		0.929136	-0.106038	0.191688	0.521654		23	4	4	By MS/MS	171500000	52409000	53886000	65202000	5.9	1	1	By MS/MS	0	0	0	0	13.9	2	2	By MS/MS	69783000	26200000	21555000
1325	YHR123W	YHR123W	EPT1	44.559	2	2	5.6	0.0082526	2.1065			1.20833	0.273009	0.820916	0.535327		1.04256	0.0601333	0.0317303	0.890226		0.729896	-0.454238	0.450882	0.188288		0	0	0		0	0	0	0	3.3	1	1	By MS/MS	38625000	9596000	13928000	15101000	3.3	1	1	By MS/MS	95763000	44180000	30050000
1326	YHR127W	YHR127W		27.132	3	3	15.6	0	7.8821			0.65827	-0.603248	0.427064	0.0195773		0.897197	-0.156503	0.0655174	0.526753		1.2703	0.345174	0.39968	0.0733335		15.6	3	3	By MS/MS	324810000	48171000	73877000	202760000	11.1	2	2	By MS/MS	78870000	23023000	28729000	27118000	9.5	2	2	By MS/MS	70956000	27161000	23092000
1327	YHR128W	YHR128W	FUR1	24.594	20	20	89.4	0	281.31			0.927038	-0.1093	1.84905	0.446535		0.925867	-0.111123	2.06783	0.580268		1.00463	0.00667118	0.0968789	0.981927		70.8	13	13	By MS/MS	3282800000	1232100000	910350000	1140400000	59.3	11	11	By MS/MS	2778400000	972030000	992380000	814030000	68.1	14	14	By MS/MS	5866700000	2235800000	1996200000
1328	YHR132C	YHR132C	ECM14	49.829	6	6	18.8	0	36.191			0.897861	-0.155436	0.216408	0.453087		0.828799	-0.270905	0.702397	0.323083		0.89542	-0.159363	0.628545	0.287069		8.8	3	3	By MS/MS	174740000	48782000	62133000	63830000	8.8	3	3	By MS/MS	152380000	47353000	49958000	55073000	5.8	2	2	By MS/MS	152340000	37137000	51411000
1329	YHR133C	YHR133C	NSG1	32.214	5	5	27.5	0	32.656			0.765622	-0.385296	1.50591	0.117965		0.786635	-0.346233	0.782117	0.221705		0.90491	-0.144154	0.839844	0.330265		12	3	3	By MS/MS	179190000	63532000	47859000	67802000	2.7	1	1	By matching	102460000	35536000	32574000	34347000	9.3	2	2	By MS/MS	223810000	75800000	60156000
1330	YHR135C	YHR135C	YCK1	61.714	5	5	14.7	0	69.197			0.888901	-0.169906	1.07068	0.422862		0.823613	-0.279962	0.98669	0.309504		0.936481	-0.0946778	0.360244	0.498054		13.2	4	4	By MS/MS	335160000	117250000	105460000	112460000	6.9	3	3	By MS/MS	178480000	53205000	68147000	57128000	13.2	4	4	By MS/MS	316400000	117070000	102650000
1331	YHR137W	YHR137W	ARO9	58.527	28	28	59.3	0	260.89			1.67553	0.744615	3.16208	0.0342473	1	1.33029	0.41174	2.54627	0.260774		0.806709	-0.309879	1.77573	0.0359729	1	35.9	17	17	By MS/MS	2917500000	729110000	1088300000	1100100000	35.7	17	17	By MS/MS	1434000000	469510000	381610000	582850000	25.3	12	12	By MS/MS	2361300000	984950000	861390000
1332	YHR138C	YHR138C		12.752	2	2	26.3	0	5.7046			NaN	NaN	NaN	NaN		NaN	NaN	0	1		NaN	NaN	NaN	NaN		0	0	0		0	0	0	0	0	0	0		0	0	0	0	0	0	0		0	0	0
1333	YNL162W;YHR141C	YNL162W;YHR141C	RPL42B;RPL42A	12.211	5	5	37.7	0	14.569			0.949559	-0.0746699	1.94761	0.567824		0.838622	-0.253907	1.09297	0.250531		0.893912	-0.161796	0.663442	0.259853		30.2	4	4	By MS/MS	2106400000	694430000	667600000	744410000	15.1	2	2	By MS/MS	1246500000	282190000	513630000	450730000	22.6	3	3	By MS/MS	2119100000	555390000	804940000
1334	YHR142W	YHR142W	CHS7	34.898	2	2	6.6	0.0051508	2.4031		1	1.00055	0.000796388	0.0011293	0.843335		1.27717	0.352952	0.261988	0.341722		1.08782	0.121446	0.06403	0.572702		6.6	2	2	By MS/MS	423160000	276680000	74320000	72162000	3.2	1	1	By MS/MS	110340000	68752000	24196000	17391000	6.6	2	2	By MS/MS	347720000	187940000	83033000
1335	YHR143W-A	YHR143W-A	RPC10	7.7159	3	3	51.4	0	27.425			0.91426	-0.129324	0.709444	0.514549		0.894114	-0.16147	1.05041	0.596221		0.996898	-0.00448198	0.0367058	0.902098		51.4	3	3	By MS/MS	770280000	242080000	217910000	310290000	51.4	3	3	By MS/MS	531860000	179140000	195320000	157400000	51.4	3	3	By MS/MS	976530000	352910000	330450000
1336	YHR144C	YHR144C	DCD1	35.646	3	3	9	0	4.7544			1.04183	0.0591197	0.186437	0.903586		0.994679	-0.007697	0.0117397	0.89334		0.968112	-0.0467534	0.0566942	0.726777		9	3	3	By MS/MS	110100000	40191000	35694000	34211000	3.5	1	1	By MS/MS	33162000	13417000	11671000	8074700	3.5	1	1	By MS/MS	42054000	16768000	13318000
1337	YHR146W	YHR146W	CRP1	51.115	15	15	40.4	0	77.279			1.13064	0.177141	0.564089	0.662004		1.03335	0.0473301	0.203921	0.940327		0.947898	-0.0771964	1.06391	0.567121		26.2	10	10	By MS/MS	1947900000	528500000	518770000	900670000	28.2	10	10	By MS/MS	1077700000	384720000	364810000	328220000	25.4	9	9	By MS/MS	1177000000	475990000	412260000
1338	YHR147C	YHR147C	MRPL6	23.889	3	3	23.8	0	7.077			1.28905	0.366304	0.748739	0.325036		1.12149	0.165421	0.329585	0.71096		1.07805	0.10843	0.124731	0.704394		23.8	3	3	By MS/MS	96172000	38021000	22003000	36148000	0	0	0		0	0	0	0	6.5	1	1	By MS/MS	50428000	21355000	16538000
1339	YHR148W	YHR148W	IMP3	21.885	4	4	26.8	0	28.214			0.963368	-0.0538406	0.0787677	0.712335		0.84808	-0.237728	0.529101	0.440224		0.975551	-0.0357103	0.198982	0.722945		26.8	4	4	By MS/MS	483160000	200940000	133560000	148660000	13.7	2	2	By MS/MS	287930000	102410000	89143000	96379000	13.7	2	2	By MS/MS	351340000	115230000	113140000
1342	YHR158C	YHR158C	KEL1	131.09	7	7	7.2	0	15.907			0.654331	-0.611907	0.255235	0.0802414		0.882443	-0.180425	0.179261	0.538676		1.49485	0.580003	0.358927	0.0121754		2.8	3	3	By MS/MS	30724000	8594100	11540000	10589000	0.9	1	1	By MS/MS	0	0	0	0	0.9	1	1	By MS/MS	6124300	2240800	1794100
1344	YHR163W	YHR163W	SOL3	27.784	15	15	77.9	0	163			0.929973	-0.104739	NaN	0.575764		1.48976	0.575078	0	0.111313		1.6707	0.740453	0	4.77822e-07		0	0	0		0	0	0	0	0	0	0		0	0	0	0	0	0	0		0	0	0
1345	YHR164C	YHR164C	DNA2	171.69	2	2	1.1	0.00079051	3.3993			1.53711	0.620224	NaN	0.119588		1.24034	0.310737	0	0.425086		0.83901	-0.25324	0	0.459159		0	0	0		0	0	0	0	0	0	0		0	0	0	0	0	0	0		0	0	0
1347	YHR169W	YHR169W	DBP8	47.878	5	5	13.7	0	11.895			0.808765	-0.306207	0.744158	0.199279		0.682881	-0.550293	0.733226	0.0635206		1.01288	0.0184601	0.0654407	0.999493		11.1	4	4	By MS/MS	229280000	87028000	64047000	78204000	4.6	2	2	By MS/MS	44939000	14899000	16515000	13525000	7.7	3	3	By MS/MS	369630000	74875000	80679000
1348	YHR170W	YHR170W	NMD3	59.095	17	17	39.6	0	231.44			0.831777	-0.265731	2.00543	0.105399		0.756582	-0.402431	2.61754	0.0768789		0.967551	-0.0475897	0.715406	0.705235		29.5	12	12	By MS/MS	2631700000	1067000000	690560000	874120000	30.3	12	12	By MS/MS	2040800000	680070000	759690000	601030000	26.6	11	11	By MS/MS	1917600000	774180000	573030000
1350	YHR174W	YHR174W	ENO2	46.914	51	26	94.3	0	323.31			1.19049	0.251558	2.84277	0.510887		1.03133	0.0445091	0.86132	0.946795		0.879746	-0.184841	2.18247	0.201331		73.5	25	10	By MS/MS	26014000000	7460900000	9186600000	9366400000	75.3	27	11	By MS/MS	35424000000	11054000000	11901000000	12469000000	74.8	27	9	By MS/MS	24305000000	9289100000	8465300000
1351	YHR179W;YPL171C	YHR179W	OYE2	45.01	33	33	75.5	0	323.31			1.45516	0.541176	2.24089	0.129805		1.14774	0.198799	0.660643	0.609229		0.811908	-0.300611	2.02757	0.0417011	1	38.2	13	13	By MS/MS	1964700000	542970000	716350000	705360000	44.8	13	13	By MS/MS	2060900000	669930000	650650000	740280000	40	12	12	By MS/MS	2567300000	1063500000	901230000
1352	YHR181W	YHR181W	SVP26	26.283	4	4	15.4	0	8.8264			1.14164	0.191109	0.842398	0.662821		1.1414	0.19081	0.987279	0.655398		1.02958	0.0420583	0.0880359	0.897514		14	3	3	By MS/MS	106630000	31136000	33515000	41980000	8.8	2	2	By MS/MS	184080000	82720000	53293000	48066000	8.8	2	2	By MS/MS	103250000	46931000	32704000
1353	YHR183W	YHR183W	GND1	53.543	46	34	93	0	323.31			1.10426	0.143077	1.65529	0.736643		0.984368	-0.022731	0.236278	0.854021		0.917834	-0.123695	1.47052	0.380467		88.1	38	27	By MS/MS	32868000000	9959400000	11197000000	11712000000	92.2	38	28	By MS/MS	34454000000	11223000000	11921000000	11310000000	88.1	37	26	By MS/MS	33438000000	13029000000	11624000000
1354	YHR186C	YHR186C	KOG1	177.61	2	2	1.2	0.0034039	2.7796			1.0096	0.0137839	NaN	0.952132		1.02837	0.0403633	0	0.931481		1.09461	0.130413	0	0.725865		0	0	0		0	0	0	0	0.4	1	1	By MS/MS	49202000	15608000	16839000	16755000	0.8	1	1	By MS/MS	0	0	0
1355	YHR187W	YHR187W	IKI1	35.219	4	4	19.4	0	12.17			1.20409	0.267941	0.50857	0.479061		1.13256	0.179593	0.454848	0.6799		0.978939	-0.030709	0.130039	0.78673		15.5	3	3	By MS/MS	135230000	45837000	42237000	47154000	10.7	2	2	By MS/MS	69538000	24712000	23050000	21775000	14.6	3	3	By MS/MS	76921000	29113000	28130000
1356	YHR188C	YHR188C	GPI16	68.771	8	8	18.2	0	20.995			0.992777	-0.0104578	0.0327194	0.812316		0.909749	-0.13646	0.361237	0.568172		0.916442	-0.125885	0.640186	0.387439		11.8	6	6	By MS/MS	420840000	119810000	141300000	159730000	4.1	2	2	By MS/MS	65436000	22294000	20202000	22940000	10.2	5	5	By MS/MS	571730000	247820000	180170000
1357	YHR190W	YHR190W	ERG9	51.719	14	14	38.7	0	143.11			1.1044	0.143265	2.46915	0.736223		1.10655	0.146072	2.21954	0.719377		1.00463	0.00666409	0.0802505	0.98189		29.3	10	10	By MS/MS	1641800000	531440000	485000000	625370000	31.8	11	11	By MS/MS	1604500000	588300000	497350000	518830000	29.3	10	10	By MS/MS	1770400000	666170000	627590000
1359	YHR193C	YHR193C	EGD2	18.709	9	9	55.7	0	202.44		1	1.03722	0.0527211	0.877669	0.945145		1.02434	0.0346914	0.736704	0.969327		1.01867	0.0266876	0.661955	0.852525		55.7	8	8	By MS/MS	8834900000	2797200000	2748000000	3289700000	55.7	9	9	By MS/MS	13768000000	4915700000	4704400000	4148100000	48.3	8	8	By MS/MS	9888400000	3494900000	3627000000
1360	YHR196W	YHR196W	UTP9	65.271	9	9	17	0	50.841			0.972751	-0.0398575	0.198092	0.751784		1.04882	0.0687654	0.306307	0.85964		1.03732	0.05286	0.135902	0.778175		14.1	7	7	By MS/MS	1565200000	460640000	569010000	535560000	3.8	2	2	By MS/MS	290100000	78955000	72430000	138710000	3.8	2	2	By MS/MS	301580000	89513000	78957000
1361	YHR197W	YHR197W	RIX1	86.738	8	8	13.5	0	22.405			0.966025	-0.049868	0.107791	0.706287		0.840384	-0.250879	0.524327	0.354461		0.887517	-0.172153	1.45611	0.253828		6.3	4	4	By MS/MS	265640000	98522000	78521000	88602000	4.7	3	3	By MS/MS	131530000	42375000	50847000	38305000	6.6	4	4	By MS/MS	438690000	218490000	139360000
1362	YHR198C	YHR198C	AIM18	36.501	3	3	10	0	5.9969			1.20021	0.263289	0.278458	0.55273		1.56591	0.646998	0.509334	0.0924336		1.25092	0.322986	0.87714	0.373236		6.5	2	2	By MS/MS	56590000	12610000	18774000	25205000	0	0	0		0	0	0	0	6.9	2	2	By MS/MS	68733000	18443000	31422000
1363	YHR199C	YHR199C	AIM46	34.113	3	3	12.3	0	14.034			1.32197	0.402692	1.3957	0.261767		1.29625	0.374345	1.31226	0.308995		1.06056	0.0848199	1.34293	0.716411		12.3	3	3	By MS/MS	157960000	46173000	52930000	58855000	12.3	2	2	By MS/MS	127650000	48687000	38764000	40200000	5.2	1	1	By MS/MS	136990000	51436000	56636000
1364	YHR200W	YHR200W	RPN10	29.747	9	9	46.6	0	137.48			1.32439	0.405323	1.48234	0.215196		1.19736	0.25986	1.31742	0.477039		0.934332	-0.0979926	0.92494	0.414351		26.5	4	4	By MS/MS	405620000	124490000	133560000	147580000	29.5	5	5	By MS/MS	499730000	185960000	135740000	178020000	22.8	4	4	By MS/MS	1273000000	543480000	455660000
1365	YHR201C	YHR201C	PPX1	45.051	14	14	39.5	0	42.594			1.03192	0.0453291	0.481736	0.9977		0.918901	-0.122019	1.57098	0.685725		1.00473	0.00680749	0.0839323	0.968638		10.3	4	4	By MS/MS	280750000	98877000	73137000	108740000	8.6	3	3	By MS/MS	135800000	49295000	51389000	35113000	10.3	4	4	By MS/MS	216370000	91609000	66717000
1366	YJR145C;YHR203C	YJR145C;YHR203C	RPS4B;RPS4A	29.41	32	32	77	0	323.31			1.03463	0.049113	1.71031	0.953651		1.04835	0.0681164	1.36382	0.892822		1.03629	0.0514273	1.43318	0.642922		69.7	25	25	By MS/MS	56049000000	18058000000	17132000000	20859000000	72.8	27	27	By MS/MS	66958000000	24148000000	22404000000	20407000000	71.6	27	27	By MS/MS	62081000000	23501000000	21983000000
1367	YHR205W	YHR205W	SCH9	91.81	3	3	5.8	0.0015662	3.3078			1.10703	0.14669	0.118344	0.713501		0.843115	-0.246198	0.249581	0.424942		0.781892	-0.354959	1.1363	0.06229		4	2	2	By MS/MS	39898000	11363000	11555000	16981000	1.1	1	1	By matching	43892000	16564000	10535000	16793000	2.9	2	2	By MS/MS	111270000	38066000	31896000
1369	YHR207C	YHR207C	SET5	60.547	3	3	6.3	0	8.6029			1.2387	0.308827	NaN	0.473675		1.179	0.237564	0	0.545159		0.90927	-0.137219	0	0.683213		4.2	2	2	By MS/MS	70944000	21939000	21188000	27817000	0	0	0		0	0	0	0	0	0	0		0	0	0
1370	YHR208W	YHR208W	BAT1	43.596	25	21	70.2	0	306.59			0.875268	-0.192203	1.54218	0.224014		1.01417	0.0202965	0.155172	0.996515		1.18924	0.250044	3.31305	0.00707628	1	42.5	11	9	By MS/MS	2302600000	747280000	653100000	902210000	33.6	10	8	By MS/MS	1928700000	661350000	704430000	562940000	31.6	9	7	By MS/MS	1769900000	548510000	695660000
1371	YHR216W;YAR073W	YHR216W	IMD2	56.529	29	13	65.8	0	157.37			0.817909	-0.289987	1.16052	0.0797284		0.638614	-0.646985	2.0328	0.00527065	1	0.806487	-0.310276	1.14466	0.0357436		50.5	23	10	By MS/MS	4564900000	1634700000	1357800000	1572400000	57.9	24	10	By MS/MS	2859500000	715850000	1323800000	819870000	46.3	20	11	By MS/MS	3256600000	1182100000	981950000
1376	YIL005W	YIL005W	EPS1	81.218	7	7	11.6	0	15.405			0.990436	-0.0138639	0.0398185	0.802983		0.785212	-0.348845	1.45582	0.218653		0.886812	-0.173299	0.563755	0.250987		5.3	3	3	By MS/MS	104410000	35069000	33709000	35629000	2.7	2	2	By MS/MS	45676000	14010000	17130000	14535000	3	2	2	By MS/MS	79960000	32914000	22315000
1378	YIL009W	YIL009W	FAA3	77.946	4	3	6.8	0	8.363			0.899663	-0.152543	0.587761	0.638675		0.809526	-0.30485	1.06607	0.336492		0.825075	-0.277402	1.24394	0.138064		4.5	3	2	By MS/MS	42556000	14712000	12352000	15492000	3	2	1	By MS/MS	48112000	15419000	16458000	16236000	3	2	1	By MS/MS	98731000	36732000	28661000
1379	YIL010W	YIL010W	DOT5	24.119	2	2	8.4	0.0069444	2.3004			0.908138	-0.139016	0.448063	0.491382		0.840716	-0.25031	0.675427	0.416942		0.937388	-0.0932819	0.693947	0.434604		4.2	1	1	By MS/MS	742070000	248290000	224180000	269600000	0	0	0		0	0	0	0	0	0	0		0	0	0
1380	YIL014W	YIL014W	MNT3	72.409	3	3	5.9	0	13.296			0.9096	-0.136696	0.539607	0.670543		0.883824	-0.178169	0.360778	0.542831		0.861715	-0.214718	0.200863	0.240014		3	2	2	By MS/MS	36856000	13921000	10445000	12490000	1.7	1	1	By MS/MS	35687000	16036000	11590000	8061500	1.7	1	1	By MS/MS	66395000	21293000	20496000
1381	YIL015W	YIL015W	BAR1	63.729	2	2	3.4	0	4.7081			NaN	NaN	NaN	NaN		NaN	NaN	0	1		NaN	NaN	NaN	NaN		0	0	0		0	0	0	0	0	0	0		0	0	0	0	0	0	0		0	0	0
1382	YIL016W	YIL016W	SNL1	18.306	4	4	25.8	0	16.002	1	1	0.923593	-0.114671	1.22806	0.544463		0.825998	-0.27579	2.63878	0.315711		0.942429	-0.085544	0.36088	0.533346		25.8	4	4	By MS/MS	375190000	149050000	113100000	113050000	15.1	3	3	By MS/MS	180940000	57433000	70326000	53181000	25.8	4	4	By MS/MS	333970000	113930000	122680000
1383	YIL020C	YIL020C	HIS6	29.556	3	3	13	0.00079239	3.4384			0.720031	-0.473869	1.44717	0.172338		0.576207	-0.795342	1.11993	0.0200047		0.799013	-0.323709	0.660019	0.0871482		7.7	2	2	By MS/MS	28858000	10010000	9975100	8873400	0	0	0		0	0	0	0	3.8	1	1	By MS/MS	9530100	3101400	2487200
1384	YIL021W	YIL021W	RPB3	35.297	3	3	18.9	0	29.049			1.07263	0.101154	1.04166	0.810929		0.996812	-0.00460681	0.0149377	0.900145		0.91683	-0.125274	0.321614	0.462132		18.9	3	3	By MS/MS	140340000	45645000	41281000	53413000	5.7	1	1	By MS/MS	25715000	6476600	9588400	9649600	9.1	2	2	By MS/MS	106370000	46252000	34255000
1385	YIL022W	YIL022W	TIM44	48.854	13	13	33.2	0	56.656	1		1.13025	0.176646	2.61185	0.649876		1.13538	0.183169	1.1677	0.619424		0.997889	-0.00304865	0.0469576	0.910518		30.2	11	11	By MS/MS	990390000	310760000	315270000	364370000	31.1	12	12	By MS/MS	655990000	239580000	182080000	234330000	29.2	11	11	By MS/MS	1089700000	444790000	376850000
1386	YIL026C	YIL026C	IRR1	133.01	3	3	3.2	0	9.2834			1.24565	0.316903	0.137371	0.349431		0.981124	-0.0274932	0.00541097	0.91659		1.2076	0.272138	0.126992	0.0722463		3.2	3	3	By MS/MS	286300000	240130000	11876000	34298000	2.2	2	2	By MS/MS	561010000	392210000	72214000	96586000	2.2	2	2	By MS/MS	441840000	395000000	14268000
1387	YIL027C	YIL027C	EMC5	15.907	3	3	35.5	0	48.972		1	1.08592	0.118915	1.09297	0.798231		1.01977	0.028241	0.36567	0.949336		1.00803	0.011542	0.0862235	0.996636		35.5	3	3	By MS/MS	511250000	166460000	154250000	190540000	35.5	3	3	By MS/MS	394500000	117620000	170060000	106810000	35.5	3	3	By MS/MS	623130000	210600000	253270000
1388	YIL030C	YIL030C	SSM4	151.45	9	9	8.9	0	62.9			1.18125	0.24031	1.21135	0.501194		1.06905	0.0963336	0.670206	0.799569		0.915949	-0.126661	0.793938	0.303575		6.3	6	6	By MS/MS	777120000	121260000	508710000	147140000	5.2	6	6	By MS/MS	239100000	84025000	74168000	80903000	4.9	6	6	By MS/MS	927460000	230140000	562730000
1389	YIL033C	YIL033C	BCY1	47.218	9	9	21.9	0	29.549			1.37792	0.462497	1.59436	0.151063		1.51719	0.6014	3.14304	0.0957322		1.09311	0.128435	0.723284	0.421312		20.2	8	8	By MS/MS	754830000	173500000	215620000	365710000	12.3	5	5	By MS/MS	413410000	170750000	112490000	130170000	16.6	7	7	By MS/MS	931050000	362120000	371970000
1390	YIL034C	YIL034C	CAP2	32.629	7	7	30.7	0	54.152			1.32275	0.40354	1.35915	0.217472		1.3685	0.452593	1.62007	0.21134		1.30793	0.38729	0.832222	0.00949761		17.4	4	4	By MS/MS	386930000	119410000	128380000	139140000	20.2	5	5	By MS/MS	284360000	150540000	63096000	70723000	8.4	3	3	By MS/MS	344690000	274650000	42695000
1391	YIL035C	YIL035C	CKA1	44.667	6	6	15.6	0	11.286			1.03863	0.0546865	0.226169	0.994414		1.06186	0.0866001	0.98954	0.902871		1.03357	0.0476362	0.262241	0.873365		7.3	3	3	By MS/MS	216310000	62771000	64838000	88699000	4.8	2	2	By MS/MS	51645000	16839000	19727000	15079000	9.1	4	4	By MS/MS	216300000	73597000	79138000
1392	YIL038C	YIL038C	NOT3	94.402	6	6	9	0	43.095			1.00253	0.00364027	0.0198991	0.972523		1.15419	0.206883	2.29507	0.621632		1.08266	0.114582	1.36093	0.683897		5.9	4	4	By MS/MS	59658000	18084000	17790000	23784000	5.5	3	3	By MS/MS	44162000	18440000	12102000	13620000	3.8	2	2	By MS/MS	55613000	20662000	21489000
1393	YIL039W	YIL039W	TED1	54.927	3	3	8.5	0	17.873			0.996724	-0.00473363	0.0196952	0.828059		0.966368	-0.0493558	0.308427	0.763932		0.991801	-0.0118769	0.0273083	0.855468		8.5	3	3	By MS/MS	288330000	99703000	90243000	98383000	2.3	1	1	By MS/MS	157060000	54508000	56640000	45914000	6.6	2	2	By MS/MS	259470000	98456000	91314000
1394	YIL041W	YIL041W	GVP36	36.67	16	16	55.8	0	231.08			1.14999	0.201621	2.42359	0.610317		1.05238	0.0736547	1.44901	0.880222		0.942109	-0.0860345	2.11378	0.528552		40.5	11	11	By MS/MS	6999800000	2179200000	2352900000	2467700000	44.2	12	12	By MS/MS	4615800000	1599900000	1511200000	1504700000	40.8	12	12	By MS/MS	5084500000	1880100000	1885600000
1395	YIL043C	YIL043C	CBR1	31.493	14	14	50.7	0	56.125			0.931647	-0.102145	1.18218	0.47032		0.877668	-0.188252	2.34475	0.381586		0.952925	-0.0695656	1.96698	0.601471		43.7	10	10	By MS/MS	1793200000	581260000	608120000	603840000	43.7	10	10	By MS/MS	1817100000	535950000	698890000	582220000	50.7	12	12	By MS/MS	2391900000	868500000	821820000
1396	YIL044C	YIL044C	AGE2	32.638	3	3	15.1	0	8.1871			0.879334	-0.185517	0.764606	0.640737		1.00535	0.00769657	0.0281301	1		1.12929	0.175412	1.10206	0.633529		3.4	1	1	By MS/MS	14252000	4685500	4046300	5520100	3.4	1	1	By MS/MS	21988000	6852100	6835100	8301300	3.4	1	1	By MS/MS	18362000	5572300	7073400
1397	YIL047C	YIL047C	SYG1	104.22	3	3	4.8	0	11.766			0.982114	-0.0260369	0.0401814	0.887651		0.876615	-0.189984	0.636996	0.638716		0.932501	-0.100823	0.130804	0.538444		3.7	2	2	By MS/MS	56354000	17353000	15462000	23539000	0	0	0		0	0	0	0	1.4	1	1	By MS/MS	16194000	9290600	4042900
1398	YIL048W	YIL048W	NEO1	130.22	6	6	6.3	0	21.662			1.20603	0.270269	1.46424	0.475009		1.01399	0.0200394	0.0715892	0.954639		0.915983	-0.126607	0.641285	0.38507		4.3	4	4	By MS/MS	127180000	37972000	38014000	51193000	3.2	3	3	By MS/MS	96148000	38299000	26274000	31575000	4.3	4	4	By MS/MS	152490000	69359000	43564000
1399	YIL051C	YIL051C	MMF1	15.908	9	9	75.2	0	193.18			1.14356	0.193531	1.24192	0.627201		1.22818	0.296526	1.47093	0.427963		1.10142	0.139365	1.08881	0.146842		40	5	5	By MS/MS	1268500000	397010000	400010000	471440000	40	5	5	By MS/MS	3035100000	1044500000	1010000000	980510000	33.8	4	4	By MS/MS	1962400000	711000000	751510000
1400	YIL053W	YIL053W	GPP1	27.947	26	17	84	0	323.31			0.89948	-0.152837	1.19198	0.317311		0.662553	-0.593893	2.74378	0.0102178	1	0.7475	-0.419855	2.46099	0.00483271	1	54.4	11	7	By MS/MS	1993800000	807750000	623860000	562180000	69.2	12	8	By MS/MS	2395200000	628790000	1001700000	764660000	59.6	12	8	By MS/MS	2165800000	845240000	642100000
1401	YIL061C	YIL061C	SNP1	34.447	2	2	8	0	4.2726			0.997009	-0.0043216	NaN	0.922749		0.863185	-0.212258	0	0.601395		0.82753	-0.273116	0	0.425372		4	1	1	By MS/MS	0	0	0	0	4	1	1	By MS/MS	0	0	0	0	4	1	1	By MS/MS	18710000	7453800	6623500
1402	YIL062C	YIL062C	ARC15	17.134	10	10	81.2	0	57.421			1.30055	0.379124	0.612088	0.250385		1.1989	0.261717	0.615143	0.473828		0.904207	-0.145275	0.420453	0.243294		28.6	3	3	By MS/MS	193510000	51259000	60024000	82228000	6.5	1	1	By MS/MS	168440000	61683000	47773000	58987000	27.9	3	3	By MS/MS	586410000	288390000	180730000
1403	YIL063C	YIL063C	YRB2	36.054	6	6	23.2	0	24.676			1.18388	0.243523	1.88177	0.544509		1.23932	0.309545	1.25353	0.414665		1.10422	0.14303	0.967096	0.494975		13.1	3	3	By MS/MS	235320000	75177000	62870000	97277000	10.1	2	2	By MS/MS	188830000	73677000	54780000	60375000	10.1	2	2	By MS/MS	137430000	50693000	51177000
1404	YIL064W	YIL064W	EFM4	28.689	3	3	12.8	0	8.1604			0.820938	-0.284654	3.45236	0.402257		0.854246	-0.227276	1.66231	0.456142		1.03518	0.0498787	0.244492	0.908265		8.2	2	2	By MS/MS	60216000	21040000	18712000	20464000	0	0	0		0	0	0	0	3.1	1	1	By MS/MS	47869000	17258000	17112000
1405	YIL065C	YIL065C	FIS1	17.733	4	4	30.3	0	18.685			1.60741	0.684734	1.5231	0.0416568	1	1.70256	0.767708	1.72792	0.0250099	1	1.16743	0.223336	0.33607	0.261554		25.8	3	3	By MS/MS	204010000	58861000	70166000	74985000	25.8	3	3	By MS/MS	89157000	46839000	18906000	23412000	20	3	3	By MS/MS	106570000	47730000	35297000
1407	YIL074C	YIL074C	SER33	51.188	16	5	40.7	0	34.978			1.14436	0.194542	1.90899	0.654761		1.20654	0.270875	1.90489	0.486809		1.12085	0.164592	1.97077	0.423342		24.9	9	3	By MS/MS	116120000	37087000	34211000	44826000	20.5	7	4	By MS/MS	165260000	59654000	54543000	51066000	20.7	7	4	By MS/MS	318550000	112640000	129030000
1408	YIL075C;YJR137C	YIL075C	RPN2	104.23	33	33	38.4	0	311.14			1.17922	0.237834	2.28374	0.537348		1.25594	0.328772	3.6228	0.375849		1.05043	0.0709842	0.917509	0.494506		31.2	25	25	By MS/MS	2691600000	736470000	917650000	1037500000	29.4	25	25	By MS/MS	2214800000	850260000	642520000	721970000	30.4	25	25	By MS/MS	4604100000	2065900000	1526000000
1409	YIL076W	YIL076W	SEC28	33.829	8	8	40.2	0	83.612			1.03209	0.045568	0.213261	0.997045		0.988323	-0.0169459	0.130744	0.943188		0.918514	-0.122626	0.839928	0.317849		27.7	5	5	By MS/MS	303170000	91381000	92253000	119530000	21.3	5	5	By MS/MS	285360000	96180000	103820000	85359000	40.2	8	8	By MS/MS	782910000	290300000	240960000
1410	YIL078W	YIL078W	THS1	84.519	44	44	58.3	0	323.31			0.751276	-0.412586	2.33998	0.0153204	1	0.7025	-0.509429	3.25541	0.0267076	1	0.919391	-0.121249	0.683653	0.389234		29.4	20	20	By MS/MS	4029600000	1540300000	1181900000	1307400000	26.6	16	16	By MS/MS	2058800000	535280000	874600000	648870000	27.1	18	18	By MS/MS	3374900000	1042200000	1151900000
1412	YIL088C	YIL088C	AVT7	53.736	2	2	5.5	0	8.4943			1.04252	0.0600692	0.213924	0.991193		0.875867	-0.191216	0.568266	0.45885		0.889741	-0.168542	0.78508	0.262929		2.2	1	1	By MS/MS	33820000	12886000	9837600	11097000	2.2	1	1	By MS/MS	103830000	32863000	40728000	30241000	5.5	2	2	By MS/MS	128220000	49631000	49240000
1413	YIL090W	YIL090W	ICE2	56.332	3	3	9	0	16.53			0.964143	-0.0526806	0.152187	0.848254		0.896699	-0.157304	0.310343	0.582		1.12855	0.174464	0.348976	0.4982		9	3	3	By MS/MS	128320000	49662000	37976000	40683000	3.7	1	1	By MS/MS	35981000	13379000	15055000	7547200	9	3	3	By MS/MS	126350000	39008000	47519000
1414	YIL091C	YIL091C	UTP25	83.99	6	6	8.9	0	19.241			0.883042	-0.179446	1.28123	0.403599		0.876996	-0.189358	2.04396	0.462355		1.02997	0.0426025	0.294461	0.895153		7.5	5	5	By MS/MS	228390000	67721000	69407000	91266000	6.4	4	4	By MS/MS	132750000	45398000	50029000	37319000	7.6	5	5	By MS/MS	321670000	114040000	94360000
1416	YIL094C	YIL094C	LYS12	40.068	16	16	44.7	0	65.709			1.01842	0.0263314	0.166856	0.986221		0.898047	-0.155137	1.37136	0.461285		0.912552	-0.132021	0.979262	0.351542		32.6	11	11	By MS/MS	1605000000	566700000	528540000	509750000	30.2	11	11	By MS/MS	1334500000	437620000	487200000	409630000	37.2	12	12	By MS/MS	2323200000	889050000	786290000
1417	YIL103W	YIL103W	DPH1	48.31	3	3	7.3	0	6.5088			1.01883	0.0269078	0.0469592	0.975562		0.861601	-0.214909	1.53998	0.477212		0.927004	-0.109353	0.3722	0.511123		2.4	1	1	By MS/MS	28899000	10334000	8692300	9872600	0	0	0		0	0	0	0	7.3	3	3	By MS/MS	113310000	60548000	28424000
1418	YIL105C	YIL105C	SLM1	77.994	5	5	10.2	0	28.628			1.24564	0.316887	0.956252	0.398701		0.707189	-0.499832	0.259972	0.089344		1.00729	0.0104737	0.0292424	0.961382		6.3	3	3	By MS/MS	77604000	28771000	18725000	30108000	4.7	2	2	By MS/MS	18465000	5820300	5620200	7024100	8.6	4	4	By MS/MS	184240000	73125000	16081000
1419	YIL108W	YIL108W		77.413	12	12	25.1	0	76.329			1.16377	0.218812	1.02158	0.598979		1.25121	0.323327	1.58983	0.390565		1.14367	0.193669	1.45627	0.337022		17.1	8	8	By MS/MS	384120000	190810000	85338000	107970000	11.4	5	5	By MS/MS	132620000	50604000	40710000	41301000	16.5	8	8	By MS/MS	303540000	126720000	111180000
1420	YIL109C	YIL109C	SEC24	103.63	32	31	45.6	0	288.54			1.01939	0.0277053	0.439458	0.992233		1.0112	0.0160662	0.197122	0.982426		0.988079	-0.0173013	0.15382	0.85734		33.2	24	23	By MS/MS	3181500000	1037200000	919890000	1224400000	31.6	24	23	By MS/MS	3216500000	1016100000	1002900000	1197500000	29.5	21	20	By MS/MS	3364100000	1133500000	1071800000
1421	YIL110W	YIL110W	HPM1	42.514	3	3	9.8	0	62.615			0.959986	-0.0589146	0.321717	0.682651		1.03028	0.0430357	0.572345	0.989242		1.04549	0.0641818	0.845282	0.802507		6.6	2	2	By MS/MS	51656000	21515000	13645000	16496000	6.4	2	2	By MS/MS	117770000	45153000	39762000	32858000	9.8	3	3	By MS/MS	151530000	54214000	60154000
1422	YIL115C	YIL115C	NUP159	158.91	11	11	11.1	0	29.654			0.893993	-0.161664	1.30492	0.620627		1.19417	0.256011	0.877324	0.522663		1.2643	0.338339	1.77215	0.156573		3	3	3	By MS/MS	88590000	25898000	23218000	39474000	2	2	2	By MS/MS	65367000	32434000	17402000	15531000	1.7	2	2	By MS/MS	77635000	27499000	26600000
1423	YIL116W	YIL116W	HIS5	42.646	11	11	33.2	0	35.183			1.01232	0.0176624	0.062042	0.919869		1.14599	0.19659	1.86779	0.59321		1.14968	0.201233	1.626	0.191078		13.5	5	5	By MS/MS	844080000	266240000	252180000	325660000	17.1	6	6	By MS/MS	414680000	152380000	126090000	136220000	15.6	6	6	By MS/MS	738320000	250520000	253480000
1424	YIL117C	YIL117C	PRM5	34.65	2	2	6.6	0	3.9208			0.442249	-1.17707	0.217929	0.0127832		1.10695	0.146587	0.816486	0.714685		1.03628	0.0514106	0.0289451	0.897214		2.5	1	1	By MS/MS	3117700	795610	1052500	1269600	0	0	0		0	0	0	0	0	0	0		0	0	0
1425	YIL118W	YIL118W	RHO3	25.312	10	10	52.8	0	89.545			1.04416	0.0623413	1.16107	0.951107		0.953935	-0.0680369	0.834512	0.815468		0.916186	-0.126287	2.56237	0.30488		41.6	8	8	By MS/MS	1286700000	428520000	394620000	463600000	44.2	8	8	By MS/MS	936230000	309930000	314490000	311810000	45.9	8	8	By MS/MS	1476800000	569320000	502000000
1426	YIL121W	YIL121W	QDR2	59.617	3	3	5.2	0	6.3425			0.746165	-0.422433	0.755869	0.221922		0.895728	-0.158868	0.251627	0.579018		1.11862	0.161721	0.397373	0.535366		5.2	3	3	By MS/MS	94648000	41977000	20614000	32057000	5.2	3	3	By MS/MS	117170000	44593000	39117000	33461000	5.2	3	3	By MS/MS	137430000	45414000	46615000
1427	YIL123W	YIL123W	SIM1	48.189	3	2	7.1	0	6.9308			NaN	NaN	NaN	NaN		NaN	NaN	0	1		NaN	NaN	NaN	NaN		2.5	1	0	By matching	0	0	0	0	0	0	0		0	0	0	0	0	0	0		0	0	0
1428	YIL124W	YIL124W	AYR1	32.814	8	8	35.4	0	29.996			1.63484	0.709146	2.52524	0.0343357	1	1.50882	0.593419	4.08192	0.0893263		0.910027	-0.136018	0.952714	0.355017		35.4	8	8	By MS/MS	371380000	105390000	123150000	142840000	14.5	4	4	By MS/MS	305310000	108820000	75266000	121220000	16.2	5	5	By MS/MS	191020000	78698000	67092000
1429	YIL125W	YIL125W	KGD1	114.41	26	26	31.1	0	233.33			1.05776	0.0810074	0.675939	0.878756		1.29183	0.369418	1.91937	0.316028		1.23213	0.301149	2.76226	0.00108722	1	21.5	18	18	By MS/MS	2677300000	801920000	734060000	1141400000	21.5	16	16	By MS/MS	2150100000	796920000	523920000	829300000	18.8	14	14	By MS/MS	2672800000	720880000	819790000
1430	YIL126W	YIL126W	STH1	156.74	6	6	4.5	0	26.814			0.793459	-0.333773	0.670411	0.167242		0.796834	-0.327648	0.41474	0.2443		1.04191	0.0592297	1.73662	0.823573		2.3	3	3	By MS/MS	147550000	48639000	43636000	55276000	2.9	4	4	By MS/MS	279310000	77597000	88036000	113670000	1.3	2	2	By MS/MS	114120000	42893000	37358000
1433	YIL129C	YIL129C	TAO3	269.85	4	4	2	0	5.8191			0.961965	-0.0559434	0.15779	0.839685		0.898272	-0.154775	0.517752	0.699591		0.960985	-0.0574136	0.409298	0.857458		0.3	1	1	By MS/MS	8240600	1936200	3265700	3038700	0	0	0		0	0	0	0	0.5	1	1	By MS/MS	8472200	2739400	3599300
1434	YIL130W	YIL130W	ASG1	108.78	2	2	2.7	0	4.2848			0.971702	-0.0414137	0.136338	0.862926		0.948835	-0.0757713	0.140167	0.84286		0.93267	-0.100561	0.612822	0.761787		2.7	2	2	By MS/MS	27205000	7617900	6226000	13361000	0	0	0		0	0	0	0	1.1	1	1	By MS/MS	31180000	11387000	9534900
1435	YIL133C	YIL133C	RPL16A	22.201	21	15	62.8	0	211.86			0.971346	-0.0419429	1.02125	0.695241		1.04209	0.059483	0.944099	0.912516		1.04596	0.0648232	1.58281	0.539217		60.8	19	13	By MS/MS	15187000000	6171300000	4074400000	4941500000	57.3	18	13	By MS/MS	14034000000	5349500000	4526400000	4157700000	60.8	19	13	By MS/MS	15957000000	6557100000	5280700000
1436	YIL135C	YIL135C	VHS2	47.96	2	2	5.7	0	5.6079			1.10838	0.148455	0.293853	0.776479		1.58888	0.66801	1.02063	0.0822101		1.40832	0.493977	1.85757	0.170771		3	1	1	By MS/MS	9389100	2165900	1874400	5348800	2.8	1	1	By MS/MS	10782000	3869400	3268400	3644500	0	0	0		0	0	0
1437	YIL136W	YIL136W	OM45	44.58	4	4	12	0	17.827			3.26174	1.70564	3.47368	2.0646e-06	1	3.44055	1.78264	2.20578	2.37852e-07	1	2.02121	1.01522	1.84783	7.79942e-06	1	9.2	3	3	By MS/MS	183480000	23834000	73916000	85730000	9.2	3	3	By MS/MS	90034000	39467000	14760000	35808000	6.4	2	2	By MS/MS	71760000	29999000	36809000
1438	YIL137C	YIL137C	TMA108	107.72	26	26	40.1	0	255.59			1.18573	0.24577	1.68139	0.521962		1.41088	0.496597	2.59559	0.170999		1.17229	0.229334	1.01703	0.0138645		30.8	20	20	By MS/MS	3773900000	841540000	1326300000	1606100000	23.4	15	15	By MS/MS	1955500000	724400000	607740000	623390000	24.3	15	15	By MS/MS	2456700000	898760000	934070000
1439	YIL138C	YIL138C	TPM2	19.093	10	10	64	0	108.18			NaN	NaN	NaN	NaN		NaN	NaN	0	1		NaN	NaN	NaN	NaN		0	0	0		0	0	0	0	0	0	0		0	0	0	0	0	0	0		0	0	0
1440	YIL142W	YIL142W	CCT2	57.203	26	26	69.4	0	323.31		1	1.0514	0.0723132	1.19724	0.899093		1.0777	0.107955	1.53925	0.80298		1.01996	0.0285196	0.529793	0.836429		55.6	21	21	By MS/MS	2773400000	831930000	897340000	1044100000	48.6	18	18	By MS/MS	2325600000	772070000	826410000	727130000	48	18	18	By MS/MS	3743100000	1384100000	1344200000
1441	YIL145C	YIL145C	PAN6	35.032	10	10	40.5	0	18.031			NaN	NaN	NaN	NaN		NaN	NaN	0	1		NaN	NaN	NaN	NaN		0	0	0		0	0	0	0	0	0	0		0	0	0	0	0	0	0		0	0	0
1442	YKR094C;YIL148W;YLL039C	YKR094C;YIL148W;YLL039C	RPL40A;RPL40B;UBI4	14.554	9	2	56.2	0	6.5697			0.991234	-0.0127021	0.121902	0.909182		1.04176	0.0590203	0.90653	0.892542		1.09167	0.126539	1.2309	0.734028		56.2	7	2	By MS/MS	16067000	4825800	5166800	6074600	49.2	6	1	By MS/MS	14526000	4841100	5189800	4494800	56.2	7	2	By MS/MS	11004000	3677700	4118600
1443	YIL149C	YIL149C	MLP2	195.14	2	2	1.3	0	4.0151			3.08919	1.62723	NaN	1.92936e-05		6.63051	2.72912	0	7.89183e-13		2.1118	1.07847	0	0.0026287		1.3	2	2	By MS/MS	23710000	1175500	3372500	19162000	0	0	0		0	0	0	0	0	0	0		0	0	0
1445	YIL155C	YIL155C	GUT2	72.388	10	10	14.3	0	12.882			1.58071	0.660574	0.774433	0.0701552		1.80405	0.851236	1.42722	0.01619	1	1.13441	0.181942	0.827449	0.477043		6.2	5	5	By MS/MS	108640000	21468000	40287000	46883000	2.3	2	2	By MS/MS	50611000	25402000	11821000	13388000	2.6	2	2	By MS/MS	69326000	29994000	29710000
1450	YIR001C	YIR001C	SGN1	28.954	5	5	23.6	0	15.846			1.31481	0.394854	1.44781	0.272727		1.21505	0.281018	2.63372	0.467256		0.919365	-0.121291	0.513488	0.402714		13.6	3	3	By MS/MS	248740000	67533000	86664000	94544000	13.6	3	3	By MS/MS	204150000	67589000	58793000	77768000	17.6	4	4	By MS/MS	161620000	66296000	58032000
1451	YIR003W	YIR003W	AIM21	74.762	2	2	3.4	0	6.0151			0.902581	-0.147872	0.217677	0.648003		1.09354	0.129006	0.195002	0.792886		1.22083	0.28786	0.824002	0.234462		3.4	2	2	By MS/MS	2765400	860430	755710	1149300	1.9	1	1	By MS/MS	20105000	8685400	5837500	5582300	1.9	1	1	By MS/MS	21883000	6627300	10549000
1452	YIR006C	YIR006C	PAN1	160.27	19	19	15.9	0	100.8			1.15577	0.20885	1.10313	0.572381		1.245	0.31614	1.16107	0.385169		1.13395	0.181359	1.43965	0.241997		9.5	11	11	By MS/MS	670620000	253830000	213010000	203780000	6.9	7	7	By MS/MS	140710000	56025000	42236000	42449000	10.2	12	12	By MS/MS	879960000	369820000	298380000
1453	YIR008C	YIR008C	PRI1	47.69	3	3	6.8	0	7.7699			1.30388	0.382813	0.708762	0.290169		1.14294	0.192746	0.273984	0.651053		0.935382	-0.0963724	0.107928	0.491645		4.4	2	2	By MS/MS	119740000	30629000	33696000	55411000	6.8	3	3	By MS/MS	195250000	60277000	39463000	95509000	4.2	2	2	By MS/MS	185390000	75421000	51202000
1454	YIR012W	YIR012W	SQT1	47.166	6	6	19.5	0	43.579			0.770723	-0.375715	1.03307	0.126145		0.802832	-0.31683	0.667116	0.258173		1.08709	0.120466	0.190131	0.576365		7.9	2	2	By MS/MS	133630000	58219000	40593000	34818000	0	0	0		0	0	0	0	10	3	3	By MS/MS	203740000	63175000	72905000
1455	YIR022W	YIR022W	SEC11	18.762	3	3	25.1	0	7.4637			1.01995	0.0285041	0.0817826	0.971985		0.98738	-0.0183225	0.10411	0.870005		0.979667	-0.029637	0.124447	0.790786		5.4	1	1	By MS/MS	58508000	18644000	19221000	20643000	25.1	3	3	By MS/MS	80142000	24153000	28288000	27701000	5.4	1	1	By MS/MS	50718000	18208000	18148000
1457	YIR026C	YIR026C	YVH1	41.185	6	6	26.1	0	46.459			0.713658	-0.486696	1.66818	0.0545975		0.916183	-0.126293	2.02433	0.589762		1.2653	0.339482	1.33085	0.078486		19.2	4	4	By MS/MS	232890000	89008000	54976000	88908000	12.1	3	3	By MS/MS	97122000	28217000	37192000	31712000	7.7	2	2	By MS/MS	147720000	42762000	54686000
1458	YIR033W	YIR033W	MGA2	127.05	2	2	3.1	0	5.3145			0.80784	-0.307858	0.293947	0.473815		0.630103	-0.66634	1.05067	0.109411		0.761637	-0.392825	0.346567	0.254351		1.3	1	1	By MS/MS	14828000	5922400	4142100	4763300	1.3	1	1	By MS/MS	7250000	0	0	7250000	0	0	0		0	0	0
1459	YIR034C	YIR034C	LYS1	41.464	21	21	60.9	0	160.16			1.18941	0.250251	0.892209	0.513377		1.25227	0.324542	1.66974	0.382454		1.06404	0.0895499	0.990315	0.372623		51.7	17	17	By MS/MS	3575300000	1148500000	1077500000	1349300000	42.9	14	14	By MS/MS	3023200000	1174700000	926260000	922180000	39.4	13	13	By MS/MS	3129900000	1228900000	1155100000
1461	YIR036C	YIR036C	IRC24	28.804	7	7	27.4	0	17.912			1.50855	0.593164	2.04106	0.0818669		1.63996	0.713663	2.99062	0.0381637	1	1.12141	0.165313	0.896842	0.421055		12.2	3	3	By MS/MS	334650000	72422000	67608000	194620000	7.6	2	2	By MS/MS	100850000	42663000	25272000	32914000	18.3	5	5	By MS/MS	616280000	331930000	204630000
1462	YIR037W	YIR037W	HYR1	18.641	8	6	48.5	0	79.002			1.58455	0.664074	1.73758	0.033323	1	1.59655	0.674961	2.08315	0.0612678		0.970381	-0.0433771	0.168505	0.680805		23.3	4	3	By MS/MS	171280000	47552000	58553000	65175000	23.3	4	3	By MS/MS	182410000	76512000	43975000	61921000	36.8	5	4	By MS/MS	297100000	137560000	101240000
1463	YIR038C	YIR038C	GTT1	26.794	5	5	27.8	0	21.536			1.02798	0.0398129	0.0456863	0.952463		1.1804	0.239277	0.216736	0.550456		1.15848	0.212228	0.777902	0.288316		9.8	2	2	By MS/MS	60418000	16019000	15409000	28989000	15	3	3	By MS/MS	98456000	45823000	22793000	29840000	9.8	2	2	By MS/MS	230790000	96037000	48078000
1464	YJL001W	YJL001W	PRE3	23.547	7	7	47	0	88.238			1.06559	0.0916542	0.12092	0.871305		1.19213	0.253542	0.578333	0.488054		1.11705	0.159693	0.484564	0.307618		19.5	4	4	By MS/MS	440770000	99403000	110730000	230640000	19.5	4	4	By MS/MS	293610000	75170000	100770000	117670000	9.8	2	2	By MS/MS	203720000	65381000	89941000
1465	YJL002C	YJL002C	OST1	54.071	7	7	20.2	0	76.474			0.995975	-0.00581792	0.041144	0.850371		0.916442	-0.125885	0.770244	0.676728		0.877967	-0.187762	1.39627	0.138401		20.2	7	7	By MS/MS	1765000000	649560000	512920000	602550000	13.9	4	4	By MS/MS	635610000	229100000	200470000	206040000	16.8	5	5	By MS/MS	1169400000	561500000	336550000
1466	YJL005W	YJL005W	CYR1	227.83	3	3	1.8	0	4.082			1.18576	0.245814	NaN	0.584698		1.93975	0.955872	0	0.0125716		1.5933	0.672018	0	0.0616516		0	0	0		0	0	0	0	0	0	0		0	0	0	0	1	2	2	By MS/MS	67750000	27898000	27166000
1467	YJL008C	YJL008C	CCT8	61.662	23	23	55.6	0	275.01		1	0.976338	-0.0345476	0.988712	0.725447		0.968633	-0.0459782	1.02498	0.778681		1.02995	0.0425747	0.995793	0.715677		45.4	19	19	By MS/MS	3929500000	1288200000	1084400000	1556900000	42.6	17	17	By MS/MS	2750700000	925620000	963000000	862060000	43	19	19	By MS/MS	5777500000	1952700000	2120300000
1468	YJL010C	YJL010C	NOP9	77.721	10	10	14.7	0	20.205			0.882228	-0.180776	0.513918	0.398275		0.808018	-0.307541	0.794566	0.320547		1.06328	0.0885265	0.539443	0.597319		9.2	7	7	By MS/MS	720340000	152670000	107760000	459900000	7.1	4	4	By MS/MS	163710000	47087000	74144000	42482000	2.6	2	2	By MS/MS	181570000	60606000	67525000
1469	YJL011C	YJL011C	RPC17	18.596	4	4	28.6	0	13.506			0.839144	-0.25301	0.250816	0.273327		1.15092	0.20279	0.892749	0.628706		1.29793	0.376208	0.411928	0.0498902		28.6	4	4	By MS/MS	258750000	81189000	84541000	93020000	21.1	3	3	By MS/MS	122290000	50474000	46067000	25749000	8.1	1	1	By MS/MS	0	0	0
1470	YJL012C	YJL012C	VTC4	83.154	19	19	25.5	0	110.53	1		1.08631	0.119434	0.604344	0.790001		1.75861	0.814436	2.68793	0.0223388	1	1.69806	0.763885	4.15226	2.64024e-17	1	23.9	17	17	By MS/MS	3623200000	1503900000	813650000	1305600000	10.7	7	7	By MS/MS	1141300000	560250000	280670000	300410000	18	12	12	By MS/MS	2095600000	646850000	954300000
1471	YJL014W	YJL014W	CCT3	58.814	24	24	53.4	0	193.6		1	0.986179	-0.0200785	0.451204	0.785755		0.994575	-0.00784793	0.193507	0.90301		1.03435	0.0487241	1.64784	0.664816		41.2	18	18	By MS/MS	3897800000	1242300000	1144400000	1511100000	32.4	16	16	By MS/MS	2605700000	873390000	934110000	798210000	44.9	20	20	By MS/MS	5883300000	1911800000	2119200000
1472	YJL016W	YJL016W	TPH3	63.206	2	2	3.9	0	5.4005			2.54383	1.347	0.241994	0.000436486		2.14642	1.10193	0.580036	0.00397531		0.857708	-0.221441	0.0546096	0.516211		1.8	1	1	By MS/MS	16478000	1919600	8881000	5677400	0	0	0		0	0	0	0	0	0	0		0	0	0
1473	YJL020C	YJL020C	BBC1	128.29	18	18	20.8	0	102.1			1.27718	0.352966	1.52814	0.289343		1.5	0.584963	1.78796	0.105242		1.17614	0.234056	1.05904	0.124955		8.4	6	6	By MS/MS	388700000	90813000	115490000	182400000	7.4	6	6	By MS/MS	217010000	91057000	57971000	67984000	10.1	9	9	By MS/MS	647130000	235130000	236580000
1474	YJL024C	YJL024C	APS3	21.938	2	2	11.3	0	18.206			1.13294	0.180068	0.541945	0.644845		1.2692	0.343916	0.990012	0.368141		1.09618	0.132485	0.845523	0.625601		6.7	1	1	By MS/MS	43338000	14718000	12924000	15697000	11.3	2	2	By MS/MS	50964000	20017000	18295000	12652000	6.7	1	1	By MS/MS	22291000	8010400	8697300
1475	YJL026W	YJL026W	RNR2	46.147	17	17	49.6	0	110.08			1.03769	0.0533738	0.471681	0.943607		0.991812	-0.0118617	0.119694	0.889754		0.8833	-0.179025	1.35961	0.215104		19.5	8	8	By MS/MS	2608900000	865350000	776190000	967350000	21.1	6	6	By MS/MS	1354400000	605070000	362480000	386890000	14.3	6	6	By MS/MS	1453700000	685350000	398720000
1476	YJL029C	YJL029C	VPS53	95.448	2	2	3.9	0	14.486			1.409	0.494672	NaN	0.223289		1.2558	0.328607	0	0.398299		0.98521	-0.0214968	0	0.938793		3.9	2	2	By MS/MS	20045000	5192600	6327900	8524500	0	0	0		0	0	0	0	0	0	0		0	0	0
1477	YJL033W	YJL033W	HCA4	87.192	9	9	14.7	0	26.64			0.722962	-0.468009	3.17575	0.0634592		0.803064	-0.316413	2.61349	0.258718		1.0519	0.0729961	0.448269	0.765374		9	5	5	By MS/MS	386270000	119080000	131580000	135620000	2.3	2	2	By MS/MS	110150000	34363000	42214000	33572000	8.2	5	5	By MS/MS	279970000	99219000	79127000
1478	YJL034W	YJL034W	KAR2	74.467	49	45	53.4	0	323.31	1		2.24988	1.16985	4.13655	0.000735376	1	1.71827	0.780956	3.57203	0.0286613	1	0.792108	-0.336231	1.85751	0.0232116	1	43	29	27	By MS/MS	9760400000	2467100000	3664500000	3628800000	44.3	33	30	By MS/MS	12066000000	3989400000	4082200000	3994300000	46	33	30	By MS/MS	13256000000	6541300000	4650300000
1479	YJL036W	YJL036W	SNX4	49.002	2	2	6.4	0	4.5436			0.853637	-0.228305	0.50659	0.579598		0.987648	-0.0179309	0.0232899	0.951466		1.14086	0.190118	0.517875	0.604466		6.4	2	2	By MS/MS	10026000	4036600	1853500	4136300	0	0	0		0	0	0	0	0	0	0		0	0	0
1480	YJL039C	YJL039C	NUP192	191.53	7	7	6.5	0	29.041			0.867665	-0.20479	0.303056	0.538484		0.986649	-0.0193915	0.117333	0.867663		1.31628	0.396464	0.452909	0.0931647		5.6	6	6	By MS/MS	82176000	27306000	24745000	30124000	0	0	0		0	0	0	0	1.7	2	2	By MS/MS	89493000	28777000	30614000
1481	YJL041W	YJL041W	NSP1	86.515	9	9	18.7	0	105.89			0.932957	-0.100117	0.574452	0.579171		1.05498	0.0772114	0.111478	0.926045		1.01533	0.0219475	0.117236	0.98521		5	3	3	By MS/MS	102470000	29322000	28383000	44766000	1.3	1	1	By MS/MS	36360000	11159000	13387000	11814000	1.3	1	1	By MS/MS	50514000	19591000	15512000
1482	YJL042W	YJL042W	MHP1	155.21	6	6	4.7	0	12.066			1.22792	0.29622	0.484252	0.431129		1.33539	0.417259	0.509418	0.263787		0.99514	-0.00702824	0.0188026	0.877476		2.3	3	3	By MS/MS	54260000	9062500	17998000	27200000	0.7	1	1	By matching	25506000	11508000	7522600	6474500	2.1	3	3	By MS/MS	120680000	45777000	41179000
1483	YJL050W	YJL050W	MTR4	122.05	18	18	22	0	64.321			0.878076	-0.187583	1.59054	0.384173		0.873601	-0.194953	1.26634	0.524719		0.931349	-0.102606	0.464493	0.395067		14.5	12	12	By MS/MS	825510000	296360000	218710000	310440000	9.2	8	8	By MS/MS	809880000	289610000	282310000	237970000	14.7	12	12	By MS/MS	1294500000	503650000	388330000
1484	YJL052W	YJL052W	TDH1	35.75	23	11	70.8	0	183.58			3.96519	1.98739	2.37191	6.77723e-09	1	7.42335	2.89207	2.70162	1.34716e-16	1	1.64299	0.716327	1.09756	2.23431e-15		50.6	15	6	By MS/MS	1565400000	162460000	513700000	889220000	42.8	14	5	By MS/MS	767870000	513860000	72376000	181630000	53.9	14	4	By MS/MS	587170000	275790000	250820000
1485	YJL053W	YJL053W	PEP8	42.546	2	2	11.3	0	20.281			0.789515	-0.340961	NaN	0.433142		0.951203	-0.0721745	0	0.849548		1.2109	0.27608	0	0.447884		6.1	1	1	By MS/MS	4549500	0	0	4549500	0	0	0		0	0	0	0	0	0	0		0	0	0
1486	YJL054W	YJL054W	TIM54	54.182	3	3	7.5	0	6.6392			1.36107	0.44474	1.24963	0.228386		1.35299	0.436149	0.879388	0.240592		1.05683	0.0797458	0.186638	0.802602		7.5	3	3	By MS/MS	67294000	23229000	18747000	25318000	1.9	1	1	By matching	26429000	9882700	10604000	5942600	1.9	1	1	By MS/MS	51154000	19267000	15167000
1487	YJL055W	YJL055W		26.864	7	7	45.7	0	29.069			1.04797	0.0675957	0.170608	0.971723		1.29126	0.368775	2.43173	0.317311		1.15768	0.211238	1.05793	0.290788		26.1	4	4	By MS/MS	173600000	46704000	61185000	65713000	6.5	1	1	By MS/MS	40610000	15799000	13276000	11536000	6.5	1	1	By MS/MS	41675000	16197000	16556000
1489	YJL060W	YJL060W	BNA3	50.082	5	5	18.2	0	12.418			NaN	NaN	NaN	NaN		NaN	NaN	0	1		NaN	NaN	NaN	NaN		0	0	0		0	0	0	0	0	0	0		0	0	0	0	0	0	0		0	0	0
1490	YJL061W	YJL061W	NUP82	82.084	2	2	2.9	0.0015576	3.2381			1.3409	0.423198	0.421386	0.305349		1.26445	0.338508	0.385129	0.383905		0.956743	-0.0637973	0.323678	0.843134		1.4	1	1	By MS/MS	19641000	5060400	5082300	9498600	0	0	0		0	0	0	0	1.5	1	1	By MS/MS	23619000	10013000	8911000
1491	YJL063C	YJL063C	MRPL8	26.945	2	2	16.8	0	8.3983			0.759996	-0.395937	0.510213	0.251126		0.884537	-0.177005	0.299083	0.54498		1.22672	0.294802	2.04906	0.222365		10.9	1	1	By MS/MS	15456000	4826400	4053800	6575600	5.9	1	1	By MS/MS	47446000	13384000	20003000	14059000	5.9	1	1	By MS/MS	62446000	24321000	20140000
1492	YJL066C	YJL066C	MPM1	28.47	3	3	18.3	0	5.7313			0.838561	-0.254012	0.153308	0.451911		1.08116	0.112581	0.0520816	0.830664		1.30266	0.381461	0.567147	0.107126		8.3	1	1	By MS/MS	30209000	8478800	7817400	13913000	8.3	1	1	By MS/MS	14603000	9168500	1966600	3468200	18.3	3	3	By MS/MS	59924000	21188000	16967000
1493	YJL068C	YJL068C		33.934	9	9	42.5	0	118.91			1.428	0.513996	NaN	0.138021		1.6327	0.70726	0	0.0400561		1.3212	0.401849	0	0.0355982		2.7	1	1	By matching	24006000	6056000	6188700	11762000	0	0	0		0	0	0	0	0	0	0		0	0	0
1494	YJL069C	YJL069C	UTP18	66.423	5	5	14.3	0	46.867			0.886427	-0.173927	0.910814	0.412773		0.852874	-0.229595	0.762737	0.455663		0.999283	-0.00103427	0.00488434	0.922367		12.8	4	4	By MS/MS	413440000	149480000	124920000	139030000	9.3	3	3	By MS/MS	267270000	121670000	86988000	58614000	12.8	4	4	By MS/MS	486830000	176460000	168570000
1495	YJL074C	YJL074C	SMC3	141.33	8	8	9.3	0	20.337			0.885387	-0.17562	0.204868	0.41126		0.723127	-0.46768	0.765453	0.10981		0.932445	-0.10091	0.806666	0.474706		1.5	2	2	By MS/MS	49962000	24466000	11530000	13966000	0.9	1	1	By MS/MS	0	0	0	0	4.1	5	5	By MS/MS	759260000	61475000	119180000
1496	YJL076W	YJL076W	NET1	128.53	10	10	13.2	0	60.132			1.12722	0.172765	0.619977	0.706523		0.969924	-0.0440567	0.14613	0.77651		0.963158	-0.0541552	0.334805	0.663488		5.8	5	5	By MS/MS	180040000	64056000	56427000	59554000	4.7	4	4	By MS/MS	90329000	29172000	24799000	36358000	6.2	5	5	By MS/MS	195670000	68129000	58822000
1497	YJL080C	YJL080C	SCP160	134.81	78	78	64.3	0	323.31			1.00194	0.00279387	0.0768102	0.883627		0.927071	-0.109249	1.84136	0.585637		0.919135	-0.121652	2.56576	0.387782		49.7	54	54	By MS/MS	21924000000	7700100000	6534100000	7689700000	53.5	58	58	By MS/MS	16422000000	5265600000	5697900000	5458000000	54.3	59	59	By MS/MS	19240000000	7346500000	6345400000
1498	YJL081C	YJL081C	ARP4	54.831	4	4	12.5	0	16.998			1.05383	0.0756473	0.49221	0.866924		1.08473	0.117334	0.345968	0.819688		0.965894	-0.0500629	0.128955	0.714602		5.3	2	2	By MS/MS	32891000	11237000	11485000	10169000	1.8	1	1	By MS/MS	21011000	8667000	5501300	6842600	1.8	1	1	By MS/MS	32770000	11252000	11614000
1499	YJL082W	YJL082W	IML2	82.535	3	3	7.1	0	18.705			3.21429	1.6845	0.47974	9.53789e-06		1.37455	0.458963	0.789237	0.234923		0.871949	-0.197685	0.87065	0.561115		3.4	2	2	By MS/MS	51646000	7667100	21673000	22306000	0	0	0		0	0	0	0	2.1	1	1	By MS/MS	19276000	7198800	7460600
1500	YJL085W	YJL085W	EXO70	71.293	2	2	5.3	0	13.071			0.996279	-0.00537789	0.00249736	0.921038		0.858448	-0.220197	0.247947	0.588335		0.849995	-0.234473	0.549993	0.492395		0	0	0		0	0	0	0	0	0	0		0	0	0	0	2.4	1	1	By MS/MS	24146000	9625900	9626100
1501	YJL087C	YJL087C	TRL1	95.336	7	7	10.4	0	17.252			0.918584	-0.122516	1.09744	0.526193		0.921709	-0.117617	0.40828	0.608479		0.927902	-0.107955	0.220647	0.449052		5.8	4	4	By MS/MS	147670000	49445000	49886000	48338000	3.3	2	2	By MS/MS	57914000	22698000	19981000	15235000	5.1	4	4	By MS/MS	126730000	50657000	37969000
1502	YJL088W	YJL088W	ARG3	37.845	5	5	21	0	28.946			NaN	NaN	NaN	NaN		NaN	NaN	0	1		NaN	NaN	NaN	NaN		0	0	0		0	0	0	0	0	0	0		0	0	0	0	0	0	0		0	0	0
1503	YJL096W	YJL096W	MRPL49	18.387	2	2	14.9	0	4.8297			0.799545	-0.322748	0.541345	0.345311		1.1561	0.20926	0.195104	0.616662		1.4138	0.499579	0.362572	0.0320196		6.2	1	1	By MS/MS	34257000	11733000	11347000	11177000	8.7	1	1	By MS/MS	133480000	63597000	43237000	26649000	0	0	0		0	0	0
1504	YJL098W	YJL098W	SAP185	121.4	4	4	5.8	0	4.5754			1.05789	0.0811836	0.373427	0.899703		0.839701	-0.252052	0.549798	0.413777		0.875546	-0.191745	1.01768	0.130711		3.7	3	3	By MS/MS	330730000	61835000	197630000	71266000	1.5	1	1	By matching	236180000	78076000	81286000	76819000	1.5	1	1	By matching	252200000	84137000	96305000
1505	YJL101C	YJL101C	GSH1	78.253	2	2	3.2	0	4.6923			0.769724	-0.377587	0.83006	0.390586		1.038	0.053809	0.140915	0.903396		1.41697	0.502809	1.65982	0.163171		1.6	1	1	By MS/MS	14620000	6477800	2915400	5227000	0	0	0		0	0	0	0	3.2	2	2	By MS/MS	18311000	5770500	7354700
1506	YJL109C	YJL109C	UTP10	200.08	13	13	9.3	0	77.595			0.874754	-0.19305	1.16685	0.373073		0.887195	-0.172677	1.6144	0.5718		1.04247	0.0600096	0.885413	0.740551		7.3	10	10	By MS/MS	664230000	236730000	168850000	258650000	5.7	8	8	By MS/MS	504190000	161990000	177310000	164880000	8.1	12	12	By MS/MS	769080000	256490000	272360000
1507	YJL111W	YJL111W	CCT7	59.735	25	25	54.5	0	153.52		1	0.97465	-0.037044	0.196489	0.7152		1.01416	0.0202833	0.170055	0.996471		1.02907	0.0413461	0.564953	0.726001		37.1	19	19	By MS/MS	2750600000	1020600000	788330000	941730000	32	16	16	By MS/MS	2464300000	767260000	813090000	883960000	36.4	18	18	By MS/MS	4828700000	1554500000	1607700000
1508	YJL115W	YJL115W	ASF1	31.603	8	8	32.3	0	34.724			1.05581	0.078349	1.18657	0.943937		0.935462	-0.0962491	1.82907	0.655665		0.852267	-0.230623	3.44947	0.135978		3.2	1	1	By MS/MS	30478000	10337000	9610800	10529000	3.2	1	1	By MS/MS	24470000	8423400	8411600	7635000	3.2	1	1	By MS/MS	20131000	7843100	6712700
1509	YJL117W	YJL117W	PHO86	34.881	9	9	27.3	0	25.028		1	1.10989	0.150416	1.10625	0.715977		1.11272	0.154094	1.578	0.67786		1.04511	0.0636498	1.63464	0.721625		18.3	6	6	By MS/MS	625020000	186230000	197070000	241720000	13.2	5	5	By MS/MS	466950000	158950000	149830000	158170000	18.6	5	5	By MS/MS	696890000	268170000	248910000
1510	YJL121C	YJL121C	RPE1	25.967	8	8	57.1	0	76.219			0.881826	-0.181434	3.30667	0.396897		0.68982	-0.535709	0.99006	0.0859204		0.854025	-0.22765	0.960921	0.0754874		6.3	2	2	By matching	64426000	23796000	19488000	21142000	0	0	0		0	0	0	0	0	0	0		0	0	0
1511	YJL122W	YJL122W	ALB1	19.287	2	2	10.3	0	4.053			0.79243	-0.335644	0.516559	0.327259		0.739831	-0.434732	0.303708	0.185966		0.920517	-0.119484	0.0584672	0.47964		0	0	0		0	0	0	0	4	1	1	By MS/MS	85579000	2789300	49374000	33416000	0	0	0		0	0	0
1512	YJL123C	YJL123C	MTC1	53.477	14	14	37.9	0	67.623			1.11636	0.158803	1.78553	0.694581		1.10483	0.143822	2.23503	0.699003		1.00488	0.00702487	0.0499409	0.969923		18.4	6	6	By MS/MS	423280000	120900000	130580000	171790000	21.3	7	7	By MS/MS	535560000	162130000	188400000	185040000	21.5	8	8	By MS/MS	1819600000	360740000	419050000
1513	YJL124C	YJL124C	LSM1	20.307	4	4	33.1	0	43.045			0.999607	-0.000566538	0.00162136	0.839564		0.947778	-0.0773791	0.926411	0.698517		1.04725	0.0666122	0.226496	0.79222		19.2	3	3	By MS/MS	303330000	97814000	98149000	107370000	13.4	2	2	By MS/MS	309210000	101190000	114870000	93151000	13.4	2	2	By MS/MS	228060000	78360000	79237000
1514	YJL125C	YJL125C	GCD14	43.919	8	8	30.8	0	46.056			0.916193	-0.126277	0.71886	0.517546		0.82329	-0.280528	1.44808	0.308669		0.932629	-0.100625	0.332666	0.47576		18.8	5	5	By MS/MS	249000000	86249000	68907000	93847000	11.7	3	3	By MS/MS	106040000	37063000	33836000	35144000	11.7	3	3	By MS/MS	124130000	52915000	33157000
1515	YJL128C	YJL128C	PBS2	72.719	3	3	6	0	6.5604			0.936256	-0.0950256	0.698715	0.777915		1.08177	0.113395	0.217216	0.780853		1.12101	0.164798	0.443284	0.654863		4	2	2	By MS/MS	16845000	5893900	5338400	5613000	0	0	0		0	0	0	0	6	3	3	By MS/MS	37156000	14458000	12278000
1516	YJL130C	YJL130C	URA2	245.04	101	99	53.3	0	323.31			0.896715	-0.157279	2.13402	0.305662		0.765388	-0.385737	2.70122	0.0892443		0.859526	-0.218387	2.9464	0.134233		46.1	82	80	By MS/MS	16263000000	6065400000	5127500000	5069800000	42.2	72	70	By MS/MS	14275000000	4283500000	5491500000	4499900000	46.5	82	80	By MS/MS	23272000000	8460600000	7299800000
1519	YKR059W;YJL138C	YKR059W;YJL138C	TIF2;TIF1	44.697	34	34	84.8	0	323.31			0.924588	-0.113117	1.613	0.434133		0.875491	-0.191836	2.84799	0.373498		0.961289	-0.0569582	0.933958	0.660183		62	23	23	By MS/MS	18591000000	6377800000	5544600000	6668400000	69.4	22	22	By MS/MS	19897000000	5928200000	6843400000	7125500000	61	23	23	By MS/MS	26414000000	9871200000	8875000000
1520	YJL140W	YJL140W	RPB4	25.414	7	7	38	0	27.842			1.06542	0.0914221	0.893928	0.910252		0.936688	-0.0943598	0.0819586	0.659907		0.867078	-0.205767	0.212608	0.179526		12.7	3	3	By MS/MS	134870000	43160000	40759000	50947000	15.8	2	2	By MS/MS	137960000	54333000	45844000	37783000	9	2	2	By MS/MS	59858000	22133000	20340000
1521	YJL143W	YJL143W	TIM17	16.584	3	3	20.9	0	4.4178			1.05587	0.0784335	0.282787	0.924293		0.949392	-0.0749248	0.153079	0.844433		0.886974	-0.173036	0.4846	0.609617		16.5	2	2	By MS/MS	29585000	8066900	9749500	11768000	0	0	0		0	0	0	0	0	0	0		0	0	0
1522	YJL145W	YJL145W	SFH5	34.388	7	7	30.6	0	14.493			0.974605	-0.0371112	0.857458	0.740099		0.908139	-0.139015	1.14083	0.562807		0.958702	-0.0608462	0.876649	0.63469		30.6	7	7	By MS/MS	597020000	149120000	165400000	282500000	17.3	4	4	By MS/MS	203360000	68168000	63961000	71227000	7.8	2	2	By MS/MS	143220000	55596000	44518000
1523	YJL148W	YJL148W	RPA34	26.875	3	3	21.5	0	22.523			1.2859	0.362778	NaN	0.388662		0.69614	-0.522551	0	0.207906		0.88815	-0.171125	0	0.613454		21.5	3	3	By MS/MS	93301000	33649000	30116000	29535000	0	0	0		0	0	0	0	0	0	0		0	0	0
1524	YJL154C	YJL154C	VPS35	109.14	2	2	2.3	0	5.2397			1.3447	0.427283	2.13002	0.229373		2.8161	1.4937	0.540944	6.79205e-06		2.17151	1.1187	0.423738	1.62044e-09		1.1	1	1	By MS/MS	70866000	1608300	2470500	66787000	1.3	1	1	By MS/MS	82335000	32291000	22320000	27724000	1.3	1	1	By MS/MS	259940000	108720000	96460000
1525	YJL158C	YJL158C	CIS3	23.241	4	3	11.5	0	7.7857			NaN	NaN	NaN	NaN		NaN	NaN	0	1		NaN	NaN	NaN	NaN		0	0	0		0	0	0	0	0	0	0		0	0	0	0	0	0	0		0	0	0
1526	YJL159W;YJL160C;YKL163W	YJL159W	HSP150	41.059	8	5	40.2	0	97.854			0.494516	-1.01591	0.241615	0.000148193		0.488314	-1.03412	0.342249	0.000786181		1.00358	0.00515583	0.0035157	0.936049		13.8	1	1	By MS/MS	33079000	5380500	10844000	16854000	4.6	1	1	By MS/MS	0	0	0	0	13.8	1	1	By MS/MS	128700000	38948000	31293000
1528	YJL165C	YJL165C	HAL5	95.454	5	5	9.4	0	13.041			1.06163	0.0862829	0.243587	0.923478		1.29634	0.374447	0.518116	0.308844		1.14942	0.200903	0.465001	0.317441		5.4	3	3	By MS/MS	119880000	23744000	24294000	71839000	2.6	2	2	By MS/MS	135360000	53476000	36601000	45278000	3	2	2	By MS/MS	109400000	41176000	36174000
1529	YJL167W	YJL167W	ERG20	40.483	24	24	67.6	0	323.31			1.05063	0.0712491	0.86394	0.901587		0.958108	-0.0617392	0.775949	0.728716		0.910856	-0.134705	1.40085	0.342522		17	6	6	By MS/MS	432650000	167270000	119450000	145920000	9.7	4	4	By MS/MS	289770000	100090000	102440000	87239000	9.7	4	4	By MS/MS	375360000	134050000	154670000
1530	YJL168C	YJL168C	SET2	84.46	4	4	6.5	0	12.239			1.11535	0.157499	0.366845	0.743654		0.921647	-0.117714	0.314248	0.608268		0.883912	-0.178025	0.304955	0.239501		3	2	2	By MS/MS	175790000	64446000	51969000	59376000	3	2	2	By MS/MS	88675000	34213000	30082000	24380000	5	3	3	By MS/MS	167090000	67536000	52659000
1531	YJL171C	YJL171C	TOH1	42.957	6	6	20.2	0	31.677			1.10551	0.144712	1.80915	0.730661		1.02774	0.0394804	2.75746	0.924345		0.91446	-0.129008	1.72654	0.295471		13.4	4	4	By MS/MS	953910000	297420000	301600000	354890000	13.4	4	4	By MS/MS	905700000	313520000	286140000	306040000	13.4	4	4	By MS/MS	913250000	369530000	301910000
1532	YJL172W	YJL172W	CPS1	64.596	17	17	36.5	0	136.87			1.46935	0.555174	2.59826	0.119634		1.28485	0.3616	2.4996	0.32702		0.890755	-0.1669	1.07855	0.245973		26.9	12	12	By MS/MS	2340300000	634350000	857170000	848800000	24.5	10	10	By MS/MS	2098500000	797820000	581080000	719590000	19.8	10	10	By MS/MS	2782600000	1044600000	874570000
1533	YJL173C	YJL173C	RFA3	13.816	5	5	58.2	0	93.75			1.37065	0.454856	1.77678	0.158675		1.11107	0.151951	1.94985	0.682251		0.856975	-0.222675	0.844792	0.0817526		58.2	5	5	By MS/MS	412980000	117430000	139290000	156260000	46.7	4	4	By MS/MS	312090000	112710000	94809000	104570000	46.7	4	4	By MS/MS	400940000	172850000	138560000
1535	YJL176C	YJL176C	SWI3	92.925	6	6	10.8	0	13.027			0.783143	-0.352652	1.04565	0.147644		0.772097	-0.373146	0.697949	0.191702		0.965151	-0.0511731	0.102946	0.676488		5.1	3	3	By MS/MS	77138000	18715000	27259000	31164000	2.5	1	1	By MS/MS	63615000	27775000	19808000	16032000	4.8	2	2	By MS/MS	74911000	27538000	29120000
1537	YJL178C	YJL178C	ATG27	30.201	6	6	20.7	0	15.042			1.07283	0.101415	0.281155	0.884608		0.899328	-0.15308	1.01115	0.533716		0.887942	-0.171463	0.603452	0.255551		11.8	3	3	By MS/MS	385680000	163490000	101700000	120490000	18.8	5	5	By MS/MS	256270000	94551000	88014000	73705000	13.7	4	4	By MS/MS	416590000	175630000	119440000
1538	YJL179W	YJL179W	PFD1	12.782	2	2	22.9	0	6.187		1	0.772337	-0.372698	0.35199	0.278862		0.782937	-0.353031	0.501539	0.273422		1.05358	0.0752994	0.124821	0.818154		0	0	0		0	0	0	0	0	0	0		0	0	0	0	6.4	1	1	By MS/MS	51130000	12928000	16650000
1539	YJL183W	YJL183W	MNN11	47.858	5	5	15.4	0	23.943			0.903849	-0.145846	1.28111	0.475398		0.799057	-0.32363	3.09822	0.296307		0.871728	-0.19805	1.77257	0.119222		15.4	5	5	By MS/MS	627760000	231020000	192320000	204420000	7.3	3	3	By MS/MS	365600000	117460000	132790000	115350000	9.5	4	4	By MS/MS	660020000	247360000	209150000
1540	YJL184W	YJL184W	GON7	13.605	3	3	31.7	0	14.589			1.07145	0.0995583	0.155878	0.814407		0.965144	-0.0511834	0.0335745	0.798638		0.93811	-0.0921705	0.114994	0.56689		13.8	1	1	By MS/MS	31304000	12330000	11427000	7546900	0	0	0		0	0	0	0	0	0	0		0	0	0
1541	YJL186W	YJL186W	MNN5	67.204	14	14	28.3	0	53.997			1.06216	0.0869949	0.373309	0.883923		0.843298	-0.245885	0.862961	0.425047		0.881283	-0.182322	0.956273	0.149459		28.2	13	13	By MS/MS	1518900000	743330000	478850000	296750000	11.8	6	6	By MS/MS	700160000	218420000	241740000	239990000	12.1	6	6	By MS/MS	1265400000	769020000	297720000
1542	YJL189W	YJL189W	RPL39	6.3415	3	3	35.3	0	23.247			0.84436	-0.24407	0.309593	0.133509		0.728068	-0.457854	0.655661	0.0454508		0.959712	-0.0593271	0.466803	0.648975		29.4	2	2	By MS/MS	190210000	64441000	57178000	68592000	35.3	3	3	By MS/MS	1346500000	433100000	358740000	554710000	35.3	3	3	By MS/MS	2055000000	640610000	562940000
1545	YJL196C	YJL196C	ELO1	36.233	2	2	5.5	0	9.402			1.30947	0.388981	2.12109	0.281144		1.27581	0.351408	1.65624	0.344167		0.987191	-0.0185994	0.10722	0.824028		5.5	2	2	By MS/MS	385630000	106410000	128730000	150490000	5.5	2	2	By MS/MS	406440000	153390000	120550000	132500000	2.9	1	1	By MS/MS	110990000	47625000	39684000
1546	YJL198W	YJL198W	PHO90	97.687	3	3	4.1	0	9.0171			0.763085	-0.390085	1.28679	0.257922		0.693036	-0.528997	2.51464	0.112974		0.888081	-0.171237	1.37303	0.336428		1.7	1	1	By MS/MS	28950000	9058700	10475000	9416100	1.7	1	1	By MS/MS	26719000	7687800	13862000	5169300	2.8	2	2	By MS/MS	82831000	28528000	25766000
1547	YJL200C	YJL200C	ACO2	86.582	25	23	34.6	0	175.33			0.703696	-0.506975	3.28429	0.0386499	1	0.724465	-0.465012	2.30444	0.135438		1.04382	0.0618716	0.194869	0.73085		17.6	10	10	By MS/MS	489090000	204390000	113470000	171240000	7.4	6	6	By MS/MS	319470000	98772000	122010000	98679000	5.6	4	4	By MS/MS	346550000	103560000	118910000
1548	YJL201W	YJL201W	ECM25	68.463	2	2	3.8	0	5.9021			0.883486	-0.178721	0.130618	0.65069		1.57904	0.659046	1.19724	0.0864534		1.84951	0.887144	0.505814	0.0134432		1.8	1	1	By MS/MS	21612000	6375100	3866600	11370000	0	0	0		0	0	0	0	0	0	0		0	0	0
1549	YJL207C	YJL207C	LAA1	229.9	4	4	2.6	0	5.8682			1.01863	0.0266346	0.030207	0.973028		1.00505	0.00726712	0.0109233	0.999186		1.07691	0.106901	0.237712	0.775855		0.9	1	1	By MS/MS	15211000	5398100	4637200	5176200	0.5	1	1	By MS/MS	11369000	4327800	4571400	2469300	0.6	1	1	By MS/MS	17364000	6707900	7411900
1550	YJL208C	YJL208C	NUC1	37.209	7	7	31	0	32.108			0.862742	-0.212999	0.844758	0.340133		0.958661	-0.060907	0.133447	0.736733		1.00698	0.0100338	0.0137582	0.959285		22.5	5	5	By MS/MS	260300000	97119000	78889000	84288000	6.7	2	2	By MS/MS	101770000	41279000	34095000	26398000	21.9	5	5	By MS/MS	298670000	119550000	104230000
1551	YJL212C	YJL212C	OPT1	91.614	2	2	2.6	0	6.2877			0.67713	-0.562496	1.04403	0.216522		0.443538	-1.17287	3.17609	0.00504935	1	0.711378	-0.491311	1.20037	0.155086		2.6	2	2	By MS/MS	58855000	21765000	21768000	15322000	1.1	1	1	By MS/MS	13156000	2380900	7919500	2855700	1.1	1	1	By MS/MS	13360000	5059200	2670700
1552	YJL217W	YJL217W	REE1	21.966	6	6	43.9	0	42.538			0.854984	-0.226031	0.359589	0.317311		0.826608	-0.274724	0.404185	0.317311		0.977461	-0.0328883	0.227856	0.758188		17.7	2	2	By MS/MS	55663000	26079000	14755000	14829000	0	0	0		0	0	0	0	17.7	2	2	By MS/MS	60737000	27966000	23185000
1553	YJR001W	YJR001W	AVT1	65.345	3	3	5.3	0	14.186			1.07061	0.0984292	0.580465	0.81687		1.21253	0.278024	1.04465	0.481102		1.23757	0.307507	1.2682	0.201397		5.3	3	3	By MS/MS	98517000	30234000	30361000	37922000	3.3	2	2	By MS/MS	78686000	29849000	24054000	24783000	5.3	3	3	By MS/MS	194140000	69680000	71069000
1554	YJR002W	YJR002W	MPP10	66.952	8	8	16.5	0	27.511			0.918186	-0.123141	1.48561	0.524751		0.894997	-0.160045	1.53712	0.519596		1.07057	0.0983787	0.734645	0.661676		11.1	6	6	By MS/MS	335320000	117920000	117960000	99436000	7.9	4	4	By MS/MS	275000000	104940000	110070000	59994000	6.2	3	3	By MS/MS	160950000	56817000	56667000
1555	YJR006W	YJR006W	POL31	55.295	2	2	5.1	0.0099573	2.0026			1.93675	0.953639	0.66901	0.00843182		2.66224	1.41264	0.351987	4.70857e-05		1.33811	0.420202	0.0807426	0.0740936		0	0	0		0	0	0	0	3.3	1	1	By MS/MS	153580000	136830000	5938800	10813000	5.1	2	2	By MS/MS	196160000	140970000	31033000
1556	YJR007W	YJR007W	SUI2	34.717	20	20	67.1	0	225.12			1.04191	0.0592286	0.745309	0.929821		1.03051	0.0433591	0.828423	0.949432		1.03353	0.0475782	0.50021	0.674186		50	14	14	By MS/MS	3772500000	1248800000	1165800000	1357900000	49.7	15	15	By MS/MS	3421600000	1195800000	1149800000	1076000000	49	14	14	By MS/MS	4194000000	1556300000	1441900000
1557	YJR009C	YJR009C	TDH2	35.846	33	7	88	0	323.31			1.4128	0.49856	1.67639	0.164923		1.06898	0.0962391	0.512806	0.829187		0.782331	-0.354149	1.40776	0.0169699	1	63.6	25	3	By MS/MS	2731900000	706970000	1072400000	952480000	63	24	3	By MS/MS	1982200000	575250000	632210000	774770000	67.2	26	3	By MS/MS	2631900000	1203800000	858910000
1558	YJR010C-A	YJR010C-A	SPC1	10.819	4	4	22.3	0	12.423			1.19171	0.253035	0.814843	0.524217		1.11657	0.159078	0.909828	0.728182		0.992094	-0.011452	0.0426682	0.857463		22.3	3	3	By MS/MS	261350000	76264000	72407000	112670000	22.3	4	4	By MS/MS	345380000	112200000	74741000	158440000	22.3	3	3	By MS/MS	294230000	116090000	105970000
1561	YJR014W	YJR014W	TMA22	22.495	6	6	36.4	0	101.65			1.04724	0.0665953	0.332197	0.939476		0.980849	-0.0278973	0.130363	0.915572		1.02821	0.0401388	0.302778	0.846366		23.7	3	3	By MS/MS	1170100000	182170000	190630000	797280000	28.3	4	4	By MS/MS	1350000000	235660000	218530000	895840000	13.1	2	2	By MS/MS	441460000	168200000	143710000
1562	YJR016C	YJR016C	ILV3	62.86	28	28	55.7	0	323.31			0.865333	-0.208672	2.40962	0.191465		0.873623	-0.194917	1.64058	0.366633		1.02555	0.0363924	0.307292	0.768116		40	17	17	By MS/MS	7025200000	2324900000	1866400000	2834000000	47	21	21	By MS/MS	6303800000	2005900000	2352300000	1945600000	48	22	22	By MS/MS	7283900000	2497100000	2541000000
1563	YJR017C	YJR017C	ESS1	19.404	5	5	35.9	0	13.158			1.07178	0.100003	0.649613	0.888224		1.11733	0.160058	0.716732	0.725893		1.09556	0.131665	1.5654	0.53519		25.3	4	4	By MS/MS	400430000	131110000	111630000	157690000	25.3	4	4	By MS/MS	261050000	108920000	82595000	69532000	20	3	3	By MS/MS	180600000	66650000	64351000
1564	YJR019C	YJR019C	TES1	40.259	2	2	7.2	0	6.4883			1.20926	0.274125	0.889932	0.468338		1.30792	0.387269	0.889919	0.303696		1.13519	0.182931	0.927685	0.474284		4.3	1	1	By MS/MS	35538000	10154000	9601000	15783000	4.3	1	1	By MS/MS	21145000	8343400	6260600	6540600	4.3	1	1	By MS/MS	36181000	13419000	15914000
1565	YJR024C	YJR024C	MDE1	27.427	4	4	26.2	0	11.146			NaN	NaN	NaN	NaN		NaN	NaN	0	1		NaN	NaN	NaN	NaN		9.8	1	1	By MS/MS	0	0	0	0	0	0	0		0	0	0	0	0	0	0		0	0	0
1566	YJR025C	YJR025C	BNA1	20.235	10	10	79.1	0	46.524			1.08986	0.124137	0.301248	0.784412		1.33272	0.414371	1.28236	0.253024		1.24504	0.316192	0.526196	0.0355441		17.5	3	3	By MS/MS	168340000	42834000	70354000	55153000	19.2	2	2	By MS/MS	26247000	10329000	8473500	7444100	5.6	1	1	By MS/MS	43309000	12746000	18303000
1568	YJR031C	YJR031C	GEA1	159.44	3	3	3.4	0.0044527	2.5361			1.55799	0.639684	0.13701	0.107616		0.505713	-0.98361	0.795078	0.0185543		0.322301	-1.63352	0.294054	2.7087e-06		0	0	0		0	0	0	0	1	1	1	By MS/MS	12264000	943420	1900400	9420600	2.4	2	2	By MS/MS	28918000	3287700	18043000
1569	YJR033C	YJR033C	RAV1	154.93	4	4	4.6	0	8.354			0.911458	-0.133752	0.460346	0.500582		1.17681	0.234883	0.402502	0.559621		1.27976	0.355874	0.919206	0.0643984		0	0	0		0	0	0	0	1.3	1	1	By matching	50682000	17258000	16436000	16988000	1.3	1	1	By MS/MS	30417000	8738400	16654000
1570	YJR040W	YJR040W	GEF1	87.591	4	4	6	0	8.6324			0.996797	-0.00462786	0.010389	0.954164		0.958932	-0.0604997	0.144487	0.77868		1.02172	0.0309978	0.0765529	0.976034		3.5	2	2	By MS/MS	40884000	15411000	13282000	12191000	1.2	1	1	By MS/MS	28017000	12001000	8799100	7217100	2.4	2	2	By MS/MS	79203000	28745000	27481000
1571	YJR042W	YJR042W	NUP85	84.897	4	4	6.9	0	16.151			1.01454	0.020824	0.0993645	0.989196		1.00795	0.01143	0.0340576	0.935566		0.973621	-0.0385677	0.132166	0.757182		3.9	3	3	By MS/MS	95251000	28892000	31105000	35253000	1.1	1	1	By MS/MS	69387000	25051000	23410000	20926000	2.7	2	2	By MS/MS	149090000	55613000	49088000
1572	YJR045C	YJR045C	SSC1	70.627	49	40	69	0	323.31	1	1	1.70012	0.765634	4.37187	0.0293039	1	1.61773	0.693967	3.3478	0.0526798		0.95891	-0.0605331	0.470141	0.6433		48.5	27	21	By MS/MS	9797300000	2414900000	3352200000	4030100000	53.1	30	25	By MS/MS	7035600000	2797400000	1686100000	2552200000	42.8	26	20	By MS/MS	10789000000	4718200000	4057200000
1573	YJR046W	YJR046W	TAH11	68.404	2	2	3.6	0	5.3581			1.28893	0.366175	2.36153	0.315478		1.33106	0.412573	1.40012	0.255842		1.02124	0.0303265	0.106498	0.948588		3.6	2	2	By MS/MS	481280000	161820000	148080000	171380000	2.2	1	1	By MS/MS	9331300	3464600	2603500	3263200	2.2	1	1	By MS/MS	24246000	8827900	10213000
1574	YJR051W	YJR051W	OSM1	55.064	10	10	23.8	0	27.965		1	1.13768	0.186097	0.733215	0.626685		1.09868	0.135767	1.47695	0.715748		0.932186	-0.101311	0.408138	0.400424		12.6	6	6	By MS/MS	497600000	187140000	170830000	139630000	8.8	4	4	By MS/MS	531100000	227190000	173740000	130170000	10.4	5	5	By MS/MS	268710000	113670000	90733000
1575	YJR057W	YJR057W	CDC8	24.687	2	2	9.7	0.0015582	3.2522			NaN	NaN	NaN	NaN		NaN	NaN	0	1		NaN	NaN	NaN	NaN		0	0	0		0	0	0	0	0	0	0		0	0	0	0	0	0	0		0	0	0
1576	YJR059W	YJR059W	PTK2	91.399	10	10	17.4	0	15.987			1.33796	0.42003	2.24923	0.238616		1.58944	0.66852	2.48756	0.0532814		1.15667	0.20998	1.54913	0.293951		11.4	6	6	By MS/MS	291520000	63869000	80068000	147590000	9	5	5	By MS/MS	289510000	99993000	76320000	113190000	7.8	4	4	By MS/MS	178970000	70806000	66453000
1577	YJR060W	YJR060W	CBF1	39.387	6	6	21.1	0	69.983			1.31741	0.397707	0.732686	0.283545		1.33204	0.413632	1.06709	0.268411		1.07139	0.0994869	0.140605	0.734574		8.5	3	3	By MS/MS	59259000	17101000	18257000	23901000	4.6	1	1	By MS/MS	51729000	21594000	15235000	14900000	0	0	0		0	0	0
1578	YJR063W	YJR063W	RPA12	13.66	3	3	52.8	0	44.43			0.922561	-0.116284	1.62326	0.546593		0.857852	-0.221199	1.10589	0.471915		0.970249	-0.0435735	0.263347	0.679738		52.8	3	3	By MS/MS	305560000	108910000	93208000	103440000	52.8	3	3	By MS/MS	345220000	111240000	138800000	95172000	12	1	1	By MS/MS	407630000	148530000	153170000
1579	YJR064W	YJR064W	CCT5	61.913	23	23	57.3	0	176.19		1	0.94357	-0.0837988	0.908186	0.534382		0.941749	-0.0865858	0.91119	0.652307		1.00981	0.0140896	0.153371	0.964525		45	18	18	By MS/MS	2825500000	1071500000	818870000	935160000	37.4	14	14	By MS/MS	1528400000	601460000	489170000	437820000	30.6	15	15	By MS/MS	2813500000	1121600000	982440000
1580	YJR065C	YJR065C	ARP3	49.541	16	16	54.6	0	186.19			1.29587	0.37392	2.30309	0.307866		1.34122	0.423542	2.44784	0.246635		1.04947	0.0696676	0.539515	0.503892		41.9	13	13	By MS/MS	1484000000	406720000	489030000	588230000	39	11	11	By MS/MS	1138600000	409560000	354660000	374420000	41	11	11	By MS/MS	1956900000	751660000	739430000
1581	YJR066W	YJR066W	TOR1	281.14	6	5	3	0	12.301			0.911988	-0.132913	0.287684	0.678241		0.6436	-0.635763	0.417262	0.0598197		1.00219	0.00314936	0.0023581	0.917053		3	6	5	By MS/MS	187120000	67220000	43789000	76108000	0	0	0		0	0	0	0	0	0	0		0	0	0
1582	YJR068W	YJR068W	RFC2	39.741	7	7	21	0	48.437			0.998866	-0.00163708	0.00633515	0.836605		1.11366	0.155306	0.690637	0.737016		0.947525	-0.0777636	0.345572	0.564375		15.3	5	5	By MS/MS	418140000	103090000	99746000	215310000	4.2	1	1	By MS/MS	0	0	0	0	9.9	3	3	By MS/MS	191480000	68752000	65317000
1583	YJR069C	YJR069C	HAM1	22.093	12	12	76.6	0	103.07			0.858907	-0.219427	0.165514	0.328748		1.18802	0.248562	0.77454	0.531336		1.34999	0.432949	0.437926	0.00362299		20.3	2	2	By MS/MS	48896000	11113000	15304000	22479000	0	0	0		0	0	0	0	7.1	1	1	By MS/MS	27196000	6129100	8948700
1584	YJR070C	YJR070C	LIA1	36.164	20	20	73.2	0	257.44			0.799715	-0.322442	0.447262	0.168843		1.00698	0.010035	0.0170973	0.989914		1.25906	0.332345	1.08294	0.0268445		12.6	3	3	By MS/MS	129630000	46852000	37538000	45239000	9.8	2	2	By MS/MS	102280000	23923000	38842000	39516000	3.4	1	1	By MS/MS	143190000	25212000	53943000
1585	YJR072C	YJR072C	NPA3	43.194	6	6	21.8	0	32.645			1.08783	0.121453	0.635804	0.833576		1.0491	0.0691499	0.521663	0.945993		1.05253	0.0738604	0.376179	0.76176		16.6	4	4	By MS/MS	170950000	66869000	46387000	57688000	9.4	3	3	By MS/MS	162910000	56578000	58481000	47855000	15.8	5	5	By MS/MS	271750000	105950000	93369000
1586	YJR073C	YJR073C	OPI3	23.15	4	4	30.1	0	22.789			0.967244	-0.0480477	0.23559	0.711078		0.96337	-0.0538382	0.122918	0.753341		0.94634	-0.0795698	0.41219	0.557095		30.1	4	4	By MS/MS	365000000	127420000	106400000	131180000	11.7	2	2	By MS/MS	148300000	47280000	50308000	50710000	7.3	1	1	By MS/MS	93877000	35359000	24926000
1587	YJR074W	YJR074W	MOG1	24.307	4	4	22	0	15.21			NaN	NaN	NaN	NaN		NaN	NaN	0	1		NaN	NaN	NaN	NaN		4.6	1	1	By MS/MS	0	0	0	0	0	0	0		0	0	0	0	0	0	0		0	0	0
1588	YJR075W	YJR075W	HOC1	46.296	6	6	22	0	92.648			1.0292	0.0415253	0.303484	0.957288		0.784258	-0.3506	2.367	0.216621		0.83134	-0.266489	1.373	0.0880962		22	6	6	By MS/MS	485240000	147610000	205820000	131810000	10.4	2	2	By MS/MS	129230000	40116000	52799000	36316000	8.8	3	3	By MS/MS	268460000	101530000	84221000
1589	YJR076C	YJR076C	CDC11	47.648	4	4	13.7	0	22.186			1.01934	0.027632	0.0873879	0.918199		1.05085	0.0715513	0.704286	0.940047		1.03693	0.0523165	0.137945	0.853192		5.3	2	2	By MS/MS	164340000	56384000	42105000	65848000	8	3	3	By MS/MS	220490000	77991000	63053000	79450000	13.7	4	4	By MS/MS	405320000	146920000	145640000
1590	YJR077C	YJR077C	MIR1	32.812	18	18	87.1	0	267.17			1.11251	0.153822	1.3123	0.712789		1.18545	0.245435	3.82986	0.518596		1.06545	0.0914688	1.05544	0.361183		61.4	12	12	By MS/MS	2797300000	808520000	763130000	1225700000	57.2	12	12	By MS/MS	2385900000	826320000	670010000	889530000	76.8	15	15	By MS/MS	5246300000	1716300000	1574800000
1591	YJR080C	YJR080C	AIM24	44.427	4	4	12.4	0	12.103			0.709109	-0.495921	0.109945	0.153821		0.369732	-1.43545	0.514625	3.99413e-05		0.520035	-0.943319	0.486667	1.97483e-06		5.6	2	2	By MS/MS	49684000	12689000	14248000	22747000	4.8	1	1	By MS/MS	40613000	4538400	4412600	31662000	6.9	2	2	By MS/MS	129400000	38641000	28495000
1592	YJR084W	YJR084W		49.482	2	2	5	0	6.515			1.20092	0.264143	0.696064	0.485713		1.14463	0.194876	0.173206	0.647005		0.911943	-0.132985	0.191037	0.43938		2.6	1	1	By MS/MS	31881000	9184000	9413300	13284000	5	2	2	By MS/MS	39425000	13302000	15221000	10902000	2.6	1	1	By MS/MS	46872000	18499000	19195000
1593	YJR086W	YJR086W	STE18	12.625	3	3	42.7	0	11.057			1.08625	0.11935	0.771165	0.771549		1.07911	0.109848	0.251023	0.836989		0.992103	-0.0114378	0.0179998	0.860418		42.7	3	3	By MS/MS	149870000	71966000	29188000	48719000	6.4	1	1	By MS/MS	19087000	7729400	5809500	5547800	6.4	1	1	By MS/MS	13670000	5296500	4776700
1594	YJR088C	YJR088C	EMC2	33.855	8	8	26	0	69.176		1	1.04752	0.0669774	1.13706	0.938432		0.98442	-0.0226544	0.296834	0.928783		0.981635	-0.0267421	0.742499	0.773317		26	7	7	By MS/MS	974900000	307050000	300760000	367080000	26	7	7	By MS/MS	893730000	281980000	319500000	292250000	22.6	6	6	By MS/MS	1032200000	383600000	344060000
[truncated: 1,097 more rows]
[truncated: 69 more columns]

## Sheet: b) GO wt + HS vs wt -HS
wt +HS vs. wt -HS
GO term	GO #	Category	Number of proteins	Proteins	Over-/under- represented (+/-)	p-value	-Log10 p-value
[truncated: 38 more rows]

## Sheet: c) GO dola1 + HS vs wt +HS
Δola1 +HS vs. wt +HS
[truncated: 21 more rows]
