# Supplementary material for: Quantitative proteomics identifies the universally conserved ATPase Ola1p as a positive regulator of heat shock response in Saccharomyces cerevisiae
Source: J Biol Chem. 2021 Sep 24;297(5):101050. doi: 10.1016/j.jbc.2021.101050 (PMC8531669; doi:10.1016/j.jbc.2021.101050)
Supplement: Table S2 [file mmc2.xlsx]

## Sheet: SILAC Depletome 30°C
										Rep1-4					Rep1												Rep2												Rep3
Protein Group ID	Protein IDs	Majority protein IDs	Gene standard name	Mol. weight [kDa]	Peptides	Unique peptides	Sequence coverage [%]	Q-value	Score	Fold change Δola1/wt	Mean log2 ratio Δola1/wt	-Log10 p-value Δola1/wt	Significance B p-value	T-test and Significance B p-value < 0.05	Sequence coverage Rep 01 [%]	Peptides Rep 01	Unique peptides Rep 01	Identification type Rep 01	Ratio Δola1/wt Rep 01	Ratio Δola1/wt normalized Rep 01	Ratio Δola1/wt variability [%] Rep 01	Ratio Δola1/wt count Rep 01	Ratio Δola1/wt iso-count Rep 01	Intensity Rep 01	Intensity L Rep 01	Intensity H Rep 01	Sequence coverage Rep 02 [%]	Peptides Rep 02	Unique peptides Rep 02	Identification type Rep 02	Ratio Δola1/wt Rep 02	Ratio Δola1/wt normalized Rep 02	Ratio Δola1/wt variability [%] Rep 02	Ratio Δola1/wt count Rep 02	Ratio Δola1/wt iso-count Rep 02	Intensity Rep 02	Intensity L Rep 02	Intensity H Rep 02	Sequence coverage Rep 03 [%]	Peptides Rep 03	Unique peptides Rep 03	Identification type Rep 03	Ratio Δola1/wt Rep 03	Ratio Δola1/wt normalized Rep 03	Ratio Δola1/wt variability [%] Rep 03	Ratio Δola1/wt count Rep 03	Ratio Δola1/wt iso-count Rep 03	Intensity Rep 03	Intensity L Rep 03
10	Q0045;Q0070	Q0045;Q0070	COX1;AI5_ALPHA	58.797	2	2	10.1	0	83.212	0.946584	-0.0791968	0.326749	0.243881		10.1	2	2	By MS/MS	1.12785	0.909339	12.604	2	0	338470000	171180000	167290000	3.2	1	1	By MS/MS	0.70426	1.0441	2.9299	2	0	287840000	162750000	125090000	3.2	1	1	By MS/MS	1.16431	1.06038	NaN	1	0	190060000	99035000
11	Q0050	Q0050	AI1	96.078	3	3	3.8	0.0012136	2.4231	1.28654	0.363501	1.07375	0.000450906		2.4	2	2	By MS/MS	1.5456	1.23965	20.867	2	0	222350000	127280000	95069000	0.8	1	1	By MS/MS	0.68618	1.0239	NaN	1	0	234640000	141240000	93392000	2.3	2	2	By MS/MS	1.41743	1.30263	46.402	2	1	42099000	23886000
14	Q0120;Q0105;Q0110;Q0115	Q0120	BI4	74.579	3	2	4.2	0	4.297	0.957643	-0.0624403	0.185751	0.347153		2.7	2	2	By MS/MS	1.48655	1.20617	34.69	2	0	443970000	251680000	192290000	2.7	2	2	By MS/MS	0.54356	0.80423	41.006	2	0	392780000	249310000	143470000	4.2	3	2	By MS/MS	1.07572	0.978569	12.871	3	1	181280000	95842000
15	Q0140	Q0140	VAR1	47.123	8	8	23.9	0	15.997	0.951273	-0.0720684	0.926627	0.419935		19.3	7	7	By MS/MS	1.1283	0.918358	10.622	7	0	227830000	124860000	102970000	18.3	6	6	By MS/MS	0.69132	1.0134	21.72	7	0	285130000	174320000	110800000	11.8	4	4	By MS/MS	1.0111	0.920387	1.699	5	0	74392000	38159000
16	Q0250	Q0250	COX2	28.567	6	6	33.9	0	178.59	0.888604	-0.170388	0.658468	0.023778		30.7	5	5	By MS/MS	1.00214	0.817729	10.881	9	0	2061100000	1016000000	1045100000	25.1	5	5	By MS/MS	0.66254	0.97448	9.6598	8	0	1353600000	811120000	542530000	33.9	6	6	By MS/MS	1.14277	1.04325	6.1658	6	0	734850000	383430000
17	R0020C	R0020C	REP1	43.231	11	11	38.1	0	125.92	0.930932	-0.103252	1.0502	0.140723		38.1	11	11	By MS/MS	1.10859	0.886604	11.034	14	4	1130200000	592370000	537810000	35.9	10	10	By MS/MS	0.68522	1.0076	8.4279	13	3	1311300000	791590000	519750000	32.4	10	10	By MS/MS	1.05431	0.936242	16.867	10	1	542470000	272460000
18	R0030W	R0030W	RAF1	21.289	8	8	61.9	0	112.14	1.16427	0.219423	0.37489	0.0402813		26	3	3	By MS/MS	1.23341	0.997009	8.2032	3	1	170450000	94097000	76348000	32	4	4	By MS/MS	1.2452	1.8404	68.46	4	2	216650000	90305000	126350000	51.4	6	6	By MS/MS	0.942863	0.864678	8.7709	4	2	133760000	64415000
19	R0040C	R0040C	REP2	33.196	12	12	44.9	0	255.27	0.942273	-0.0857827	0.946768	0.204738		32.4	9	9	By MS/MS	1.17078	0.95511	4.3314	14	3	1954800000	1035400000	919390000	38.2	10	10	By MS/MS	0.64483	0.9417	13.722	16	3	2205400000	1341800000	863620000	36.5	10	10	By MS/MS	0.964692	0.877655	23.226	17	2	630630000	322180000
115	YAL001C	YAL001C	TFC3	132.11	13	13	12.8	0	59.969	1.06484	0.0906344	1.05958	0.314981		11.6	11	11	By MS/MS	1.36264	1.10136	15.098	13	6	424330000	242840000	181480000	10.9	10	10	By MS/MS	0.7579	1.1216	24.692	10	3	480310000	286900000	193410000	8.4	7	7	By MS/MS	1.10999	1.02441	35.363	9	2	153190000	81368000
116	YAL002W	YAL002W	VPS8	144.96	9	9	7.7	0	11.946	0.984792	-0.0221094	0.0979323	0.54239		5.2	6	6	By MS/MS	1.04036	0.850557	40.328	6	2	161360000	82856000	78508000	4.6	5	5	By MS/MS	0.74047	1.0905	23.032	5	0	117370000	64688000	52684000	4.8	6	6	By MS/MS	1.06855	0.967211	16.996	6	1	389000000	173810000
117	YAL003W	YAL003W	EFB1	22.627	15	15	91.7	0	323.31	0.906846	-0.141071	1.86522	0.226572		71.8	14	14	By MS/MS	1.15655	0.943307	5.4672	105	22	69847000000	38335000000	31513000000	71.8	14	14	By MS/MS	0.62254	0.90498	10.318	85	24	59402000000	37157000000	22245000000	71.8	13	13	By MS/MS	0.998602	0.918274	9.8662	70	20	33105000000	16627000000
118	YAL005C	YAL005C	SSA1	69.656	61	19	84.6	0	323.31	1.13756	0.185948	2.57996	0.0126281	1	79.4	56	19	By MS/MS	1.42248	1.10386	8.3129	96	17	90019000000	55099000000	34920000000	79.3	57	19	By MS/MS	0.77287	1.1408	6.4544	100	22	85554000000	48357000000	37197000000	69.6	57	18	By MS/MS	1.30524	1.17951	12.215	85	10	48907000000	27366000000
119	YAL007C	YAL007C	ERP2	24.063	6	4	30.7	0	67.464	0.970684	-0.0429268	0.271417	0.519534		30.7	6	4	By MS/MS	1.1806	0.953925	10.15	6	2	5278000000	658380000	4619600000	30.7	6	4	By MS/MS	0.73836	1.0853	2.5594	7	2	7425400000	668740000	6756700000	30.7	6	4	By MS/MS	0.967024	0.88269	11.793	5	0	518320000	254620000
121	YAL009W	YAL009W	SPO7	30.113	3	3	12.4	0	11.952	1.01323	0.0189642	0.113199	0.966793		12.4	3	3	By MS/MS	1.24287	1.00631	11.406	4	1	102770000	57383000	45389000	12.4	3	3	By MS/MS	0.62513	0.91745	13.546	3	0	66076000	40300000	25776000	7.3	2	2	By MS/MS	1.11906	1.0173	8.9345	2	0	20683000	10441000
122	YAL010C	YAL010C	MDM10	56.236	4	4	12.8	0	17.248	1.07141	0.0995088	0.50698	0.468852		12.8	4	4	By MS/MS	1.22109	0.979816	17.611	7	1	190100000	88964000	101130000	7.5	3	3	By MS/MS	0.73267	1.0724	66.897	4	1	113410000	54363000	59043000	7.5	3	3	By MS/MS	1.28602	1.17048	33.361	5	0	39451000	20332000
123	YAL011W	YAL011W	SWC3	72.514	3	3	4.5	0.0051789	1.5311	0.872285	-0.197128	0.193301	0.310279		4.5	3	3	By MS/MS	1.37673	1.31394	23.032	3	2	46278000	25689000	20589000	1.8	1	1	By MS/MS	0.61003	0.90877	NaN	1	0	849420	430320	419100	1.4	1	1	By MS/MS	1.33133	1.1857	NaN	1	0	5492700	3140500
124	YAL012W	YAL012W	CYS3	42.542	19	19	75.6	0	323.31	0.928075	-0.107687	1.63949	0.349376		75.6	19	19	By MS/MS	1.20486	0.973615	14.477	70	11	66073000000	37922000000	28151000000	62.2	17	17	By MS/MS	0.62159	0.9143	5.6868	59	7	37092000000	22883000000	14209000000	56.9	17	17	By MS/MS	1.01613	0.927902	13.221	59	12	18434000000	9137500000
125	YAL013W	YAL013W	DEP1	46.977	6	6	18.3	0	16.469	0.993897	-0.00883137	0.0376371	0.861842		12.8	4	4	By MS/MS	1.30344	1.0428	26.122	7	1	261130000	156110000	105020000	7.2	2	2	By MS/MS	0.72102	1.0753	15.312	6	3	84578000	47038000	37540000	12.6	4	4	By MS/MS	1.13549	1.02711	4.7341	6	2	82385000	41340000
126	YAL014C	YAL014C	SYN8	29.048	5	5	20.4	0	42.876	1.01506	0.0215596	0.213689	0.960709		16.5	4	4	By MS/MS	1.31053	1.07281	17.509	5	1	411500000	244080000	167420000	14.5	4	4	By MS/MS	0.72452	1.0497	35.566	5	3	114220000	69120000	45104000	17.6	4	4	By MS/MS	1.05599	0.98174	24.024	4	1	137720000	71620000
127	YAL015C	YAL015C	NTG1	45.576	4	4	14	0	19.196	0.97611	-0.0348846	0.0961011	0.579552		11.3	3	3	By MS/MS	1.50022	1.21623	30.585	4	0	1595800000	835210000	760550000	9.3	2	2	By MS/MS	0.54279	0.79039	24.796	2	1	53206000	34191000	19014000	14	4	4	By MS/MS	1.04062	0.963855	12.026	4	0	934370000	455210000
128	YAL016W	YAL016W	TPD3	70.907	30	30	46.6	0	323.31	1.06492	0.0907479	1.84973	0.297407		46.6	30	30	By MS/MS	1.31895	1.04813	22.251	49	6	8551000000	4784200000	3766800000	40.2	25	25	By MS/MS	0.72277	1.0693	27.054	39	5	6874200000	3923100000	2951100000	35.6	24	24	By MS/MS	1.1897	1.10041	13.134	41	5	3708800000	1858100000
129	YAL017W	YAL017W	PSK1	152.33	35	31	31.9	0	256.04	1.05591	0.0784805	0.823646	0.445015		18.9	22	19	By MS/MS	1.26739	1.01536	12.667	24	2	1202700000	670560000	532120000	27.3	30	26	By MS/MS	0.6897	1.0203	13.452	32	10	1409700000	816440000	593260000	15.4	19	16	By MS/MS	1.14299	1.04641	12.848	21	2	276080000	149190000
130	YAL019W	YAL019W	FUN30	128.51	25	25	29.7	0	140.96	1.04374	0.0617569	0.647278	0.591731		27.1	22	22	By MS/MS	1.25463	0.9995	20.771	26	3	1660600000	1032200000	628420000	20.2	18	18	By MS/MS	0.67417	0.99123	37.127	20	2	955830000	557680000	398150000	17.2	15	15	By MS/MS	1.20136	1.11088	14.002	19	3	856380000	639100000
131	YAL020C	YAL020C	ATS1	36.467	5	5	14.4	0.0002454	2.8492	1.06938	0.0967813	0.277929	0.673023		5.4	2	2	By MS/MS	1.64568	1.3334	31.788	2	2	17198000	10389000	6808900	3.3	1	1	By MS/MS	0.66227	0.97139	NaN	1	0	9092600	5057300	4035300	7.8	3	3	By MS/MS	0.952653	0.87146	47.933	3	1	27971000	12342000
132	YAL021C	YAL021C	CCR4	94.669	20	20	25.9	0	221.05	1.00816	0.0117261	0.198598	0.828077		23.2	17	17	By MS/MS	1.26605	1.01674	9.0493	22	2	2137500000	1141800000	995680000	21.6	14	14	By MS/MS	0.65268	0.96481	9.5298	18	0	1712000000	1019300000	692690000	25.9	19	19	By MS/MS	1.11616	1.03631	19.558	25	3	1175200000	595540000
133	YAL022C	YAL022C	FUN26	58.317	5	5	13.9	0	44.712	1.00855	0.0122796	1.00543	0.953997		13.9	5	5	By MS/MS	1.30509	1.01775	4.3664	6	1	345660000	171840000	173830000	13.9	5	5	By MS/MS	0.68115	1.0081	21.05	7	1	411500000	239620000	171890000	12.2	4	4	By MS/MS	1.14515	1.00842	5.8557	8	0	156010000	80908000
134	YAL023C	YAL023C	PMT2	86.869	24	21	40.6	0	323.31	0.902487	-0.148022	2.42153	0.0686815		37.4	22	19	By MS/MS	1.08625	0.882535	14.244	46	8	6500200000	3418100000	3082100000	36.2	21	18	By MS/MS	0.60054	0.88481	8.578	45	13	6557900000	4209100000	2348800000	29.2	18	15	By MS/MS	1.01435	0.92816	8.6576	30	6	2346600000	1181000000
135	YAL024C	YAL024C	LTE1	163.15	12	12	9.9	0	7.7181	0.985794	-0.0206418	0.349118	0.734439		6.6	7	7	By MS/MS	1.26194	1.03374	9.8011	10	0	387510000	199560000	187950000	6.6	7	7	By MS/MS	0.64961	0.96022	28.952	7	0	190680000	110590000	80087000	6.6	7	7	By MS/MS	1.05373	0.980873	25.529	6	0	93174000	46424000
136	YAL025C	YAL025C	MAK16	35.695	8	8	33.3	0	152.3	1.02988	0.0424828	0.526438	0.872333		33.3	8	8	By MS/MS	1.27026	1.03539	14.185	15	4	1228800000	695470000	533350000	33.3	8	8	By MS/MS	0.73337	1.0832	5.5498	10	0	835110000	467350000	367760000	33.3	8	8	By MS/MS	1.06375	0.967118	14.21	12	1	436080000	230600000
137	YAL026C	YAL026C	DRS2	153.76	27	27	26.1	0	269.56	1.00652	0.00937398	0.0647762	0.805963		21.6	23	23	By MS/MS	1.20809	0.960061	11.473	31	7	2770400000	1477700000	1292700000	17.2	17	17	By MS/MS	0.69583	1.0332	15.514	20	6	1479600000	852190000	627370000	17.6	17	17	By MS/MS	1.06031	0.944822	22.623	22	6	1008200000	512360000
138	YAL027W	YAL027W	SAW1	29.769	2	2	11.1	0	35.964	0.89067	-0.167037	1.02682	0.095018		11.1	2	2	By MS/MS	1.14264	0.911162	2.079	2	1	74892000	38614000	36277000	3.4	1	1	By MS/MS	0.60586	0.9417	4.5824	2	0	408490000	251900000	156590000	3.4	1	1	By MS/MS	0.827678	0.773515	NaN	1	0	32016000	14742000
139	YAL029C	YAL029C	MYO4	169.34	40	34	35.2	0	259.77	0.985225	-0.0214754	0.254688	0.607423		30.1	35	29	By MS/MS	1.22507	0.983961	24.867	37	6	2157400000	1162900000	994470000	27.9	32	27	By MS/MS	0.66925	0.97805	16.897	31	4	1272200000	764150000	508000000	23.4	27	21	By MS/MS	1.14228	1.04522	19.482	23	3	456730000	243270000
140	YAL030W	YAL030W	SNC1	13.201	4	4	51.3	0	43.307	1.13101	0.177617	0.429797	0.0234134		31.6	2	2	By MS/MS	1.5806	1.27142	10.758	2	0	484720000	307690000	177030000	45.3	3	3	By MS/MS	0.67602	1.0341	29.424	4	1	618500000	397130000	221370000	51.3	4	4	By MS/MS	1.63822	1.45839	41.75	4	1	281210000	163910000
141	YAL031C	YAL031C	GIP4	86.635	10	10	14.9	0	47.525	0.985459	-0.0211325	0.0758874	0.789024		10.8	6	6	By MS/MS	1.41808	1.14871	8.6032	6	0	85451000	50330000	35121000	12.1	8	8	By MS/MS	0.60172	0.86804	28.344	7	2	118920000	72596000	46329000	7.5	5	5	By MS/MS	1.15973	1.05432	23.412	5	0	53777000	29517000
142	YAL032C	YAL032C	PRP45	42.482	6	6	16.4	0	52.505	1.03629	0.0514255	0.247424	0.75141		8.7	3	3	By MS/MS	1.46561	1.16079	8.9405	3	0	74898000	43599000	31298000	9.2	4	4	By MS/MS	0.64228	0.9591	52.666	5	3	165940000	92549000	73390000	10.8	3	3	By MS/MS	1.25592	1.11698	7.5932	3	0	27089000	15149000
143	YAL033W	YAL033W	POP5	19.573	6	6	32.9	0	21.075	1.02398	0.034192	0.254251	0.859466		12.7	2	2	By MS/MS	1.30002	1.05352	43.499	3	1	113870000	67925000	45949000	20.2	3	3	By MS/MS	0.64498	0.941	18.396	3	1	102650000	67463000	35188000	17.3	3	3	By MS/MS	1.2102	1.11233	11.499	3	0	115950000	62446000
144	YAL034W-A	YAL034W-A	MTW1	33.243	6	6	25.3	0	18.248	1.0254	0.0361804	0.255826	0.851222		21.5	5	5	By MS/MS	1.25156	1.00332	28.42	5	1	137060000	75807000	61250000	13.8	3	3	By MS/MS	0.67137	1.0025	21.103	3	1	36223000	20204000	16019000	11.4	3	3	By MS/MS	1.24618	1.14393	4.3539	3	0	54955000	29668000
145	YAL035W	YAL035W	FUN12	112.27	47	47	46.5	0	323.31	1.13095	0.177536	3.37219	0.0174479	1	46.4	44	44	By MS/MS	1.39639	1.13161	10.874	112	9	31366000000	18173000000	13193000000	46.4	44	44	By MS/MS	0.761	1.1246	12.372	109	16	24903000000	13925000000	10977000000	43.1	43	43	By MS/MS	1.25649	1.15304	17.884	100	13	12612000000	6978400000
146	YAL036C	YAL036C	RBG1	40.701	16	16	55.3	0	323.31	1.05505	0.0773148	0.769059	0.325265		55.3	16	16	By MS/MS	1.30948	1.06291	13.578	30	3	60343000000	31847000000	28495000000	45.8	14	14	By MS/MS	0.73266	1.0832	31.27	30	1	56887000000	34430000000	22457000000	55.3	16	16	By MS/MS	1.20655	1.11083	8.3406	31	2	3338500000	1828300000
148	YAL038W	YAL038W	CDC19	54.544	51	48	86.6	0	323.31	0.898776	-0.153967	2.15005	0.188554		80.2	50	47	By MS/MS	1.14256	0.914662	11.436	540	124	772570000000	401890000000	370680000000	80.2	50	47	By MS/MS	0.57855	0.85835	11.115	530	139	878720000000	546960000000	331750000000	86.6	50	47	By MS/MS	1.01103	0.92302	9.966	540	108	491380000000	234850000000
149	YAL039C	YAL039C	CYC3	30.081	5	5	18.2	0	35.517	0.880487	-0.183627	1.62404	0.06872		13	4	4	By MS/MS	1.0574	0.847099	9.5808	5	0	225470000	112160000	113310000	18.2	5	5	By MS/MS	0.6407	0.94475	4.3128	6	0	366630000	218520000	148100000	11.5	3	3	By MS/MS	0.891424	0.829807	4.1192	4	0	132310000	65022000
150	YAL041W	YAL041W	CDC24	96.938	23	23	35.5	0	130.11	1.02438	0.0347458	0.64574	0.865791		31.7	20	20	By MS/MS	1.19697	0.978282	21.306	24	8	1203600000	652370000	551180000	29	19	19	By MS/MS	0.71937	1.0493	12.259	23	6	1024400000	584010000	440410000	19.1	14	14	By MS/MS	1.11886	1.04216	12.323	19	5	467360000	262210000
151	YAL042W	YAL042W	ERV46	46.235	12	12	41.2	0	194.64	0.970684	-0.0429261	0.557078	0.379587		29.4	10	10	By MS/MS	1.1818	0.968523	16.732	26	3	2262200000	1219900000	1042300000	32.5	9	9	By MS/MS	0.68199	1.0167	7.0147	17	2	1597300000	970990000	626320000	25.1	9	9	By MS/MS	1.00238	0.913826	19.071	20	0	998430000	513520000
152	YAL043C	YAL043C	PTA1	88.472	22	22	35	0	134.95	1.06448	0.0901423	0.97182	0.356351		32.2	21	21	By MS/MS	1.35894	1.07318	14.533	29	6	2637700000	1462900000	1174800000	27.6	18	18	By MS/MS	0.69937	1.0372	13.44	22	4	1623000000	863280000	759720000	26.6	16	16	By MS/MS	1.25244	1.14454	15.987	20	1	677750000	342510000
153	YAL044C	YAL044C	GCV3	18.793	4	4	33.5	0	286.1	1.0528	0.074235	0.308573	0.41449		33.5	4	4	By MS/MS	1.25712	1.02313	4.4623	16	6	5538000000	3079000000	2459100000	33.5	4	4	By MS/MS	0.73174	1.0822	4.9231	14	3	4433900000	2533200000	1900700000	33.5	4	4	By MS/MS	0.979336	0.898715	2.9787	10	0	2770500000	1363900000
154	YAL044W-A	YAL044W-A	BOL1	12.537	4	4	34.5	0	14.696	0.937672	-0.0928451	0.47487	0.319576		9.1	2	2	By MS/MS	1.03379	0.8364	7.6035	2	0	106450000	52706000	53748000	34.5	4	4	By MS/MS	0.60685	0.87779	7.7548	5	1	294710000	186110000	108600000	34.5	4	4	By MS/MS	1.20036	1.07424	16.778	4	0	212670000	106490000
155	YAL046C	YAL046C	BOL3	13.356	3	3	22.9	0	5.4867	1.18999	0.250952	0.19568	0.0177978		16.1	2	2	By MS/MS	0.855945	0.700231	42.459	3	1	292270000	117820000	174450000	16.1	2	2	By MS/MS	2.0973	3.12739	161.62	2	1	258570000	63072000	195500000	22.9	3	3	By MS/MS	0.933881	0.869112	11.513	4	1	135130000	61746000
156	YAL047C	YAL047C	SPC72	72.105	7	7	12.1	0	9.6806	1.05639	0.0791421	0.413144	0.739671		9.2	5	5	By MS/MS	1.39755	1.14495	29.807	5	1	98261000	52501000	45759000	3.2	2	2	By MS/MS	0.75947	1.0945	NaN	1	0	3501500	1903600	1597900	4.3	3	3	By MS/MS	0.978857	0.900171	27.6	3	0	26339000	11871000
157	YAL048C	YAL048C	GEM1	75.149	14	14	24.8	0	63.737	1.06197	0.0867494	1.0395	0.338132		19.6	11	11	By MS/MS	1.25365	1.01849	6.3814	14	4	625400000	361200000	264200000	20.1	11	11	By MS/MS	0.72401	1.0573	9.6017	13	3	319130000	190770000	128360000	15.9	8	8	By MS/MS	1.22542	1.13878	25.34	11	1	162580000	85948000
158	YAL049C	YAL049C	AIM2	27.089	11	11	73.6	0	323.31	1.0261	0.0371775	0.426736	0.909797		73.6	11	11	By MS/MS	1.21396	0.968617	20.857	19	2	3398900000	1929200000	1469700000	67.5	10	10	By MS/MS	0.666	1.0033	10.283	17	1	2814600000	1655300000	1159200000	63.4	8	8	By MS/MS	1.21218	1.08147	7.7304	17	2	1198000000	654740000
159	YAL051W	YAL051W	OAF1	118.89	8	8	10.6	0	17.219	1.0837	0.115967	0.270505	0.1916		6.4	5	5	By MS/MS	1.06402	0.846812	43.436	5	0	158840000	83426000	75410000	6.4	5	5	By MS/MS	0.70463	1.0363	32.075	5	0	108130000	62602000	45526000	3.6	3	3	By MS/MS	1.61012	1.47909	31.478	3	0	31661000	18496000
160	YAL053W	YAL053W	FLC2	87.468	11	11	20.4	0	144.99	1.03423	0.0485597	0.522616	0.619729		18.3	10	10	By MS/MS	1.38737	1.11189	17.95	14	3	710500000	399540000	310960000	16.3	9	9	By MS/MS	0.67085	0.97989	17.403	13	4	549350000	327700000	221650000	15.1	9	9	By MS/MS	1.10492	1.01059	13.085	11	4	243110000	120560000
161	YAL055W	YAL055W	PEX22	19.877	4	4	27.2	0	14.991	0.861449	-0.215162	1.04724	0.081308		4.4	1	1	By MS/MS	0.943752	0.768699	NaN	1	0	64992000	32473000	32519000	22.8	3	3	By MS/MS	0.57348	0.84511	14.049	3	3	105300000	61513000	43788000	19.4	3	3	By MS/MS	1.10491	1.02102	43.705	3	2	61989000	32253000
162	YAL056W	YAL056W	GPB2	98.655	4	4	6.9	0	9.2413	1.01646	0.0235554	0.298277	0.960463		6.9	4	4	By MS/MS	1.25981	1.03729	14.011	4	2	115920000	69482000	46441000	2.5	2	2	By MS/MS	0.71407	1.0673	2.4504	2	0	45052000	27435000	17617000	2.5	2	2	By MS/MS	1.11555	0.99552	6.1105	2	0	16328000	8131200
163	YAL058W	YAL058W	CNE1	56.967	6	6	12.5	0	7.4741	1.06893	0.0961624	0.130507	0.486439		6.6	3	3	By MS/MS	1.15133	0.942774	11.391	3	1	55977000	29771000	26206000	3.4	2	2	By MS/MS	1.2615	1.8472	83.738	2	1	91382000	42436000	48946000	7	3	3	By MS/MS	0.94304	0.87017	7.929	3	0	44982000	22768000
164	YAL059W	YAL059W	ECM1	23.891	10	10	46.2	0	43.079	1.00071	0.00102685	0.0108392	0.802763		44.8	8	8	By MS/MS	1.18964	0.950209	12.048	9	1	1288600000	705190000	583370000	45.3	9	9	By MS/MS	0.71252	1.0387	22.398	10	4	792430000	457510000	334920000	30.7	6	6	By MS/MS	1.12976	1.0333	11.429	11	2	552390000	279820000
165	YAL060W	YAL060W	BDH1	41.582	14	14	47.4	0	219.44	1.0535	0.0751929	0.307774	0.407032		47.4	14	14	By MS/MS	1.18541	0.952562	8.6676	46	8	6047300000	3363700000	2683600000	41.4	13	13	By MS/MS	0.71358	1.0609	8.2359	41	5	5648300000	3325100000	2323200000	41.4	13	13	By MS/MS	1.05025	0.960154	11.297	42	7	2166600000	1114400000
166	YAL061W	YAL061W	BDH2	46.098	4	4	10.3	0	8.0394	0.967652	-0.0474403	0.262295	0.640038		10.3	4	4	By MS/MS	1.21462	0.970214	25.109	5	1	129200000	79266000	49934000	7.9	3	3	By MS/MS	0.61788	0.90872	26.149	4	1	180760000	115520000	65235000	4.8	2	2	By MS/MS	0.978761	0.896861	8.0298	2	0	87859000	44809000
167	YAR002C-A	YAR002C-A	ERP1	24.723	12	12	54.8	0	206.3	0.963521	-0.0536127	0.727102	0.445056		54.8	11	11	By MS/MS	1.1672	0.959049	11.005	15	2	3927200000	2072600000	1854600000	43.4	8	8	By MS/MS	0.65623	0.97068	50.325	15	2	3018100000	1764500000	1253600000	42.5	11	11	By MS/MS	0.9998	0.912409	21.412	21	5	2437300000	1209100000
168	YAR002W	YAR002W	NUP60	59.039	23	23	55.8	0	323.31	1.07252	0.101006	0.97766	0.281781		48.6	19	19	By MS/MS	1.27977	1.0139	10.617	28	3	2354000000	1337500000	1016600000	43.8	19	19	By MS/MS	0.7489	1.1093	14.865	25	2	2125400000	1227700000	897700000	43	17	17	By MS/MS	1.281	1.14878	23.907	20	3	971910000	518780000
169	YAR003W	YAR003W	SWD1	48.654	3	3	6.3	0.0019153	2.0939	0.803086	-0.316373	1.18497	0.0119764		4	2	2	By MS/MS	0.801218	0.637918	33.248	3	0	76071000	41443000	34628000	2.3	1	1	By MS/MS	0.59096	0.85347	30.682	3	1	48993000	28104000	20889000	6.3	3	3	By MS/MS	0.960892	0.882223	9.2398	3	0	51016000	25509000
170	YAR007C	YAR007C	RFA1	70.347	28	28	54.6	0	323.31	0.988112	-0.017253	0.160373	0.72134		52.2	27	27	By MS/MS	1.19236	0.962094	10.878	44	9	6706800000	3556000000	3150900000	46.4	22	22	By MS/MS	0.67048	1.005	10.25	39	10	5399500000	3063200000	2336300000	46.7	23	23	By MS/MS	1.01396	0.932401	14.473	38	7	2515300000	1276300000
172	YAR014C	YAR014C	BUD14	78.981	9	9	15.8	0	100.34	1.02354	0.0335648	0.208943	0.982672		12.3	7	7	By MS/MS	1.20789	0.95057	12.53	11	1	380280000	193750000	186520000	12.3	7	7	By MS/MS	0.64295	0.97332	26.005	13	0	600080000	322010000	278060000	13.8	8	8	By MS/MS	1.14931	1.03386	41.994	13	3	492080000	250700000
173	YAR015W	YAR015W	ADE1	34.603	23	23	76.8	0	239.29	0.98842	-0.0168039	0.10068	0.848215		69.6	20	20	By MS/MS	1.104	0.907029	6.7543	47	2	19631000000	10342000000	9288900000	67	20	20	By MS/MS	0.66562	0.97383	6.12	44	2	16430000000	9842800000	6587300000	73.9	21	21	By MS/MS	1.0709	0.97924	9.3216	45	1	10758000000	5434300000
174	YAR018C	YAR018C	KIN3	51.203	3	3	7.4	0	19.013	1.04761	0.0671043	0.250466	0.610055		2.5	1	1	By MS/MS	1.50092	1.19706	2.6897	2	0	68915000	38720000	30194000	5.5	2	2	By MS/MS	0.60941	0.90155	28.167	3	1	67422000	41099000	26324000	4.4	2	2	By MS/MS	1.0531	0.953834	13.657	3	0	694080000	337700000
175	YAR019C	YAR019C	CDC15	110.24	7	7	7.6	0	9.0107	1.23776	0.307731	2.03834	0.0127998	1	4.3	4	4	By MS/MS	1.65546	1.35144	81.108	4	2	115520000	71923000	43595000	5.5	5	5	By MS/MS	0.86985	1.2698	58.982	4	2	300540000	170340000	130190000	1.3	1	1	By MS/MS	1.21847	1.15726	NaN	1	0	11058000	6191100
176	YAR033W;YGL051W	YAR033W;YGL051W	MST28;MST27	27.091	4	4	17.5	0.0014507	2.3327	1.07196	0.100248	0.609628	0.465014		11.5	3	3	By MS/MS	1.24258	1.00247	6.4911	3	0	107440000	58493000	48949000	17.5	4	4	By MS/MS	0.78058	1.1242	14.714	4	1	146110000	83742000	62366000	7.3	2	2	By MS/MS	1.06841	0.976944	5.8207	2	0	26922000	13791000
177	YAR042W	YAR042W	SWH1	135.1	32	32	36.1	0	194.87	1.01369	0.0196158	0.327164	0.903157		25.1	22	22	By MS/MS	1.24735	1.0134	30.629	31	2	2256700000	1251800000	1004900000	25.9	22	22	By MS/MS	0.66482	0.98366	12.074	28	6	1857600000	1036000000	821560000	25.6	23	23	By MS/MS	1.1841	1.06149	11.711	27	2	719170000	379280000
179	YAR071W;YHR215W	YAR071W;YHR215W	PHO11;PHO12	52.757	12	8	36.4	0	323.31	0.954413	-0.0673147	0.465525	0.293023		36.4	11	8	By MS/MS	1.26317	1.02049	29.809	8	0	1472100000	722170000	749960000	28.1	10	7	By MS/MS	0.57651	0.85552	9.7926	6	2	1076200000	768410000	307790000	30.4	11	7	By MS/MS	1.09668	1.01519	5.2285	10	4	1517500000	808700000
181	YDR224C;YBL002W	YDR224C;YBL002W	HTB2;HTB1	14.252	7	7	45.8	0	92.441	1.0017	0.00245526	0.0409126	0.973157		45.8	7	7	By MS/MS	1.21545	0.995124	5.2657	39	7	53122000000	29316000000	23806000000	45.8	7	7	By MS/MS	0.67026	0.97711	3.5847	28	4	33744000000	20123000000	13621000000	45.8	7	7	By MS/MS	1.0887	0.993443	5.1385	26	2	17152000000	8878100000
182	YDR225W;YBL003C	YDR225W;YBL003C	HTA2;HTA1	13.989	4	3	51.5	0	152.46	0.988174	-0.0171635	0.108447	0.845909		51.5	4	3	By MS/MS	1.3241	1.08509	16.066	6	3	35939000000	21210000000	14729000000	51.5	4	3	By MS/MS	0.62455	0.9083	7.7045	7	2	29712000000	18532000000	11180000000	29.5	3	2	By MS/MS	1.11788	1.01629	9.6307	6	4	10742000000	5750500000
183	YBL004W	YBL004W	UTP20	287.56	89	89	40.8	0	323.31	0.998768	-0.00177868	0.0252149	0.854446		35.4	76	76	By MS/MS	1.24805	1.0084	19.094	109	20	8214100000	4858300000	3355900000	35.3	75	75	By MS/MS	0.69397	1.0179	12.501	98	23	6291100000	3849500000	2441700000	26.1	57	57	By MS/MS	1.10819	1.01803	17.886	69	12	2233400000	1161300000
185	YBL006C	YBL006C	LDB7	19.792	2	2	26.1	0	60.69	1.37011	0.454287	0.506773	9.56697e-06		12.8	1	1	By MS/MS	1.23294	1.00787	NaN	1	0	69485000	37291000	32194000	12.8	1	1	By MS/MS	0.70663	1.0498	NaN	1	0	66435000	38629000	27806000	26.1	2	2	By MS/MS	3.27869	2.97362	146.61	2	1	324860000	279070000
186	YBL007C	YBL007C	SLA1	135.85	34	34	36	0	323.31	1.00245	0.00352575	0.0804189	0.90126		27.3	28	28	By MS/MS	1.2078	0.980777	24.831	40	6	6760900000	3733100000	3027800000	31.1	29	29	By MS/MS	0.68208	1.0095	11.733	37	3	4956800000	2886700000	2070100000	31.4	31	31	By MS/MS	1.08264	0.991375	16.343	41	8	2886800000	1470400000
187	YBL008W	YBL008W	HIR1	93.857	7	7	10.5	0	36.733	1.11085	0.151668	1.74578	0.243427		8.3	5	5	By MS/MS	1.39614	1.1485	29.626	6	3	98986000	59353000	39633000	9.4	6	6	By MS/MS	0.7	1.0411	41.18	6	2	93624000	52683000	40941000	2.4	2	2	By MS/MS	1.21371	1.11957	13.429	2	0	5257400	2800000
188	YBL009W	YBL009W	ALK2	76.372	2	2	3.6	0	5.1398	1.05676	0.0796423	0.143491	0.737751		1.8	1	1	By MS/MS	1.47988	1.18752	NaN	1	0	4354800	2373900	1980900	1.8	1	1	By MS/MS	0.60854	0.94039	NaN	1	0	1216600	689160	527440	0	0	0		NaN	NaN	NaN	0	0	0	0
189	YBL010C	YBL010C		32.639	4	4	19.6	0	36.283	1.07288	0.101486	0.374074	0.391001		13.9	3	3	By MS/MS	1.13801	0.913743	8.7163	4	0	180470000	96487000	83984000	13.9	3	3	By MS/MS	0.87646	1.277	10.611	4	1	123170000	65569000	57599000	13.9	3	3	By MS/MS	1.27057	1.15505	3.2628	5	1	75564000	44318000
190	YBL011W	YBL011W	SCT1	85.693	13	13	20.9	0	152.65	0.993694	-0.0091268	1.6588	0.823094		20.9	13	13	By MS/MS	1.23329	0.992457	33.808	15	3	715250000	399730000	315510000	19.5	11	11	By MS/MS	0.66903	0.99795	17.124	14	4	519880000	309910000	209970000	5.3	4	4	By MS/MS	1.07916	0.99167	6.7426	5	3	120030000	64833000
191	YBL013W	YBL013W	FMT1	44.616	3	3	7.5	0.0012139	2.4271	1.02	0.0285705	0.166176	0.799025		7.5	3	3	By MS/MS	1.2096	0.959325	6.4056	8	0	482500000	267840000	214660000	7.5	3	3	By MS/MS	0.75261	1.1184	12.813	8	0	426060000	238330000	187730000	7.5	3	3	By MS/MS	1.02265	0.934754	3.3586	6	0	281120000	143280000
192	YBL015W	YBL015W	ACH1	58.711	21	21	48.7	0	178.58	0.914802	-0.128468	1.23751	0.109241		48.7	20	20	By MS/MS	1.12303	0.906207	11.702	41	6	4925400000	2545400000	2380000000	48.7	21	21	By MS/MS	0.63141	0.93167	12.509	43	7	4351700000	2638800000	1712900000	46.6	19	19	By MS/MS	1.06968	0.977995	23.341	35	2	1790400000	926730000
193	YBL016W	YBL016W	FUS3	40.772	14	13	39.4	0	90.965	0.966861	-0.0486196	1.70125	0.364548		36.3	12	11	By MS/MS	1.21178	0.978953	7.4526	15	2	786510000	431320000	355190000	36.5	11	11	By MS/MS	0.65598	0.97089	16.238	15	3	891290000	526210000	365090000	34.3	11	11	By MS/MS	1.09819	0.971628	46.138	15	6	254160000	134880000
194	YBL017C	YBL017C	PEP1	177.78	56	50	40.3	0	323.31	0.981029	-0.0276328	0.53721	0.636312		37.1	50	44	By MS/MS	1.20259	0.97078	12.454	66	11	5745000000	3047200000	2697900000	38.1	51	45	By MS/MS	0.64846	0.96222	15.31	61	11	4563700000	2712500000	1851200000	30.9	44	38	By MS/MS	1.06234	0.966744	11.386	55	9	2243000000	1204200000
195	YBL018C	YBL018C	POP8	15.512	5	5	48.9	0	23.787	0.962294	-0.0554511	0.191717	0.512123		48.9	4	4	By MS/MS	1.15469	0.857045	14.634	7	1	237010000	124830000	112170000	39.1	3	3	By MS/MS	0.78271	1.1318	43.288	5	0	159290000	92444000	66847000	39.1	3	3	By MS/MS	0.912492	0.838082	24.168	4	2	71227000	31932000
196	YBL019W	YBL019W	APN2	59.444	5	5	12.9	0	11.154	0.892338	-0.164338	0.380432	0.391495		8.1	3	3	By MS/MS	1.16844	0.963577	26.157	3	0	33816000	17472000	16344000	8.1	3	3	By MS/MS	0.81062	1.1946	21.343	3	0	26558000	16366000	10192000	3.8	2	2	By MS/MS	0.722439	0.676407	32.087	4	0	41907000	19581000
197	YBL020W	YBL020W	RFT1	66.21	4	4	9.2	0	15.725	1.64125	0.714796	0.539091	1.64064e-12		9.2	4	4	By MS/MS	1.23464	1.01613	11.064	5	2	447790000	278990000	168800000	9.2	4	4	By MS/MS	0.72742	1.0799	12.422	4	1	298670000	167250000	131410000	1.9	1	1	By MS/MS	5.65195	5.17009	NaN	1	1	73376000	62964000
198	YBL022C	YBL022C	PIM1	127.11	51	51	54.7	0	323.31	1.06466	0.0903982	2.2398	0.299632		41	39	39	By MS/MS	1.34198	1.07797	11.067	61	7	6799000000	3803600000	2995400000	43.1	39	39	By MS/MS	0.70184	1.0379	15.925	60	11	6162800000	3752700000	2410100000	46.2	44	44	By MS/MS	1.18465	1.06638	11.861	71	15	3075300000	1636300000
199	YBL023C	YBL023C	MCM2	98.778	33	32	46.8	0	131.82	1.01399	0.0200488	0.167838	0.978763		34.4	25	24	By MS/MS	1.23844	1.00009	18.947	33	2	2039200000	1104700000	934490000	37.8	26	25	By MS/MS	0.71934	1.0545	18.301	32	5	1588500000	900350000	688160000	35.6	25	24	By MS/MS	1.03053	0.935891	36.626	31	5	872640000	441450000
200	YBL024W	YBL024W	NCL1	77.878	43	43	73.5	0	323.31	1.05591	0.0784874	1.40955	0.317311		67.4	39	39	By MS/MS	1.33117	1.07147	14.058	103	11	18760000000	10650000000	8110400000	66.4	40	40	By MS/MS	0.71102	1.0401	14.892	94	17	14126000000	8236500000	5889900000	68	39	39	By MS/MS	1.18041	1.09359	10.188	104	11	7795700000	4193400000
202	YBL026W	YBL026W	LSM2	11.163	7	7	60	0	47.328	0.949937	-0.0740969	0.703652	0.258023		58.9	6	6	By MS/MS	1.16186	0.948587	43.373	10	1	2072600000	1102300000	970270000	58.9	6	6	By MS/MS	0.68391	1.0102	6.0926	7	1	1033300000	611040000	422240000	60	7	7	By MS/MS	0.951565	0.872448	10.668	12	2	957540000	471010000
203	YBR084C-A;YBL027W	YBR084C-A;YBL027W	RPL19B;RPL19A	21.704	14	14	41.8	0	285.87	1.03679	0.0521272	2.35374	0.526408		41.3	13	13	By MS/MS	1.28485	1.03868	14.187	78	17	126290000000	68485000000	57802000000	41.3	13	13	By MS/MS	0.71208	1.0497	13.298	79	16	114040000000	63335000000	50705000000	41.8	14	14	By MS/MS	1.14373	1.03052	20.813	73	8	60406000000	30905000000
204	YBL028C	YBL028C		12.401	4	4	26.4	0	8.7639	0.989988	-0.0145172	0.29125	0.767217		26.4	3	3	By MS/MS	1.26635	0.987849	12.78	5	0	599570000	343580000	255990000	26.4	4	4	By MS/MS	0.65829	1.0151	9.8525	4	0	679670000	406960000	272710000	26.4	3	3	By MS/MS	1.16298	1.00407	9.8083	4	0	218130000	119610000
205	YBL029C-A	YBL029C-A		11.161	3	3	31.9	0	6.5981	1.69714	0.763106	0.159178	4.6454e-30		9.6	1	1	By MS/MS	0.10619	0.0864602	NaN	1	1	477010000	41135000	435880000	9.6	1	1	By MS/MS	17.138	25.367	111.75	2	2	1757800000	71640000	1686100000	31.9	3	3	By MS/MS	0.884095	0.805931	138.13	3	1	191130000	25506000
206	YBL030C	YBL030C	PET9	34.426	19	15	52.5	0	306.02	0.935811	-0.0957103	0.989092	0.402198		52.5	19	15	By MS/MS	1.08667	0.869565	13.764	59	7	47206000000	24852000000	22354000000	52.2	18	14	By MS/MS	0.68154	0.99267	5.6381	49	13	41424000000	24602000000	16822000000	52.5	19	15	By MS/MS	0.995917	0.924044	9.5608	45	8	15189000000	7593700000
207	YBL031W	YBL031W	SHE1	38.015	4	4	13	0	5.8258	0.909328	-0.137128	0.337401	0.467823		6.5	2	2	By MS/MS	1.08072	0.867002	35.164	2	0	11121000	6239200	4881900	10.1	3	3	By MS/MS	0.4559	0.67445	12.868	3	2	17963000	11786000	6177000	13	4	4	By MS/MS	1.20719	1.08175	15.589	4	2	15747000	7305000
208	YBL032W	YBL032W	HEK2	41.682	16	16	48.6	0	304.23	1.01956	0.0279481	0.452458	0.855151		48.6	16	16	By MS/MS	1.25843	1.01677	15.741	31	2	5099000000	2829800000	2269200000	47.2	14	14	By MS/MS	0.725	1.0722	17.521	28	2	4500700000	2629400000	1871300000	40.4	14	14	By MS/MS	1.1004	1.0014	25.511	25	2	2059600000	1071500000
209	YBL033C	YBL033C	RIB1	38.332	10	10	39.7	0	206.67	0.97191	-0.0411047	0.632371	0.410854		35.9	9	9	By MS/MS	1.22468	1.02108	8.38	16	4	795630000	406260000	389370000	30.7	8	8	By MS/MS	0.6422	0.93455	76.371	16	5	782300000	449280000	333010000	34.5	9	9	By MS/MS	1.08246	0.9802	9.1292	12	3	415150000	219810000
210	YBL034C	YBL034C	STU1	174.18	17	17	11.8	0	24.271	1.01345	0.0192737	0.273061	0.979146		8.3	11	11	By MS/MS	1.2104	0.977708	15.987	11	0	229190000	120000000	109190000	10.3	13	13	By MS/MS	0.66505	0.98624	18.549	14	4	245930000	144830000	101100000	6.1	10	10	By MS/MS	1.14718	1.05936	23.717	9	1	69345000	32695000
211	YBL035C	YBL035C	POL12	78.773	18	18	32.5	0	323.31	1.03036	0.0431481	0.534447	0.77697		26.4	14	14	By MS/MS	1.25938	1.02681	11.127	22	8	1485500000	783820000	701710000	32.5	18	18	By MS/MS	0.67776	0.9927	10.289	21	6	1390300000	796740000	593550000	24.3	14	14	By MS/MS	1.08182	1.00347	13.142	16	4	546580000	289760000
212	YBL036C	YBL036C		29.123	14	14	63	0	77.808	1.03155	0.044812	0.789954	0.679354		59.1	13	13	By MS/MS	1.33971	1.07235	14.418	22	0	5493400000	3093500000	2399900000	62.6	13	13	By MS/MS	0.67223	0.98844	5.2177	23	5	4323900000	2565400000	1758500000	46.3	10	10	By MS/MS	1.11429	1.02765	14.692	19	1	2278200000	1213000000
213	YBL037W	YBL037W	APL3	115.01	34	34	42.1	0	323.31	1.00041	0.000586873	0.0104996	0.798774		35.5	29	29	By MS/MS	1.22427	0.978186	25.813	39	11	2527200000	1374100000	1153100000	28.4	23	23	By MS/MS	0.68874	1.0083	12.836	29	5	1660900000	963770000	697090000	31.7	25	25	By MS/MS	1.07131	0.983284	15.847	30	6	682410000	342850000
214	YBL039C	YBL039C	URA7	64.71	36	32	63.9	0	323.31	1.08371	0.115975	1.39031	0.128208		61	32	29	By MS/MS	1.3728	1.10747	13.161	70	10	16441000000	9551200000	6889700000	58.4	32	28	By MS/MS	0.74751	1.0979	8.6111	66	12	12542000000	7208400000	5333900000	59.9	33	29	By MS/MS	1.22752	1.12103	16.93	71	13	6334800000	3444100000
215	YBL040C	YBL040C	ERD2	25.762	2	2	11	0	33.968	0.972352	-0.0404489	0.202353	0.519219		11	2	2	By MS/MS	1.06	0.858295	13.312	3	0	392310000	204340000	187970000	11	2	2	By MS/MS	0.73064	1.0758	15.268	2	0	426620000	253140000	173480000	3.7	1	1	By MS/MS	1.0183	0.929627	NaN	1	0	71580000	36610000
216	YBL041W	YBL041W	PRE7	26.871	11	11	59.3	0	179.6	1.05165	0.0726571	1.09356	0.426949		59.3	11	11	By MS/MS	1.26135	1.02131	66.541	25	4	6632000000	3410900000	3221100000	55.6	10	10	By MS/MS	0.71286	1.0484	9.0513	17	2	4732000000	2772600000	1959300000	59.3	11	11	By MS/MS	1.12143	1.02739	6.5126	20	4	2456400000	1138500000
217	YBL042C	YBL042C	FUI1	72.164	8	8	15.5	0	137.37	1.0578	0.0810622	0.407048	0.37394		14.2	7	7	By MS/MS	1.31161	1.05391	10.733	10	1	332350000	180080000	152260000	15.5	8	8	By MS/MS	0.77609	1.1392	12.988	10	2	374300000	188340000	185950000	8.5	5	5	By MS/MS	1.28748	1.15428	6.0924	5	0	86626000	45661000
218	YBL045C	YBL045C	COR1	50.227	25	25	65.2	0	323.31	1.00769	0.011059	0.0798754	0.950161		65.2	25	25	By MS/MS	1.14159	0.928678	8.5134	59	5	20331000000	10652000000	9678800000	65.2	25	25	By MS/MS	0.73499	1.08	30.691	55	7	19705000000	12662000000	7043400000	55.6	22	22	By MS/MS	1.07993	0.985319	17.519	51	8	9911200000	5065700000
219	YBL046W	YBL046W	PSY4	50.655	9	9	27.2	0	47.763	1.10153	0.13951	0.833745	0.0943747		22.2	8	8	By MS/MS	1.21178	0.975324	26.912	10	1	1742500000	972030000	770450000	11.6	4	4	By MS/MS	0.72152	1.0621	23.063	5	1	291490000	161810000	129690000	6.3	2	2	By MS/MS	1.27768	1.16649	4.6694	2	0	68181000	36874000
220	YBL047C	YBL047C	EDE1	150.78	45	45	39.9	0	323.31	0.925788	-0.111247	2.03845	0.334564		39.9	42	42	By MS/MS	1.13533	0.918442	10.439	74	15	15655000000	8399900000	7254900000	39.3	41	41	By MS/MS	0.59968	0.89692	15.66	70	8	12177000000	7636000000	4540700000	39.9	44	44	By MS/MS	1.04243	0.951384	13.713	75	10	6577600000	3368000000
221	YBL050W	YBL050W	SEC17	32.802	19	19	72.3	0	323.31	0.984927	-0.021911	0.152502	0.682679		71.6	17	17	By MS/MS	1.1439	0.927988	13.451	28	6	6492400000	3472200000	3020200000	71.6	17	17	By MS/MS	0.71302	1.0508	20.479	27	7	4156700000	2419400000	1737200000	72.3	19	19	By MS/MS	1.00047	0.921914	12.253	28	1	2712500000	1343600000
222	YBL051C	YBL051C	PIN4	73.775	9	9	17.7	0	300.4	0.955554	-0.0655905	0.613317	0.272553		17.7	9	9	By MS/MS	1.23446	0.973899	19.409	10	2	742140000	400910000	341220000	14.2	8	8	By MS/MS	0.60176	0.88439	16.245	10	1	575280000	355030000	220250000	17.7	9	9	By MS/MS	1.03927	0.941974	21.029	11	1	509150000	259160000
223	YBL052C	YBL052C	SAS3	97.581	3	3	4.6	0	5.6768	0.860648	-0.216505	0.550152	0.267931		4.6	3	3	By MS/MS	1.27248	1.00983	10.876	3	0	43102000	22976000	20125000	0	0	0		NaN	NaN	NaN	0	0	0	0	0	3	2	2	By MS/MS	0.784745	0.710379	8.081	2	0	7062200	3202400
224	YBL054W	YBL054W	TOD6	59.225	7	6	17.1	0	34.544	1.02219	0.0316567	0.0504755	0.92767		9.9	4	3	By MS/MS	1.60264	1.23068	16.417	3	0	29010000	18542000	10468000	9.9	4	3	By MS/MS	0.71351	1.0859	10.792	3	2	30924000	17406000	13517000	14.5	6	5	By MS/MS	1.41309	1.2285	22.82	6	3	45978000	18621000
225	YBL055C	YBL055C		47.389	13	13	39	0	120.81	1.07185	0.100104	1.03855	0.289753		26.6	9	9	By MS/MS	1.31439	1.06393	11.285	12	4	905550000	480130000	425430000	35.9	12	12	By MS/MS	0.68685	0.99726	26.747	14	6	944130000	504240000	439890000	34.7	11	11	By MS/MS	1.23121	1.14284	17.669	13	2	366420000	198070000
226	YBL056W	YBL056W	PTC3	51.331	11	8	35	0	240.55	1.05527	0.0776137	0.938712	0.469439		35	11	8	By MS/MS	1.31058	1.04644	8.6704	20	4	2344100000	1310300000	1033900000	35	11	8	By MS/MS	0.71323	1.047	18.828	19	4	2330200000	1358600000	971560000	35	11	8	By MS/MS	1.09231	1.00316	8.733	18	5	1158400000	608860000
227	YBL057C	YBL057C	PTH2	22.435	7	7	40.9	0	118.2	1.06653	0.0929291	1.55188	0.336936		28.4	5	5	By MS/MS	1.28361	1.0325	10.404	10	0	1365200000	739280000	625950000	36.1	6	6	By MS/MS	0.73567	1.0737	9.5257	10	2	1352000000	774190000	577810000	40.9	7	7	By MS/MS	1.2161	1.1122	13.884	11	1	679590000	350320000
228	YBL058W	YBL058W	SHP1	46.987	20	20	58.2	0	323.31	1.05267	0.0740558	2.026	0.415894		55.8	19	19	By MS/MS	1.32003	1.06801	15.582	32	2	6085700000	3381400000	2704300000	55.6	18	18	By MS/MS	0.69841	1.0314	9.0401	33	4	5249700000	3013200000	2236500000	54.1	19	19	By MS/MS	1.15687	1.06754	20.328	40	7	2827300000	1492200000
229	YBL059C-A	YBL059C-A	CMC2	12.947	6	6	41.3	0	63.985	0.940389	-0.08867	2.08538	0.196128		41.3	5	5	By MS/MS	1.20674	0.950029	12.501	13	3	592970000	317790000	275180000	41.3	6	6	By MS/MS	0.63947	0.95271	9.0098	14	0	517110000	302200000	214910000	28.4	3	3	By MS/MS	1.00154	0.913409	30.128	10	1	207250000	94443000
230	YBL060W	YBL060W	YEL1	78.767	3	3	6.3	0.0084211	1.2511	0.90628	-0.141971	0.216422	0.453664		4.7	2	2	By MS/MS	0.970591	0.788768	53.91	2	1	24956000	10641000	14315000	4.8	2	2	By MS/MS	0.72224	1.0413	3.6942	2	0	25062000	16472000	8590100	0	0	0		NaN	NaN	NaN	0	0	0	0
231	YBL061C	YBL061C	SKT5	77.066	12	12	20.3	0	30.599	1.00946	0.0135805	0.0969889	0.941477		14.4	8	8	By MS/MS	1.29576	1.04908	6.6735	8	2	324960000	178440000	146520000	12.6	8	8	By MS/MS	0.62483	0.9165	27.493	8	2	212390000	136870000	75520000	15.7	9	9	By MS/MS	1.14369	1.06675	16.662	12	3	295530000	144310000
232	YBL064C	YBL064C	PRX1	29.495	13	13	56.7	0	134	0.998471	-0.00220744	0.033942	0.850682		56.7	13	13	By MS/MS	1.18806	0.962186	6.6887	22	4	6101100000	3292900000	2808300000	54	12	12	By MS/MS	0.67047	1.0074	7.7095	23	3	4454300000	2480300000	1974000000	54	12	12	By MS/MS	1.13062	1.03343	14.436	25	1	2386400000	1243000000
233	YBL067C	YBL067C	UBP13	83.855	12	11	20.2	0	105.36	0.958407	-0.0612894	0.275737	0.478581		17.4	9	8	By MS/MS	1.3251	1.06977	18.545	10	3	272100000	145570000	126530000	14.9	9	8	By MS/MS	0.54747	0.81238	18.363	8	4	222620000	139390000	83230000	14.7	8	7	By MS/MS	1.02711	0.952744	32.781	8	4	58409000	27561000
234	YBL068W	YBL068W	PRS4	35.72	16	12	54.3	0	276.12	0.997292	-0.00391271	0.018108	0.835747		49.4	15	12	By MS/MS	1.18899	0.955749	12.782	25	0	7292200000	3925700000	3366500000	53.7	14	10	By MS/MS	0.73373	1.0744	10.342	20	4	1498300000	855340000	642930000	52.5	15	11	By MS/MS	1.19067	1.08659	22.402	23	3	2460000000	1253600000
235	YBL069W;YBL068W-A	YBL069W	AST1	48.348	11	11	33.1	0	128.52	1.03413	0.0484156	0.642165	0.800151		33.1	10	10	By MS/MS	1.22895	0.986388	11.811	11	1	811880000	437330000	374550000	25.6	9	9	By MS/MS	0.723	1.0535	10.674	10	2	760140000	433050000	327100000	22.1	9	9	By MS/MS	1.0928	1.00969	34.758	14	4	409810000	209800000
237	YER102W;YBL072C	YER102W;YBL072C	RPS8A;RPS8B	22.489	11	11	52.5	0	323.31	1.06048	0.0847144	2.33281	0.277223		52	10	10	By MS/MS	1.32237	1.06341	3.768	68	21	118520000000	67594000000	50928000000	52	10	10	By MS/MS	0.72614	1.0826	10.046	64	18	94952000000	54782000000	40170000000	52.5	11	11	By MS/MS	1.15607	1.04798	8.327	57	11	60700000000	32288000000
238	YBL074C	YBL074C	AAR2	41.687	3	3	7	0.0033183	1.7365	0.946727	-0.07898	0.279369	0.479255		5.1	2	2	By MS/MS	1.28474	1.04454	13.605	2	0	67783000	38149000	29633000	2.5	1	1	By MS/MS	0.60689	0.87979	12.714	2	0	74720000	43547000	31173000	4.5	2	2	By MS/MS	0.878735	0.792393	31.004	4	1	24665000	12950000
239	YBL075C	YBL075C	SSA3	70.546	25	4	37	0	34.695	1.56101	0.642476	0.268867	0.00138659		26	18	0	By matching	NaN	NaN	NaN	0	0	0	0	0	27.4	19	1	By MS/MS	0.6228	0.94431	NaN	1	0	27685000	15412000	12273000	37	25	4	By MS/MS	2.83752	2.58045	55.681	4	3	45701000	35297000
240	YBL076C	YBL076C	ILS1	122.98	73	73	71.2	0	323.31	1.02188	0.0312217	1.37094	0.73172		70.5	69	69	By MS/MS	1.26549	1.02063	9.642	192	22	87633000000	48372000000	39262000000	70.2	68	68	By MS/MS	0.68198	1.0063	8.206	190	23	76291000000	45128000000	31162000000	66.8	67	67	By MS/MS	1.14024	1.03813	13.728	167	22	36429000000	19049000000
241	YBL079W	YBL079W	NUP170	169.47	44	44	37.1	0	323.31	1.053	0.074503	1.43144	0.49875		32	38	38	By MS/MS	1.2939	1.04464	12.676	53	12	4421600000	2456500000	1965100000	28.6	33	33	By MS/MS	0.71002	1.0481	13.937	40	6	2714700000	1548800000	1165900000	26.9	33	33	By MS/MS	1.17425	1.09637	18.684	43	6	1403600000	705490000
242	YBL080C	YBL080C	PET112	61.868	4	4	12	0	11.92	1.07011	0.097757	0.70457	0.478015		4.8	2	2	By MS/MS	1.31356	1.0641	8.9471	2	0	62692000	36460000	26232000	8.7	3	3	By MS/MS	0.65914	0.95654	8.2308	3	1	66752000	41982000	24769000	4.8	2	2	By MS/MS	1.21073	1.11447	5.5149	2	0	23836000	13231000
245	YBL084C	YBL084C	CDC27	85.395	5	5	8.4	0	10.286	0.963621	-0.0534623	0.184674	0.746254		4.2	3	3	By MS/MS	1.39647	1.10578	14.479	3	1	43294000	24844000	18449000	2.5	2	2	By matching	0.5382	0.80291	26.276	2	0	10157000	5118300	5038600	3.6	2	2	By MS/MS	1.21672	1.07021	23.471	2	0	8519300	4464500
246	YBL085W	YBL085W	BOI1	109.29	21	19	24.1	0	149.06	1.00573	0.00824213	0.176813	0.992911		19.9	18	16	By MS/MS	1.26962	1.02736	17.004	17	3	455910000	230480000	225420000	14.5	14	12	By MS/MS	0.6844	1.0135	8.6843	13	3	396910000	210720000	186190000	19.8	16	14	By MS/MS	1.08953	0.971817	17.555	17	0	245980000	128020000
247	YBL086C	YBL086C		51.996	3	3	8.4	0	45.097	0.95136	-0.0719374	0.602161	0.513148		8.4	3	3	By MS/MS	1.19766	0.965904	11.471	4	0	220300000	115050000	105250000	8.4	3	3	By MS/MS	0.70472	1.0375	11.077	4	0	112590000	65229000	47360000	5.6	2	2	By MS/MS	0.959785	0.877347	9.5238	3	1	67868000	33587000
248	YER117W;YBL087C	YER117W;YBL087C	RPL23A;RPL23B	14.473	10	10	67.2	0	180.57	1.06677	0.0932532	3.72001	0.228089		64.2	8	8	By MS/MS	1.31848	1.06894	14.762	101	25	116820000000	66269000000	50551000000	67.2	10	10	By MS/MS	0.72817	1.0698	16.586	87	25	92906000000	54250000000	38656000000	67.2	10	10	By MS/MS	1.17122	1.05771	13.916	88	23	55240000000	29498000000
251	YBL090W	YBL090W	MRP21	20.394	3	3	13.6	0.0084171	1.241	0.975142	-0.0363151	0.221953	0.630056		13.6	3	3	By MS/MS	1.27369	1.02288	20.441	5	1	344040000	184410000	159640000	13.6	3	3	By MS/MS	0.61213	0.89918	7.5047	4	1	231920000	141690000	90222000	13.6	3	3	By MS/MS	1.09082	1.00817	19.437	4	0	168950000	82853000
252	YBL091C	YBL091C	MAP2	47.518	18	18	48.2	0	323.31	1.01731	0.0247629	2.82818	0.889482		45.8	17	17	By MS/MS	1.26056	1.02102	13.709	40	5	5622200000	3038000000	2584300000	45.8	17	17	By MS/MS	0.69113	1.0153	13.466	39	8	4950100000	2920700000	2029400000	45.8	17	17	By MS/MS	1.12475	1.01864	10.782	41	6	2544200000	1328900000
253	YBL092W	YBL092W	RPL32	14.771	10	10	54.6	0	75.832	1.05131	0.0721931	0.923695	0.361512		47.7	7	7	By MS/MS	1.26627	1.02923	25.676	66	12	95005000000	51609000000	43396000000	42.3	6	6	By MS/MS	0.75648	1.1097	14.934	55	13	81143000000	46489000000	34654000000	54.6	10	10	By MS/MS	1.08841	0.998203	14.414	53	2	58104000000	28956000000
254	YBL097W	YBL097W	BRN1	86.215	14	14	20.8	0	53.901	1.0164	0.0234693	0.157437	0.847		14.5	10	10	By MS/MS	1.27463	1.01919	21.512	10	1	469270000	249900000	219380000	13.5	9	9	By MS/MS	0.75133	1.1009	29.817	10	2	324640000	184170000	140470000	18.8	13	13	By MS/MS	1.0079	0.917936	29.128	16	2	502140000	148760000
255	YBL098W	YBL098W	BNA4	52.429	10	10	28.9	0	51.184	0.934971	-0.0970061	0.433029	0.147118		28.9	10	10	By MS/MS	1.22886	0.976276	17.494	11	1	806630000	444600000	362030000	20.9	8	8	By MS/MS	0.66717	0.97194	7.7372	11	2	530140000	329210000	200930000	20.9	8	8	By MS/MS	1.14266	1.0374	15.904	8	0	211960000	113930000
256	YBL099W	YBL099W	ATP1	58.607	33	33	62.2	0	323.31	0.993013	-0.0101152	0.0917987	0.891338		57.1	27	27	By MS/MS	1.16122	0.938174	27.445	76	7	86564000000	46147000000	40417000000	59.4	30	30	By MS/MS	0.71973	1.0665	7.3666	85	9	74218000000	43175000000	31043000000	58.5	30	30	By MS/MS	1.07516	0.992359	10.913	75	6	38765000000	20058000000
257	YBL101C	YBL101C	ECM21	123.61	20	20	20.6	0	68.688	1.00406	0.0058507	0.079722	0.982238		16.5	16	16	By MS/MS	1.22543	1.00215	16.959	18	3	598560000	318710000	279850000	19.6	19	19	By MS/MS	0.6888	1.0087	28.786	20	0	559190000	327490000	231700000	15.2	15	15	By MS/MS	1.12208	1.04663	18.604	17	1	244220000	122010000
258	YBL102W	YBL102W	SFT2	24.274	4	4	24.2	0	48.603	1.05016	0.0706036	0.143299	0.445644		16.7	3	3	By MS/MS	1.76572	1.41453	25.376	3	1	624980000	401130000	223840000	16.7	3	3	By MS/MS	0.55484	0.81832	33.356	3	1	640640000	437450000	203180000	19.1	3	3	By MS/MS	0.985028	0.903832	78.952	3	1	373320000	281570000
259	YBL103C	YBL103C	RTG3	54.139	7	7	17.3	0	15.009	0.978456	-0.0314209	0.262609	0.661985		15.2	6	6	By MS/MS	1.16394	0.937822	17.977	7	0	251560000	130770000	120790000	17.3	7	7	By MS/MS	0.63649	0.93498	12.465	7	2	225670000	140640000	85026000	10.9	5	5	By MS/MS	1.06881	0.974279	3.7197	5	0	73978000	38876000
260	YBL104C	YBL104C	SEA4	117.63	16	16	19.8	0	84.427	0.996731	-0.0047236	0.0193005	0.869427		11.5	9	9	By MS/MS	1.31304	1.06005	9.1958	11	2	391450000	234550000	156910000	12.5	10	10	By MS/MS	0.65245	0.95939	9.9111	10	2	277260000	162900000	114360000	15.7	13	13	By MS/MS	1.21551	1.11621	24.953	15	5	283950000	161660000
261	YBL105C	YBL105C	PKC1	131.48	32	32	26.4	0	83.364	1.08183	0.113473	2.39934	0.215117		23.2	27	27	By MS/MS	1.39072	1.10387	21.37	35	6	1448000000	770110000	677850000	20.9	24	24	By MS/MS	0.7249	1.0769	23.496	29	3	1197100000	668580000	528530000	19.4	24	24	By MS/MS	1.18279	1.09206	13.972	31	3	680580000	348860000
262	YBL106C	YBL106C	SRO77	111.62	5	5	9	0	38.55	0.859473	-0.218476	0.456117	0.0770032		2.8	2	2	By MS/MS	1.32265	1.07152	24.049	2	0	77264000	43696000	33569000	7.3	4	4	By MS/MS	0.39717	0.58431	13.303	4	1	105540000	69776000	35760000	4.5	3	3	By MS/MS	1.11593	1.01563	27.109	3	1	32761000	14888000
263	YBL107C	YBL107C	MIX23	22.965	7	7	33.2	0	30.354	1.1447	0.194975	0.511807	0.0234468		28.6	6	6	By MS/MS	1.23009	1.00308	3.6251	7	3	402170000	221410000	180760000	22.4	5	5	By MS/MS	0.70009	1.5641	23.817	6	3	312800000	174590000	138200000	24.5	4	4	By MS/MS	1.25196	1.14003	12.106	7	2	160230000	81163000
264	YBR001C	YBR001C	NTH2	89.678	8	5	12.6	0	11.385	1.04817	0.0678686	0.323888	0.648277		12.6	8	5	By MS/MS	1.41557	1.13213	12.626	5	1	130230000	71679000	58552000	12.6	8	5	By MS/MS	0.61048	0.88463	61.454	6	0	129760000	82210000	47550000	8.3	6	3	By MS/MS	1.21306	1.12144	11.413	4	0	57483000	32638000
265	YBR002C	YBR002C	RER2	32.693	10	10	43.7	0	33.275	1.05637	0.0791199	0.48253	0.386688		32.2	8	8	By MS/MS	1.04038	0.967773	11.116	8	2	654710000	351030000	303680000	31.8	7	7	By MS/MS	0.80959	1.1885	15.92	8	1	507200000	300940000	206260000	22.4	5	5	By MS/MS	1.0993	0.991277	6.0286	9	2	174500000	87004000
266	YBR003W	YBR003W	COQ1	52.559	17	17	44.4	0	95.15	0.955908	-0.0650564	1.19959	0.305354		28.5	11	11	By MS/MS	1.15222	0.935366	7.8831	16	3	1423400000	742470000	680930000	38.5	15	15	By MS/MS	0.67698	1.0003	11.961	17	2	1458900000	863360000	595500000	40.8	15	15	By MS/MS	1.05919	0.951837	14.47	17	0	508560000	254470000
267	YBR004C	YBR004C	GPI18	50.758	2	2	5.1	0.0026253	2.0041	0.92587	-0.111118	0.188343	0.547898		0	0	0		NaN	NaN	NaN	0	0	0	0	0	5.1	2	2	By MS/MS	0.71983	1.049	NaN	1	0	77631000	44789000	32842000	2.5	1	1	By MS/MS	0.870777	0.817194	NaN	1	0	21349000	7271200
268	YBR005W	YBR005W	RCR1	23.886	4	4	30	0	54.519	1.3607	0.444353	0.403314	0.0285413		10.8	1	1	By MS/MS	1.23865	1.0394	NaN	1	0	15640000	8227800	7412100	13.1	2	2	By MS/MS	0.83209	1.2122	22.167	2	1	38195000	18477000	19719000	6.1	1	1	By MS/MS	3.69344	3.34661	NaN	1	0	22754000	14775000
269	YBR006W	YBR006W	UGA2	54.189	11	11	30.2	0	258.13	0.96426	-0.0525058	0.535479	0.341935		27.4	10	10	By MS/MS	1.14749	0.933968	13.378	13	1	947480000	522970000	424510000	27.4	9	9	By MS/MS	0.66183	0.97028	27.092	11	1	696550000	411420000	285140000	30.2	11	11	By MS/MS	1.16158	1.04195	21.223	15	5	377330000	198220000
270	YBR007C	YBR007C	DSF2	82.335	5	5	7.2	0	5.1214	0.886465	-0.173865	0.636348	0.15298		3.8	3	3	By MS/MS	0.86103	0.699448	20.806	3	0	133290000	70209000	63079000	6.2	4	4	By MS/MS	0.6191	0.91894	37.426	4	4	47130000	23648000	23483000	3.8	3	3	By MS/MS	1.05983	0.977708	39.537	3	0	83261000	40943000
271	YBR008C	YBR008C	FLR1	61.628	2	2	4	0	13.678	1.04552	0.064217	0.101436	0.670687		4	2	2	By MS/MS	1.32158	1.04764	48.961	4	2	158420000	96639000	61783000	4	2	2	By MS/MS	0.4972	0.73501	15.547	2	0	75887000	52767000	23119000	4	2	2	By MS/MS	1.18121	0.996115	36.038	3	1	66112000	39038000
272	YNL030W;YBR009C	YNL030W;YBR009C	HHF1;HHF2	11.368	11	11	60.2	0	72.926	0.98329	-0.0243114	0.401184	0.800354		53.4	9	9	By MS/MS	1.20482	0.966838	9.0279	23	0	36955000000	20524000000	16431000000	60.2	10	10	By MS/MS	0.66468	0.98046	5.1265	23	3	28434000000	16928000000	11506000000	53.4	10	10	By MS/MS	1.05369	0.955201	10.175	25	2	14819000000	7531700000
273	YNL031C;YBR010W	YNL031C;YBR010W	HHT1;HHT2	15.356	2	2	10.3	0.00024863	3.3274	1.0563	0.0790168	0.569718	0.378068		10.3	2	2	By MS/MS	1.06335	0.990197	8.3563	3	1	10994000000	5960600000	5033400000	10.3	2	2	By MS/MS	0.80538	1.1858	7.8883	4	2	10472000000	6165700000	4305800000	10.3	2	2	By MS/MS	1.08365	1.00872	11.222	4	1	5192800000	2659700000
274	YBR011C	YBR011C	IPP1	32.299	23	23	79.1	0	323.31	0.949187	-0.0752353	1.37165	0.502861		75.3	21	21	By MS/MS	1.20494	0.968617	5.6014	97	23	78395000000	41891000000	36504000000	76.7	22	22	By MS/MS	0.62407	0.9275	4.6681	97	27	69738000000	42768000000	26971000000	79.1	20	20	By MS/MS	1.07768	0.980104	9.3063	80	15	40677000000	20715000000
275	YBR014C	YBR014C	GRX7	22.565	8	8	39.4	0	82.574	0.986984	-0.018902	0.232478	0.566505		30	5	5	By MS/MS	1.26263	1.02324	7.3887	4	0	543460000	304540000	238920000	25.1	4	4	By MS/MS	0.687	1.0119	14.305	5	2	471740000	288090000	183650000	29.6	7	7	By MS/MS	1.01502	0.929282	9.7769	7	1	389870000	197700000
276	YBR015C	YBR015C	MNN2	67.773	25	25	54.1	0	212.27	0.977825	-0.032352	1.7617	0.599105		48.9	21	21	By MS/MS	1.17583	0.964227	7.151	30	1	4397500000	2350400000	2047200000	49.1	21	21	By MS/MS	0.66377	0.98317	9.3242	34	7	3964300000	2330200000	1634100000	39.5	18	18	By MS/MS	1.0852	0.981451	8.3154	29	3	1962200000	979020000
277	YBR017C	YBR017C	KAP104	103.68	22	22	33.9	0	323.31	1.14953	0.201044	2.51342	0.0107263	1	30.6	20	20	By MS/MS	1.47855	1.19949	10.171	43	7	5758900000	3322100000	2436800000	30.2	21	21	By MS/MS	0.7733	1.1519	7.3683	43	7	5300300000	2941900000	2358400000	24.3	18	18	By MS/MS	1.22539	1.11346	8.4005	41	11	2107600000	1160800000
278	YBR022W	YBR022W	POA1	19.938	4	4	26	0	8.6668	1.14315	0.193018	0.384532	0.129277		13.6	2	2	By MS/MS	1.2174	0.99681	52.912	3	1	94209000	55895000	38314000	26	4	4	By MS/MS	0.69297	1.0103	18.973	5	2	216400000	116660000	99740000	13.6	2	2	By MS/MS	1.63594	1.48337	43.392	2	1	14129000	7595200
279	YBR023C	YBR023C	CHS3	131.6	16	16	17.7	0	77.937	0.955774	-0.0652589	1.17858	0.274183		14.8	14	14	By MS/MS	1.1413	0.917431	18.795	22	5	835180000	441940000	393240000	11.7	12	12	By MS/MS	0.62933	0.94641	17.547	19	3	637440000	385440000	252000000	11.6	11	11	By MS/MS	1.08046	0.982125	24.245	16	1	222700000	113350000
280	YBR024W	YBR024W	SCO2	34.888	9	9	34.6	0	84.465	0.849411	-0.235465	0.595579	0.00266685		20.9	4	4	By MS/MS	0.993049	0.787216	22.673	4	0	664140000	370110000	294020000	27.2	6	6	By MS/MS	0.45337	0.66236	37.998	6	2	608270000	322490000	285780000	21.3	5	5	By MS/MS	0.956297	0.866251	27.32	6	2	228880000	94658000
281	YBR025C	YBR025C	OLA1	44.174	35	35	81.7	0	323.31	0.016236	-5.94466	1.76502	0	1	74.4	28	28	By MS/MS	0.00202364	0.00165459	170.45	50	45	28265000000	667200000	27597000000	78.2	30	30	By MS/MS	0.038181	0.0557749	198.83	42	41	35066000000	33962000000	1103300000	79.9	33	33	By MS/MS	0.0123267	0.0114014	379.91	50	47	16639000000	296090000
282	YBR026C	YBR026C	ETR1	42.066	16	16	56.6	0	323.31	0.989243	-0.0156033	0.186274	0.735211		54.2	15	15	By MS/MS	1.17716	0.95057	8.1104	26	2	4883400000	2681900000	2201500000	52.4	14	14	By MS/MS	0.69072	1.0231	7.9343	24	2	3859000000	2274700000	1584300000	48.2	14	14	By MS/MS	1.05134	0.955475	11.696	25	0	2269100000	1196400000
283	YBR028C	YBR028C	YPK3	59.591	15	15	36.4	0	70.49	0.973867	-0.038204	0.703836	0.429624		28.6	12	12	By MS/MS	1.18474	0.952109	61.355	16	4	796140000	440560000	355570000	26.1	11	11	By MS/MS	0.64012	0.94427	11.856	14	5	660900000	388890000	272010000	21.9	9	9	By MS/MS	1.10193	0.990197	8.8432	12	2	195160000	98227000
284	YBR029C	YBR029C	CDS1	51.822	13	13	21.9	0	84.391	0.858404	-0.220271	2.10673	0.0631754		20.8	10	10	By MS/MS	1.01065	0.821963	18.271	23	2	24345000000	13598000000	10747000000	20.8	10	10	By MS/MS	0.59142	0.87947	16.18	27	7	28382000000	16585000000	11798000000	21.9	13	13	By MS/MS	0.886918	0.827678	16.938	26	3	13323000000	7210400000
285	YBR030W	YBR030W	RKM3	62.593	4	4	7.4	0.0012118	2.3951	1.03906	0.0552818	0.179609	0.726738		5.3	3	3	By MS/MS	1.21941	0.976276	23.225	4	1	162080000	81573000	80506000	3.8	2	2	By MS/MS	0.60389	0.89107	17.448	2	0	129700000	73485000	56212000	3.6	2	2	By MS/MS	1.11391	1.03677	15.399	2	0	59206000	30092000
286	YBR031W	YBR031W	RPL4A	39.092	22	4	58.3	0	323.31	1.05376	0.0755523	0.645387	0.337462		58	20	4	By MS/MS	1.40042	1.11799	8.9058	15	0	14975000000	8565400000	6409400000	58.3	22	4	By MS/MS	0.63087	0.95712	16.754	14	0	10492000000	6079400000	4412700000	58.3	21	4	By MS/MS	1.19228	1.09566	3.0131	15	1	8177100000	4397400000
287	YBR034C	YBR034C	HMT1	39.786	18	18	67.8	0	284.47	1.0368	0.0521427	0.725003	0.734543		65.2	17	17	By MS/MS	1.3423	1.08612	9.5323	31	2	4464400000	2503100000	1961300000	52	14	14	By MS/MS	0.7155	1.0565	10.716	29	4	3504400000	2021300000	1483100000	46	12	12	By MS/MS	1.12353	1.0238	11.138	22	0	1641800000	859470000
288	YBR035C	YBR035C	PDX3	26.908	14	14	61	0	289.57	0.916783	-0.125348	2.26153	0.117186		59.2	13	13	By MS/MS	1.15137	0.919202	9.1786	27	3	7020900000	3681600000	3339300000	59.2	13	13	By MS/MS	0.6142	0.89225	23.139	28	1	5797100000	3590100000	2207100000	50	12	12	By MS/MS	1.01752	0.945537	7.7877	22	4	3182600000	1575800000
289	YBR036C	YBR036C	CSG2	45.442	5	5	18	0	119.85	0.95655	-0.0640876	0.669877	0.335917		16.1	4	4	By MS/MS	1.09354	0.88098	12.574	4	0	397300000	206120000	191180000	16.1	4	4	By MS/MS	0.66389	0.96871	16.349	5	0	366380000	213390000	152990000	13.7	4	4	By MS/MS	1.07373	1.00079	11.503	4	0	118210000	59226000
290	YBR037C	YBR037C	SCO1	33.166	5	5	19.7	0	113.99	0.977827	-0.032349	0.197208	0.46899		19.7	5	5	By MS/MS	1.11495	0.898877	7.4667	5	0	545880000	279920000	265950000	19.7	5	5	By MS/MS	0.71156	1.0462	13.764	6	1	356220000	214870000	141360000	19.7	4	4	By MS/MS	1.16996	1.05813	13.349	5	1	1250500000	1156500000
291	YBR038W	YBR038W	CHS2	109.88	10	10	10.2	0	24.199	0.970207	-0.0436358	0.538278	0.394882		10.2	10	10	By MS/MS	1.19026	0.993937	8.1462	12	6	494000000	229450000	264540000	6.5	6	6	By MS/MS	0.6473	0.94931	6.8623	6	2	224430000	117730000	106700000	6.3	6	6	By MS/MS	1.12172	1.02173	7.6593	7	2	216770000	115810000
292	YBR039W	YBR039W	ATP3	34.35	16	16	53.1	0	271.03	1.01434	0.0205456	0.325342	0.93525		44.7	14	14	By MS/MS	1.19779	0.975705	9.9126	33	1	10185000000	5459400000	4726100000	53.1	16	16	By MS/MS	0.7105	1.0543	15.768	33	5	8329500000	4676900000	3652500000	46.9	15	15	By MS/MS	1.15638	1.03257	12.298	31	2	4828200000	2540500000
293	YBR041W	YBR041W	FAT1	77.14	20	20	43.8	0	247.7	0.959524	-0.0596099	0.927318	0.587811		38.6	18	18	By MS/MS	1.1597	0.943574	14.664	33	5	17537000000	9492700000	8044800000	34.5	15	15	By MS/MS	0.64241	0.93921	12.696	27	4	9326900000	5634600000	3692300000	30.5	15	15	By MS/MS	1.08188	0.94162	9.4129	18	1	2016300000	1006600000
294	YBR042C	YBR042C	CST26	45.515	14	14	45.3	0	61.108	1.03096	0.0439912	0.296543	0.853854		42.1	12	12	By MS/MS	1.35912	1.10936	9.8688	16	2	1034000000	572860000	461100000	42.1	12	12	By MS/MS	0.65594	0.96196	10.144	16	3	861160000	500790000	360370000	27.7	10	10	By MS/MS	1.19839	1.10192	12.855	12	1	321540000	169310000
295	YBR043C	YBR043C	QDR3	77.286	3	3	4.9	0	7.561	0.699684	-0.515225	1.67273	5.69552e-05	1	4.9	3	3	By MS/MS	0.773335	0.623169	17.03	4	1	184320000	87705000	96611000	4.9	3	3	By MS/MS	0.56149	0.82292	22.96	4	2	123830000	78181000	45648000	3.3	2	2	By MS/MS	0.657722	0.596872	12.502	3	1	54679000	21657000
296	YBR044C	YBR044C	TCM62	64.251	5	5	14.5	0	15.927	0.901073	-0.150284	0.491391	0.211387		8.2	3	3	By MS/MS	1.02361	0.829945	6.1193	3	1	49252000	24698000	24554000	10.3	4	4	By MS/MS	0.79332	1.1656	34.143	3	0	45789000	27564000	18225000	9.1	3	3	By MS/MS	0.969556	0.867528	8.158	3	0	75298000	36000000
297	YBR046C	YBR046C	ZTA1	37.018	14	14	57.8	0	121.05	1.04319	0.0610056	1.29963	0.636349		47	12	12	By MS/MS	1.32521	1.08059	10.293	20	4	2235400000	1286500000	948920000	50.6	12	12	By MS/MS	0.7122	1.0416	16.111	19	3	2009600000	1197200000	812400000	44.6	12	12	By MS/MS	1.13786	1.03869	13.265	17	4	726650000	397700000
298	YDR025W;YBR048W	YDR025W;YBR048W	RPS11B;RPS11A	17.749	13	13	60.9	0	186.49	1.05384	0.0756572	1.899	0.336728		59.6	11	11	By MS/MS	1.33501	1.06575	5.2861	85	24	153110000000	86925000000	66185000000	59.6	11	11	By MS/MS	0.71715	1.0523	5.3523	72	13	101260000000	57197000000	44067000000	59.6	12	12	By MS/MS	1.17077	1.07202	8.0177	66	13	82345000000	42153000000
299	YBR049C	YBR049C	REB1	91.873	27	27	42.3	0	323.31	1.02971	0.0422346	1.06388	0.849626		39.9	25	25	By MS/MS	1.28061	1.03617	8.4047	38	6	3483100000	1944900000	1538200000	28.3	18	18	By MS/MS	0.67406	0.99524	21.486	27	0	1678500000	978610000	699860000	34.8	23	23	By MS/MS	1.1389	1.04865	17.021	32	1	1159300000	612040000
300	YBR052C	YBR052C	RFS1	22.921	11	11	70	0	244.09	1.03544	0.0502415	1.03826	0.756254		70	11	11	By MS/MS	1.23724	0.9997	15.629	20	4	2849400000	1549400000	1300000000	66.2	10	10	By MS/MS	0.70786	1.045	9.6051	19	4	3367100000	1943100000	1424000000	66.2	9	9	By MS/MS	1.1238	1.02861	11.178	14	0	1153400000	595030000
301	YBR053C	YBR053C		40.295	17	17	53.4	0	293.13	1.04526	0.0638566	0.665581	0.605976		50	14	14	By MS/MS	1.22263	0.984058	16.477	16	3	3403900000	1852700000	1551200000	52	15	15	By MS/MS	0.66922	1.0101	19.234	16	3	3265500000	1734600000	1530900000	53.4	17	17	By MS/MS	1.19785	1.1103	37.075	19	3	1475500000	635650000
302	YBR054W	YBR054W	YRO2	38.719	5	3	15.1	0	59.856	1.01064	0.0152712	0.0437175	0.934116		15.1	5	3	By MS/MS	1.19766	0.968992	7.9206	8	0	1767600000	950330000	817240000	14.8	4	2	By MS/MS	0.72596	1.0821	5.6037	3	0	1239000000	694470000	544560000	15.1	5	3	By MS/MS	1.30198	1.20563	24.305	5	0	1025700000	576810000
303	YBR055C	YBR055C	PRP6	104.23	11	11	18.4	0	75.388	1.03893	0.0550983	0.4204	0.565108		17.2	10	10	By MS/MS	1.29825	1.04574	12.568	11	3	474170000	262490000	211670000	14.5	9	9	By MS/MS	0.73023	1.0868	7.97	11	3	350940000	190700000	160230000	8.3	6	6	By MS/MS	1.03479	0.933532	36.12	5	0	74593000	40715000
304	YBR056W	YBR056W		57.821	22	22	42.7	0	140.53	0.957115	-0.0632361	0.730324	0.260809		36.7	18	18	By MS/MS	1.1588	0.932575	13.478	28	2	3362600000	1799000000	1563600000	35.3	17	17	By MS/MS	0.62234	0.92911	19.692	26	7	2374300000	1403000000	971220000	35.7	17	17	By MS/MS	1.05425	0.937119	13.353	28	4	1274900000	623490000
305	YBR057C	YBR057C	MUM2	41.433	8	8	23.8	0	61.293	1.05809	0.0814591	1.20763	0.512334		23.2	7	7	By MS/MS	1.30673	1.07144	9.0179	7	0	300190000	160760000	139430000	23.8	8	8	By MS/MS	0.73623	1.1006	17.917	9	1	285060000	166470000	118600000	15.3	5	5	By MS/MS	1.11583	1.00348	18.763	7	1	103470000	54004000
306	YBR058C	YBR058C	UBP14	88.629	16	16	28.3	0	264.5	1.06709	0.0936773	1.18917	0.331841		21.1	12	12	By MS/MS	1.36125	1.10546	20.145	15	2	1275200000	755330000	519900000	18.2	11	11	By MS/MS	0.68019	1.0022	28.371	12	0	1333900000	824920000	509000000	20.5	12	12	By MS/MS	1.19433	1.10126	21.959	16	2	518410000	279890000
307	YBR058C-A	YBR058C-A	TSC3	9.5791	2	2	30	0	29.463	0.930425	-0.104039	0.592495	0.369149		17.5	1	1	By MS/MS	1.21764	0.989022	20.624	4	2	280740000	142730000	138010000	17.5	1	1	By MS/MS	0.59121	0.85972	8.2159	3	0	96636000	57168000	39468000	30	2	2	By MS/MS	0.926612	0.846095	25.753	2	0	19942000	9731500
308	YBR059C	YBR059C	AKL1	123.99	30	29	33.3	0	323.31	1.04798	0.0676075	1.56421	0.537967		27.6	26	25	By MS/MS	1.30327	1.06612	17.816	36	5	1748900000	963830000	785110000	28.9	26	25	By MS/MS	0.70333	1.0464	11.898	36	5	1567200000	929400000	637790000	25.5	24	23	By MS/MS	1.17357	1.06553	18.659	32	3	640320000	330330000
309	YBR060C	YBR060C	ORC2	71.237	9	9	18.9	0	85.732	1.04025	0.0569364	1.10538	0.637801		13.9	7	7	By MS/MS	1.28598	1.03026	25.279	7	0	1286100000	681430000	604640000	10.5	5	5	By MS/MS	0.72237	1.062	8.0664	5	0	2187800000	1313200000	874520000	11	5	5	By MS/MS	1.09867	1.00136	17.97	6	1	94917000	46886000
310	YBR061C	YBR061C	TRM7	34.7	8	8	37.4	0	110.21	1.00989	0.0141975	0.114603	0.840134		34.5	7	7	By MS/MS	1.16266	0.936768	23.345	8	1	813770000	430780000	382990000	33.2	7	7	By MS/MS	0.72147	1.0557	26.131	10	2	710650000	400590000	310060000	14.2	4	4	By MS/MS	1.11083	0.986193	3.7352	7	3	229330000	123060000
311	YBR062C	YBR062C		20.596	2	2	12.8	0.00024938	3.4559	0.990547	-0.013702	0.0798106	0.894724		12.8	2	2	By matching	1.19009	0.949127	12.114	2	0	32707000	17358000	15349000	4.4	1	1	By MS/MS	0.71425	1.0439	NaN	1	0	21650000	12743000	8907400	12.8	2	2	By MS/MS	1.03676	0.902283	1.3619	2	0	30720000	15036000
313	YBR065C	YBR065C	ECM2	40.924	7	7	21.7	0	46.99	1.07004	0.0976592	0.440446	0.255707		13.2	4	4	By MS/MS	1.48017	1.22636	16.901	6	1	1606300000	852540000	753780000	16.5	6	6	By MS/MS	0.6779	1.0099	16.976	9	0	3447300000	2143800000	1303400000	8.2	3	3	By MS/MS	0.992654	0.924385	5.8354	4	1	2588700000	1273900000
314	YBR068C	YBR068C	BAP2	67.769	8	7	15.8	0	33.563	1.00719	0.0103376	0.0361758	0.953971		9.4	5	4	By MS/MS	1.48511	1.2022	9.4947	4	1	186060000	106540000	79512000	12.6	6	5	By MS/MS	0.62186	0.90635	35.437	4	0	141850000	91381000	50472000	9.9	6	5	By MS/MS	1.10802	1.03035	13.216	5	0	119320000	60104000
315	YBR069C	YBR069C	TAT1	68.757	9	8	17.4	0	110.55	1.09916	0.136404	2.52187	0.120795		17.4	9	8	By MS/MS	1.39608	1.12621	11.179	14	1	1934600000	1102000000	832640000	11.3	7	6	By MS/MS	0.72929	1.0694	6.0104	10	0	1033300000	588090000	445230000	9.7	6	5	By MS/MS	1.20314	1.10328	3.3357	9	1	495720000	266590000
316	YBR070C	YBR070C	ALG14	27.035	2	2	11.4	0	20.899	0.912239	-0.132516	0.74501	0.265008		11.4	2	2	By MS/MS	1.01546	0.838293	17.125	2	0	156280000	86786000	69497000	5.1	1	1	By MS/MS	0.67347	0.97894	NaN	1	0	142340000	84339000	58005000	5.1	1	1	By MS/MS	1.02478	0.925069	26.967	2	0	53428000	26065000
317	YBR071W	YBR071W		23.548	2	2	10.4	0.0028605	1.9422	0.864619	-0.209863	1.16295	0.0885971		5.2	1	1	By matching	0.971251	0.787154	NaN	1	0	102710000	49180000	53527000	10.4	2	2	By MS/MS	0.64209	0.92442	NaN	1	0	77544000	41650000	35894000	5.2	1	1	By MS/MS	0.878426	0.794786	NaN	1	1	13405000	6805500
318	YBR072W	YBR072W	HSP26	23.879	13	13	69.2	0	323.31	0.915473	-0.12741	0.0825622	0.272489		69.2	13	13	By MS/MS	1.11457	0.902608	12.117	40	10	21378000000	10975000000	10403000000	69.2	13	13	By MS/MS	0.64096	0.93929	9.0039	34	4	12221000000	7413900000	4807100000	51.9	11	11	By MS/MS	2.5382	2.25413	14.941	28	2	12658000000	8711800000
319	YBR073W	YBR073W	RDH54	107.94	21	21	27.5	0	191.57	1.04475	0.0631544	0.854282	0.578667		24.7	19	19	By MS/MS	1.22152	0.990197	16.956	25	3	1668500000	917820000	750640000	21.5	17	17	By MS/MS	0.70872	1.0365	12.481	22	4	1199100000	674140000	524990000	21.5	16	16	By MS/MS	1.14377	1.05431	22.572	18	1	441110000	232170000
320	YBR074W	YBR074W	PFF1	111.03	18	18	21.4	0	106.04	1.00283	0.00407401	0.0193743	0.752503		19.4	15	15	By MS/MS	1.32799	1.10325	14.246	23	6	1378400000	792290000	586150000	15.3	13	13	By MS/MS	0.66361	0.97764	8.6303	18	3	874040000	523770000	350270000	11.7	10	10	By MS/MS	1.15647	1.05568	11.184	19	6	426970000	223710000
321	YBR077C	YBR077C	SLM4	18.354	4	4	25.3	0	15.598	1.01081	0.0155083	0.151528	0.991435		9.9	2	2	By MS/MS	1.14147	0.937998	0.30322	2	0	250260000	135090000	115170000	9.9	2	2	By MS/MS	0.71898	1.0566	9.6175	3	1	265780000	152660000	113120000	9.9	2	2	By MS/MS	1.11802	1.02523	6.3964	2	0	103180000	55341000
322	YBR078W	YBR078W	ECM33	43.768	6	6	11.4	0	260.32	0.908944	-0.137736	2.14375	0.237234		11.4	6	6	By MS/MS	1.10383	0.894694	4.7935	17	3	17435000000	9009600000	8424900000	11.4	6	6	By MS/MS	0.61689	0.9078	8.6345	17	1	15211000000	9366700000	5844500000	11.4	6	6	By MS/MS	0.979144	0.887232	8.5007	20	4	14015000000	6712200000
323	YBR079C	YBR079C	RPG1	110.34	73	73	68.2	0	323.31	0.995906	-0.00591877	0.174848	0.918567		62.1	62	62	By MS/MS	1.23903	1.0058	17.724	160	14	46232000000	25101000000	21130000000	63.9	63	63	By MS/MS	0.68962	1.0135	18.405	155	16	36378000000	21345000000	15033000000	57.7	65	65	By MS/MS	1.09922	0.990099	19.785	150	21	19326000000	10092000000
324	YBR080C	YBR080C	SEC18	84.055	37	37	54	0	323.31	1.01154	0.0165522	1.06716	0.978787		51.5	36	36	By MS/MS	1.2557	1.02275	38.625	55	9	10202000000	5648200000	4554200000	49.3	35	35	By MS/MS	0.69594	1.0152	39.433	54	11	8717500000	5088800000	3628700000	47.6	33	33	By MS/MS	1.09166	1.00244	10.988	55	6	5063900000	2621600000
325	YBR081C	YBR081C	SPT7	152.62	21	21	19.6	0	218.87	1.04472	0.0631223	0.748181	0.501416		12.2	13	13	By MS/MS	1.34288	1.0764	17.291	16	1	491320000	292650000	198670000	13.1	14	14	By MS/MS	0.75706	1.0966	24.448	21	6	479040000	253470000	225570000	15.7	16	16	By MS/MS	1.04673	0.980296	24.957	17	1	227070000	117520000
326	YBR082C;YDR059C	YBR082C	UBC4	16.456	4	4	42.6	0	89.086	1.01261	0.0180789	0.146753	0.962127		42.6	4	4	By MS/MS	1.35455	1.09832	6.5053	9	4	6541700000	3558000000	2983800000	42.6	4	4	By MS/MS	0.67259	0.9885	4.2786	6	1	5680400000	3320400000	2360000000	30.4	3	3	By MS/MS	1.04645	0.948407	20.076	6	0	1658700000	864210000
327	YBR084W	YBR084W	MIS1	106.22	56	51	59.7	0	323.31	1.03813	0.0539806	0.912145	0.509723		57.4	51	47	By MS/MS	1.30276	1.03587	13.548	87	10	21141000000	11942000000	9199100000	52.6	51	46	By MS/MS	0.72374	1.0606	8.0723	87	13	14778000000	8586700000	6190900000	53.5	48	45	By MS/MS	1.16724	1.06904	10.41	79	7	8371100000	4494900000
328	YBR085C-A	YBR085C-A		9.4044	7	7	87.1	0	202.04	1.03888	0.0550329	1.09222	0.701946		87.1	6	6	By MS/MS	1.30564	1.0636	11.828	13	1	3286100000	1825400000	1460700000	75.3	6	6	By MS/MS	0.68646	1.0068	13.495	13	2	2422700000	1404700000	1018100000	87.1	7	7	By MS/MS	1.11618	1.01958	1.0998	11	0	1322200000	690270000
330	YBR086C	YBR086C	IST2	105.85	27	27	32.7	0	323.31	0.994	-0.00868245	0.138751	0.642515		30.9	23	23	By MS/MS	1.15849	0.948857	17.228	47	5	4069800000	2192000000	1877800000	23.3	19	19	By MS/MS	0.67684	1.003	21.277	42	7	3637500000	2154300000	1483100000	23.4	20	20	By MS/MS	1.10579	1.01159	17.607	39	3	1673800000	852160000
331	YBR087W	YBR087W	RFC5	39.941	16	16	68.1	0	323.31	1.03632	0.05147	1.74676	0.742202		68.1	16	16	By MS/MS	1.30105	1.04856	15.687	30	9	3070500000	1447800000	1622700000	68.1	16	16	By MS/MS	0.6941	1.0137	30.482	25	5	1751700000	988100000	763570000	43.8	11	11	By MS/MS	1.11256	1.04328	13.991	22	5	756560000	387140000
332	YBR088C	YBR088C	POL30	28.916	16	16	80.6	0	323.31	0.942561	-0.0853419	1.03654	0.451585		80.2	15	15	By MS/MS	1.10675	0.901957	9.2255	46	8	22364000000	11489000000	10875000000	77.5	14	14	By MS/MS	0.65252	0.97946	5.2389	41	3	19364000000	11466000000	7897700000	67.1	14	14	By MS/MS	0.980488	0.906043	8.777	46	6	10415000000	4992700000
333	YBR089C-A	YBR089C-A	NHP6B	11.476	5	5	39.4	0	41.42	1.07786	0.108165	0.830964	0.243039		38.4	4	4	By MS/MS	1.35595	1.09323	7.0515	8	3	1995900000	1159400000	836490000	38.4	4	4	By MS/MS	0.71005	1.0419	25.386	4	0	921960000	587790000	334170000	39.4	5	5	By MS/MS	1.08585	0.994431	21.85	6	0	735300000	405860000
334	YBR091C	YBR091C	TIM12	12.284	3	3	29.4	0.00024746	3.1259	1.07917	0.109921	1.42165	0.345615		29.4	3	3	By MS/MS	1.26918	1.03248	15.864	3	1	270150000	149590000	120570000	21.1	2	2	By MS/MS	0.7165	1.0548	13.088	2	1	150840000	84323000	66518000	16.5	2	2	By MS/MS	1.24126	1.13817	12.4	3	1	112720000	58086000
335	YBR092C	YBR092C	PHO3	52.776	11	6	34	0	210.13	0.91641	-0.125935	1.49259	0.059651		34	10	6	By MS/MS	1.09105	0.879972	14.429	12	1	2817500000	1475100000	1342300000	18.6	8	4	By MS/MS	0.66891	0.97864	2.7619	14	2	3351600000	1927600000	1424000000	28.1	10	5	By MS/MS	1.00146	0.910664	4.1378	16	4	1468000000	721810000
336	YBR093C	YBR093C	PHO5	52.858	10	5	28.7	0	50.08	0.708153	-0.497866	1.40804	1.04441e-09	1	28.7	9	5	By MS/MS	0.942063	0.764292	12.776	4	0	994680000	467580000	527110000	14.8	7	3	By MS/MS	0.42906	0.63283	11.942	3	1	702340000	498590000	203760000	23.1	9	4	By MS/MS	0.980584	0.898311	2.914	5	0	522790000	252630000
337	YBR094W	YBR094W	PBY1	86.352	18	18	29.2	0	240.06	0.967739	-0.0473099	1.51377	0.351483		29.2	18	18	By MS/MS	1.19597	0.966838	13.515	27	5	1939200000	1050700000	888450000	24	15	15	By MS/MS	0.67557	0.98699	10.543	23	1	2154800000	1276000000	878750000	25.6	16	16	By MS/MS	1.06154	0.970497	20.899	28	1	953280000	488790000
338	YBR095C	YBR095C	RXT2	48.629	9	9	31.9	0	98.36	1.09913	0.136358	1.24193	0.119346		31.9	9	9	By MS/MS	1.35027	1.09281	6.9828	14	3	798650000	433830000	364820000	17.4	6	6	By MS/MS	0.80149	1.1819	20.408	10	2	465720000	262870000	202860000	24.4	6	6	By MS/MS	1.2157	1.11349	9.0928	9	0	250660000	130750000
339	YBR096W	YBR096W		27.092	10	10	49.1	0	137.03	0.963238	-0.0540358	1.53416	0.370396		46.1	9	9	By MS/MS	1.24293	0.971723	11.092	9	2	1837000000	708020000	1129000000	49.1	10	10	By MS/MS	0.64967	0.96995	21.772	8	1	1682100000	818970000	863100000	37	6	6	By MS/MS	1.03757	0.93633	6.1432	6	1	602090000	299480000
340	YBR097W	YBR097W	VPS15	166.37	13	13	10	0	28.194	1.09089	0.125503	0.560499	0.271001		8.5	11	11	By MS/MS	1.4095	1.13164	10.557	10	0	276110000	158690000	117420000	6.2	8	8	By MS/MS	0.68253	1.0089	14.532	7	0	194370000	97417000	96954000	3.2	4	4	By MS/MS	1.08113	0.962001	22.239	4	1	31605000	15307000
341	YBR098W	YBR098W	MMS4	78.763	2	2	1.9	0.00024612	2.9079	1.01916	0.0273838	0.0635984	0.944954		1.9	1	1	By MS/MS	1.06653	0.840902	NaN	1	0	16448000	9088500	7359800	0	0	0		NaN	NaN	NaN	0	0	0	0	0	1.9	1	1	By MS/MS	1.33195	1.15536	28.23	3	0	12425000	7276500
342	YBR101C	YBR101C	FES1	32.604	15	15	72.8	0	323.31	1.15604	0.209191	2.69232	0.0067565	1	66.6	14	14	By MS/MS	1.41677	1.13475	7.2455	25	3	4048400000	2353600000	1694900000	66.6	14	14	By MS/MS	0.76728	1.1332	19.13	28	4	2685200000	1525100000	1160000000	68.3	14	14	By MS/MS	1.23056	1.15303	8.9233	25	2	1797600000	1002800000
343	YBR102C	YBR102C	EXO84	85.537	16	16	28	0	119.96	1.00629	0.00904954	0.224491	0.795251		24.2	14	14	By MS/MS	1.25081	1.01151	16.565	18	4	878770000	400940000	477820000	15.8	10	10	By MS/MS	0.67039	0.97921	8.221	13	4	542600000	325270000	217330000	20.8	12	12	By MS/MS	1.08989	1.00433	11.033	15	6	409580000	154050000
344	YBR103W	YBR103W	SIF2	59.16	14	14	32	0	129.04	1.10207	0.140218	2.12391	0.108675		22.1	8	8	By MS/MS	1.38177	1.11861	19.441	12	1	556200000	306070000	250130000	20.6	8	8	By MS/MS	0.77065	1.136	10.246	13	1	567070000	318770000	248310000	25.2	10	10	By MS/MS	1.20975	1.09547	28.443	12	0	288120000	151540000
345	YBR104W	YBR104W	YMC2	36.555	9	9	27.4	0	84.319	0.902683	-0.147708	2.58297	0.0318018	1	24.9	8	8	By MS/MS	1.08575	0.879121	9.6571	12	4	3155000000	367740000	2787300000	16.7	6	6	By MS/MS	0.60849	0.90105	11.866	7	2	4281000000	289410000	3991600000	22.5	7	7	By MS/MS	0.987264	0.903587	7.1064	11	2	1874700000	166100000
346	YBR106W	YBR106W	PHO88	21.137	9	9	48.4	0	119.18	0.940344	-0.0887391	1.2234	0.435037		48.4	8	8	By MS/MS	1.18192	0.941088	5.687	41	3	15650000000	8575600000	7074600000	48.4	8	8	By MS/MS	0.61486	0.9052	5.3535	37	3	13115000000	8189300000	4925200000	48.4	9	9	By MS/MS	1.09665	0.996214	7.6796	37	4	7831600000	4003100000
347	YBR108W	YBR108W	AIM3	103.86	9	9	10.8	0	81.046	0.999722	-0.000401676	0.00244559	0.876579		9.6	8	8	By MS/MS	1.31087	1.06207	27.211	10	1	435110000	245430000	189680000	9.5	7	7	By MS/MS	0.64908	0.94821	19.163	10	1	274050000	160370000	113680000	9.6	7	7	By MS/MS	1.16518	1.06681	14.989	9	0	147810000	76268000
348	YBR109C	YBR109C	CMD1	16.135	10	10	72.1	0	323.31	0.97606	-0.0349578	0.576078	0.733788		72.1	10	10	By MS/MS	1.18403	0.955019	6.0375	23	1	17756000000	9512800000	8242800000	72.1	10	10	By MS/MS	0.68725	1.0134	3.5221	23	2	14899000000	8795900000	6102700000	72.1	10	10	By MS/MS	1.04435	0.940026	5.6671	31	4	14084000000	7134800000
349	YBR110W	YBR110W	ALG1	51.928	7	7	17.8	0	47.915	1.00287	0.00412883	0.0251969	0.909128		13.8	5	5	By MS/MS	1.15495	0.93362	30.416	6	1	318040000	175400000	142640000	7.3	3	3	By MS/MS	0.67394	1.0032	5.112	5	1	201270000	113560000	87709000	13.1	5	5	By MS/MS	1.21532	1.1114	10.36	6	1	128930000	68448000
350	YBR111C	YBR111C	YSA1	26.087	9	9	42.9	0	152.01	0.940229	-0.0889163	1.01326	0.1512		29.9	8	8	By MS/MS	1.14355	0.905879	7.4265	16	3	2755600000	1495600000	1260000000	32.5	6	6	By MS/MS	0.63432	0.98807	15.987	15	3	2569300000	1527800000	1041600000	39	8	8	By MS/MS	0.986388	0.893176	15.55	19	0	1942000000	961730000
351	YBR111W-A	YBR111W-A	SUS1	11.084	3	3	41.7	0	99.226	0.97797	-0.0321374	0.692985	0.594144		41.7	3	3	By MS/MS	1.24779	1.00715	9.1293	6	2	402040000	223300000	178730000	41.7	3	3	By MS/MS	0.64206	0.94279	4.1858	4	0	320360000	197310000	123050000	41.7	3	3	By MS/MS	1.06295	0.984931	11.091	5	0	211270000	105950000
352	YBR112C	YBR112C	CYC8	107.2	21	21	31.2	0	323.31	1.0678	0.0946463	0.823389	0.3269		27.1	19	19	By MS/MS	1.34336	1.08722	14.582	27	2	2466100000	1404300000	1061800000	28.6	19	19	By MS/MS	0.66948	0.99235	17.412	28	3	2146500000	1307100000	839400000	24.6	17	17	By MS/MS	1.27641	1.16334	12.224	23	2	866650000	452440000
353	YBR114W	YBR114W	RAD16	91.429	4	4	5.6	0	4.2126	1.14119	0.190536	1.77531	0.134675		4.3	3	3	By MS/MS	1.43143	1.135	51.374	4	1	75551000	44142000	31409000	1.8	1	1	By MS/MS	0.73354	1.0917	NaN	1	0	10676000	6053100	4623300	3	2	2	By MS/MS	1.1871	1.10921	5.1634	2	1	11597000	6681600
354	YBR115C	YBR115C	LYS2	155.34	83	83	70.3	0	323.31	0.701964	-0.510532	0.613685	2.28127e-05		67.7	77	77	By MS/MS	0.584249	0.472501	13.555	131	20	27833000000	10386000000	17446000000	63.4	71	71	By MS/MS	0.80341	1.1952	15.824	116	15	18116000000	10146000000	7969500000	61.9	72	72	By MS/MS	0.495	0.454918	19.46	130	21	17542000000	5104700000
355	YBR117C	YBR117C	TKL2	75.028	7	6	11	0.00024963	3.5111	1.02169	0.030954	0.0713499	0.823		3.2	3	3	By MS/MS	1.43528	1.17302	67.543	4	0	4763900000	2435700000	2328200000	4.8	3	2	By MS/MS	0.62856	0.90874	226.24	4	1	3074800000	1890400000	1184300000	6.8	5	5	By MS/MS	1.35656	1.25661	82.185	6	2	2409900000	1166800000
356	YPR080W;YBR118W	YPR080W;YBR118W	TEF2;TEF1	50.032	34	34	76.9	0	323.31	1.05881	0.08244	2.05935	0.291446		71.4	28	28	By MS/MS	1.33803	1.06911	9.7138	627	177	1050600000000	615780000000	434800000000	68.1	28	28	By MS/MS	0.70994	1.0501	8.6485	644	183	910470000000	544800000000	365670000000	66.8	31	31	By MS/MS	1.19507	1.08047	14.121	460	108	422420000000	233240000000
357	YBR119W	YBR119W	MUD1	34.378	3	3	13.8	0	10.879	0.887693	-0.171867	0.613396	0.37179		10.1	2	2	By MS/MS	1.05129	0.831877	0.78967	2	0	47417000	24151000	23266000	6.7	2	2	By MS/MS	0.7022	1.0189	21.304	2	1	16251000	9295400	6955300	13.8	3	3	By MS/MS	0.856018	0.72469	47.336	3	1	29183000	13518000
358	YBR120C	YBR120C	CBP6	18.678	8	8	38.9	0	36.762	0.927403	-0.108732	1.88917	0.11379		38.9	7	7	By MS/MS	1.16372	0.938967	15.486	9	0	604870000	314740000	290130000	38.9	8	8	By MS/MS	0.65183	0.95049	22.078	9	1	899380000	535210000	364170000	32.7	7	7	By MS/MS	0.966557	0.89071	15.818	9	0	200030000	96243000
359	YBR121C	YBR121C	GRS1	75.338	51	51	71.5	0	323.31	0.966769	-0.0487564	2.18141	0.650468		68.2	47	47	By MS/MS	1.1906	0.962557	11.812	154	15	78934000000	41912000000	37022000000	66	44	44	By MS/MS	0.65962	0.97763	23.854	152	23	64331000000	37909000000	26422000000	69.3	48	48	By MS/MS	1.06054	0.971345	14.505	135	10	38163000000	19101000000
360	YBR122C	YBR122C	MRPL36	20.09	3	3	24.9	0	122.79	0.903163	-0.146942	0.675836	0.13704		15.8	2	2	By MS/MS	1.18868	0.976372	10.144	3	1	175970000	95074000	80896000	15.8	2	2	By MS/MS	0.52339	0.76409	22.057	3	1	220660000	137030000	83628000	24.9	2	2	By MS/MS	0.997009	0.875504	2.2394	3	1	98387000	52985000
361	YBR123C	YBR123C	TFC1	73.553	9	9	13.4	0	25.227	1.07545	0.104939	1.4651	0.238904		10	7	7	By MS/MS	1.42181	1.13784	18.907	9	0	509860000	285490000	224370000	11.6	8	8	By MS/MS	0.72045	1.055	13.935	10	0	455810000	262200000	193610000	10.2	6	6	By MS/MS	1.1497	1.04088	24.357	5	0	122270000	67007000
362	YBR125C	YBR125C	PTC4	44.175	11	11	29.5	0	36.541	1.06502	0.0908837	1.25065	0.351119		26.5	10	10	By MS/MS	1.30628	1.03953	13.617	13	1	711280000	400010000	311260000	29.5	11	11	By MS/MS	0.71329	1.0457	17.756	13	0	827930000	468500000	359430000	14.8	6	6	By MS/MS	1.2394	1.13335	19.112	8	1	304040000	162380000
363	YBR126C	YBR126C	TPS1	56.147	25	25	54.5	0	323.31	1.05923	0.0830108	0.824652	0.287831		54.1	22	22	By MS/MS	1.2655	1.007	6.746	66	8	21938000000	12127000000	9810700000	52.7	21	21	By MS/MS	0.71757	1.0643	5.0439	66	10	18309000000	10582000000	7726500000	53.1	24	24	By MS/MS	1.11933	1.02115	6.7811	58	10	7639300000	3955400000
364	YBR126W-A	YBR126W-A	MEO1	7.759	3	3	42.6	0	48.757	1.10024	0.137824	0.87584	0.294125		42.6	3	3	By MS/MS	1.44317	1.15678	41.095	4	1	113270000	72346000	40920000	42.6	3	3	By MS/MS	0.63803	0.96806	17.879	4	1	154850000	99828000	55021000	42.6	3	3	By MS/MS	1.28974	1.19758	3.6491	2	0	73284000	41864000
365	YBR127C	YBR127C	VMA2	57.749	42	42	86.7	0	323.31	0.993912	-0.0088096	0.23821	0.899798		79.9	39	39	By MS/MS	1.21328	0.984155	9.0815	127	15	99884000000	54759000000	45125000000	79.9	39	39	By MS/MS	0.64728	0.97147	25.613	119	12	81262000000	48662000000	32600000000	86.7	42	42	By MS/MS	1.10328	1.0094	12.006	120	9	49967000000	25904000000
366	YBR129C	YBR129C	OPY1	37.739	6	6	25.6	0	62.015	1.08276	0.114717	0.532635	0.32137		17.7	4	4	By MS/MS	1.19501	0.973426	8.3162	4	0	241540000	131520000	110020000	21.3	5	5	By MS/MS	0.82413	1.2539	15.902	6	0	209720000	117990000	91725000	16.8	4	4	By MS/MS	1.02842	0.978091	46.198	4	1	109160000	60341000
367	YBR130C	YBR130C	SHE3	47.416	12	12	35.1	0	231.68	1.05952	0.083408	2.31357	0.406109		31.1	10	10	By MS/MS	1.31032	1.06828	82.708	18	4	1482800000	839670000	643120000	31.1	10	10	By MS/MS	0.70699	1.0354	74.268	19	3	1178900000	725670000	453190000	31.5	10	10	By MS/MS	1.15346	1.06776	10.602	15	4	669260000	358750000
369	YBR132C	YBR132C	AGP2	67.261	3	3	5.4	0	3.9536	0.926735	-0.109771	0.360963	0.55222		2.7	2	2	By MS/MS	1.34221	1.06398	21.723	2	0	80175000	42373000	37802000	5.4	3	3	By MS/MS	0.55203	0.73362	22.539	3	1	70322000	45336000	24986000	1.5	1	1	By MS/MS	0.991277	0.912575	NaN	1	0	22977000	11401000
370	YBR133C	YBR133C	HSL7	95.152	16	16	22.2	0	37.402	1.02204	0.031458	0.120152	0.881241		10.6	9	9	By MS/MS	1.30169	1.05365	8.0577	8	1	306810000	186050000	120750000	13.7	10	10	By MS/MS	0.7046	1.0284	9.9776	10	1	274800000	161530000	113270000	13.8	10	10	By MS/MS	1.29336	1.17276	13.358	9	2	149380000	89029000
371	YBR135W	YBR135W	CKS1	17.795	6	6	36.7	0	15.741	0.956532	-0.064115	0.423772	0.279857		36.7	5	5	By MS/MS	1.0585	0.85778	9.4165	7	0	751620000	384570000	367060000	36.7	6	6	By MS/MS	0.64644	0.94766	17.877	8	2	730080000	442840000	287240000	36.7	5	5	By MS/MS	1.078	0.975134	10.262	7	0	493290000	235590000
372	YBR136W	YBR136W	MEC1	273.34	6	6	2.4	0	4.6608	1.04694	0.0661755	0.15266	0.658629		1.9	5	5	By MS/MS	1.38376	1.11613	13.926	6	0	152100000	87606000	64493000	1.9	5	5	By MS/MS	0.60052	0.90308	14.262	5	1	129590000	78774000	50816000	2.1	5	5	By MS/MS	1.53789	1.38698	37.038	5	1	18383000	10338000
373	YBR137W	YBR137W		20.454	4	4	31.3	0	125	0.784171	-0.350759	0.420282	1.47014e-06		31.3	4	4	By MS/MS	1.19709	0.957579	15.264	6	0	546150000	289190000	256960000	31.3	4	4	By MS/MS	0.70626	0.95785	11.433	7	0	352210000	204600000	147610000	6.1	1	1	By MS/MS	0.416441	0.387028	NaN	1	0	3728700	1004700
374	YBR139W	YBR139W		57.638	10	10	35.6	0	65.76	0.948753	-0.0758954	2.14657	0.225185		29.9	8	8	By MS/MS	1.19195	0.955201	16.474	10	2	790710000	464440000	326270000	23.8	8	8	By MS/MS	0.64629	0.96171	22.917	8	3	827250000	454930000	372330000	16.5	6	6	By MS/MS	1.03258	0.951294	11.254	7	1	461020000	215130000
375	YBR140C	YBR140C	IRA1	350.98	37	37	14.2	0	103.76	1.03091	0.0439201	0.529244	0.768935		8.6	23	23	By MS/MS	1.22296	0.992162	10.155	30	4	1444800000	819560000	625270000	9	23	23	By MS/MS	0.68934	1.026	15.914	26	4	998750000	620440000	378310000	8	22	22	By MS/MS	1.10096	1.00432	24.592	26	3	365600000	184920000
376	YBR142W	YBR142W	MAK5	87.047	30	30	47.1	0	323.31	1.08567	0.118583	1.65525	0.179749		42.2	27	27	By MS/MS	1.33291	1.08204	40.456	44	16	4142400000	2349300000	1793100000	42.4	25	25	By MS/MS	0.74495	1.0955	13.066	37	7	2663800000	1511900000	1151900000	34	23	23	By MS/MS	1.223	1.13293	20.326	33	11	1486000000	772120000
377	YBR143C	YBR143C	SUP45	49.005	33	33	71.4	0	323.31	1.03741	0.0529918	1.07538	0.51859		69.8	31	31	By MS/MS	1.27426	1.02828	10.925	83	20	37868000000	20773000000	17096000000	68.6	30	30	By MS/MS	0.72561	1.078	10.579	75	16	31876000000	18397000000	13479000000	64.8	30	30	By MS/MS	1.10522	1.00608	22.95	70	16	15173000000	7721400000
378	YBR145W	YBR145W	ADH5	37.648	8	7	26.5	0	90.987	0.562228	-0.830774	3.21552	3.49079e-22	1	20.8	6	5	By MS/MS	0.700574	0.565739	50.1	9	2	687370000	267710000	419660000	20.8	6	5	By MS/MS	0.41898	0.61717	11.905	7	1	511400000	302790000	208610000	18.8	6	5	By MS/MS	0.600673	0.557351	14.392	7	1	191180000	72101000
379	YBR146W	YBR146W	MRPS9	31.925	8	8	34.9	0	95.04	0.982611	-0.0253079	0.227742	0.659177		25.9	5	5	By MS/MS	1.22629	0.9995	3.3376	7	2	513430000	270320000	243100000	32	7	7	By MS/MS	0.71586	1.0578	5.0647	8	2	481450000	283330000	198120000	23.4	6	6	By MS/MS	1.0254	0.924641	2.7037	5	2	185570000	94799000
380	YBR149W	YBR149W	ARA1	38.883	26	26	75	0	323.31	1.07142	0.0995246	1.22959	0.196187		74.7	24	24	By MS/MS	1.26275	1.02394	7.5765	59	9	21529000000	11922000000	9607000000	74.7	24	24	By MS/MS	0.72535	1.0801	8.9873	60	7	19481000000	11269000000	8212700000	64.5	23	23	By MS/MS	1.15409	1.04593	9.8364	57	9	9826600000	5205000000
382	YBR151W	YBR151W	APD1	35.758	18	18	69.6	0	257.09	1.01041	0.0149366	0.506766	0.85848		61.4	16	16	By MS/MS	1.25573	1.02289	26.845	33	3	2901000000	1587300000	1313700000	54.1	15	15	By MS/MS	0.68287	1.0089	22.219	27	4	2415800000	1432100000	983700000	56	15	15	By MS/MS	1.07824	0.986875	7.2237	29	3	940150000	501070000
383	YBR153W	YBR153W	RIB7	27.116	3	3	14.3	0.00024444	2.7317	1.08349	0.115688	0.229728	0.604343		6.6	1	1	By matching	1.9366	1.53806	NaN	1	0	11822000	6998000	4824200	10.7	2	2	By MS/MS	0.55097	0.81903	47.916	2	0	39909000	24451000	15459000	14.3	3	3	By MS/MS	1.08499	0.978474	NaN	1	0	21538000	10501000
384	YBR154C	YBR154C	RPB5	25.079	8	8	47.9	0	280.23	1.01115	0.0159905	0.215313	0.868509		47	7	7	By MS/MS	1.24369	0.994036	5.2668	16	4	2311300000	1267100000	1044200000	47	7	7	By MS/MS	0.6922	1.0625	4.3045	17	4	2969700000	1772400000	1197400000	38.6	7	7	By MS/MS	1.11152	1.02034	9.657	14	2	1195600000	613360000
385	YBR155W	YBR155W	CNS1	44.112	18	18	39.7	0	71.425	1.00209	0.003014	0.0511943	0.820843		30.1	13	13	By MS/MS	1.30161	1.03651	10.817	18	4	1600400000	848710000	751670000	28.6	13	13	By MS/MS	0.66514	0.97691	6.5384	17	4	1150100000	673190000	476900000	32.2	14	14	By MS/MS	1.07283	0.983188	14.055	20	1	811660000	403340000
386	YBR156C	YBR156C	SLI15	79.185	3	3	6	0	6.8816	0.860001	-0.217589	0.34656	0.265684		4.7	2	2	By MS/MS	1.38916	1.1389	1.4974	2	1	47935000	22876000	25059000	2.7	2	2	By MS/MS	0.58681	0.85962	11.056	2	0	19395000	11772000	7623400	1.4	1	1	By MS/MS	0.697885	0.649688	NaN	1	0	2661300	1246900
387	YBR157C	YBR157C	ICS2	28.771	5	5	27.1	0	40.244	0.775537	-0.366733	1.45247	0.00378165	1	16.9	3	3	By MS/MS	1.06779	0.890552	4.4899	7	3	83927000	41583000	42344000	23.9	4	4	By MS/MS	0.47694	0.69958	19.799	7	0	130840000	86801000	44040000	27.1	5	5	By MS/MS	0.775254	0.677599	14.408	7	4	58665000	23174000
388	YBR159W	YBR159W	IFA38	38.708	12	12	51.6	0	213.99	1.00569	0.00819214	0.0735824	0.942734		45.8	11	11	By MS/MS	1.14954	0.938438	9.317	25	2	5247900000	2824400000	2423500000	44.4	11	11	By MS/MS	0.6923	1.0221	8.2696	26	6	5110700000	3007400000	2103300000	38.6	10	10	By MS/MS	1.09905	1.00076	15.275	27	5	1945800000	1003300000
389	YBR160W	YBR160W	CDC28	34.061	22	19	61.4	0	82.156	1.05213	0.0733192	1.42449	0.510155		52	17	14	By MS/MS	1.27196	1.02073	7.263	24	2	2887100000	1595200000	1291900000	57.7	19	16	By MS/MS	0.70932	1.0348	15.188	20	0	2338800000	1332800000	1006000000	59.1	20	17	By MS/MS	1.18238	1.08619	9.7755	23	3	1420700000	751770000
391	YBR162C	YBR162C	TOS1	47.994	6	6	28.6	0	302.66	0.918679	-0.122368	1.34124	0.089628		19.6	5	5	By MS/MS	1.04576	0.85778	9.8403	11	1	1351900000	704090000	647850000	24	5	5	By MS/MS	0.64932	0.95918	2.6235	11	1	1225300000	735010000	490300000	19.6	5	5	By MS/MS	1.01793	0.951656	9.2853	13	0	998570000	477850000
392	YBR164C	YBR164C	ARL1	20.434	11	11	78.7	0	152.91	1.06266	0.0876783	0.771848	0.317311		75.4	9	9	By MS/MS	1.33349	1.07694	17.543	21	4	5276100000	2758000000	2518200000	77.6	10	10	By MS/MS	0.70598	1.0602	26.928	19	3	4364600000	2356400000	2008200000	61.7	8	8	By MS/MS	1.10278	0.973805	43.375	14	3	1475300000	759760000
393	YBR166C	YBR166C	TYR1	50.923	12	12	36.5	0	181.18	1.02088	0.029811	0.463168	0.918837		31.6	11	11	By MS/MS	1.25821	1.01377	4.3514	26	8	1999500000	1117400000	882160000	33.4	11	11	By MS/MS	0.69373	1.026	8.663	23	7	1608600000	963290000	645260000	28.5	10	10	By MS/MS	1.16175	1.06867	19.245	19	3	644380000	318910000
394	YBR167C	YBR167C	POP7	15.814	4	4	29.3	0	5.2103	0.952578	-0.0700916	0.534619	0.522234		29.3	4	4	By MS/MS	1.15382	0.928937	6.1763	5	0	189490000	105360000	84137000	29.3	4	4	By MS/MS	0.69504	1.0291	17.701	5	1	180180000	108930000	71253000	13.6	2	2	By MS/MS	0.930925	0.866401	13.465	2	1	44055000	21172000
395	YBR169C	YBR169C	SSE2	77.62	39	31	63.6	0	323.31	1.0469	0.0661245	0.769826	0.407607		58.3	35	28	By MS/MS	1.24961	0.997904	15.927	44	6	18649000000	10511000000	8138300000	55.7	32	25	By MS/MS	0.70117	1.0391	7.5085	43	7	16412000000	9911700000	6500000000	58.6	34	26	By MS/MS	1.26987	1.12492	20.749	43	5	6447500000	3483900000
396	YBR170C	YBR170C	NPL4	65.781	23	23	51.7	0	323.31	1.02531	0.0360659	0.718183	0.769027		42.8	19	19	By MS/MS	1.30929	1.0557	14.209	30	3	5623900000	2903600000	2720300000	42.2	18	18	By MS/MS	0.70616	1.0451	18.95	23	6	2232100000	1238900000	993270000	34.3	14	14	By MS/MS	1.07342	0.989315	17.963	23	1	6889900000	3317900000
397	YBR171W	YBR171W	SEC66	24.231	6	6	32	0	50.672	0.976141	-0.0348392	0.618415	0.434933		27.2	5	5	By MS/MS	1.16562	0.94679	9.8897	7	0	2133900000	1242200000	891690000	32	6	6	By MS/MS	0.66865	0.98722	3.1077	7	1	2014200000	1188200000	826010000	27.2	5	5	By MS/MS	1.05919	0.954563	5.8421	8	1	933200000	482220000
398	YBR172C	YBR172C	SMY2	81.396	19	19	28.1	0	114.11	1.01392	0.0199445	0.176336	0.977788		25.3	17	17	By MS/MS	1.21205	0.978378	19.591	20	4	1275500000	693840000	581640000	22	15	15	By MS/MS	0.71856	1.0725	10.035	17	2	1034100000	582120000	451990000	23.6	15	15	By MS/MS	1.15076	1.05744	17.019	20	4	615140000	320300000
400	YBR175W	YBR175W	SWD3	34.753	4	4	14.3	0	3.8555	0.95608	-0.0647974	0.165183	0.705352		3.5	1	1	By MS/MS	1.13736	0.926269	4.1377	2	2	37627000	20487000	17140000	10.8	3	3	By MS/MS	0.54944	0.82554	16.565	3	2	45099000	28519000	16580000	3.5	1	1	By MS/MS	1.21703	1.1429	NaN	1	0	16547000	9244300
401	YBR176W	YBR176W	ECM31	34.465	8	8	29.8	0	64.372	1.04558	0.0642972	0.23528	0.630092		22.8	6	6	By MS/MS	1.11044	0.885034	6.2055	6	1	340080000	186980000	153100000	22.8	6	6	By MS/MS	0.80704	1.1896	22.28	7	2	303780000	176180000	127590000	19.9	6	6	By MS/MS	1.04835	0.96965	23.728	6	0	158690000	72577000
402	YBR177C	YBR177C	EHT1	51.255	22	22	54.5	0	323.31	0.967711	-0.0473513	1.73288	0.487938		54.5	22	22	By MS/MS	1.21837	0.983188	9.2984	52	6	12575000000	6846500000	5728900000	54.5	21	21	By MS/MS	0.66465	0.96125	11.237	48	6	10201000000	6013100000	4187500000	54.5	19	19	By MS/MS	1.08528	0.974184	11.288	39	1	5020800000	2591100000
403	YBR179C	YBR179C	FZO1	97.807	11	11	18.8	0	33.868	1.05803	0.0813823	0.369173	0.371864		15.8	9	9	By MS/MS	1.18251	0.961169	26.047	13	1	504520000	272330000	232190000	13.5	7	7	By MS/MS	0.76806	1.1429	18.416	9	2	230060000	128950000	101110000	11.7	7	7	By MS/MS	1.01988	0.944555	16.566	7	0	134290000	74157000
404	YPL090C;YBR181C	YPL090C;YBR181C	RPS6B;RPS6A	26.996	18	18	52.5	0	323.31	1.04849	0.0683128	1.5906	0.390596		49.2	14	14	By MS/MS	1.31263	1.03627	11.057	91	23	120810000000	68461000000	52352000000	49.2	14	14	By MS/MS	0.73867	1.0836	6.0486	89	24	103440000000	58839000000	44600000000	52.5	18	18	By MS/MS	1.15483	1.02922	9.1349	89	16	74253000000	39833000000
406	YBR185C	YBR185C	MBA1	31.811	4	4	20.5	0	18.789	0.963788	-0.053213	0.258942	0.525299		20.5	4	4	By MS/MS	1.15663	0.92687	7.7625	6	0	240540000	124720000	115830000	20.5	4	4	By MS/MS	0.61075	0.90428	16.918	7	0	272050000	161930000	110120000	12.6	3	3	By MS/MS	1.17063	1.06813	7.7891	3	1	20859000	10231000
408	YBR188C	YBR188C	NTC20	15.97	2	2	16.4	0.0002448	2.754	0.980948	-0.0277516	0.0621199	0.841551		16.4	2	2	By MS/MS	1.38351	1.11219	16.112	2	0	104670000	56011000	48661000	16.4	2	2	By MS/MS	0.71517	1.0569	30.579	2	0	41007000	21082000	19925000	7.1	1	1	By MS/MS	NaN	NaN	NaN	0	0	0	0
411	YBR192W	YBR192W	RIM2	42.101	8	8	26.3	0	42.843	1.03468	0.0491808	0.165085	0.614443		18.3	5	5	By MS/MS	1.27376	1.01493	22.095	5	0	378730000	213630000	165090000	13.3	4	4	By MS/MS	0.59385	0.87397	12.808	5	1	339280000	210800000	128490000	16.7	5	5	By MS/MS	1.1125	1.02213	30.867	4	0	181600000	97019000
412	YBR193C	YBR193C	MED8	25.268	5	5	33.2	0	151.94	1.01061	0.0152218	0.288752	0.992094		26.5	4	4	By MS/MS	1.28914	1.01733	44.535	5	2	211300000	125790000	85511000	10.8	2	2	By MS/MS	0.6647	0.97747	8.1278	2	1	61285000	35141000	26144000	10.8	2	2	By MS/MS	1.10344	1.00217	7.976	4	0	70930000	36191000
413	YBR194W	YBR194W	AIM4	14.234	3	3	26.8	0	4.435	0.893264	-0.162842	0.886305	0.395484		26.8	3	3	By MS/MS	1.22926	0.967211	22.08	4	3	38542000	21904000	16638000	26.8	3	3	By MS/MS	0.6707	0.95563	19.267	2	1	21076000	11468000	9608200	18.7	2	2	By MS/MS	0.9997	0.90212	8.3589	2	0	4149100	2214200
414	YBR195C	YBR195C	MSI1	47.364	4	4	11.8	0	8.3025	0.946317	-0.0796038	1.107	0.476313		5.9	2	2	By MS/MS	1.24237	0.994036	NaN	1	0	55720000	39918000	15802000	3.8	1	1	By MS/MS	0.6541	0.96394	4.461	2	0	43849000	27932000	15917000	9.7	3	3	By MS/MS	0.992556	0.905223	27.173	4	0	98004000	50584000
415	YBR196C	YBR196C	PGI1	61.298	30	30	65	0	323.31	1.00936	0.0134385	0.217438	0.923847		63.4	29	29	By MS/MS	1.22353	0.998602	7.7754	226	43	214850000000	119540000000	95313000000	63.4	29	29	By MS/MS	0.67743	1.0079	5.6021	207	56	187980000000	112490000000	75482000000	59	27	27	By MS/MS	1.08575	0.977135	6.4963	164	29	99254000000	53695000000
416	YBR197C	YBR197C		24.203	2	2	14.3	0	13.301	1.00711	0.0102218	0.0503196	0.976758		14.3	2	2	By MS/MS	1.33064	1.08674	14.579	2	0	82172000	48581000	33591000	14.3	2	2	By MS/MS	0.66373	0.97019	10.16	2	0	87405000	51448000	35957000	14.3	2	2	By MS/MS	1.19814	1.08889	12.273	2	1	30207000	16678000
417	YBR198C	YBR198C	TAF5	88.967	27	27	46.9	0	323.31	1.07733	0.107456	1.9074	0.246952		38.2	21	21	By MS/MS	1.35958	1.1137	15.624	29	1	1643100000	935680000	707370000	38.5	20	20	By MS/MS	0.70907	1.0424	14.13	32	8	1322300000	722600000	599660000	31.5	18	18	By MS/MS	1.17483	1.08423	18.306	24	4	602100000	306730000
418	YBR199W	YBR199W	KTR4	54.555	13	13	35.6	0	177.55	1.0087	0.0124992	0.184447	0.825262		23.7	9	9	By MS/MS	1.25089	1.00951	20.292	11	1	1042000000	554300000	487650000	31.7	11	11	By MS/MS	0.6759	0.98389	19.823	14	5	915560000	484050000	431510000	28.9	10	10	By MS/MS	1.06906	0.983768	16.935	10	2	416320000	215210000
419	YBR200W	YBR200W	BEM1	61.605	10	10	22.7	0	37.518	0.951958	-0.0710298	0.427302	0.291164		16	7	7	By MS/MS	1.18201	0.964506	43.526	7	1	464880000	259010000	205870000	16.3	8	8	By MS/MS	0.56727	0.84636	91.99	7	2	575400000	353010000	222390000	18.3	7	7	By MS/MS	1.17106	1.06555	18.778	9	1	437230000	124500000
420	YBR202W	YBR202W	MCM7	94.942	22	22	33.8	0	192.81	1.11842	0.161467	2.10203	0.0439107	1	26.3	17	17	By MS/MS	1.33501	1.066	40.719	22	7	1141300000	637100000	504210000	28.6	18	18	By MS/MS	0.79104	1.1529	25.086	21	3	877660000	487150000	390510000	27.2	18	18	By MS/MS	1.22438	1.11357	54.353	23	9	530040000	282960000
421	YBR204C	YBR204C	LDH1	43.286	9	9	24.3	0	17.765	1.03455	0.0490063	0.177627	0.615926		19.2	6	6	By MS/MS	1.21101	0.997904	19.658	8	0	515310000	288550000	226760000	19.7	7	7	By MS/MS	0.65091	0.958	18.997	7	1	465300000	279960000	185340000	13.9	4	4	By MS/MS	1.02789	0.939673	38.678	4	0	98159000	47683000
422	YBR205W	YBR205W	KTR3	47.482	16	16	48.8	0	124.41	0.921777	-0.117511	1.58394	0.0748463		41.6	14	14	By MS/MS	1.17877	0.96432	12.206	21	3	2547600000	1371000000	1176600000	48.8	15	15	By MS/MS	0.62853	0.92499	24.738	25	5	2831200000	1680000000	1151300000	31.9	10	10	By MS/MS	1.03004	0.924471	45.253	16	2	666780000	335080000
423	YBR207W	YBR207W	FTH1	51.419	4	4	11.4	0	20.855	0.957739	-0.0622957	0.117487	0.561497		11.2	3	3	By MS/MS	1.5636	1.17015	18.003	6	1	87540000	48061000	39480000	3.9	2	2	By MS/MS	0.48828	0.72429	21.714	4	1	16902000	9442500	7459500	8.2	3	3	By MS/MS	1.40568	1.22288	11.566	5	0	55039000	32653000
424	YBR208C	YBR208C	DUR1,2	201.83	70	70	48.5	0	323.31	0.756838	-0.401943	1.78299	3.11758e-06	1	45.5	64	64	By MS/MS	0.799233	0.644621	24.931	87	16	8716100000	3990000000	4726100000	37.9	52	52	By MS/MS	0.5763	0.83902	27.639	72	11	6408600000	3751800000	2656800000	43.7	62	62	By MS/MS	0.827061	0.760514	21.874	85	14	4320100000	1916600000
426	YBR211C	YBR211C	AME1	37.461	2	2	6.5	0.0016803	2.1361	0.703142	-0.508113	0.400394	0.0120555		3.7	1	1	By MS/MS	1.23561	0.967305	4.7675	2	2	57361000	30592000	26769000	3.7	1	1	By MS/MS	0.66267	0.97223	NaN	1	0	28547000	16867000	11681000	6.5	2	2	By MS/MS	1.23854	1.07909	NaN	1	0	16015000	8891200
427	YBR212W	YBR212W	NGR1	75.023	9	9	14.6	0	71.62	1.10421	0.14301	0.67226	0.101438		11.6	7	7	By MS/MS	1.20354	0.982898	16.875	9	1	448080000	250260000	197820000	11.5	6	6	By MS/MS	0.80437	1.1843	14.934	8	3	449810000	257880000	191930000	11.3	7	7	By MS/MS	1.08274	1.00434	10.434	11	2	236560000	115820000
428	YBR213W	YBR213W	MET8	31.917	5	5	21.5	0	13.092	1.00812	0.0116702	0.0245464	0.96362		18.2	4	4	By MS/MS	1.49542	1.19719	63.857	4	2	266200000	176160000	90037000	14.6	3	3	By MS/MS	0.84107	1.2283	52.743	4	2	388320000	261600000	126720000	12	3	3	By MS/MS	0.955201	0.873133	32.234	3	1	61823000	32046000
429	YBR214W	YBR214W	SDS24	57.187	13	13	36.8	0	237.51	1.02045	0.0292051	0.136253	0.925379		35.7	12	12	By MS/MS	1.1466	0.938879	9.0291	22	2	2108100000	1114900000	993190000	33.8	12	12	By MS/MS	0.67506	0.99308	11.791	20	2	1459200000	848280000	610880000	22.6	9	9	By MS/MS	1.07194	0.974184	4.3207	15	1	606810000	310240000
430	YBR215W	YBR215W	HPC2	67.775	8	8	18.7	0	42.186	1.01338	0.0191781	0.0584293	0.965348		8.6	4	4	By MS/MS	1.07861	0.902527	26.163	3	0	98149000	53752000	44397000	9.1	4	4	By MS/MS	0.90683	1.2721	46.143	4	1	110620000	62582000	48036000	8.2	4	4	By MS/MS	1.05344	0.954654	22.012	4	2	53724000	25253000
431	YBR216C	YBR216C	YBP1	77.74	21	21	36.6	0	92.051	1.07969	0.110615	2.008	0.229848		31.5	19	19	By MS/MS	1.32802	1.06486	20.172	24	5	1476800000	734190000	742590000	33.4	19	19	By MS/MS	0.72332	1.0524	29.619	25	4	1512600000	685370000	827240000	24.2	14	14	By MS/MS	1.19954	1.0854	24.706	17	2	398100000	212620000
432	YBR218C	YBR218C	PYC2	130.17	60	26	58.4	0	323.31	0.925303	-0.112003	1.85906	0.156393		56.9	57	24	By MS/MS	1.10027	0.893975	20.05	53	4	8594700000	4442700000	4151900000	56.1	55	22	By MS/MS	0.62311	0.91207	60.966	55	6	8164300000	4987400000	3176900000	50.4	54	21	By MS/MS	1.03051	0.954563	13.095	47	9	4188800000	2057300000
433	YBR220C	YBR220C		63.009	2	2	3.8	0	4.0558	0.663508	-0.591814	0.655588	0.00357826		2.3	1	1	By MS/MS	1.30827	1.05648	NaN	1	0	14403000	7125300	7277800	2.3	1	1	By MS/MS	0.34769	0.50744	77.75	2	1	46208000	34605000	11603000	1.4	1	1	By MS/MS	0.615574	0.54487	NaN	1	1	2466900	846210
434	YBR221C	YBR221C	PDB1	40.053	15	15	56.3	0	323.31	0.935322	-0.096465	1.53984	0.398735		46.4	14	14	By MS/MS	1.17224	0.948047	11.395	29	4	21555000000	11657000000	9897800000	53	13	13	By MS/MS	0.61467	0.90442	7.4651	29	3	18075000000	11132000000	6943300000	46.4	12	12	By MS/MS	1.07064	0.974469	14.887	24	5	9422400000	4852700000
435	YBR222C	YBR222C	PCS60	60.488	26	26	56	0	170.64	0.99184	-0.0118205	0.209778	0.61555		54	24	24	By MS/MS	1.18676	0.963855	20.428	33	8	3458000000	1852700000	1605300000	48.3	22	22	By MS/MS	0.6619	0.97061	31.696	25	7	3324500000	1932100000	1392400000	42.2	19	19	By MS/MS	1.14993	1.01179	12.358	24	6	1164600000	622330000
436	YBR225W	YBR225W		101.24	14	14	18.1	0	33.531	0.878061	-0.187607	0.875154	0.0633936		14.2	10	10	By MS/MS	1.21118	0.993246	30.796	13	1	269910000	154990000	114920000	13.9	10	10	By MS/MS	0.57922	0.84984	45.946	14	5	272470000	170380000	102090000	16.3	12	12	By MS/MS	1.01835	0.944822	15.042	13	1	145720000	77930000
437	YBR227C	YBR227C	MCX1	57.945	16	16	36.2	0	101.15	0.969497	-0.0446913	1.21614	0.368108		29.4	14	14	By MS/MS	1.19944	0.967586	11.353	22	4	2104100000	1122100000	982040000	31.5	15	15	By MS/MS	0.6731	0.98992	99.558	20	2	4649100000	2608900000	2040200000	34	15	15	By MS/MS	1.03087	0.942329	19.705	21	5	953540000	475910000
438	YBR229C	YBR229C	ROT2	110.26	21	21	27.5	0	234.78	0.934698	-0.0974278	0.663905	0.160086		27.5	21	21	By MS/MS	1.13159	0.907359	16.616	27	3	2088600000	1179100000	909520000	26.6	20	20	By MS/MS	0.58829	0.86263	22.15	26	7	2007100000	1069200000	937890000	24.1	18	18	By MS/MS	1.01325	0.922935	29.741	21	3	731960000	312760000
439	YBR230C	YBR230C	OM14	14.609	3	3	38.8	0	137.37	0.952631	-0.0700103	0.607111	0.278748		38.8	3	3	By MS/MS	1.171	0.961631	14.192	5	2	1645000000	900310000	744690000	38.8	3	3	By MS/MS	0.68949	1.0169	15.13	6	3	1370300000	838930000	531330000	38.8	3	3	By MS/MS	1.06819	0.972006	16.404	4	2	574480000	298600000
440	YBR230W-A	YBR230W-A	COQ21	7.6146	2	2	33.3	0	9.0474	0.897161	-0.156561	0.511309	0.412501		33.3	2	2	By MS/MS	0.886368	0.695797	11.955	2	0	61358000	28787000	32571000	33.3	2	2	By MS/MS	0.70373	1.0395	7.3853	2	0	68990000	41115000	27876000	12.1	1	1	By MS/MS	1.03887	0.915416	NaN	1	0	5407100	2680900
441	YBR231C	YBR231C	SWC5	34.343	2	2	6.3	0.0093262	1.1538	1.00982	0.0140944	0.355142	0.99884		6.3	2	2	By MS/MS	1.21966	0.990001	NaN	1	0	53484000	28881000	24603000	3	1	1	By MS/MS	NaN	NaN	NaN	0	0	0	0	0	3	1	1	By MS/MS	1.11928	1.02457	NaN	1	1	10462000	5540100
442	YBR233W	YBR233W	PBP2	45.782	6	6	24	0	166.83	0.988998	-0.0159609	0.213143	0.752442		24	6	6	By MS/MS	1.18012	0.936505	32.177	6	0	448540000	248590000	199950000	17.7	5	5	By MS/MS	0.65804	0.98825	28.92	5	0	348000000	207020000	140980000	17.7	5	5	By MS/MS	1.14477	1.0244	18.665	6	1	177950000	87471000
443	YBR233W-A	YBR233W-A	DAD3	10.848	6	6	54.3	0	50.841	0.964074	-0.0527841	0.308741	0.340351		44.7	4	4	By MS/MS	1.1297	0.910913	10.935	5	0	778300000	411470000	366840000	44.7	4	4	By MS/MS	0.63386	0.94089	6.7916	3	2	457250000	284070000	173180000	36.2	4	4	By MS/MS	0.993147	0.910332	43.735	4	2	294080000	140000000
444	YBR234C	YBR234C	ARC40	42.474	14	14	59.1	0	323.31	1.01738	0.0248527	0.434876	0.888511		51.6	13	13	By MS/MS	1.24716	0.998702	11.954	23	4	6006900000	3245700000	2761200000	36.2	11	11	By MS/MS	0.66922	0.98708	15.03	20	2	5456000000	3202600000	2253400000	43.8	12	12	By MS/MS	1.1227	1.02275	9.4508	20	1	3168600000	1650600000
445	YBR235W	YBR235W	VHC1	124	4	4	3.8	0	12.959	1.0403	0.0569971	0.336524	0.683457		3.8	4	4	By MS/MS	1.22615	0.987947	74.731	3	1	167030000	63674000	103350000	3.8	4	4	By MS/MS	0.6606	0.97506	22.02	4	1	196390000	107330000	89062000	3	3	3	By MS/MS	1.0996	1.01827	6.8132	3	0	64796000	33501000
446	YBR236C	YBR236C	ABD1	50.34	11	11	26.8	0	163.82	1.07445	0.103604	2.25432	0.265623		26.6	10	10	By MS/MS	1.30957	1.06803	10.872	14	3	960980000	540630000	420350000	26.8	11	11	By MS/MS	0.71751	1.063	8.584	16	7	887780000	497860000	389920000	22.5	8	8	By MS/MS	1.18913	1.10683	25.943	9	1	411750000	226020000
447	YBR237W	YBR237W	PRP5	96.358	6	6	7.7	0	7.8716	0.977837	-0.0323344	0.254259	0.592312		6.4	5	5	By MS/MS	1.15982	0.914913	19.27	7	1	591000000	310290000	280720000	6.4	5	5	By MS/MS	0.63159	0.93504	18.793	6	1	703560000	409340000	294210000	4.4	4	4	By MS/MS	1.10789	1.00821	41.26	6	2	288630000	155240000
448	YBR238C	YBR238C		83.76	6	6	9.2	0	7.0773	1.05562	0.0780922	0.417831	0.587257		4.5	3	3	By MS/MS	1.25052	1.02438	27.656	3	0	90320000	51177000	39142000	7.4	5	5	By MS/MS	0.70821	1.0397	8.8208	5	0	120910000	72893000	48015000	4.7	3	3	By MS/MS	1.0397	0.952381	24.326	3	0	30859000	17106000
450	YBR242W	YBR242W		27.576	8	8	48.7	0	67.747	1.00313	0.00450513	0.0364187	0.967815		37.8	6	6	By MS/MS	1.15644	0.934143	12.503	10	1	707810000	358860000	348940000	34.5	6	6	By MS/MS	0.72723	1.0726	11.735	9	1	581030000	294950000	286080000	32.4	5	5	By MS/MS	1.10722	1.01407	8.1993	9	0	189180000	98365000
451	YBR243C	YBR243C	ALG7	50.367	3	3	6.5	0	5.6614	0.937101	-0.0937242	0.503322	0.412428		6.5	3	3	By MS/MS	1.02777	0.831324	12.336	3	0	92271000	46992000	45279000	6.5	3	3	By MS/MS	0.67055	0.98308	7.4758	3	1	99966000	60441000	39525000	4.7	2	2	By MS/MS	1.17115	1.06085	7.8026	3	0	12488000	6406000
452	YBR244W	YBR244W	GPX2	18.406	12	10	74.1	0	323.31	0.996098	-0.00564064	0.0505166	0.669111		74.1	12	10	By MS/MS	1.22605	0.980104	11.409	17	6	3391100000	1866100000	1524900000	73.5	11	9	By MS/MS	0.711	1.0541	7.9975	18	4	3931200000	2318700000	1612500000	74.1	12	10	By MS/MS	1.01701	0.93423	16.629	18	2	1568300000	802450000
453	YBR245C	YBR245C	ISW1	131.1	42	39	37.1	0	320.96	1.06186	0.0865878	1.41879	0.324587		32	36	34	By MS/MS	1.37705	1.11225	14.88	50	12	6013500000	3389700000	2623700000	32.5	35	33	By MS/MS	0.70759	1.0394	14.657	42	5	4477100000	2572800000	1904300000	31.6	35	32	By MS/MS	1.17927	1.06561	14.042	48	11	2143300000	1115200000
454	YBR246W	YBR246W	RRT2	43.308	10	10	33.3	0	72.794	1.07409	0.103118	0.263691	0.247796		30.5	9	9	By MS/MS	1.26619	1.02865	12.032	12	1	516710000	284700000	232010000	29.7	9	9	By MS/MS	0.70872	1.0234	22.192	10	0	438880000	254510000	184370000	22.5	7	7	By MS/MS	0.97924	0.876655	8.6501	8	0	178530000	88333000
455	YBR247C	YBR247C	ENP1	55.136	23	23	55.7	0	199.84	1.0358	0.0507417	1.0592	0.750523		40.8	19	19	By MS/MS	1.2721	1.0245	8.1476	30	3	4198800000	2315300000	1883500000	44.3	19	19	By MS/MS	0.7328	1.0723	17.387	27	2	3464000000	2012000000	1451900000	48	20	20	By MS/MS	1.14716	1.04382	10.988	28	4	1512600000	813210000
456	YBR248C	YBR248C	HIS7	61.067	40	40	77.9	0	323.31	0.922871	-0.115799	2.60121	0.316225		75.9	37	37	By MS/MS	1.10795	0.902527	12.726	67	12	15229000000	7988400000	7240400000	70.8	35	35	By MS/MS	0.63669	0.94056	11.896	61	5	12057000000	7100000000	4957500000	75.7	38	38	By MS/MS	1.00339	0.925155	37.266	68	16	6975500000	3458500000
457	YBR249C	YBR249C	ARO4	39.749	20	18	70	0	323.31	0.805374	-0.312269	3.73936	0.00901487	1	70	20	18	By MS/MS	0.976562	0.794471	8.6791	58	5	35901000000	17557000000	18345000000	60	19	17	By MS/MS	0.55461	0.82084	11.778	55	4	27829000000	17806000000	10023000000	60	18	16	By MS/MS	0.896138	0.816127	7.5471	66	5	13874000000	6420500000
458	YBR251W	YBR251W	MRPS5	34.883	8	8	27.7	0	12.002	0.936156	-0.0951799	0.971541	0.168077		11.4	3	3	By MS/MS	1.08182	0.885661	8.552	4	0	304020000	158360000	145660000	21.8	6	6	By MS/MS	0.60892	0.89555	102.29	8	4	410880000	287030000	123850000	20.5	6	6	By MS/MS	1.06237	0.981547	19.569	7	2	857920000	109840000
459	YBR252W	YBR252W	DUT1	15.307	4	4	31.3	0	47.234	0.932231	-0.10124	0.445463	0.283895		26.5	3	3	By MS/MS	1.01454	0.828569	46.468	3	1	231170000	108700000	122460000	26.5	3	3	By MS/MS	0.65781	0.97698	87.116	3	1	134110000	69048000	65063000	31.3	4	4	By MS/MS	0.935891	0.851353	25.232	5	1	242640000	108240000
460	YBR253W	YBR253W	SRB6	13.863	3	3	33.1	0	71.48	1.08138	0.112873	0.672689	0.330559		33.1	3	3	By MS/MS	1.30651	1.05182	6.1766	3	1	226710000	124680000	102040000	22.3	2	2	By MS/MS	0.84465	1.2523	35.758	2	0	119240000	61854000	57386000	22.3	2	2	By MS/MS	1.09292	1.01254	3.7485	3	1	92105000	46879000
461	YBR254C	YBR254C	TRS20	19.7	3	3	18.9	0	11.22	1.28211	0.358523	0.520452	0.00350228		18.9	3	3	By MS/MS	1.21548	0.991572	16.482	4	0	217890000	119300000	98593000	13.7	2	2	By MS/MS	0.68644	0.98792	26.006	3	1	112960000	68007000	44951000	12	2	2	By MS/MS	1.36902	1.20067	20.799	2	1	26633000	14932000
462	YBR255C-A	YBR255C-A	RCF3	13.741	2	2	20.8	0.0016779	2.1239	0.790555	-0.339062	0.121097	0.0896296		10	1	1	By MS/MS	0.269418	0.220236	NaN	1	1	69060000	15226000	53834000	10	1	1	By MS/MS	1.3854	2.0263	NaN	1	0	73208000	29292000	43916000	10.8	1	1	By MS/MS	1.20953	1.10715	NaN	1	1	38266000	21381000
463	YBR255W	YBR255W	MTC4	79.027	5	5	8.4	0	18.08	1.06716	0.093783	0.275642	0.684189		5.8	3	3	By MS/MS	1.23825	1.02067	16.644	3	0	47463000	25751000	21713000	3.6	2	2	By MS/MS	0.83136	1.2294	62.724	2	1	17556000	8714000	8842300	4.8	3	3	By MS/MS	1.34765	1.23309	31.792	3	1	21397000	12378000
464	YBR256C	YBR256C	RIB5	26.195	11	11	55	0	186.36	0.815126	-0.294905	2.73361	8.54701e-05	1	48.3	8	8	By MS/MS	0.969838	0.788768	7.4822	11	3	2396100000	1221800000	1174400000	48.3	8	8	By MS/MS	0.58209	0.85578	15.209	12	5	1632900000	1036200000	596750000	44.1	8	8	By MS/MS	0.894935	0.826788	21.119	18	6	831050000	379020000
465	YBR257W	YBR257W	POP4	32.881	3	3	16.8	0	3.9137	1.04959	0.0698321	0.620471	0.636356		13.3	2	2	By matching	1.39899	1.11043	9.561	2	0	96215000	50935000	45281000	16.8	3	3	By MS/MS	0.70698	1.0356	10.779	3	1	90928000	53742000	37186000	13.3	2	2	By MS/MS	1.06349	0.961169	11.644	2	0	67573000	35490000
466	YBR258C	YBR258C	SHG1	16.429	3	3	33.1	0	42.791	0.974871	-0.0367169	0.0644625	0.699426		17.6	2	2	By MS/MS	0.881601	0.71772	2.7424	2	1	206560000	98335000	108230000	24.6	2	2	By MS/MS	0.95649	1.3835	6.7282	2	2	105010000	53700000	51309000	17.6	2	2	By MS/MS	1.03185	0.953107	16.94	3	0	84322000	42263000
467	YBR260C	YBR260C	RGD1	74.618	18	18	33.2	0	65.15	1.03488	0.0494636	0.576329	0.712014		26.3	16	16	By MS/MS	1.32336	1.08345	22.913	17	5	1507400000	991980000	515400000	23.1	13	13	By MS/MS	0.71115	1.0558	11.273	15	3	844930000	476110000	368820000	24.6	13	13	By MS/MS	1.07287	0.964041	19.529	20	5	444920000	233460000
468	YBR261C	YBR261C	TAE1	26.067	9	9	54.3	0	92.098	0.972106	-0.0408147	0.457932	0.458917		54.3	9	9	By MS/MS	1.13782	0.915667	10.116	17	2	2433100000	1358100000	1075000000	54.3	9	9	By MS/MS	0.70283	1.0342	12.572	15	1	1494300000	892260000	602040000	44.8	8	8	By MS/MS	1.03966	0.957488	12.643	12	1	616080000	307100000
469	YBR262C	YBR262C	MIC12	12.388	3	3	30.2	0	4.253	1.31701	0.397271	0.62673	0.0511398		8.5	1	1	By MS/MS	2.49719	1.89919	NaN	1	0	6246400	4093300	2153100	11.3	1	1	By matching	1.0019	1.5326	NaN	1	0	14291000	7233600	7057800	22.6	2	2	By MS/MS	1.4761	1.30697	NaN	1	0	15974000	9253100
470	YBR263W	YBR263W	SHM1	53.686	29	28	61.8	0	323.31	0.934498	-0.0977372	2.29125	0.392937		60.6	26	25	By MS/MS	1.15751	0.935366	7.9145	57	12	26102000000	13879000000	12222000000	59	25	24	By MS/MS	0.62108	0.91101	12.601	47	5	19711000000	11975000000	7736200000	52.7	27	26	By MS/MS	1.02769	0.951113	18.685	48	7	9912200000	5002400000
471	YBR264C	YBR264C	YPT10	21.834	9	9	60.8	0	37.339	1.04305	0.0608103	0.281864	0.655373		46.2	8	8	By MS/MS	1.14733	0.931532	29.454	12	0	793320000	424780000	368550000	54.8	8	8	By MS/MS	0.80186	1.1832	22.648	10	0	708550000	408250000	300290000	56.3	8	8	By MS/MS	1.06009	0.958589	18.828	14	5	299880000	156800000
472	YBR265W	YBR265W	TSC10	35.972	10	10	42.2	0	306.05	1.05885	0.082501	1.19561	0.413114		38.4	9	9	By MS/MS	1.26053	1.01097	8.5293	11	2	1533500000	832080000	701380000	40	9	9	By MS/MS	0.70819	1.0489	40.168	11	2	1631500000	1045300000	586160000	42.2	10	10	By MS/MS	1.16054	1.06516	17.463	14	3	896740000	380740000
473	YBR267W	YBR267W	REI1	45.862	12	12	34.1	0	127	1.08798	0.121654	0.791866	0.163168		24.9	8	8	By MS/MS	1.38902	1.10227	59.301	11	0	963690000	467940000	495750000	24.9	8	8	By MS/MS	0.79173	1.169	56.706	11	1	684500000	316130000	368370000	30.3	10	10	By MS/MS	1.29843	1.14038	11.117	14	2	445030000	241340000
474	YBR268W	YBR268W	MRPL37	11.949	2	2	26.7	0	19.957	1.05151	0.0724644	0.156123	0.62052		17.1	1	1	By MS/MS	1.80923	1.45425	56.649	2	1	29005000	18542000	10462000	17.1	1	1	By MS/MS	0.54821	0.82841	28.678	3	2	99656000	63789000	35868000	26.7	2	2	By MS/MS	1.11419	1.01717	21.545	3	0	58858000	30079000
475	YBR269C	YBR269C	SDH8	15.504	5	5	42	0	41.514	0.869028	-0.202525	1.31711	0.0463732	1	14.5	2	2	By MS/MS	1.098	0.891742	7.8839	3	0	186920000	94197000	92726000	21	3	3	By MS/MS	0.58606	0.86043	7.3863	2	0	150460000	97936000	52527000	34.8	4	4	By MS/MS	0.855505	0.77676	10.798	4	3	113340000	51984000
476	YBR271W	YBR271W	EFM2	47.976	6	6	23.6	0	24.559	1.08368	0.115933	1.28189	0.315406		18.6	5	5	By MS/MS	1.25808	1.02065	19.318	8	3	313170000	187330000	125830000	15.5	4	4	By MS/MS	0.78686	1.155	25.915	6	2	226820000	133970000	92854000	17.9	5	5	By MS/MS	1.16189	1.06906	32.347	5	3	70088000	40016000
477	YBR272C	YBR272C	HSM3	55.542	14	14	32.9	0	70.813	1.12838	0.174254	1.07061	0.0268141		25	11	11	By MS/MS	1.31834	1.06959	9.7409	11	1	826580000	468980000	357600000	26.7	11	11	By MS/MS	0.81802	1.2089	27.958	12	3	875850000	426230000	449610000	19	8	8	By MS/MS	1.08814	1.01446	30.869	9	3	304860000	156660000
478	YBR273C	YBR273C	UBX7	50.03	14	14	38.1	0	144.14	1.07128	0.0993422	1.27445	0.295197		33	11	11	By MS/MS	1.3513	1.0773	22.475	17	1	1212100000	669120000	542950000	30.3	10	10	By MS/MS	0.73269	1.0812	13.045	16	3	783200000	441890000	341300000	26.1	10	10	By MS/MS	1.08126	1.00819	21.615	13	0	309360000	161150000
479	YBR274W	YBR274W	CHK1	60.016	8	8	15.9	0	16.692	0.959715	-0.0593225	0.633814	0.576839		12.1	6	6	By MS/MS	1.20697	0.969274	37.967	8	4	177110000	111510000	65597000	8.7	5	5	By MS/MS	0.59934	0.88541	52.058	4	2	64744000	41346000	23398000	7	4	4	By MS/MS	1.08634	0.997208	37.752	4	2	36467000	21200000
480	YBR275C	YBR275C	RIF1	217.93	17	17	10.2	0	96.681	1.02582	0.0367793	0.208752	0.914561		8.4	14	14	By MS/MS	1.29348	1.053	14.183	17	3	1686400000	848890000	837540000	6.2	11	11	By MS/MS	0.73261	1.0804	15.126	16	4	3090600000	2015700000	1074900000	6.2	11	11	By MS/MS	1.1871	1.08767	17.555	14	2	755320000	347650000
481	YBR276C	YBR276C	PPS1	91.684	6	6	10	0.001443	2.1838	0.951792	-0.0712819	0.385583	0.424066		1.9	2	2	By MS/MS	1.39128	1.10806	1.5246	2	0	62472000	36005000	26467000	7.3	5	5	By MS/MS	0.63912	0.93289	19.315	5	0	448850000	275580000	173270000	5.5	3	3	By MS/MS	0.985707	0.898472	22.363	3	1	27099000	14475000
482	YBR278W	YBR278W	DPB3	22.665	5	5	17.9	0	8.5505	0.937891	-0.0925076	1.2164	0.32107		17.4	4	4	By MS/MS	1.21703	0.9998	13.032	4	0	285500000	154260000	131230000	13.4	3	3	By MS/MS	0.61423	0.93062	5.2727	4	0	215960000	133180000	82776000	13.9	4	4	By MS/MS	0.992556	0.910415	12.348	4	0	117220000	50104000
483	YBR279W	YBR279W	PAF1	51.8	16	16	51.2	0	178.88	1.01984	0.0283469	0.251365	0.934656		40.9	13	13	By MS/MS	1.3498	1.06606	25.441	19	4	1352000000	740350000	611700000	42.7	13	13	By MS/MS	0.63076	0.98127	17.908	17	4	934650000	555740000	378910000	46.7	15	15	By MS/MS	1.20742	1.08073	18.966	19	4	849290000	452820000
484	YBR280C	YBR280C	SAF1	70.495	4	4	12.2	0	14.246	0.995264	-0.00684866	0.0137087	0.873707		5.2	2	2	By MS/MS	1.21696	0.957763	3.3352	3	0	15213000	7796600	7416500	9.3	3	3	By MS/MS	0.57244	0.85641	25.061	3	0	111480000	63364000	48119000	5.5	2	2	By MS/MS	1.54261	1.38188	13.573	3	2	59690000	33541000
485	YBR281C	YBR281C	DUG2	98.07	23	23	32.9	0	86.504	1.06855	0.0956591	1.23872	0.318588		30.1	22	22	By MS/MS	1.27057	1.02952	22.926	28	7	1679300000	952680000	726640000	28.8	20	20	By MS/MS	0.74924	1.1069	25.805	25	6	2011700000	1173600000	838100000	15	13	13	By MS/MS	1.13971	1.02743	15.312	16	3	423300000	218520000
486	YBR282W	YBR282W	MRPL27	16.492	6	6	50	0	10.071	0.683678	-0.548612	1.01989	1.87749e-05		30.1	3	3	By MS/MS	1.00562	0.782411	25.058	3	0	84022000	40155000	43867000	36.3	4	4	By MS/MS	0.46046	0.67811	38.466	4	2	74728000	46891000	27837000	22.6	3	3	By MS/MS	0.48466	0.443203	139.76	2	1	43997000	14252000
487	YBR283C	YBR283C	SSH1	53.311	10	10	22.4	0	214.72	1.02094	0.0299017	0.715335	0.834224		22.4	10	10	By MS/MS	1.2984	1.04641	5.3899	12	1	7095700000	3956200000	3139400000	22.4	10	10	By MS/MS	0.67536	0.99065	33.461	18	4	6292200000	3758100000	2534200000	18.2	8	8	By MS/MS	1.13002	1.03655	7.1393	12	1	2722600000	1428000000
488	YBR286W	YBR286W	APE3	60.137	20	20	43.8	0	323.31	1.11516	0.157255	2.69256	0.0361571	1	36.5	18	18	By MS/MS	1.38943	1.11469	9.4407	41	8	18165000000	10375000000	7790500000	34.8	16	16	By MS/MS	0.73401	1.0833	11.76	35	5	14168000000	8166200000	6002100000	43.8	19	19	By MS/MS	1.24057	1.12343	14.368	35	5	8984400000	4759700000
489	YBR287W	YBR287W		47.506	3	3	7	0	12.547	1.00223	0.0032147	0.0166792	0.745193		7	3	3	By MS/MS	1.18987	0.968992	1.0531	5	0	783940000	412640000	371300000	7	3	3	By MS/MS	0.67921	0.99381	11.648	8	0	757110000	433790000	323320000	7	3	3	By MS/MS	1.00426	0.924899	9.9663	5	1	402980000	214950000
490	YBR288C	YBR288C	APM3	54.837	19	19	44.3	0	175.79	1.02407	0.0343093	0.286905	0.944178		42.2	17	17	By MS/MS	1.30875	1.05431	21.541	21	7	3757700000	727770000	3030000000	38.5	16	16	By MS/MS	0.66772	0.98014	18.227	19	1	3803700000	599050000	3204700000	34.2	14	14	By MS/MS	1.22314	1.10623	33.782	15	4	1590100000	262850000
491	YBR289W	YBR289W	SNF5	102.54	8	8	14.4	0	311.2	1.09195	0.126908	0.910361	0.264865		11.8	6	6	By MS/MS	1.43986	1.14774	22.391	7	0	206680000	118250000	88430000	11.8	6	6	By MS/MS	0.66717	0.96896	23.444	5	0	144070000	83537000	60534000	13.3	7	7	By MS/MS	1.25331	1.15943	12.576	10	0	129540000	71483000
492	YBR291C	YBR291C	CTP1	32.173	15	15	57.5	0	128.94	0.693227	-0.528601	0.221641	1.02626e-10		50.2	11	11	By MS/MS	0.241739	0.195634	17.802	11	2	1358300000	238650000	1119700000	34.8	8	8	By MS/MS	2.168	3.19629	12.572	7	3	402340000	127760000	274580000	30.4	10	10	By MS/MS	0.356786	0.328904	12.72	14	3	1135900000	279080000
493	YML132W;YBR302C;YFL062W;YNL336W;YJR161C;YHL048W;YDL248W;YIR043C;YGR295C;YIR044C	YML132W;YBR302C;YFL062W;YNL336W;YJR161C;YHL048W;YDL248W	COS2;COS7;COS4;COS8;COS5;COS3;COS1	45.165	6	6	16.6	0	6.0259	0.932692	-0.100527	0.331425	0.383557		7.1	3	3	By MS/MS	1.26529	1.01555	3.2082	5	0	236680000	134360000	102310000	12.4	3	3	By MS/MS	0.52097	0.76496	93.198	4	3	102280000	58878000	43402000	6.9	3	3	By MS/MS	0.955019	0.871232	132.96	4	1	71557000	28765000
494	YCL001W	YCL001W	RER1	22.27	6	6	28.2	0	82.595	0.971626	-0.041527	1.16026	0.38884		28.2	6	6	By MS/MS	1.21697	0.986291	7.4791	11	3	1985300000	1113100000	872170000	28.2	6	6	By MS/MS	0.65973	0.96958	12.875	11	3	2057500000	1249100000	808370000	24.5	5	5	By MS/MS	1.04736	0.944287	10.026	11	0	840950000	438210000
495	YCL004W	YCL004W	PGS1	59.37	2	2	4.8	0	3.9186	1.25104	0.323132	0.625712	0.115666		1.7	1	1	By MS/MS	1.71742	1.38949	43.118	2	0	37891000	22210000	15681000	1.7	1	1	By MS/MS	1.2464	1.8313	NaN	1	0	23512000	12292000	11220000	4.8	2	2	By MS/MS	1.1159	1.01648	11.544	2	1	13271000	7127900
496	YCL005W-A	YCL005W-A	VMA9	8.381	2	2	13.7	0.0030938	1.8811	0.950534	-0.0731895	0.329215	0.26253		13.7	2	2	By MS/MS	1.24264	0.994332	14.057	3	1	1907900000	986360000	921580000	13.7	2	2	By MS/MS	0.69061	1.066	32.963	3	1	1265800000	566030000	699750000	13.7	1	1	By MS/MS	0.896138	0.799936	20.623	2	1	262850000	106690000
497	YCL009C	YCL009C	ILV6	33.986	18	18	77.3	0	323.31	0.865326	-0.208685	2.69746	0.0778919		76.7	16	16	By MS/MS	1.08238	0.867227	11.854	48	4	16914000000	8422600000	8491700000	76.7	15	15	By MS/MS	0.601	0.88402	7.7186	42	5	12159000000	7642000000	4517100000	66	16	16	By MS/MS	0.979528	0.880282	12.067	47	8	8266200000	3931400000
498	YCL010C	YCL010C	SGF29	29.381	5	5	29.3	0	65.971	1.11684	0.159423	1.98458	0.14877		29.3	5	5	By MS/MS	1.36452	1.10352	13.755	4	0	291070000	160350000	130720000	22	4	4	By MS/MS	0.72997	1.07	18.637	5	1	275960000	139650000	136310000	16.2	3	3	By MS/MS	1.24143	1.12351	16.499	3	1	117840000	63392000
499	YCL011C	YCL011C	GBP2	48.728	18	18	49.2	0	166.4	1.02075	0.0296269	0.410298	0.837161		46.1	17	17	By MS/MS	1.30712	1.06127	18.002	28	3	4543000000	2506300000	2036700000	42.2	15	15	By MS/MS	0.71516	1.0492	4.1192	28	6	5096600000	2990400000	2106200000	49.2	18	18	By MS/MS	1.10822	1.0036	10.355	31	2	2647500000	1458400000
500	YCL012C	YCL012C		15.588	3	3	30.6	0	54	0.883457	-0.178768	0.603455	0.142546		18.7	2	2	By MS/MS	1.06059	0.843882	22.824	3	2	103950000	54401000	49551000	18.7	2	2	By MS/MS	0.47954	0.71989	NaN	1	1	32677000	22529000	10148000	30.6	3	3	By MS/MS	1.0116	0.917684	9.0832	4	2	99550000	49213000
501	YCL014W	YCL014W	BUD3	184.72	31	31	22.1	0	190.85	1.02202	0.0314228	0.466592	0.90146		17.9	25	25	By MS/MS	1.21125	0.982511	26.282	26	4	1573800000	861420000	712370000	18.4	26	26	By MS/MS	0.68871	1.0259	16.16	26	1	1497300000	876870000	620390000	17.7	24	24	By MS/MS	1.18448	1.07607	26.204	25	5	561440000	288490000
502	YCL016C	YCL016C	DCC1	44.073	9	9	35	0	93.398	1.10075	0.138493	1.30437	0.0975378		25	6	6	By MS/MS	1.27486	1.03986	25.262	9	1	2399100000	1260300000	1138800000	25.3	6	6	By MS/MS	0.7807	1.1466	13.592	7	2	347830000	122910000	224910000	23.4	5	5	By MS/MS	1.27176	1.17114	12.09	6	1	118320000	66808000
503	YCL017C	YCL017C	NFS1	54.466	21	21	54.5	0	323.31	1.04457	0.0629131	2.34558	0.508567		47.9	19	19	By MS/MS	1.31175	1.03798	11.486	36	0	4637600000	2626900000	2010700000	42.5	17	17	By MS/MS	0.71186	1.0624	10.979	33	2	4117500000	2359700000	1757800000	42.5	17	17	By MS/MS	1.11867	1.03911	10.516	37	2	2311000000	1246800000
504	YCL018W	YCL018W	LEU2	38.952	9	9	32.1	0	323.31	0.899514	-0.152783	0.329086	0.0272213		32.1	9	9	By MS/MS	1.42501	1.14664	8.6167	18	1	3828500000	2029400000	1799200000	32.1	9	9	By MS/MS	0.62143	0.92025	6.7454	22	2	3132600000	1727000000	1405600000	32.1	9	9	By MS/MS	1.07877	0.987167	7.9889	22	0	1992200000	921500000
507	YCL024W	YCL024W	KCC4	116.47	12	12	12.9	0	37.658	1.04649	0.0655564	0.463767	0.482875		11.8	11	11	By MS/MS	1.24861	1.01075	15.701	10	0	402310000	230730000	171590000	11.8	11	11	By MS/MS	0.80369	1.177	11.566	11	1	304990000	167930000	137060000	10.3	9	9	By MS/MS	1.08334	0.97924	12.924	11	1	131810000	69391000
508	YCL025C	YCL025C	AGP1	69.671	11	10	21.2	0	140.81	0.85696	-0.2227	0.89739	0.00404806		19.1	10	9	By MS/MS	0.958405	0.755287	70.791	18	1	1295300000	674570000	620770000	13.7	8	7	By MS/MS	0.6781	0.97136	20.076	11	0	404190000	228980000	175210000	19.1	10	9	By MS/MS	0.855432	0.753693	14.278	15	0	602210000	276360000
509	YCL026C-A	YCL026C-A	FRM2	21.232	8	8	51.3	0	44.939	1.16235	0.217046	0.228881	0.0426824		41.5	7	7	By MS/MS	2.12346	1.70158	40.476	6	1	229800000	152790000	77010000	34.2	6	6	By MS/MS	0.38771	0.5859	61.482	6	2	184920000	127700000	57214000	32.1	5	5	By MS/MS	1.20148	1.09212	4.0619	4	0	67533000	36967000
510	YCL026C-B	YCL026C-B	HBN1	20.994	6	6	24.9	0	127.24	1.03019	0.0429067	0.0620304	0.867132		24.9	6	6	By MS/MS	1.68865	1.34243	9.7426	10	1	828240000	533250000	294990000	21.2	5	5	By MS/MS	0.52598	0.76984	13.247	8	2	735210000	507420000	227790000	21.2	5	5	By MS/MS	0.869187	0.78419	5.7768	7	2	284810000	141460000
511	YCL028W	YCL028W	RNQ1	42.579	6	6	21.7	0	323.31	0.955855	-0.065136	0.689351	0.251184		21.7	6	6	By MS/MS	1.14479	0.93423	9.8435	16	1	2588000000	1364400000	1223600000	21.7	6	6	By MS/MS	0.66718	0.9866	5.2141	17	1	2825200000	1648300000	1176900000	21.7	6	6	By MS/MS	0.974279	0.894055	10.4	15	1	1116400000	539870000
512	YCL029C	YCL029C	BIK1	51.091	12	12	34.1	0	107.36	0.984734	-0.0221943	0.122442	0.541759		27	9	9	By MS/MS	1.2266	0.997407	19.504	12	2	512180000	329650000	182530000	29.8	10	10	By MS/MS	0.5875	0.89629	20.57	10	3	1252700000	436530000	816160000	25.2	8	8	By MS/MS	1.04565	0.949668	13.73	12	3	238120000	124820000
513	YCL030C	YCL030C	HIS4	87.72	43	43	63.1	0	323.31	0.77146	-0.374336	2.47711	0.00180935	1	63.1	43	43	By MS/MS	0.870928	0.710177	14.196	113	6	58510000000	26967000000	31543000000	63.1	42	42	By MS/MS	0.53156	0.78404	13.607	117	17	48016000000	31070000000	16946000000	59.9	42	42	By MS/MS	0.844809	0.774954	12.005	114	11	29998000000	14818000000
514	YCL031C	YCL031C	RRP7	34.47	14	14	46.5	0	81.485	1.04422	0.0624194	0.920554	0.637364		45.8	13	13	By MS/MS	1.28166	0.997904	17.045	18	3	944420000	511250000	433170000	27.9	11	11	By MS/MS	0.73112	1.0972	20.261	14	1	643430000	344910000	298520000	32.3	9	9	By MS/MS	1.14592	1.05529	27.055	11	1	306960000	168950000
515	YCL032W	YCL032W	STE50	38.97	4	4	9.2	0	5.9452	1.07473	0.103971	0.695383	0.377272		6.9	2	2	By MS/MS	1.45919	1.14	36.332	3	0	183330000	98294000	85038000	6.9	2	2	By MS/MS	0.71793	1.0852	38.417	3	1	93447000	61384000	32064000	9.2	3	3	By MS/MS	1.07774	0.945627	13.196	4	1	70693000	35942000
516	YCL033C	YCL033C	MXR2	19.279	7	7	58.3	0	110.16	0.95769	-0.0623696	0.690598	0.288666		58.3	7	7	By MS/MS	1.23113	1.00094	10.81	8	0	637190000	333430000	303760000	43.5	5	5	By MS/MS	0.60036	0.88659	20.288	6	1	631220000	376780000	254440000	58.3	7	7	By MS/MS	1.05625	0.96637	24.449	9	0	441160000	220070000
517	YCL034W	YCL034W	LSB5	39.872	12	12	48	0	274.51	1.08273	0.114677	0.974142	0.20912		26.8	7	7	By MS/MS	1.31643	1.07236	10.68	14	4	1780400000	992790000	787570000	37.6	9	9	By MS/MS	0.75745	1.115	15.257	13	2	1071200000	623900000	447280000	30.8	9	9	By MS/MS	1.06502	0.988045	18.866	16	2	578690000	287960000
518	YCL035C	YCL035C	GRX1	12.38	8	8	90.9	0	194.37	0.975109	-0.0363639	0.337583	0.568272		90.9	8	8	By MS/MS	1.11123	0.899604	18.848	30	2	12771000000	6716500000	6054800000	90.9	8	8	By MS/MS	0.66898	0.98593	2.651	24	4	8215700000	4811200000	3404400000	90.9	8	8	By MS/MS	1.07622	0.981354	19.475	24	2	6825300000	3452900000
519	YCL037C	YCL037C	SRO9	48.059	18	18	55.5	0	323.31	1.14408	0.194188	1.925	0.0139847	1	55.5	18	18	By MS/MS	1.43914	1.16004	22.685	41	5	10323000000	6080600000	4242100000	52.1	16	16	By MS/MS	0.75521	1.1305	24.167	39	4	8809800000	4961700000	3848200000	52.1	17	17	By MS/MS	1.31461	1.212	9.7235	39	2	4212500000	2355800000
520	YCL038C	YCL038C	ATG22	58.843	2	2	4.4	0	11.413	0.8669	-0.206063	2.68122	0.290232		1.7	1	1	By MS/MS	1.1216	0.893256	NaN	1	0	60216000	32998000	27218000	1.7	1	1	By MS/MS	0.57836	0.84197	NaN	1	0	38410000	25179000	13232000	1.7	1	1	By matching	0.967586	0.850919	NaN	1	0	10197000	5020500
521	YCL039W	YCL039W	GID7	84.516	12	12	19.1	0	33.062	1.00619	0.00890929	0.190102	0.986477		16.6	10	10	By MS/MS	1.18413	0.991178	21.549	11	3	440440000	212620000	227820000	11.1	7	7	By MS/MS	0.69088	0.99488	12.163	8	0	269470000	161900000	107580000	15.4	10	10	By MS/MS	1.07703	0.996314	35.761	12	1	208570000	111500000
522	YCL040W	YCL040W	GLK1	55.377	29	28	73.2	0	323.31	1.00661	0.00950582	0.0651012	0.967367		69.2	26	25	By MS/MS	1.18125	0.932053	7.9797	85	8	38275000000	20451000000	17824000000	67.2	26	25	By MS/MS	0.65619	0.97365	5.7629	81	12	35568000000	21326000000	14242000000	62	26	26	By MS/MS	1.12464	1.03804	15.46	80	6	17984000000	9483700000
523	YCL042W	YCL042W		13.36	2	2	8.4	0	6.4026	1.14245	0.192126	1.45721	0.00988069	1	8.4	2	2	By MS/MS	1.39185	1.07997	8.6112	3	1	30752000000	18263000000	12489000000	8.4	2	2	By MS/MS	0.74712	1.1277	7.1984	5	1	33246000000	19463000000	13782000000	8.4	2	2	By MS/MS	1.40659	1.2695	25.337	3	0	1202800000	677520000
524	YCL043C	YCL043C	PDI1	58.226	30	30	66.9	0	323.31	1.01134	0.0162725	0.316277	0.892619		60	28	28	By MS/MS	1.23847	1.00639	7.4596	113	15	71155000000	39285000000	31871000000	60	28	28	By MS/MS	0.66451	0.98691	7.0848	98	12	55918000000	34076000000	21842000000	66.9	30	30	By MS/MS	1.07401	1.00009	11.757	115	13	34293000000	18031000000
525	YCL044C	YCL044C	MGR1	47.156	12	12	32.1	0	64.873	1.02758	0.0392512	0.623757	0.912143		27.1	10	10	By MS/MS	1.30775	1.0507	11.168	12	1	745650000	405260000	340390000	20.6	9	9	By MS/MS	0.70434	1.0376	12.939	11	1	669330000	391410000	277910000	19.7	9	9	By MS/MS	1.14312	1.05129	21.084	10	2	461120000	136920000
526	YCL045C	YCL045C	EMC1	87.18	17	17	28.9	0	230.3	0.928014	-0.107781	2.17347	0.170671		27.9	16	16	By MS/MS	1.1806	0.951565	12.998	27	5	5558300000	2815600000	2742700000	27.8	16	16	By MS/MS	0.62141	0.90144	8.4009	23	3	4179300000	2418400000	1761000000	20.4	13	13	By MS/MS	1.02279	0.929887	11.858	26	9	2156800000	1074400000
527	YCL047C	YCL047C	POF1	29.673	8	8	42.2	0	51.68	0.912431	-0.132213	1.44219	0.0603943		42.2	8	8	By MS/MS	1.17897	0.945537	12.954	10	2	486300000	267230000	219070000	26	6	6	By MS/MS	0.59642	0.87525	28.658	8	0	435780000	298040000	137730000	29.5	6	6	By MS/MS	0.989707	0.872068	12.656	7	1	221860000	110700000
528	YCL050C	YCL050C	APA1	36.492	22	22	83.8	0	323.31	0.989902	-0.0146422	0.400701	0.862109		83.8	22	22	By MS/MS	1.23192	0.997307	6.9751	78	10	22422000000	12346000000	10076000000	71.7	19	19	By MS/MS	0.65493	0.97212	5.3741	70	10	19025000000	11495000000	7529900000	81.3	19	19	By MS/MS	1.12242	1.01573	8.5357	73	7	11901000000	6269700000
529	YCL051W	YCL051W	LRE1	64.791	3	3	6.5	0.00097466	2.5867	0.723184	-0.467566	0.186776	0.0205867		2.1	1	1	By MS/MS	1.27488	1.02371	NaN	1	0	5305200	3116900	2188200	4.1	2	2	By MS/MS	0.15527	0.219069	NaN	1	0	9174200	7836300	1337900	0	0	0		NaN	NaN	NaN	0	0	0	0
530	YCL052C	YCL052C	PBN1	47.923	6	6	18	0	21.824	0.866218	-0.207198	0.641868	0.0419074		12.7	4	4	By MS/MS	1.1729	0.940822	31.99	4	1	219430000	116750000	102680000	12.7	4	4	By MS/MS	0.73813	1.0892	34.097	4	0	267950000	152390000	115560000	12.7	4	4	By MS/MS	0.817795	0.728173	24.001	5	1	113660000	58096000
531	YCL054W	YCL054W	SPB1	96.484	28	28	36.5	0	323.31	0.998893	-0.00159866	0.0261851	0.705099		36.5	27	27	By MS/MS	1.24442	1.00897	9.3002	36	5	3859400000	2076800000	1782600000	35.4	27	27	By MS/MS	0.66795	1.0129	23.421	38	5	3534600000	2125100000	1409500000	34.4	25	25	By MS/MS	1.11483	1.01652	10.947	40	3	1973600000	1008100000
532	YCL057C-A	YCL057C-A	MIC10	10.408	4	4	48.5	0	21.355	0.940577	-0.0883825	0.494964	0.194058		48.5	4	4	By MS/MS	1.13205	0.916758	6.0275	9	1	1770200000	928200000	841960000	48.5	4	4	By MS/MS	0.70742	1.0447	2.8838	9	1	1315200000	767460000	547740000	34	3	3	By MS/MS	0.890869	0.824335	10.251	5	0	629070000	308090000
533	YCL057W	YCL057W	PRD1	81.933	36	36	50.8	0	323.31	1.07419	0.103248	1.33105	0.178866		48.6	33	33	By MS/MS	1.30979	1.05389	12.515	66	10	13914000000	5736200000	8178100000	47.9	30	30	By MS/MS	0.70032	1.0292	10.188	53	7	13911000000	4666000000	9245200000	49.7	33	33	By MS/MS	1.16249	1.07677	15.002	55	5	5071300000	2275500000
534	YCL059C	YCL059C	KRR1	37.159	16	16	59.5	0	153.8	1.04955	0.0697658	1.11261	0.54519		56	14	14	By MS/MS	1.34252	1.09186	7.8562	21	3	2775400000	1569300000	1206200000	53.5	13	13	By MS/MS	0.71599	1.0493	9.7647	23	7	2405800000	1416600000	989170000	46.8	12	12	By MS/MS	1.1792	1.0593	7.7076	16	1	1423300000	732550000
535	YCL061C	YCL061C	MRC1	124.32	15	15	17.3	0	167.54	1.0498	0.0701161	0.946782	0.554298		10.5	10	10	By MS/MS	1.33806	1.08872	32.356	10	2	323990000	176670000	147320000	14.1	12	12	By MS/MS	0.75345	1.0898	14.595	15	9	1545400000	706350000	839100000	15.3	13	13	By MS/MS	1.10731	1.02434	19.314	16	3	233980000	118190000
536	YCR002C	YCR002C	CDC10	37.024	15	15	64.3	0	323.31	0.999786	-0.00030837	0.0102739	0.867378		64.3	15	15	By MS/MS	1.22957	1.00269	12.585	28	4	7914800000	4301300000	3613500000	64.3	15	15	By MS/MS	0.67806	0.99391	10.626	25	0	5655800000	3303800000	2352000000	64.3	15	15	By MS/MS	1.1073	1.01715	8.6274	28	4	3078000000	1579300000
537	YCR003W	YCR003W	MRPL32	21.437	4	3	19.7	0	13.531	0.948878	-0.0757059	0.369679	0.494859		9.8	2	2	By MS/MS	1.01557	0.814797	15.194	4	0	115400000	55748000	59650000	9.8	2	2	By MS/MS	0.72215	1.0557	13.079	4	0	86502000	47753000	38749000	15.8	3	3	By MS/MS	1.02236	0.929973	8.6359	4	1	55507000	26994000
538	YCR004C	YCR004C	YCP4	26.35	14	14	75.7	0	323.31	1.01325	0.0189833	0.163254	0.952267		65.6	12	12	By MS/MS	1.2323	1.01269	9.0008	25	2	8623800000	4787200000	3836600000	73.7	12	12	By MS/MS	0.65681	0.95696	9.8197	26	2	8711100000	5284100000	3427000000	62.3	11	11	By MS/MS	1.20888	1.09944	11.996	25	1	2754400000	1480700000
539	YCR005C;YPR001W	YCR005C	CIT2	51.413	19	18	54.3	0	243.68	0.92002	-0.120263	0.905208	0.0695674		54.3	19	18	By MS/MS	1.24386	1.00158	12.233	27	3	3880200000	2148600000	1731600000	50.7	18	17	By MS/MS	0.61853	0.91664	13.338	28	3	3017400000	1824700000	1192700000	44.1	16	15	By MS/MS	1.03579	0.941265	7.6865	26	2	1370600000	691890000
540	YCR008W	YCR008W	SAT4	66.665	8	8	18.9	0	10.291	0.890445	-0.167401	0.345329	0.167609		10.4	5	5	By MS/MS	1.28297	1.04008	18.95	5	1	186150000	105550000	80605000	12.4	5	5	By MS/MS	0.52419	0.74919	19.501	3	0	56584000	35988000	20597000	7.8	4	4	By MS/MS	1.3041	1.1947	21.988	4	1	35528000	19272000
541	YCR009C	YCR009C	RVS161	30.25	18	18	75.1	0	323.31	1.01894	0.0270662	0.546216	0.864632		74	17	17	By MS/MS	1.22399	0.997606	14.519	30	5	10444000000	5918100000	4526300000	74	17	17	By MS/MS	0.69052	1.0259	20	28	6	9731500000	5718100000	4013400000	74	17	17	By MS/MS	1.09771	0.995124	13.147	28	5	5417000000	2834700000
542	YCR011C	YCR011C	ADP1	117.23	17	17	17.3	0	156.52	1.01559	0.0223179	0.33629	1		15.3	14	14	By MS/MS	1.29287	1.04575	9.1799	21	1	1716100000	949260000	766830000	16.1	15	15	By MS/MS	0.65889	0.97057	17.823	25	1	1399700000	849270000	550420000	13.1	11	11	By MS/MS	1.07306	1.00118	8.206	16	3	706910000	355220000
543	YCR012W	YCR012W	PGK1	44.738	42	42	86.8	0	323.31	0.918863	-0.122079	1.7106	0.292029		85.8	38	38	By MS/MS	1.12059	0.912908	5.1779	515	101	972960000000	520790000000	452170000000	86.3	39	39	By MS/MS	0.60144	0.89012	7.2728	486	114	1037100000000	642770000000	394310000000	86.8	42	42	By MS/MS	0.984252	0.905387	12.427	485	88	605020000000	297950000000
544	YCR015C	YCR015C	CTO1	36.278	5	5	20.5	0	43.907	1.07268	0.101217	0.334491	0.460011		20.5	5	5	By MS/MS	1.5116	1.22549	30.968	6	2	213590000	124250000	89335000	12.6	3	3	By MS/MS	0.74932	1.0961	8.6233	3	0	183740000	104970000	78773000	14.2	4	4	By MS/MS	1.29371	1.16951	12.422	4	0	49684000	27154000
545	YCR016W	YCR016W		33.593	14	14	54.8	0	72.249	0.991699	-0.0120254	0.155547	0.765588		42.8	10	10	By MS/MS	1.2412	0.978953	20.627	17	3	2846100000	1586700000	1259400000	44.1	10	10	By MS/MS	0.70775	1.0477	4.4286	13	1	3313900000	1925300000	1388500000	41.7	11	11	By MS/MS	1.03911	0.955384	14.1	21	4	3029300000	1567400000
546	YCR017C	YCR017C	CWH43	107.88	9	9	10.1	0	114.84	1.01744	0.0249456	0.229668	0.935368		10.1	9	9	By MS/MS	1.21727	0.985222	15.313	12	2	1064500000	577120000	487400000	9.3	8	8	By MS/MS	0.68951	1.0166	10.748	12	5	870280000	521640000	348640000	10.1	9	9	By MS/MS	1.05474	0.969838	15.449	11	1	268230000	134660000
547	YCR019W	YCR019W	MAK32	40.783	3	3	9.4	0	6.6588	1.14194	0.191493	0.215241	0.366149		6.6	2	2	By MS/MS	1.0597	0.858222	19.485	2	1	47647000	23275000	24372000	7.4	2	2	By MS/MS	1.3703	2.0138	78.831	2	1	83013000	28113000	54900000	4.7	2	2	By MS/MS	0.786658	0.71736	8.3713	2	1	37729000	17807000
548	YCR020C-A	YCR020C-A	MAK31	9.7245	2	2	45.5	0	25.975	1.06597	0.0921611	0.473125	0.507928		45.5	2	2	By MS/MS	1.44768	1.17202	2.7021	2	1	108210000	62236000	45976000	45.5	2	2	By MS/MS	0.66967	0.98444	5.4527	2	1	127420000	68594000	58825000	0	0	0		NaN	NaN	NaN	0	0	0	0
549	YCR020W-B	YCR020W-B	HTL1	9.1794	4	4	55.1	0	130.28	1.05058	0.0711848	1.03296	0.441465		41	3	3	By MS/MS	1.37323	1.10419	9.3108	6	0	503430000	287250000	216180000	41	3	3	By MS/MS	0.70633	1.0396	12.882	5	0	468260000	274830000	193430000	55.1	4	4	By MS/MS	1.15533	1.05931	15.905	5	0	452780000	230270000
550	YCR023C	YCR023C		69.217	3	3	4.4	0.0014496	2.314	0.906332	-0.141889	0.887487	0.4539		4.4	3	3	By MS/MS	1.15162	0.939232	14.032	4	0	52060000	27907000	24153000	4.4	3	3	By MS/MS	0.63491	0.92142	12.242	3	1	27219000	15322000	11897000	4.4	3	3	By MS/MS	1.08154	0.985319	33.433	4	1	24999000	12794000
551	YCR024C	YCR024C	SLM5	56.784	3	3	11.2	0	17.022	1.01326	0.0190026	0.106827	0.889486		11.2	3	3	By MS/MS	1.1664	0.933707	9.1572	3	1	479970000	268900000	211060000	6.3	2	2	By MS/MS	0.64832	0.95307	14.148	2	2	73981000	38965000	35016000	4.9	1	1	By MS/MS	1.27212	1.12395	NaN	1	0	117150000	62989000
552	YCR026C	YCR026C	NPP1	84.733	6	6	10.1	0	24.13	1.03455	0.0490042	0.249919	0.743748		10.1	6	6	By MS/MS	1.19682	0.968336	13.148	5	1	206600000	106710000	99887000	9	5	5	By MS/MS	0.63499	0.94764	9.7795	6	1	260470000	158100000	102360000	3.2	2	2	By MS/MS	1.142	1.04508	5.1564	2	0	49837000	28265000
553	YCR027C	YCR027C	RHB1	23.338	7	7	44.5	0	37.686	1.10512	0.144203	1.66774	0.0984626		44.5	7	7	By MS/MS	1.33197	1.07924	10.584	8	0	423030000	243090000	179940000	37.3	6	6	By MS/MS	0.75801	1.1245	14.612	8	0	370010000	188140000	181870000	37.3	6	6	By MS/MS	1.17743	1.05324	5.5816	8	0	181390000	93745000
555	YCR028C-A	YCR028C-A	RIM1	15.386	7	7	51.9	0	321.04	0.959368	-0.0598433	0.718296	0.404603		48.1	6	6	By MS/MS	1.1241	0.903098	9.0971	14	0	5999300000	3137500000	2861900000	48.1	6	6	By MS/MS	0.66159	0.98204	4.0126	16	1	5463500000	3236800000	2226700000	51.9	7	7	By MS/MS	1.03375	0.943931	9.5373	16	0	3769200000	1813900000
556	YCR030C	YCR030C	SYP1	96.136	41	41	55.3	0	323.31	1.02927	0.0416268	0.951285	0.711567		50	33	33	By MS/MS	1.23015	0.995223	20.978	50	4	5356500000	2989300000	2367200000	43.9	32	32	By MS/MS	0.71346	1.0417	9.19	52	11	4401400000	2590200000	1811300000	44	35	35	By MS/MS	1.10629	1.0242	15.134	47	9	2234900000	1175600000
557	YCR032W	YCR032W	BPH1	250.87	9	9	5.1	0	40.231	1.07123	0.0992665	0.319644	0.470113		4.1	7	7	By MS/MS	1.58854	1.29581	12.851	6	1	200110000	117620000	82491000	1.5	2	2	By MS/MS	0.58512	0.87656	38.888	3	0	28089000	16634000	11455000	1.8	3	3	By MS/MS	1.28559	1.1591	17.057	3	0	20993000	11345000
558	YCR033W	YCR033W	SNT1	138.4	8	8	7.3	0	65.164	1.05995	0.0839912	0.578969	0.553304		4.5	4	4	By MS/MS	1.26896	1.04089	9.6192	4	2	36564000	20766000	15798000	5.3	5	5	By MS/MS	0.74985	1.1524	17.53	6	3	80615000	42773000	37842000	4.1	5	5	By MS/MS	1.14803	1.10892	24.516	4	0	47296000	22205000
559	YCR034W	YCR034W	ELO2	40.002	5	5	15	0	63.5	0.886346	-0.174058	0.986489	0.0136699		15	5	5	By MS/MS	1.14075	0.930579	21.68	16	3	2048700000	1103500000	945270000	15	5	5	By MS/MS	0.59339	0.88228	8.7798	13	2	1967700000	1219800000	747940000	15	5	5	By MS/MS	1.07665	0.978186	18.71	11	1	1273100000	632100000
560	YCR035C	YCR035C	RRP43	44.011	15	15	52.3	0	112.42	0.995215	-0.0069203	0.0611774	0.660856		25.9	9	9	By MS/MS	1.25249	1.00795	19.84	9	1	800090000	472140000	327950000	28.2	8	8	By MS/MS	0.71818	1.0666	32.381	10	2	642620000	365200000	277420000	36	10	10	By MS/MS	1.08737	0.964785	24.593	13	6	455900000	246260000
561	YCR036W	YCR036W	RBK1	36.924	15	15	51.4	0	122.41	0.957951	-0.0619759	0.417867	0.322721		40.2	11	11	By MS/MS	1.23458	1.00072	11.652	13	4	2008000000	785900000	1222100000	38.4	11	11	By MS/MS	0.70854	1.0329	18.69	15	5	1695900000	1057800000	638150000	33	9	9	By MS/MS	1.05268	0.955749	29.224	9	0	526540000	273050000
562	YCR038C;YCL068C	YCR038C	BUD5	75.045	3	3	6.5	0.00024534	2.8129	2.84309	1.50746	0.283764	3.03604e-14		3	1	1	By MS/MS	1.17029	0.933532	NaN	1	0	18158000	9193000	8964700	1.6	1	1	By MS/MS	5.8795	8.6587	NaN	1	1	33298000	5141700	28156000	2	1	1	By MS/MS	NaN	NaN	NaN	0	0	0	0
563	YCR042C	YCR042C	TAF2	161.47	17	17	11.8	0	41.679	1.11176	0.152839	2.28793	0.078963		7.6	11	11	By MS/MS	1.34637	1.0947	20.382	12	0	534040000	300300000	233740000	9	13	13	By MS/MS	0.77922	1.1484	17.662	12	1	442060000	253960000	188100000	7.2	10	10	By MS/MS	1.16569	1.07749	20.74	10	2	199680000	112220000
564	YCR043C	YCR043C		14.779	4	4	42.5	0	87.443	1.09257	0.127726	0.475615	0.146176		42.5	3	3	By MS/MS	1.2475	1.00643	14.297	7	5	652330000	368120000	284200000	33.1	3	3	By MS/MS	0.82095	1.1999	21.945	5	3	484420000	286690000	197740000	33.1	3	3	By MS/MS	1.44161	1.28388	7.5843	6	2	145600000	82793000
565	YCR044C	YCR044C	PER1	42.541	3	3	15.4	0	26.111	0.853847	-0.22795	0.520432	0.0657096		9.2	2	2	By MS/MS	1.01193	0.820412	35.797	2	1	128510000	66092000	62417000	15.4	3	3	By MS/MS	0.523	0.76797	60.212	3	1	181180000	97264000	83913000	9.8	2	2	By MS/MS	1.34048	1.22935	0.20116	2	0	19083000	11048000
566	YCR046C	YCR046C	IMG1	19.393	5	5	34.3	0	17.413	0.942063	-0.0861045	0.691088	0.208326		34.3	5	5	By MS/MS	1.22188	1.00298	12.132	5	0	744160000	397010000	347150000	21.9	3	3	By MS/MS	0.59951	0.88596	1.9541	3	1	424920000	269190000	155730000	34.3	5	5	By MS/MS	1.10356	1.00524	36.646	6	2	176340000	90199000
567	YCR047C	YCR047C	BUD23	30.742	5	5	24.7	0	107.69	1.07274	0.101302	0.729259	0.256888		24.7	5	5	By MS/MS	1.36879	1.08519	7.6821	6	3	573080000	297480000	275610000	20	4	4	By MS/MS	0.75396	1.1264	7.3016	5	1	396560000	228560000	168010000	24.7	5	5	By MS/MS	1.22799	1.13821	9.7846	8	3	255410000	140910000
568	YCR048W	YCR048W	ARE1	71.612	4	4	8.4	0	93.376	0.957386	-0.0628268	0.565416	0.469952		6.7	3	3	By MS/MS	1.29475	1.04789	9.4113	3	0	326660000	174280000	152380000	6.7	3	3	By MS/MS	0.62777	0.92924	4.1685	3	1	217150000	131430000	85716000	8.4	4	4	By MS/MS	1.04011	0.956755	53.328	4	2	91142000	36467000
569	YCR051W	YCR051W		24.694	10	10	69.8	0	323.31	0.94027	-0.0888524	1.93515	0.15142		69.8	10	10	By MS/MS	1.17017	0.935016	12.877	18	2	2567000000	1397500000	1169500000	69.8	10	10	By MS/MS	0.65896	0.9677	13.896	21	3	2462300000	1458600000	1003800000	58.6	9	9	By MS/MS	1.03181	0.941974	6.331	18	0	1457200000	749830000
570	YCR052W	YCR052W	RSC6	54.164	14	14	36.9	0	323.31	1.01471	0.0210734	0.39305	0.988352		32.5	12	12	By MS/MS	1.24528	1.00966	7.1733	22	0	1853400000	1002800000	850620000	34.4	13	13	By MS/MS	0.71062	1.0553	12.119	23	2	1553000000	911160000	641830000	35	13	13	By MS/MS	1.08133	0.980585	13.891	22	3	685540000	360150000
571	YCR053W	YCR053W	THR4	57.474	38	38	71.6	0	323.31	0.969857	-0.0441564	2.07054	0.677824		62.8	34	34	By MS/MS	1.2098	0.971157	5.9388	113	11	60042000000	32284000000	27758000000	64.4	34	34	By MS/MS	0.64932	0.95644	6.9615	96	9	45440000000	27273000000	18166000000	70	37	37	By MS/MS	1.06793	0.978953	12.027	99	14	28012000000	14158000000
572	YCR054C	YCR054C	CTR86	65.205	14	14	27.4	0	127.67	1.00582	0.00837004	0.0788465	0.789373		18.3	10	10	By MS/MS	1.27194	1.00885	14.254	14	3	718680000	395270000	323400000	21.1	11	11	By MS/MS	0.73047	1.0724	19.918	14	2	663040000	356390000	306650000	10.1	6	6	By MS/MS	1.06635	0.947508	6.6433	10	0	170620000	89583000
573	YCR057C	YCR057C	PWP2	103.98	30	30	35.3	0	195.63	1.10199	0.140113	1.06578	0.095638		34.2	29	29	By MS/MS	1.42771	1.15578	11.906	37	7	3921100000	2287200000	1633800000	31.1	27	27	By MS/MS	0.76029	1.1166	14.316	33	3	2981300000	1722500000	1258700000	27.7	24	24	By MS/MS	1.27045	1.16047	19.425	33	10	1588900000	868280000
574	YCR059C	YCR059C	YIH1	29.017	3	3	10.5	0	12.236	0.902611	-0.147823	0.680613	0.218307		7.8	2	2	By MS/MS	1.02378	0.813273	9.3201	2	0	110880000	59589000	51287000	4.3	1	1	By MS/MS	0.65338	0.98513	NaN	1	0	100280000	60378000	39901000	7	2	2	By MS/MS	1.03894	0.917852	11.327	2	0	70936000	33868000
575	YCR060W	YCR060W	TAH1	12.511	5	5	78.4	0	103.08	1.13402	0.181444	0.635088	0.0955823		48.6	3	3	By MS/MS	1.13653	0.913158	11.023	3	0	137530000	72169000	65365000	78.4	5	5	By MS/MS	0.84568	1.2509	28.334	5	0	194690000	107840000	86851000	64	4	4	By MS/MS	1.1693	1.08523	24.478	7	0	193650000	106060000
576	YCR061W	YCR061W		70.921	4	4	5.5	0	27.072	0.907497	-0.140035	0.504368	0.154407		2.2	2	2	By MS/MS	0.994728	0.810176	18.918	2	0	157280000	79448000	77827000	2.2	2	2	By MS/MS	0.59076	0.87687	17.816	3	1	234070000	138990000	95085000	4.4	3	3	By MS/MS	0.914997	0.831186	19.485	3	1	82635000	39217000
577	YCR063W	YCR063W	BUD31	18.447	3	3	19.1	0	14.057	1.0522	0.0734061	0.528574	0.761802		19.1	3	3	By MS/MS	1.19339	0.980969	10.962	3	0	57378000	31586000	25792000	19.1	3	3	By MS/MS	0.72473	1.072	14.384	4	1	44637000	24680000	19957000	19.1	3	3	By MS/MS	1.21563	1.10775	18.045	3	0	25828000	13517000
578	YCR065W	YCR065W	HCM1	63.646	2	2	4.6	0	26.389	0.971764	-0.0413225	0.12151	0.790865		4.6	2	2	By MS/MS	1.44107	1.17906	3.6311	2	0	39208000	24982000	14226000	1.8	1	1	By matching	0.53623	0.78226	NaN	1	0	8764500	6116000	2648500	2.8	1	1	By MS/MS	1.06239	0.993147	NaN	1	0	10017000	5265000
579	YCR066W	YCR066W	RAD18	55.23	4	4	9.4	0	4.9396	0.966289	-0.0494738	0.319229	0.760826		0	0	0		NaN	NaN	NaN	0	0	0	0	0	4.5	2	2	By MS/MS	NaN	NaN	NaN	0	0	8206900	0	8206900	4.9	2	2	By MS/MS	1.02096	0.935716	37.741	2	1	14889000	6104200
580	YCR067C	YCR067C	SED4	114.08	14	14	17	0	223.69	1.05319	0.0747611	1.62113	0.475739		17	14	14	By MS/MS	1.30237	1.06434	18.656	18	2	1727100000	966620000	760480000	17	14	14	By MS/MS	0.70062	1.0157	16.57	20	6	1368400000	783350000	585010000	10	10	10	By MS/MS	1.16967	1.06254	13.769	12	0	454940000	246740000
582	YCR069W	YCR069W	CPR4	35.779	7	7	30.2	0	16.098	0.876978	-0.189387	0.985664	0.061125		30.2	7	7	By MS/MS	1.12293	0.901307	40.476	7	2	282410000	161680000	120730000	21.4	5	5	By MS/MS	0.53023	0.80174	21.372	5	0	192270000	120070000	72194000	18.6	4	4	By MS/MS	1.11427	1.0179	9.5009	5	2	88034000	47005000
583	YCR071C	YCR071C	IMG2	16.38	4	4	27.4	0	13.621	0.987118	-0.0187054	0.222686	0.724607		27.4	4	4	By MS/MS	1.17364	0.937734	10.195	6	3	604840000	323900000	280940000	27.4	4	4	By MS/MS	0.67863	0.99503	24.462	5	3	621980000	372020000	249960000	20.5	3	3	By MS/MS	1.09457	0.97561	16.216	4	1	87140000	42234000
584	YCR072C	YCR072C	RSA4	57.025	12	12	25.4	0	85.723	1.06246	0.08741	0.700503	0.389327		17.5	7	7	By MS/MS	1.37189	1.09783	6.8513	9	1	648100000	372450000	275650000	22.3	10	10	By MS/MS	0.77163	1.1396	8.5483	13	3	1117300000	652610000	464640000	20.4	9	9	By MS/MS	1.1564	1.06139	40.003	10	1	455180000	254240000
585	YCR073W-A	YCR073W-A	SOL2	34.501	14	10	60.6	0	124.33	1.00406	0.00584564	0.0646847	0.84677		60.6	14	10	By MS/MS	1.18497	0.957121	12.645	16	1	2407500000	1280000000	1127500000	60.6	14	10	By MS/MS	0.69231	1.0171	9.9999	16	2	1959000000	1156400000	802540000	56.8	13	9	By MS/MS	1.08273	0.986972	14.353	11	2	646460000	331020000
586	YCR075C	YCR075C	ERS1	30.116	2	2	8.8	0.0014465	2.2548	1.0994	0.13671	0.196044	0.531918		4.6	1	1	By MS/MS	1.20218	0.948497	NaN	1	0	5160800	2658500	2502400	4.2	1	1	By MS/MS	0.87582	1.2743	NaN	1	1	4641100	2986600	1654500	0	0	0		NaN	NaN	NaN	0	0	0	0
587	YCR075W-A	YCR075W-A	EGO2	8.0969	3	3	69.3	0	49.283	1.00813	0.0116872	0.0347201	0.818173		69.3	3	3	By MS/MS	1.02955	0.832362	3.0106	5	1	831360000	533360000	298000000	69.3	3	3	By MS/MS	0.78549	1.1552	1.4143	5	1	512320000	331950000	180380000	40	2	2	By MS/MS	1.21675	1.13006	29.258	2	1	409200000	218010000
588	YCR076C	YCR076C	FUB1	26.756	5	5	23.2	0	40.825	1.0416	0.0588063	0.490618	0.535197		23.2	5	5	By MS/MS	1.24378	1.00203	10.241	6	1	482600000	267180000	215420000	23.2	5	5	By MS/MS	0.71601	1.0628	14.325	6	1	576220000	330540000	245680000	19.2	4	4	By MS/MS	1.05779	0.972195	1.6559	5	0	215150000	106840000
589	YCR077C	YCR077C	PAT1	88.51	23	23	31.9	0	215.36	0.977101	-0.0334209	0.556952	0.4451		27.1	17	17	By MS/MS	1.2287	1.00171	10.444	24	4	1982100000	1128100000	853950000	23	18	18	By MS/MS	0.6402	0.93449	10.223	27	2	2213700000	1387800000	825970000	27.4	20	20	By MS/MS	1.10501	1.00761	16.923	28	6	964630000	510750000
591	YCR081W	YCR081W	SRB8	166.86	8	8	6.4	0.0040218	1.6834	0.983301	-0.0242944	0.214124	0.52626		4.3	5	5	By MS/MS	1.25111	0.999201	19.578	4	1	269000000	179230000	89764000	2.9	4	4	By MS/MS	0.69956	1.0309	6.7572	3	1	652230000	422320000	229910000	3.1	4	4	By MS/MS	1.08307	1.00682	19.753	4	0	1627900000	927300000
592	YCR082W	YCR082W	AHC2	15.117	4	4	35.9	0	5.4838	0.996594	-0.00492181	0.0276896	0.928211		6.2	1	1	By MS/MS	NaN	NaN	NaN	0	0	0	0	0	6.2	1	1	By MS/MS	0.64034	0.93345	NaN	1	0	24548000	14827000	9720400	28.1	3	3	By MS/MS	1.15116	1.06822	82.214	3	0	49418000	28146000
593	YCR083W	YCR083W	TRX3	14.432	5	5	41.7	0	26.316	1.00374	0.00538112	0.0320576	0.842504		41.7	5	5	By MS/MS	1.1759	0.937647	8.472	8	1	1650300000	881180000	769070000	34.6	4	4	By MS/MS	0.73688	1.0948	9.45	7	0	1332300000	767130000	565120000	41.7	5	5	By MS/MS	1.14649	1.04735	12.904	7	0	792980000	405810000
594	YCR084C	YCR084C	TUP1	78.307	34	34	59.5	0	323.31	1.00461	0.0066322	0.478824	0.928846		56.9	33	33	By MS/MS	1.23933	1.00362	18.978	60	9	11997000000	6626500000	5370600000	51.5	31	31	By MS/MS	0.6822	1.0143	8.2826	62	9	10149000000	5926300000	4223100000	59.3	31	31	By MS/MS	1.09498	1.00578	13.919	66	10	6190800000	3293300000
595	YCR086W	YCR086W	CSM1	21.751	5	5	31.6	0	22.855	0.94152	-0.0869368	0.289401	0.181296		26.3	3	3	By MS/MS	1.14822	0.89928	12.788	3	1	187490000	96068000	91423000	26.3	4	4	By MS/MS	0.54314	0.81652	12.965	3	1	108420000	72054000	36370000	12.6	1	1	By MS/MS	1.00426	0.898553	NaN	1	0	41535000	17804000
596	YCR087C-A	YCR087C-A		17.738	10	10	60.8	0	136.38	1.03696	0.0523606	0.438443	0.68287		60.8	9	9	By MS/MS	1.21846	0.997407	20.933	21	1	960600000	535330000	425270000	52.3	8	8	By MS/MS	0.71813	1.0731	17.213	21	0	878000000	501330000	376660000	58.8	9	9	By MS/MS	1.1975	1.12012	14.996	23	3	633530000	330000000
597	YCR088W	YCR088W	ABP1	65.575	36	36	77.9	0	323.31	0.949182	-0.0752431	1.05007	0.50282		70.4	31	31	By MS/MS	1.21333	0.986582	13.28	73	8	21790000000	11640000000	10150000000	73.5	32	32	By MS/MS	0.60269	0.89408	9.7625	80	9	20379000000	12186000000	8192100000	64.7	31	31	By MS/MS	1.06873	0.960707	16.478	75	11	11359000000	5312100000
598	YCR090C	YCR090C		20.703	8	8	41.8	0	37.879	1.02777	0.039524	0.612865	0.814996		41.8	8	8	By MS/MS	1.21302	0.981836	4.2567	9	2	1411600000	779560000	632090000	31.9	6	6	By MS/MS	0.72956	1.0721	6.8073	10	1	1137300000	686210000	451070000	41.8	8	8	By MS/MS	1.10137	1.01467	11.282	13	2	859900000	447150000
599	YCR091W	YCR091W	KIN82	81.461	4	2	5.6	0	7.2863	1.04878	0.0687053	0.74697	0.780086		1.9	2	1	By matching	1.2334	1.02226	NaN	1	0	1820400	1031300	789060	3.2	3	1	By MS/MS	0.74398	1.099	NaN	1	0	3053200	1994500	1058700	0	0	0		NaN	NaN	NaN	0	0	0	0
600	YCR092C	YCR092C	MSH3	116.53	12	12	13.4	0	20.31	1.16062	0.2149	1.30422	0.0121789	1	12.4	11	11	By MS/MS	1.46647	1.18317	16.864	12	2	649360000	302290000	347070000	11.3	10	10	By MS/MS	0.83434	1.2151	10.364	8	1	359380000	202960000	156420000	6.7	6	6	By MS/MS	1.09636	1.01271	38.141	7	1	75804000	41552000
601	YCR093W	YCR093W	CDC39	240.28	79	79	41.2	0	323.31	0.976422	-0.0344235	0.613231	0.58309		37.2	67	67	By MS/MS	1.20865	0.975324	13.638	93	10	10611000000	5779500000	4831100000	37.2	67	67	By MS/MS	0.66357	0.9761	15.101	94	23	9698600000	5663900000	4034700000	33.3	62	62	By MS/MS	1.11153	1.01739	21.759	86	10	3093000000	1589000000
602	YCR094W	YCR094W	CDC50	44.982	9	9	22.5	0	14.347	1.03075	0.0436915	0.576453	0.66183		20.5	8	8	By MS/MS	1.18659	0.977422	16.346	9	3	841950000	660330000	181620000	15.1	6	6	By MS/MS	0.68661	1.0441	24.582	6	1	620470000	550070000	70394000	10.2	4	4	By MS/MS	1.22127	1.08631	21.053	4	0	62438000	34517000
603	YCR095C	YCR095C	OCA4	41.647	8	8	19.9	0	16.27	1.00764	0.0109808	0.0314933	0.958628		14.1	5	5	By MS/MS	1.23475	1.00676	34.955	6	3	278810000	154610000	124200000	16.3	6	6	By MS/MS	0.557	0.8133	19.95	5	0	202600000	134160000	68441000	16.9	6	6	By MS/MS	1.29462	1.19252	9.3194	7	2	113200000	50329000
605	YDL001W	YDL001W	RMD1	49.931	6	6	12.6	0	4.4431	0.965168	-0.0511474	0.258069	0.537613		8.6	4	4	By MS/MS	1.27916	1.02829	18.632	5	2	316960000	177470000	139490000	4.9	2	2	By MS/MS	0.62093	0.90723	13.922	2	1	123340000	74026000	49315000	9.1	4	4	By MS/MS	1.17352	1.08087	34.445	4	1	97677000	52850000
606	YDL002C	YDL002C	NHP10	23.857	9	9	48.8	0	114.79	0.977938	-0.0321846	0.481712	0.593705		28.1	5	5	By MS/MS	1.24244	0.986291	4.8017	8	1	305280000	160100000	145170000	28.1	6	6	By MS/MS	0.63034	0.9278	9.1827	8	1	248860000	149410000	99444000	36	6	6	By MS/MS	1.09007	0.982318	15.299	8	2	370560000	205340000
607	YDL003W	YDL003W	MCD1	63.289	10	10	21.2	0	31.607	1.00692	0.00995572	0.08808	0.976388		19.6	9	9	By MS/MS	1.31702	1.08029	14.824	11	0	409020000	228070000	180950000	21.2	10	10	By MS/MS	0.63356	0.94571	10.099	13	1	341910000	202020000	139900000	19.6	9	9	By MS/MS	1.1501	1.00241	9.1434	13	0	180760000	93136000
608	YDL004W	YDL004W	ATP16	17.02	6	4	50.6	0	134.8	0.950736	-0.0728838	0.66935	0.214512		49.4	4	3	By MS/MS	1.21402	0.992359	6.2575	10	0	2808200000	1526900000	1281300000	49.4	4	3	By MS/MS	0.67435	0.98846	1.9441	10	1	2391300000	1303500000	1087900000	50.6	6	4	By MS/MS	1.05609	0.962742	7.7966	8	0	873510000	458930000
609	YDL005C	YDL005C	MED2	47.717	3	3	10.7	0	7.604	1.16767	0.223634	0.389742	0.285891		4.2	1	1	By MS/MS	1.32389	1.06121	NaN	1	0	27545000	15057000	12487000	4.2	1	1	By MS/MS	1.221	1.8679	NaN	1	1	8866100	2727500	6138600	6.5	2	2	By MS/MS	1.15686	1.04848	6.0292	2	0	38532000	19798000
610	YDL006W	YDL006W	PTC1	31.549	8	8	34.5	0	94.033	1.11288	0.154293	0.898786	0.163925		25.6	5	5	By MS/MS	1.28245	1.03123	31.737	6	2	278950000	158540000	120410000	13.5	4	4	By MS/MS	0.75069	1.1076	16.604	6	4	270320000	158200000	112120000	23.8	5	5	By MS/MS	1.13281	1.04361	19.228	7	1	113840000	58893000
611	YDL007W	YDL007W	RPT2	48.828	27	27	65	0	323.31	1.06022	0.084357	1.58296	0.279427		64.3	25	25	By MS/MS	1.30178	1.04577	20.728	54	6	15791000000	8596600000	7194100000	64.3	24	24	By MS/MS	0.70387	1.0264	6.9338	51	8	15536000000	8776000000	6760500000	64.3	24	24	By MS/MS	1.17653	1.07628	15.109	50	3	6741100000	3612300000
612	YDL008W	YDL008W	APC11	18.865	3	3	19.4	0	9.8221	1.07162	0.0997884	0.139043	0.661896		19.4	3	3	By MS/MS	1.43775	1.21426	87.447	3	0	46046000	28731000	17315000	6.7	1	1	By MS/MS	0.82082	1.2147	7.3819	2	2	44463000	23700000	20763000	15.2	2	2	By MS/MS	1.56919	1.41505	19.505	2	0	17913000	11415000
614	YDL010W	YDL010W	GRX6	25.783	5	5	28.6	0	106.6	1.01014	0.0145507	0.107276	0.932149		27.3	4	4	By MS/MS	1.21183	0.996115	6.7058	4	1	652320000	295360000	356960000	27.3	4	4	By MS/MS	0.74052	1.0831	3.618	4	1	633100000	302550000	330550000	28.6	5	5	By MS/MS	1.00861	0.927472	19.872	7	3	203350000	85202000
616	YDL014W	YDL014W	NOP1	34.465	19	19	63.3	0	323.31	1.04724	0.0665858	1.32986	0.403985		63.3	18	18	By MS/MS	1.31968	1.04697	9.2291	88	11	37452000000	21464000000	15987000000	63.3	18	18	By MS/MS	0.70481	1.0454	6.7365	81	7	33283000000	19315000000	13967000000	63.3	19	19	By MS/MS	1.18701	1.08513	15.101	88	12	19346000000	10356000000
617	YDL015C	YDL015C	TSC13	36.767	11	11	30	0	73.118	1.00256	0.00369164	0.0670915	0.753206		30	11	11	By MS/MS	1.27112	0.976849	29.193	19	0	1439600000	783190000	656380000	29	10	10	By MS/MS	0.64909	0.99002	17.213	14	0	1525000000	907530000	617430000	15.8	7	7	By MS/MS	1.10752	1.0067	10.043	9	2	1211400000	972740000
618	YDL018C	YDL018C	ERP3	26.511	5	5	23.6	0	36.672	0.914237	-0.12936	1.44731	0.0698478		23.6	5	5	By MS/MS	1.14596	0.922594	9.9362	5	2	637370000	442970000	194400000	20.4	4	4	By MS/MS	0.606	0.88785	55.613	5	0	590160000	395620000	194550000	20.4	4	4	By MS/MS	1.05614	0.976086	96.197	3	0	362320000	252450000
619	YDL019C	YDL019C	OSH2	145.79	34	34	32.7	0	323.31	1.00094	0.00135759	0.0243039	0.805765		22.6	24	24	By MS/MS	1.26525	1.03264	9.8168	36	3	1948500000	1064700000	883850000	26.3	29	29	By MS/MS	0.66671	0.97954	25.771	44	5	1694900000	993660000	701230000	26.7	29	29	By MS/MS	1.06084	0.981354	16.339	39	7	728480000	375520000
620	YDL021W	YDL021W	GPM2	36.073	12	10	40.8	0	75.4	0.852318	-0.230537	1.63972	0.00319389	1	36.3	11	9	By MS/MS	1.02871	0.83598	10.923	11	0	930260000	464120000	466140000	36.7	10	9	By MS/MS	0.52567	0.77382	11.687	10	1	755870000	464470000	291400000	36.3	11	9	By MS/MS	0.979144	0.900333	14.733	12	1	390530000	191050000
621	YDL022W	YDL022W	GPD1	42.868	14	13	46.3	0	323.31	0.925029	-0.11243	0.780829	0.329734		46.3	13	12	By MS/MS	1.10252	0.889838	7.0622	31	1	20420000000	10623000000	9796500000	46.3	14	13	By MS/MS	0.65453	0.96782	28.531	29	3	18815000000	11194000000	7621200000	38.1	12	11	By MS/MS	0.923105	0.837872	7.3109	23	3	10603000000	5077500000
622	YDL025C	YDL025C	RTK1	69.614	9	9	19.7	0	73.33	0.963824	-0.0531588	0.34108	0.525621		14.2	7	7	By MS/MS	1.10871	0.888889	32.171	7	1	294410000	161130000	133280000	11.1	5	5	By MS/MS	0.61812	0.9114	19.228	6	0	174090000	106440000	67647000	11.1	5	5	By MS/MS	1.08037	0.990982	11.193	5	1	105100000	50329000
623	YDL027C	YDL027C	MRX9	48.312	5	5	10.2	0	3.7682	1.00354	0.00509629	0.00509784	0.945696		6.7	3	3	By MS/MS	1.62994	1.31612	82.019	3	1	109800000	85285000	24517000	4.5	2	2	By MS/MS	0.55893	0.8213	NaN	1	1	27676000	17959000	9716300	6.7	3	3	By MS/MS	1.75877	1.57933	55.055	3	1	39911000	27593000
624	YDL029W	YDL029W	ARP2	44.073	17	17	47.1	0	323.31	1.01855	0.0265103	0.279567	0.870618		44.2	16	16	By MS/MS	1.27137	1.00726	6.9126	47	6	12571000000	6443200000	6127700000	44.2	16	16	By MS/MS	0.65577	0.96352	7.1927	44	6	10062000000	5977700000	4084100000	47.1	17	17	By MS/MS	1.20589	1.09064	9.0526	45	1	4916600000	2602400000
625	YDL030W	YDL030W	PRP9	63.029	7	7	15.3	0	17.799	1.0259	0.0368841	0.201539	0.846548		10.2	5	5	By MS/MS	1.09168	0.890631	32.932	6	0	159140000	89443000	69695000	10.2	5	5	By MS/MS	0.72595	1.0683	9.1415	5	0	117890000	65776000	52110000	12.3	6	6	By MS/MS	1.19447	1.09632	14.444	8	2	98170000	51995000
626	YDL031W	YDL031W	DBP10	112.94	33	33	35.8	0	236.1	1.02341	0.0333838	0.618777	0.797224		35.5	31	31	By MS/MS	1.26059	1.02035	8.9393	43	8	4517900000	2486200000	2031600000	33.1	29	29	By MS/MS	0.67835	1.0063	13.32	41	6	3501200000	2043800000	1457400000	33.7	31	31	By MS/MS	1.14989	1.07102	11.9	46	10	1894100000	978570000
628	YDL040C	YDL040C	NAT1	98.904	47	47	58.9	0	323.31	1.05226	0.0734968	2.20883	0.352054		58.8	44	44	By MS/MS	1.30193	1.05606	8.5742	71	11	13945000000	8119100000	5825400000	54.6	42	42	By MS/MS	0.71309	1.046	16.49	68	10	10524000000	6049500000	4474900000	49.3	39	39	By MS/MS	1.13886	1.03544	8.2949	66	14	5839100000	3270600000
629	YDL042C	YDL042C	SIR2	63.261	11	9	28.6	0	70.587	1.04744	0.0668624	0.398548	0.473082		24.4	9	8	By MS/MS	1.28107	1.0259	6.1876	12	2	632570000	302760000	329810000	20.5	8	8	By MS/MS	0.76564	1.1262	17.791	13	1	403660000	191760000	211910000	19.8	8	7	By MS/MS	1.23212	1.12754	10.954	9	1	133630000	69266000
630	YDL043C	YDL043C	PRP11	29.92	3	3	10.5	0.00024944	3.4859	1.11724	0.159938	1.17385	0.216249		7.5	2	2	By MS/MS	1.36765	1.11576	9.0817	2	0	172050000	97195000	74854000	10.5	3	3	By MS/MS	0.71141	1.0401	5.0085	3	0	200250000	115160000	85088000	4.1	1	1	By MS/MS	1.15591	1.07647	18.078	2	0	64223000	36248000
631	YDL044C	YDL044C	MTF2	51.192	9	9	20.5	0	19.476	0.993907	-0.00881664	0.0795362	0.816714		11.1	5	5	By MS/MS	1.17653	0.931619	5.8265	6	1	192120000	107210000	84910000	14.3	6	6	By MS/MS	0.68123	0.9882	87.208	6	3	612160000	508220000	103940000	5	2	2	By MS/MS	1.15198	1.0604	11.391	2	0	54955000	30772000
632	YDL045C	YDL045C	FAD1	35.546	3	3	14.1	0	4.0732	1.15849	0.212242	0.496139	0.0929767		4.2	1	1	By matching	1.20498	0.964413	NaN	1	0	71016000	38492000	32524000	8.8	2	2	By MS/MS	0.77628	1.1413	39.883	3	0	152480000	89965000	62513000	9.8	2	2	By MS/MS	1.13945	0.991965	12.579	2	1	47115000	25610000
633	YDL045W-A	YDL045W-A	MRP10	10.69	2	2	18.9	0	4.11	1.01064	0.0152757	0.0477078	0.994046		9.5	1	1	By MS/MS	1.02832	0.853606	NaN	1	1	11898000	6009800	5888600	9.5	1	1	By MS/MS	0.74933	1.1035	NaN	1	0	21838000	12837000	9000600	18.9	2	2	By MS/MS	1.01386	0.936856	NaN	1	1	6130400	2900200
634	YDL046W	YDL046W	NPC2	19.063	4	4	25.4	0	118.81	0.992667	-0.0106184	0.0516406	0.69921		25.4	4	4	By MS/MS	1.27314	1.02331	7.482	9	3	1838200000	1028900000	809250000	25.4	4	4	By MS/MS	0.6071	0.92314	7.2673	8	4	869700000	556460000	313250000	25.4	4	4	By MS/MS	1.21672	1.12206	7.2646	12	5	794750000	428380000
635	YDL047W	YDL047W	SIT4	35.537	13	13	51.4	0	149.48	0.97058	-0.0430806	0.707109	0.442954		44.7	11	11	By MS/MS	1.17689	0.949668	50.676	19	6	1115200000	584760000	530410000	51.4	13	13	By MS/MS	0.65978	0.97296	26.579	19	7	1165100000	690750000	474380000	51.4	13	13	By MS/MS	1.11328	1.02022	11.536	16	4	475560000	242410000
636	YDL051W	YDL051W	LHP1	32.104	23	23	75.3	0	323.31	0.972783	-0.0398097	0.634904	0.542411		73.1	20	20	By MS/MS	1.23819	0.992359	13.872	40	3	10017000000	5292400000	4724500000	73.5	20	20	By MS/MS	0.65564	0.98044	11.035	39	4	7297200000	4145000000	3152200000	72.7	21	21	By MS/MS	1.11516	0.998801	10.779	37	3	4129300000	2108500000
637	YDL052C	YDL052C	SLC1	33.887	18	18	55.8	0	145.45	0.966226	-0.0495673	0.669137	0.472512		55.1	16	16	By MS/MS	1.15574	0.934579	9.7229	30	5	5958100000	3203200000	2754800000	55.4	15	15	By MS/MS	0.63818	0.94558	9.6752	29	5	4534200000	2754700000	1779400000	51.8	16	16	By MS/MS	1.13429	1.02998	13.459	26	2	2026000000	1021700000
638	YDL053C	YDL053C	PBP4	19.881	8	8	54.6	0	98.732	0.988914	-0.0160836	0.435524	0.588112		54.6	8	8	By MS/MS	1.24646	1.009	5.7649	10	3	727460000	383500000	343960000	49.2	7	7	By MS/MS	0.64432	0.96006	37.217	7	1	511470000	304850000	206620000	31.4	5	5	By MS/MS	1.09219	0.993147	5.0855	7	2	283160000	135780000
639	YDL054C	YDL054C	MCH1	53.565	3	3	7.6	0	16.101	0.956722	-0.0638284	1.27668	0.708818		5.6	2	2	By MS/MS	1.21927	0.985222	6.0125	2	0	67307000	35896000	31410000	5.6	2	2	By MS/MS	0.62603	0.92205	6.3243	3	2	67746000	40043000	27703000	4.5	2	2	By MS/MS	1.05298	0.951384	8.6574	2	0	9071600	4892800
640	YDL055C	YDL055C	PSA1	39.565	24	24	70.4	0	323.31	0.940251	-0.0888828	1.68041	0.434345		70.4	24	24	By MS/MS	1.17291	0.950209	7.5923	115	20	115830000000	61558000000	54268000000	70.4	23	23	By MS/MS	0.61665	0.91584	6.2484	105	14	95402000000	58944000000	36458000000	70.4	24	24	By MS/MS	1.08425	0.972668	10.835	90	23	47147000000	23972000000
641	YDL056W	YDL056W	MBP1	93.907	10	10	16.1	0	63.218	1.06562	0.091698	0.655053	0.30883		9.6	5	5	By MS/MS	1.353	1.11554	8.025	4	1	119900000	67376000	52521000	9.8	6	6	By MS/MS	0.63553	0.94194	8.6678	7	4	223830000	129650000	94183000	10.9	6	6	By MS/MS	1.24046	1.11653	8.1729	7	1	78174000	41210000
643	YDL058W	YDL058W	USO1	206.45	77	77	47.4	0	323.31	1.07615	0.105881	2.7717	0.211625		38.2	59	59	By MS/MS	1.32972	1.06813	17.933	94	17	6204500000	3640600000	2563900000	41.3	62	62	By MS/MS	0.74379	1.0942	19.738	87	12	4770900000	2742400000	2028500000	42.6	66	66	By MS/MS	1.16734	1.06118	14.53	91	15	2772100000	1485200000
644	YDL060W	YDL060W	TSR1	90.746	25	25	40.4	0	161.75	1.05508	0.0773503	1.20901	0.471884		32	19	19	By MS/MS	1.35155	1.08128	11.105	27	7	2471600000	1407000000	1064700000	34.3	20	20	By MS/MS	0.73028	1.0767	18.989	28	10	1862500000	1079100000	783430000	26.8	19	19	By MS/MS	1.16059	1.06522	22.601	28	8	1158500000	634580000
645	YDL061C	YDL061C	RPS29B	6.7276	6	5	69.6	0	99.054	1.04935	0.0695007	1.13919	0.381545		69.6	6	5	By MS/MS	1.31378	1.06916	9.4173	27	4	14225000000	7175900000	7048800000	69.6	6	5	By MS/MS	0.72551	1.0929	1.9385	23	3	15866000000	8667700000	7198200000	69.6	6	5	By MS/MS	1.15076	1.01913	5.6363	22	6	9872700000	4726900000
646	YDL063C	YDL063C	SYO1	70.164	12	12	25.3	0	169.25	1.00566	0.00814913	0.0231726	0.867985		22.6	10	10	By MS/MS	1.28904	1.01912	9.2523	12	2	1470200000	872440000	597780000	21	9	9	By MS/MS	0.73064	1.0661	9.4155	11	1	1109400000	661510000	447890000	21.6	10	10	By MS/MS	1.30936	1.17038	21.127	11	2	423190000	232130000
647	YDL064W	YDL064W	UBC9	17.911	5	5	49.7	0	323.31	0.924757	-0.112853	1.11632	0.105729		43.9	4	4	By MS/MS	1.24	1.00866	4.7138	6	2	651650000	362030000	289610000	49.7	5	5	By MS/MS	0.60279	0.88549	19.605	7	3	639120000	374430000	264700000	49.7	5	5	By MS/MS	1.0082	0.90155	14.547	6	0	163620000	82928000
648	YDL065C	YDL065C	PEX19	38.706	17	17	57.6	0	323.31	0.995512	-0.00648958	0.0635356	0.661645		40.1	12	12	By MS/MS	1.30036	1.04741	16.785	27	5	2215800000	1205100000	1010600000	47.7	14	14	By MS/MS	0.63276	0.93483	34.819	24	5	2457000000	1222900000	1234100000	57	16	16	By MS/MS	1.1052	1.01517	9.9519	25	4	1149400000	557230000
649	YDL066W	YDL066W	IDP1	48.19	33	29	66.4	0	323.31	0.863142	-0.21233	2.75496	0.0729876		66.4	33	29	By MS/MS	1.08078	0.870322	11.608	91	8	35403000000	18065000000	17338000000	66.4	33	29	By MS/MS	0.58601	0.88243	8.8912	82	9	28272000000	17808000000	10464000000	66.4	32	28	By MS/MS	0.965437	0.871764	7.7997	88	9	15795000000	7637100000
650	YDL067C	YDL067C	COX9	6.9631	2	2	30.5	0	4.1592	0.943943	-0.0832278	0.502725	0.195269		30.5	2	2	By MS/MS	1.05831	0.862218	8.8444	3	0	1012000000	520830000	491150000	30.5	2	2	By MS/MS	0.70947	1.0484	0.82168	4	0	859920000	495080000	364840000	30.5	2	2	By MS/MS	1.08234	0.998901	9.4897	3	1	401680000	205610000
651	YDL072C	YDL072C	YET3	22.902	11	11	44.8	0	323.31	0.962357	-0.0553563	0.436154	0.303429		39.4	10	10	By MS/MS	1.23308	0.957121	18.877	12	1	2598800000	1372100000	1226700000	41.9	10	10	By MS/MS	0.70991	1.0555	14.372	12	0	1821700000	975280000	846460000	44.8	10	10	By MS/MS	0.981065	0.884564	14.484	14	1	910890000	438890000
652	YDL073W	YDL073W	AHK1	113.89	3	3	3.4	0.00024697	3.0475	1.0458	0.064613	0.118426	0.796103		2.1	2	2	By MS/MS	1.65648	1.32321	42.587	3	3	28629000	12815000	15813000	3.4	3	3	By MS/MS	0.56475	0.8488	47.832	3	1	24575000	16570000	8004900	0	0	0		NaN	NaN	NaN	0	0	0	0
653	YDL074C	YDL074C	BRE1	80.691	39	39	55.4	0	323.31	1.05053	0.0711212	1.6622	0.531687		48.7	31	31	By MS/MS	1.33826	1.08006	11.687	38	13	2713800000	1507800000	1206000000	45.7	29	29	By MS/MS	0.71307	1.0479	19.538	32	4	1724700000	1009600000	715120000	45.3	32	32	By MS/MS	1.12409	1.02256	21.371	36	7	1289700000	687520000
655	YDL076C	YDL076C	RXT3	33.811	4	4	18.7	0	49.64	1.01026	0.0147279	0.109464	0.995434		16	3	3	By MS/MS	1.37646	1.10896	14.516	2	2	100960000	60343000	40622000	8.5	2	2	By MS/MS	0.64795	0.95039	NaN	1	0	54161000	27483000	26678000	16	3	3	By MS/MS	1.10268	1.00193	19.859	2	0	49395000	22892000
656	YDL077C	YDL077C	VAM6	122.88	10	10	11.7	0	91.398	1.00636	0.00914916	0.0469554	0.945372		10.6	9	9	By MS/MS	1.38236	1.12589	20.841	15	5	504720000	236050000	268670000	7.6	7	7	By MS/MS	0.64398	0.94652	6.0133	10	2	251650000	145970000	105670000	7.9	7	7	By MS/MS	1.15128	1.04071	14.127	9	1	90957000	47736000
657	YDL078C	YDL078C	MDH3	37.186	23	23	81.9	0	323.31	1.03455	0.0490029	0.681164	0.637855		78.1	21	21	By MS/MS	1.22926	0.9802	9.0632	40	3	8109900000	4397500000	3712400000	73.5	20	20	By MS/MS	0.73108	1.0819	14.102	39	4	6405700000	3689800000	2715900000	76.1	22	22	By MS/MS	1.11357	1.02359	15.551	44	3	3556000000	1821300000
658	YDL081C	YDL081C	RPP1A	10.908	3	3	50.9	0	164.4	1.03989	0.0564252	0.517845	0.488149		50.9	3	3	By MS/MS	1.31297	1.06995	0.15007	7	0	14486000000	8096800000	6389100000	50.9	3	3	By MS/MS	0.64399	0.94663	10.938	10	2	14754000000	8298100000	6456100000	7.5	1	1	By MS/MS	1.15505	1.08466	7.5496	5	1	10708000000	5523400000
660	YMR143W;YDL083C	YMR143W;YDL083C	RPS16B;RPS16A	15.847	15	15	74.1	0	243.97	1.05829	0.0817408	2.73757	0.295915		74.1	15	15	By MS/MS	1.31659	1.06324	8.0474	94	12	109350000000	62550000000	46799000000	74.1	15	15	By MS/MS	0.72202	1.0715	8.1853	88	8	118350000000	68723000000	49622000000	74.1	14	14	By MS/MS	1.16118	1.05312	5.7529	84	11	64209000000	34698000000
661	YDL084W	YDL084W	SUB2	50.308	29	29	65.5	0	323.31	0.948287	-0.076604	2.77209	0.495741		59.6	26	26	By MS/MS	1.16842	0.936154	9.1	85	15	48929000000	26235000000	22694000000	59.6	26	26	By MS/MS	0.63645	0.95175	6.4099	82	20	42752000000	26184000000	16568000000	61.7	28	28	By MS/MS	1.04953	0.958222	8.7837	78	6	20667000000	10417000000
662	YDL085C-A	YDL085C-A		7.9491	2	2	14.7	0.0075029	1.3402	0.961465	-0.0566937	0.54442	0.590566		13.2	1	1	By matching	1.16543	0.937207	NaN	1	0	257010000	139660000	117350000	0	0	0		NaN	NaN	NaN	0	0	0	0	0	14.7	2	2	By MS/MS	1.0769	0.934143	2.1597	2	0	109290000	64608000
663	YDL086W	YDL086W		30.837	8	8	51.3	0	307.93	1.00232	0.003339	0.006975	0.955325		51.3	8	8	By MS/MS	1.07016	0.862069	48.386	10	2	927650000	474490000	453160000	40.3	6	6	By MS/MS	0.75874	1.117	6.4459	8	2	711110000	368690000	342430000	17.9	3	3	By MS/MS	1.55378	1.28241	17.266	2	1	45260000	25625000
664	YDL087C	YDL087C	LUC7	30.194	5	5	21.5	0	9.4363	1.05535	0.0777149	0.253535	0.589461		16.5	4	4	By MS/MS	1.15226	0.926269	7.767	5	0	212640000	110030000	102610000	11.1	3	3	By MS/MS	0.773	1.1204	13.814	3	0	105590000	65283000	40304000	13.4	3	3	By MS/MS	1.02063	0.92285	35.567	3	2	67291000	29816000
665	YDL088C	YDL088C	ASM4	58.792	10	10	23.9	0	60.157	1.02748	0.0391095	0.302221	0.913894		18.6	7	7	By MS/MS	1.29833	1.0553	15.781	8	1	967530000	831340000	136180000	16.7	7	7	By MS/MS	0.66282	0.97611	21.968	8	1	892100000	788720000	103380000	18.6	7	7	By MS/MS	1.22791	1.12147	18.743	7	0	138840000	74862000
666	YDL089W	YDL089W	NUR1	56.886	5	5	13	0	43.749	1.02641	0.0376071	0.267728	0.715976		3.3	2	2	By matching	1.22711	0.995124	7.3684	2	0	85049000	46043000	39007000	5.2	3	3	By MS/MS	0.76279	1.1388	19.933	3	1	161510000	94781000	66730000	5.6	2	2	By MS/MS	1.03933	0.953834	31.926	3	0	141310000	107380000
667	YDL090C	YDL090C	RAM1	48.189	6	6	16.2	0	27.096	1.00407	0.00585777	0.0511121	0.921592		11.8	4	4	By MS/MS	1.28235	1.04199	17.856	4	0	296780000	170280000	126500000	16.2	6	6	By MS/MS	0.64493	0.9513	9.6921	6	1	301520000	187270000	114250000	11.1	4	4	By MS/MS	1.0487	0.967492	44.866	5	1	84601000	44102000
668	YDL091C	YDL091C	UBX3	52.943	9	9	18.5	0	16.724	1.03573	0.0506528	0.549998	0.731169		15.8	8	8	By MS/MS	1.31905	1.02636	40.541	12	2	276810000	159480000	117330000	15.8	7	7	By MS/MS	0.63714	0.96345	8.1409	12	3	306780000	178420000	128360000	11.9	5	5	By MS/MS	1.19581	1.08016	5.4283	6	1	90963000	50673000
669	YDL092W	YDL092W	SRP14	16.43	8	8	64.4	0	226.71	1.03575	0.0506815	0.640561	0.699707		57.5	6	6	By MS/MS	1.29036	1.02524	11.292	10	1	1514100000	832950000	681150000	63.7	7	7	By MS/MS	0.71621	1.0569	24.878	8	1	1388200000	693650000	694500000	64.4	8	8	By MS/MS	1.17994	1.08838	17.28	11	0	827610000	424640000
670	YDL093W	YDL093W	PMT5	84.775	5	5	8.5	0	6.6775	0.924629	-0.113053	0.564416	0.238416		7.1	4	4	By MS/MS	0.996115	0.785361	18.107	5	1	253820000	129720000	124100000	6.2	4	4	By MS/MS	0.67927	1.0258	33.319	4	1	114100000	67896000	46209000	4.8	3	3	By MS/MS	1.06361	0.98174	8.8413	4	0	63689000	31553000
671	YDL095W	YDL095W	PMT1	92.674	21	21	32.1	0	323.31	0.929241	-0.105876	0.853104	0.177428		31.2	20	20	By MS/MS	1.18286	0.949307	8.6195	34	4	5896800000	3106900000	2789900000	30	18	18	By MS/MS	0.61043	0.89661	8.2174	34	3	5065700000	3095300000	1970400000	25	16	16	By MS/MS	1.1072	1.01892	10.829	37	3	2797600000	1405800000
672	YDL097C	YDL097C	RPN6	49.773	23	23	58.1	0	323.31	1.04792	0.0675267	2.63677	0.396657		55.3	21	21	By MS/MS	1.32071	1.05266	7.4699	43	3	13634000000	7530100000	6104300000	55.3	21	21	By MS/MS	0.71697	1.0594	12.963	44	6	10672000000	6037000000	4635000000	58.1	22	22	By MS/MS	1.15755	1.04316	14.364	42	4	5431600000	2790400000
673	YDL098C	YDL098C	SNU23	22.678	6	6	33	0	21.544	1.01614	0.0230956	0.0504844	0.938902		13.4	3	3	By MS/MS	1.26392	0.960892	21.13	4	1	19763000	11448000	8314800	13.9	3	3	By MS/MS	0.58767	0.79833	9.437	5	2	138300000	83229000	55075000	26.3	5	5	By MS/MS	1.16662	1.04058	8.384	6	1	102050000	49355000
674	YDL099W	YDL099W	BUG1	38.294	12	12	43.7	0	266.18	1.01849	0.0264314	0.251172	0.95539		43.4	10	10	By MS/MS	1.2747	1.02234	21.352	14	1	2034900000	1127100000	907820000	43.7	11	11	By MS/MS	0.70448	1.0185	14.648	14	1	713670000	429750000	283920000	22.6	9	9	By MS/MS	1.05666	0.949037	15.457	13	2	470220000	250560000
675	YDL100C	YDL100C	GET3	39.353	20	20	61.9	0	323.31	1.04938	0.0695369	2.57507	0.381271		61.9	20	20	By MS/MS	1.28418	1.03448	7.2138	60	3	33408000000	18574000000	14834000000	61.9	20	20	By MS/MS	0.71291	1.0503	12.962	59	8	26286000000	14511000000	11775000000	59.9	19	19	By MS/MS	1.15457	1.05241	10.206	56	6	12396000000	6523800000
676	YDL101C	YDL101C	DUN1	58.632	16	16	37	0	75.631	0.978535	-0.0313042	0.287584	0.46052		26.3	12	12	By MS/MS	1.30582	1.06786	18.835	26	4	884100000	503290000	380810000	22.6	11	11	By MS/MS	0.62857	0.93863	33.864	19	3	4872100000	2713900000	2158200000	24.2	11	11	By MS/MS	1.04171	0.951384	28.066	17	2	307450000	159170000
677	YDL102W	YDL102W	POL3	124.62	26	26	31	0	183.54	0.986488	-0.0196273	0.354082	0.701536		23.4	20	20	By MS/MS	1.20005	0.981162	15.954	21	4	7014600000	912380000	6102200000	21	18	18	By MS/MS	0.651	0.95518	17.41	21	4	2072100000	1271300000	800850000	18	17	17	By MS/MS	1.05136	0.982222	14.494	17	4	3686400000	589280000
678	YDL103C	YDL103C	QRI1	53.475	36	36	82.4	0	323.31	1.0033	0.00475779	0.0693176	0.912188		73.6	31	31	By MS/MS	1.20926	0.974089	23.887	47	10	8835600000	4759100000	4076500000	76.5	31	31	By MS/MS	0.69967	1.0253	13.748	54	16	8067500000	4671200000	3396300000	75.3	31	31	By MS/MS	1.06975	0.977422	8.3476	50	5	4275800000	2130900000
679	YDL104C	YDL104C	QRI7	45.543	3	3	10.6	0	3.8213	1.0815	0.113035	0.285852	0.613789		6.9	2	2	By MS/MS	1.264	1.01892	2.7306	2	0	59934000	32668000	27265000	6.9	2	2	By MS/MS	0.61883	0.89518	11.371	3	0	53563000	30589000	22974000	6.9	2	2	By MS/MS	1.63042	1.47206	1.683	2	1	11580000	6369100
680	YDL105W	YDL105W	NSE4	46.12	4	4	9.5	0	5.7867	1.10498	0.144022	0.525999	0.270614		5.7	2	2	By MS/MS	1.10943	0.891028	0.83519	2	0	63926000	35493000	28433000	4.5	2	2	By MS/MS	0.89574	1.3072	27.29	2	0	84889000	47541000	37348000	3.2	1	1	By MS/MS	1.22636	1.13802	NaN	1	0	14921000	8014500
681	YDL106C	YDL106C	PHO2	63.39	7	7	18.6	0	120.66	1.00909	0.0130518	0.0922224	0.973629		16.3	6	6	By MS/MS	1.14808	0.933271	9.6015	7	0	322290000	176280000	146010000	18.6	7	7	By MS/MS	0.65918	0.97372	14.06	9	2	349710000	205660000	144050000	15.6	6	6	By MS/MS	1.16594	1.05714	13.574	6	2	140170000	72689000
682	YDL107W	YDL107W	MSS2	41.476	4	4	9.1	0.0014447	2.2254	0.988061	-0.017328	0.119859	0.738534		9.1	4	4	By MS/MS	1.14322	0.907688	8.8996	5	0	626290000	354900000	271390000	9.1	4	4	By MS/MS	0.72019	1.0719	22.438	6	0	490470000	276730000	213740000	6.8	3	3	By MS/MS	1.15868	1.01697	5.366	4	0	215260000	110410000
683	YDL108W	YDL108W	KIN28	35.247	3	3	11.4	0	8.1791	1.03818	0.0540505	0.0767902	0.733129		11.4	3	3	By MS/MS	0.984446	0.796179	23.467	5	1	294920000	143880000	151040000	11.4	3	3	By MS/MS	1.1182	1.6693	25.124	3	1	224180000	96367000	127810000	8.5	2	2	By MS/MS	1.14329	1.03599	4.5061	3	0	93876000	50348000
684	YDL110C	YDL110C	TMA17	16.771	8	8	76	0	150.81	0.865725	-0.208019	1.57234	0.00401632	1	50.7	6	6	By MS/MS	1.04431	0.82905	11.864	12	5	2296000000	1107900000	1188100000	58	6	6	By MS/MS	0.58251	0.85	9.3607	12	3	2476600000	1550700000	925900000	76	8	8	By MS/MS	0.903506	0.829118	28.352	18	6	1963400000	933290000
685	YDL111C	YDL111C	RRP42	29.055	6	6	28.7	0	32.051	1.05494	0.0771658	0.768629	0.455744		26	5	5	By MS/MS	1.21046	0.980296	9.5332	7	0	1175700000	651500000	524190000	23.4	4	4	By MS/MS	0.74581	1.101	11.999	6	0	1184600000	650710000	533930000	26	5	5	By MS/MS	1.20341	1.11326	12.349	7	1	543630000	284960000
686	YDL112W	YDL112W	TRM3	165.05	49	49	41.5	0	323.31	1.07458	0.103771	2.93976	0.222374		35.2	42	42	By MS/MS	1.35274	1.09185	16.684	52	7	10199000000	5396800000	4801900000	29.4	36	36	By MS/MS	0.73028	1.0704	18.748	43	9	3808700000	2076900000	1731800000	25.9	30	30	By MS/MS	1.15749	1.06199	31.475	40	4	3437500000	1756800000
687	YDL113C	YDL113C	ATG20	72.545	11	11	21.7	0	67.396	1.00169	0.00243407	0.0326007	0.945639		13.3	7	7	By MS/MS	1.28715	1.02976	14.005	9	1	395830000	219950000	175880000	18.8	9	9	By MS/MS	0.63253	0.95287	23.054	13	3	314940000	177690000	137250000	13.3	7	7	By MS/MS	1.13596	1.01137	13.562	9	0	156610000	84679000
688	YDL115C	YDL115C	IWR1	40.64	5	5	19	0	19.883	1.06897	0.096218	0.694581	0.486144		13.6	4	4	By MS/MS	1.25913	1.01384	7.697	5	1	178160000	100160000	78007000	4	2	2	By MS/MS	0.81398	1.1913	25.089	3	0	89843000	47688000	42155000	14.4	4	4	By MS/MS	1.097	0.993937	7.7624	6	0	119080000	61757000
689	YDL116W	YDL116W	NUP84	83.634	21	21	36.1	0	258.78	1.08065	0.111895	1.81795	0.214747		34	18	18	By MS/MS	1.3019	1.05948	26.01	42	3	2173200000	1219400000	953810000	30.6	16	16	By MS/MS	0.715	1.0558	37.441	31	4	1519700000	876120000	643540000	32.1	18	18	By MS/MS	1.2381	1.12917	22.247	27	6	882920000	534060000
690	YDL117W	YDL117W	CYK3	100.62	10	10	13.6	0	93.571	1.05029	0.0707937	0.655483	0.444275		12.3	9	9	By MS/MS	1.34918	1.09145	13.766	10	2	430440000	249810000	180630000	9.4	7	7	By MS/MS	0.65614	0.9605	36.793	8	1	404570000	242080000	162490000	8.8	7	7	By MS/MS	1.10683	1.04913	11.965	8	0	136660000	74052000
691	YDL119C	YDL119C	HEM25	34.203	5	5	16	0	8.111	0.994035	-0.00863164	0.0334673	0.863035		13	4	4	By MS/MS	1.21712	0.976372	11.168	5	0	193950000	105380000	88566000	13.4	4	4	By MS/MS	0.69254	1.0202	25.482	6	3	159710000	92404000	67311000	7.2	2	2	By MS/MS	0.939938	0.858001	13.624	4	1	35558000	16439000
692	YDL120W	YDL120W	YFH1	19.49	3	3	20.7	0	25.235	0.928276	-0.107374	2.2632	0.117314		20.7	3	3	By MS/MS	1.14571	0.911744	28.886	5	1	1059400000	579750000	479630000	20.7	3	3	By MS/MS	0.64357	0.93717	10.422	4	0	496580000	294620000	201960000	20.7	3	3	By MS/MS	0.9995	0.913493	4.0628	3	0	357290000	177010000
693	YDL121C	YDL121C		16.947	8	8	51	0	282.3	0.930566	-0.103819	2.20197	0.126949		51	7	7	By MS/MS	1.18611	0.945627	11.737	8	0	794550000	428900000	365650000	50.3	7	7	By MS/MS	0.61889	0.91634	26.616	9	1	874860000	531750000	343110000	31.5	6	6	By MS/MS	1.01192	0.91166	4.6425	10	2	493710000	222560000
694	YDL122W	YDL122W	UBP1	92.768	20	20	36.3	0	323.31	1.04203	0.059397	0.663743	0.653763		32.5	17	17	By MS/MS	1.26049	1.00291	8.1	28	11	2489900000	1381900000	1108000000	28.9	16	16	By MS/MS	0.71073	1.0574	9.8038	23	7	2313100000	1382100000	930980000	29.8	18	18	By MS/MS	1.20424	1.11583	16.024	25	6	1113500000	601300000
695	YDL124W	YDL124W		35.56	26	26	84.9	0	323.31	1.11302	0.154484	1.46921	0.0397224	1	82.7	25	25	By MS/MS	1.30733	1.06039	13.312	77	14	36814000000	20875000000	15939000000	78.2	25	25	By MS/MS	0.7558	1.1257	11.984	63	9	32405000000	18261000000	14144000000	84.6	25	25	By MS/MS	1.30412	1.20201	17.214	65	8	15929000000	8912700000
696	YDL125C	YDL125C	HNT1	17.679	7	7	58.2	0	166.71	1.05622	0.0789085	1.30122	0.378871		58.2	7	7	By MS/MS	1.34198	1.09794	8.7847	24	4	10343000000	5867500000	4475300000	58.2	7	7	By MS/MS	0.70535	1.0194	7.5594	26	1	10305000000	6041700000	4262900000	58.2	7	7	By MS/MS	1.15144	1.07551	4.7682	25	4	5596700000	2987500000
697	YDL126C	YDL126C	CDC48	91.995	56	56	73.7	0	323.31	0.99984	-0.000231321	0.0130518	0.955618		70.4	49	49	By MS/MS	1.24017	1.00317	9.4037	162	20	88757000000	49849000000	38908000000	66.6	47	47	By MS/MS	0.66391	0.98818	11.994	165	26	77409000000	46469000000	30939000000	67.2	49	49	By MS/MS	1.12212	1.0058	8.7879	161	13	44101000000	22983000000
698	YDL128W	YDL128W	VCX1	44.646	5	5	12.7	0	59.687	1.04096	0.0579209	1.7416	0.688212		12.7	5	5	By MS/MS	1.27392	1.01968	1.9121	6	2	1018500000	559360000	459090000	10.9	4	4	By MS/MS	0.72025	1.0628	10.024	6	1	623220000	365480000	257740000	12.7	5	5	By MS/MS	1.13136	1.04373	12.21	10	3	516560000	293490000
700	YDL130W-A	YDL130W-A	STF1	10.062	4	4	27.9	0	50.565	0.890893	-0.166676	1.59903	0.0192267	1	27.9	4	4	By MS/MS	1.10506	0.874891	1.4821	8	0	448900000	226420000	222480000	19.8	3	3	By MS/MS	0.59949	0.86395	7.3337	5	0	409920000	251990000	157930000	19.8	3	3	By MS/MS	0.989218	0.861326	2.0624	5	0	325540000	149800000
701	YDL131W	YDL131W	LYS21	48.594	33	10	77	0	323.31	0.777641	-0.362823	0.487493	0.00248173		75.2	29	8	By MS/MS	0.696961	0.523944	6.9429	21	0	15039000000	5945500000	9093000000	74.1	29	8	By MS/MS	0.85219	1.2591	9.5373	28	3	11828000000	6247500000	5580200000	70	31	10	By MS/MS	0.612295	0.561262	14.545	29	1	7022400000	2661400000
702	YDL132W	YDL132W	CDC53	93.943	36	36	52.3	0	323.31	1.08746	0.120965	2.46758	0.145516		48.3	34	34	By MS/MS	1.37548	1.10345	11.926	53	7	5355000000	3065300000	2289700000	49.2	32	32	By MS/MS	0.70677	1.0572	14.647	47	6	4659700000	2746700000	1912900000	39.4	25	25	By MS/MS	1.1932	1.10103	16.017	40	2	1659900000	921270000
703	YDL133W	YDL133W	SRF1	49.58	2	2	5.5	0.003096	1.9154	1.10674	0.146322	1.18116	0.500331		5.5	2	2	By MS/MS	1.44184	1.14615	16.808	4	1	8541700	5386100	3155600	2.7	1	1	By matching	0.80281	1.1758	NaN	1	0	8759900	5768100	2991800	5.5	2	2	By MS/MS	1.23732	1.11406	6.4563	2	0	5615600	3028800
704	YDL134C	YDL134C	PPH21	41.937	12	3	51.8	0	323.31	1.0239	0.0340803	0.171343	0.74805		51.8	12	3	By MS/MS	1.38303	1.08858	1.9138	6	2	559170000	319740000	239430000	46.9	11	2	By MS/MS	0.61881	0.9241	5.6064	3	0	406270000	248170000	158090000	40.1	10	1	By MS/MS	1.30163	1.14284	0.68549	2	0	93235000	51540000
705	YDL135C	YDL135C	RDI1	23.138	12	12	70.8	0	323.31	0.954663	-0.0669368	1.0577	0.36133		63.4	9	9	By MS/MS	1.14935	0.930406	10.528	18	1	3927000000	2110400000	1816600000	66.8	10	10	By MS/MS	0.62968	0.91914	12.961	20	2	3923000000	2380500000	1542500000	57.9	10	10	By MS/MS	1.0894	0.985125	9.9663	21	3	1906200000	997200000
706	YDL191W;YDL136W	YDL191W;YDL136W	RPL35B;RPL35A	13.909	12	12	50.8	0	323.31	1.05771	0.0809448	1.68486	0.301058		50.8	12	12	By MS/MS	1.31671	1.03593	7.0775	74	16	97276000000	54903000000	42372000000	50.8	12	12	By MS/MS	0.71748	1.0925	8.5642	66	12	78685000000	45750000000	32935000000	50.8	12	12	By MS/MS	1.1871	1.06521	5.135	69	12	41869000000	22343000000
707	YDL137W	YDL137W	ARF2	20.657	9	2	60.2	0	24.4	0.956043	-0.064852	0.712546	0.252607		60.2	9	2	By MS/MS	1.2411	1.01336	19.22	5	2	4646300000	2527200000	2119200000	60.2	9	2	By MS/MS	0.60806	0.88968	12.322	4	0	3409800000	1991700000	1418200000	60.2	9	2	By MS/MS	1.0692	0.967586	24.495	4	0	1145600000	597140000
709	YDL140C	YDL140C	RPO21	191.61	74	73	49.8	0	323.31	0.950995	-0.0724896	1.88129	0.517305		44.9	64	63	By MS/MS	1.19653	0.960707	22.878	112	15	18363000000	9643700000	8719800000	47.4	68	67	By MS/MS	0.63025	0.92889	18.766	120	19	15428000000	9087700000	6340000000	41.8	64	63	By MS/MS	1.06536	0.969838	36.962	115	12	7490600000	3931000000
710	YDL141W	YDL141W	BPL1	76.362	16	16	36.7	0	253.14	1.01844	0.0263556	0.373934	0.95621		31.9	14	14	By MS/MS	1.28419	1.04882	13.208	19	2	1907300000	1025000000	882310000	33.3	14	14	By MS/MS	0.67901	0.99835	10.923	19	3	1192600000	665000000	527560000	27.2	12	12	By MS/MS	1.1558	1.05606	12.999	19	2	517590000	274170000
712	YDL143W	YDL143W	CCT4	57.603	29	29	63.8	0	323.31	1.07347	0.102283	2.0325	0.18324		63.8	29	29	By MS/MS	1.36335	1.10305	6.7514	60	4	20762000000	11879000000	8882800000	63.8	28	28	By MS/MS	0.73881	1.0863	9.1838	57	3	16397000000	9440200000	6956300000	61.4	28	28	By MS/MS	1.16553	1.05704	12.178	61	5	8857400000	4754800000
713	YDL144C	YDL144C		39.782	12	12	47.2	0	128.81	0.956769	-0.0637569	0.757333	0.312603		47.2	12	12	By MS/MS	1.29569	1.03113	22.964	17	1	1261000000	651040000	609950000	47.2	12	12	By MS/MS	0.63506	0.93088	16.533	18	2	1131100000	678550000	452590000	47.2	12	12	By MS/MS	1.01343	0.935016	15.371	20	1	573140000	299470000
714	YDL145C	YDL145C	COP1	135.61	61	61	64.6	0	323.31	0.979728	-0.029547	0.698473	0.767404		64.4	59	59	By MS/MS	1.18958	0.960522	22.328	125	17	31590000000	17147000000	14443000000	63.9	59	59	By MS/MS	0.66104	0.97915	9.3095	117	25	26076000000	15617000000	10458000000	62.5	58	58	By MS/MS	1.10286	1.01512	9.1291	108	9	11293000000	5868600000
715	YDL146W	YDL146W	LDB17	56.549	4	4	10.6	0	10.893	0.918978	-0.121898	0.339125	0.207912		5.9	3	3	By MS/MS	1.09766	0.882612	17.69	4	1	191220000	98811000	92407000	5.9	3	3	By MS/MS	0.7297	1.0738	29.606	5	2	210470000	120750000	89718000	6.1	2	2	By MS/MS	1.16121	1.06762	19.557	2	0	78873000	39702000
716	YDL147W	YDL147W	RPN5	51.768	30	30	60.4	0	323.31	1.08487	0.117521	1.6692	0.159006		56.2	26	26	By MS/MS	1.3311	1.07741	21.605	41	4	10540000000	5984100000	4556100000	49.2	25	25	By MS/MS	0.7444	1.1061	22.407	39	5	9531100000	5295800000	4235200000	53.3	28	28	By MS/MS	1.15112	1.03356	30.114	48	10	5018500000	2684000000
717	YDL148C	YDL148C	NOP14	94.301	26	26	30.5	0	224.35	1.03888	0.0550268	0.694568	0.702014		30.2	25	25	By MS/MS	1.32919	1.07771	11.227	40	5	3859500000	2209900000	1649600000	26.7	22	22	By MS/MS	0.71811	1.066	16.183	35	3	2760400000	1586200000	1174200000	27.4	23	23	By MS/MS	1.12785	1.04408	13.546	39	5	1675700000	885580000
718	YDL149W	YDL149W	ATG9	115.4	2	2	2	0.0074941	1.31	0.78479	-0.349621	0.709895	0.0804384		0.9	1	1	By MS/MS	1.06195	0.847314	NaN	1	0	5064600	2022400	3042300	1.1	1	1	By MS/MS	NaN	NaN	NaN	0	0	0	0	0	0.9	1	1	By MS/MS	NaN	NaN	NaN	0	0	0	0
719	YDL150W	YDL150W	RPC53	46.667	16	16	38.4	0	271.04	1.06094	0.0853447	0.82209	0.391391		38.4	16	16	By MS/MS	1.36968	1.07167	8.3124	22	4	1531000000	898560000	632400000	34.1	15	15	By MS/MS	0.71221	1.0434	10.315	21	2	1195900000	707850000	488080000	34.6	14	14	By MS/MS	1.25309	1.14636	19.722	23	1	758490000	421070000
720	YDL153C	YDL153C	SAS10	70.259	13	13	23.8	0	261.36	1.09441	0.130153	1.40575	0.142526		18.4	9	9	By MS/MS	1.40449	1.12194	11.794	21	3	1666700000	973400000	693270000	17	7	7	By MS/MS	0.74011	1.081	10.439	16	3	813590000	458320000	355270000	23.8	13	13	By MS/MS	1.23713	1.15432	17.604	26	4	928770000	513180000
721	YDL156W	YDL156W	CMR1	59.155	7	7	16.3	0	16.59	0.907737	-0.139653	0.814656	0.242441		9.4	4	4	By MS/MS	1.27843	1.0318	20.301	4	1	158290000	89189000	69104000	8.6	4	4	By MS/MS	0.5921	0.88039	14.96	4	1	106940000	63082000	43855000	6.5	3	3	By MS/MS	1.01736	0.924385	6.7638	2	1	24258000	11732000
722	YDL157C	YDL157C		13.562	3	3	19.5	0	14.362	0.969493	-0.0446971	0.308273	0.388297		19.5	3	3	By MS/MS	1.19643	0.979624	8.5268	4	1	640750000	349210000	291540000	19.5	3	3	By MS/MS	0.69675	1.0363	16.055	4	1	554410000	310570000	243840000	19.5	3	3	By MS/MS	0.930406	0.865126	11.077	4	1	286810000	133620000
723	YDL160C	YDL160C	DHH1	57.543	26	26	54.3	0	323.31	0.922643	-0.116155	2.66454	0.314819		53.4	25	25	By MS/MS	1.15564	0.933184	8.9122	62	7	16098000000	8499200000	7598600000	48.8	23	23	By MS/MS	0.6318	0.9331	11.301	66	12	16081000000	9347800000	6732700000	49.8	24	24	By MS/MS	1.01836	0.92302	11.255	65	10	7003000000	3447800000
724	YDL160C-A	YDL160C-A	MHF2	9.0504	4	4	58.8	0	76.186	0.949975	-0.0740383	0.627521	0.409693		58.8	4	4	By MS/MS	1.10687	0.890552	14.959	6	0	194400000	106880000	87518000	58.8	4	4	By MS/MS	0.68941	1.0157	10.962	5	0	203290000	120520000	82770000	58.8	4	4	By MS/MS	0.971817	0.899119	15.473	8	2	106910000	50594000
725	YDL161W	YDL161W	ENT1	52.351	11	10	31.1	0	218.17	1.01722	0.0246272	0.480748	0.932527		29.1	10	9	By MS/MS	1.29678	1.0371	21.519	11	0	1198900000	671490000	527400000	27.5	10	9	By MS/MS	0.70128	1.0458	19.357	10	1	671890000	390270000	281610000	31.1	11	10	By MS/MS	1.06287	0.980392	21.41	12	2	463260000	233950000
726	YDL164C	YDL164C	CDC9	84.827	18	18	36.2	0	323.31	1.02095	0.0299184	1.25597	0.996992		30.6	16	16	By MS/MS	1.23816	1.012	13.392	16	1	1806600000	982140000	824460000	28.6	15	15	By MS/MS	0.68882	1.0098	21.314	18	2	2602800000	1494900000	1107900000	25.2	14	14	By MS/MS	1.11831	1.0219	16.131	21	5	757790000	388680000
727	YDL165W	YDL165W	CDC36	22.362	5	5	32.5	0	106.49	1.0371	0.0525567	0.800505	0.680914		32.5	5	5	By MS/MS	1.30159	1.04268	12.575	12	0	1247400000	717490000	529930000	32.5	5	5	By MS/MS	0.74138	1.0936	11.047	12	2	1223700000	708730000	514930000	32.5	5	5	By MS/MS	1.08606	1.00531	11.669	15	1	633910000	324420000
728	YDL166C	YDL166C	FAP7	22.723	10	10	61.9	0	92.845	1.00096	0.00139051	0.0211069	0.806064		39.6	7	7	By MS/MS	1.21865	0.975229	14.315	15	3	1423100000	732080000	690990000	52.8	8	8	By MS/MS	0.68282	0.9989	11.246	13	2	1099500000	638190000	461280000	43.7	6	6	By MS/MS	1.06514	0.986875	65.544	9	1	412640000	207330000
729	YDL167C	YDL167C	NRP1	79.298	10	10	20	0	88.463	1.03585	0.0508125	0.540392	0.77143		17	9	9	By MS/MS	1.35595	1.10552	13.669	13	1	930740000	525970000	404770000	17	9	9	By MS/MS	0.67116	0.9883	38.993	10	1	659980000	386700000	273280000	18.5	9	9	By MS/MS	1.16855	1.06243	17.06	13	2	383490000	205830000
730	YDL168W	YDL168W	SFA1	41.042	15	15	45.1	0	323.31	1.07004	0.0976595	1.17689	0.255706		45.1	15	15	By MS/MS	1.33976	1.07798	8.9985	26	4	7613800000	4355600000	3258100000	42.5	14	14	By MS/MS	0.74078	1.1022	11.138	24	5	7271200000	4075900000	3195300000	39.6	14	14	By MS/MS	1.07615	0.997805	13.027	29	4	4158600000	2168500000
731	YDL171C	YDL171C	GLT1	238.1	97	97	54.9	0	323.31	0.904215	-0.145263	1.70962	0.213655		50.7	88	88	By MS/MS	1.08021	0.868206	9.2825	193	34	59177000000	31505000000	27672000000	52	92	92	By MS/MS	0.61526	0.90344	15.537	182	30	57070000000	34177000000	22893000000	51.9	92	92	By MS/MS	0.967492	0.886525	28.143	191	23	23070000000	11523000000
732	YDL173W	YDL173W	PAR32	31.886	9	9	36.6	0	211.62	0.906836	-0.141086	2.11618	0.0387577	1	35.3	8	8	By MS/MS	1.10138	0.8923	14.652	16	1	2001700000	1007200000	994530000	36.6	9	9	By MS/MS	0.63762	0.92695	11.359	17	2	1845600000	1137400000	708150000	35.3	8	8	By MS/MS	1.01889	0.933445	7.8801	14	2	980980000	468950000
733	YDL174C	YDL174C	DLD1	65.292	26	26	52.8	0	323.31	1.06815	0.0951204	0.988795	0.270527		52.6	25	25	By MS/MS	1.40481	1.11987	17.333	46	2	7541700000	4433200000	3108500000	52.5	24	24	By MS/MS	0.70114	1.0328	10.089	45	4	7465200000	4431800000	3033400000	46.5	24	24	By MS/MS	1.23716	1.12159	11.233	47	8	3240900000	1806000000
734	YDL175C	YDL175C	AIR2	39.343	3	3	9.6	0	3.8975	1.11626	0.158673	0.232762	0.461251		0	0	0		NaN	NaN	NaN	0	0	0	0	0	7.3	2	2	By MS/MS	1.0403	1.5334	32.733	2	1	42627000	18752000	23876000	2.3	1	1	By MS/MS	0.927558	0.85492	NaN	1	0	2292800	1116400
736	YDL178W	YDL178W	DLD2	59.268	22	21	44.7	0	323.31	1.02707	0.0385373	0.649151	0.893552		41.1	20	19	By MS/MS	1.25205	1.00328	14.346	34	7	3799300000	2034300000	1765000000	40	20	19	By MS/MS	0.71785	1.0554	14.534	27	8	3498800000	1929300000	1569500000	35.1	19	18	By MS/MS	1.08436	0.990393	18.016	29	8	1545200000	793830000
738	YDL181W	YDL181W	INH1	9.87	6	6	42.4	0	45.33	1.09947	0.136813	1.04118	0.118049		23.5	4	4	By MS/MS	1.35707	1.05545	11.304	7	0	492930000	287730000	205200000	23.5	4	4	By MS/MS	0.74038	1.1001	11.731	10	1	317760000	182970000	134790000	32.9	5	5	By MS/MS	1.37845	1.22462	7.5313	8	1	407740000	226930000
739	YDL182W	YDL182W	LYS20	47.098	33	10	82	0	323.31	0.664391	-0.589896	0.449089	1.03182e-06		80.4	30	9	By MS/MS	0.401268	0.324939	8.8859	27	7	17395000000	4961600000	12434000000	79.2	30	9	By MS/MS	1.1009	1.6137	105.98	23	5	9706100000	4690500000	5015600000	74.8	29	8	By MS/MS	0.434688	0.395179	9.737	21	4	12133000000	3364700000
741	YDL185W	YDL185W	VMA1	118.64	74	74	70.4	0	323.31	0.942864	-0.084879	1.58138	0.453867		67.8	70	70	By MS/MS	1.15257	0.926098	7.0709	263	47	183050000000	96785000000	86260000000	66.4	68	68	By MS/MS	0.62017	0.91518	8.0201	269	57	174890000000	107140000000	67744000000	67.2	71	71	By MS/MS	1.04803	0.958222	10.493	221	25	83094000000	41629000000
742	YDL188C	YDL188C	PPH22	43.046	12	3	52.8	0	63.149	0.993994	-0.00869038	0.0544513	0.827661		52.8	12	3	By MS/MS	1.42345	1.06767	12.543	4	0	366590000	199660000	166920000	45.9	11	2	By MS/MS	0.61047	0.89475	0.30277	2	0	238910000	145500000	93411000	45.9	11	2	By MS/MS	1.13753	1.00896	4.4171	4	0	117310000	62039000
743	YDL189W	YDL189W	RBS1	51.956	8	8	18.6	0	136.36	1.00273	0.00393824	0.0792392	0.961742		14.4	7	7	By MS/MS	1.216	0.989805	17.783	8	1	379380000	196650000	182730000	18.6	8	8	By MS/MS	0.67956	0.99749	20.448	9	2	290130000	161640000	128490000	14.4	6	6	By MS/MS	1.09516	0.986096	15.926	9	2	174760000	84822000
744	YDL190C	YDL190C	UFD2	109.91	34	33	38.7	0	313.72	1.03827	0.0541773	0.348407	0.711542		38.7	34	33	By MS/MS	1.36362	1.10671	9.1469	48	6	3544400000	1984000000	1560400000	36.5	30	29	By MS/MS	0.67548	0.98873	22.841	43	6	2774600000	1579300000	1195300000	31.1	27	26	By MS/MS	1.26135	1.12627	15.809	34	6	1226700000	658070000
745	YDL192W	YDL192W	ARF1	20.529	9	2	60.2	0	190.61	1.01542	0.0220828	0.290716	0.918535		60.2	9	2	By MS/MS	1.18356	0.961354	6.4927	13	1	11317000000	6105800000	5211200000	60.2	9	2	By MS/MS	0.7045	1.0243	7.2628	13	0	11688000000	6790900000	4896800000	60.2	9	2	By MS/MS	1.14583	1.06233	11.992	8	1	4760500000	2440000000
746	YDL193W	YDL193W	NUS1	42.557	13	13	41.1	0	188.28	1.03934	0.055667	0.28679	0.714247		38.9	12	12	By MS/MS	1.32003	1.05677	19.308	19	3	896420000	484300000	412120000	38.1	12	12	By MS/MS	0.64826	0.93537	15.524	16	5	634230000	349310000	284910000	28.8	8	8	By MS/MS	1.29729	1.19441	8.7916	12	2	201090000	110700000
748	YDL195W	YDL195W	SEC31	138.72	44	44	48.6	0	323.31	0.996137	-0.00558392	0.309299	0.920745		46.9	43	43	By MS/MS	1.21985	0.987849	10.3	90	9	23430000000	12823000000	10607000000	46.7	42	42	By MS/MS	0.68204	1.0076	10.932	78	9	20039000000	11871000000	8167700000	45.4	40	40	By MS/MS	1.0724	0.988045	11.412	90	15	10949000000	5521000000
749	YDL198C	YDL198C	GGC1	33.215	19	19	64.3	0	144.69	0.666725	-0.584836	2.53965	1.94305e-11	1	64	18	18	By MS/MS	0.798276	0.648382	9.5122	29	7	6368800000	2863100000	3505700000	45	15	15	By MS/MS	0.51617	0.76115	7.4419	25	6	4679800000	3180100000	1499700000	47.3	15	15	By MS/MS	0.696282	0.64288	8.5153	31	6	2738900000	1185800000
750	YDL201W	YDL201W	TRM8	33.391	12	12	43.4	0	105.44	0.984491	-0.0225497	0.176089	0.527367		43.4	12	12	By MS/MS	1.28013	1.03522	44.938	23	1	3081500000	1726800000	1354800000	34.6	10	10	By MS/MS	0.67405	0.97706	17.678	18	1	1633000000	971420000	661600000	43.4	12	12	By MS/MS	1.12098	1.0323	37.067	24	2	1494600000	781480000
751	YDL202W	YDL202W	MRPL11	28.515	10	10	43	0	70.401	1.02387	0.0340293	0.289254	0.86076		37.3	9	9	By MS/MS	1.18673	0.942507	17.752	9	0	285890000	145400000	140490000	40.2	9	9	By MS/MS	0.68485	1.009	16.566	11	2	313910000	176790000	137120000	33.3	7	7	By MS/MS	1.2216	1.09079	9.7174	7	1	184260000	94962000
752	YDL203C	YDL203C	ACK1	69.37	6	6	10.6	0	13.535	1.0167	0.0238995	0.111703	0.926035		9.3	5	5	By MS/MS	1.07739	0.888336	60.601	6	3	309460000	121650000	187810000	7.7	4	4	By MS/MS	0.67494	0.98942	84.939	3	1	284540000	139220000	145320000	6.3	4	4	By MS/MS	1.15751	1.07792	8.5487	5	1	1339800000	671930000
753	YDL204W	YDL204W	RTN2	44.358	12	12	33.6	0	104.06	1.35898	0.442519	2.73354	1.45373e-07	1	23.9	8	8	By MS/MS	1.59208	1.28236	20.129	10	1	406980000	253040000	153940000	27.7	10	10	By MS/MS	0.87696	1.3023	19.015	16	4	570950000	311430000	259520000	29.8	10	10	By MS/MS	1.53367	1.4268	10.221	13	3	234060000	138920000
754	YDL205C	YDL205C	HEM3	36.674	14	14	51.1	0	190.25	1.03127	0.0444187	1.09869	0.823887		46.5	13	13	By MS/MS	1.2733	1.02108	12.995	21	4	2322300000	1091800000	1230500000	44.3	12	12	By MS/MS	0.72445	1.0642	9.5523	16	5	1820600000	949560000	871070000	44.3	12	12	By MS/MS	1.1258	1.03386	14.037	17	1	927970000	486440000
755	YDL207W	YDL207W	GLE1	62.073	11	11	26	0	129.5	0.998072	-0.00278467	0.0716735	0.889982		19.7	8	8	By MS/MS	1.20424	0.976658	12.58	9	2	400310000	225990000	174320000	22.7	8	8	By MS/MS	0.67443	0.99047	47.949	7	3	678210000	195110000	483100000	26	11	11	By MS/MS	1.10098	1.00707	16.879	13	3	234320000	116990000
756	YDL208W	YDL208W	NHP2	17.122	7	7	53.2	0	215.5	1.021	0.0299823	0.347852	0.996222		53.2	7	7	By MS/MS	1.33474	1.08	64.651	14	0	2749200000	1516400000	1232800000	53.2	6	6	By MS/MS	0.67353	0.99792	8.3274	17	2	2216500000	1329200000	887320000	30.8	5	5	By MS/MS	1.07633	1.04124	19.273	13	2	1182300000	606880000
757	YDL209C	YDL209C	CWC2	38.43	3	3	10.6	0.00025031	3.6503	0.960412	-0.0582753	0.500287	0.728792		3.2	1	1	By MS/MS	1.24805	0.981354	NaN	1	0	11022000	6212100	4809600	3.2	1	1	By MS/MS	0.60063	0.88582	NaN	1	1	19266000	12041000	7224600	8	2	2	By MS/MS	1.15405	1.03909	6.4225	2	1	8614600	4544600
758	YDL212W	YDL212W	SHR3	23.512	2	2	4.8	0	7.5246	0.963776	-0.0532296	1.55238	0.414312		4.8	2	2	By MS/MS	1.22263	0.974849	31.59	4	1	589450000	306880000	282560000	4.8	1	1	By MS/MS	0.63778	0.97565	9.9159	2	0	286660000	172160000	114490000	4.8	1	1	By MS/MS	1.05159	0.938086	3.861	2	0	291190000	145540000
759	YDL213C	YDL213C	NOP6	25.216	10	10	46.7	0	218.16	0.97706	-0.0334814	0.655544	0.444663		46.2	8	8	By MS/MS	1.21684	0.973615	3.449	25	5	4020600000	2145900000	1874700000	46.2	9	9	By MS/MS	0.66435	0.97974	4.6688	25	5	3044600000	1732000000	1312500000	46.7	9	9	By MS/MS	1.12008	1.01404	5.7814	22	3	1498200000	749410000
760	YDL215C	YDL215C	GDH2	124.33	34	34	35.5	0	323.31	0.894336	-0.161111	1.05089	0.0314071		30.9	28	28	By MS/MS	1.12323	0.904978	15.775	37	6	1995800000	1044700000	951090000	23.2	21	21	By MS/MS	0.5505	0.80418	17.083	25	7	1582500000	989440000	593070000	26.6	22	22	By MS/MS	1.09623	1.0002	33.696	28	8	686680000	337310000
761	YDL217C	YDL217C	TIM22	21.864	4	4	23.7	0	28.924	1.04768	0.067205	0.731866	0.609342		16.4	3	3	By MS/MS	1.30974	1.05745	4.112	3	0	248140000	138580000	109560000	16.4	3	3	By MS/MS	0.73861	1.0904	8.138	3	0	218510000	127870000	90639000	16.4	3	3	By MS/MS	1.06007	0.967773	15.084	2	1	32443000	16806000
762	YDL219W	YDL219W	DTD1	16.745	6	6	36.7	0	39.136	0.996246	-0.00542634	0.0324015	0.673051		36	5	5	By MS/MS	1.17686	0.940291	13.148	8	2	1069900000	589040000	480860000	36.7	6	6	By MS/MS	0.69571	1.0123	6.0891	8	0	923220000	535920000	387310000	36	5	5	By MS/MS	1.02982	0.93791	11.302	9	0	648580000	321690000
763	YDL220C	YDL220C	CDC13	104.9	3	3	4.5	0	7.4644	1.11635	0.158786	0.0747506	0.219899		4.5	3	3	By MS/MS	1.02225	0.825559	84.596	3	1	102050000	42756000	59291000	4.5	3	3	By MS/MS	1.987	2.8896	135.59	3	1	100440000	29120000	71319000	2.8	2	2	By MS/MS	0.646454	0.583192	112.25	2	2	26718000	8819200
764	YDL222C	YDL222C	FMP45	34.135	2	2	7.4	0	39.305	1.48651	0.571933	2.05802	2.25922e-06	1	7.4	2	2	By MS/MS	1.85086	1.49811	12.195	3	2	160330000	102830000	57500000	7.4	2	2	By MS/MS	0.86331	1.269	17.612	3	2	234040000	128920000	105130000	4.5	1	1	By MS/MS	1.92634	1.7418	NaN	1	0	61047000	38469000
765	YDL223C	YDL223C	HBT1	113.61	18	18	24.1	0	118.12	1.3142	0.394186	1.10905	1.68468e-08		21.7	16	16	By MS/MS	1.58687	1.2947	16.733	23	3	1179200000	145660000	1033500000	17.5	14	14	By MS/MS	0.80774	1.2006	16.394	21	3	1365300000	279810000	1085400000	17.3	13	13	By MS/MS	1.17328	1.09017	9.5021	21	1	157010000	81433000
766	YDL224C	YDL224C	WHI4	70.689	12	12	20.5	0	150.23	1.06906	0.0963398	1.52286	0.317311		19.4	11	11	By MS/MS	1.36095	1.08838	11.15	12	3	643020000	369020000	274010000	17.4	10	10	By MS/MS	0.70843	1.0392	20.023	11	1	604320000	362860000	241460000	20.5	11	11	By MS/MS	1.12857	1.03844	14.109	16	2	393470000	235960000
767	YDL225W	YDL225W	SHS1	62.629	29	29	51.4	0	268.34	1.01846	0.0263925	0.550739	0.968371		48.8	24	24	By MS/MS	1.21516	0.985804	25.185	33	10	4421800000	2844300000	1577500000	45.9	23	23	By MS/MS	0.68451	1.0062	27.446	30	5	3166800000	2009000000	1157900000	47.4	26	26	By MS/MS	1.13012	1.04993	22.399	34	5	1632700000	885760000
768	YDL226C	YDL226C	GCS1	39.296	24	24	86.1	0	323.31	1.0417	0.0589385	0.901717	0.544066		86.1	24	24	By MS/MS	1.36205	1.09974	9.5325	45	7	6582100000	3717400000	2864600000	81.2	22	22	By MS/MS	0.70813	1.0433	11.862	44	7	5751100000	3349400000	2401600000	81.8	21	21	By MS/MS	1.11758	1.01443	53.711	46	4	2881000000	1504300000
769	YDL229W	YDL229W	SSB1	66.601	43	3	68.7	0	323.31	1.06472	0.090474	0.554602	0.243349		68	40	3	By MS/MS	1.36521	1.08726	13.073	15	4	24809000000	14289000000	10520000000	67.9	37	3	By MS/MS	0.66799	0.97425	3.2828	17	5	30201000000	18148000000	12053000000	68.7	42	3	By MS/MS	1.30671	1.20621	132.63	15	5	12810000000	7031700000
770	YDL230W	YDL230W	PTP1	38.868	6	6	21.5	0	40.288	0.99986	-0.000201339	0.00107357	0.917483		18.8	5	5	By MS/MS	1.37332	1.10155	31.817	7	2	509090000	259600000	249490000	18.8	5	5	By MS/MS	0.63076	0.9262	20.089	7	0	341390000	200980000	140410000	18.8	5	5	By MS/MS	1.03802	0.940203	20.493	6	0	124830000	60979000
771	YDL234C	YDL234C	GYP7	87.305	18	18	31.1	0	179.45	1.00611	0.00879366	0.0500291	0.793036		24.7	13	13	By MS/MS	1.27235	1.04345	16.61	15	4	818840000	475580000	343270000	22.1	12	12	By MS/MS	0.61611	0.89085	17.291	14	3	742150000	498400000	243740000	18.5	10	10	By MS/MS	1.14144	1.03544	9.1874	15	2	271170000	146500000
772	YDL235C	YDL235C	YPD1	19.168	8	8	50.3	0	62.69	0.990722	-0.0134478	0.181359	0.601766		50.3	8	8	By MS/MS	1.29314	1.02733	11.434	15	1	3090700000	1676700000	1414000000	29.3	6	6	By MS/MS	0.6929	1.0198	7.4708	12	0	2560900000	1517400000	1043500000	40.7	7	7	By MS/MS	1.06054	0.965344	9.6077	14	1	1151900000	578200000
773	YDL236W	YDL236W	PHO13	34.624	18	18	63.8	0	323.31	1.0215	0.0306927	0.961716	0.825783		58.3	17	17	By MS/MS	1.25614	1.00501	10.081	33	9	7609100000	4162300000	3446800000	63.8	18	18	By MS/MS	0.69281	1.0199	37.819	31	12	6097500000	3391300000	2706200000	63.5	16	16	By MS/MS	1.13715	1.04925	9.6283	27	8	2919600000	1488800000
774	YDL237W	YDL237W	AIM6	44.382	13	13	47.7	0	131.76	1.02078	0.0296685	0.186563	1		39	10	10	By MS/MS	1.30416	1.05454	16.48	16	2	2941600000	1655400000	1286200000	35.9	10	10	By MS/MS	0.62893	0.93451	12.876	17	4	2611900000	1584200000	1027700000	35.4	9	9	By MS/MS	1.23713	1.12576	25.21	9	0	552060000	285490000
775	YDL238C	YDL238C	GUD1	55.203	3	3	8.4	0	7.298	1.49844	0.583465	0.312042	8.59817e-18		6.5	2	2	By MS/MS	1.20159	0.962094	13.998	2	0	45550000	25400000	20150000	1.8	1	1	By MS/MS	3.2759	4.8652	12.749	2	2	1235300000	214750000	1020500000	4.3	2	2	By MS/MS	0.516236	0.463995	116.4	2	1	267090000	39905000
776	YDL240W	YDL240W	LRG1	116.65	14	14	16.4	0	78.502	1.0047	0.00676124	0.0346587	0.992001		12.1	11	11	By MS/MS	1.26887	1.02191	12.91	12	1	489450000	262350000	227100000	12.8	11	11	By MS/MS	0.69972	1.0145	13.753	11	3	372090000	227310000	144780000	6.8	6	6	By MS/MS	0.985707	0.889838	18.186	6	0	42487000	21254000
777	YDR001C	YDR001C	NTH1	85.878	34	31	55.5	0	323.31	1.04049	0.0572618	0.464596	0.559403		46.3	28	25	By MS/MS	1.16248	0.952835	10.806	33	7	5282700000	2902400000	2380300000	49.8	29	26	By MS/MS	0.70703	1.0287	24.538	37	5	4355300000	2557400000	1797900000	47.7	29	26	By MS/MS	1.13738	1.0581	19.696	35	5	2433500000	1299200000
778	YDR002W	YDR002W	YRB1	22.953	9	9	48.3	0	323.31	0.986958	-0.0189401	0.152155	0.707248		48.3	9	9	By MS/MS	1.32151	1.02208	6.6924	37	2	10007000000	5457900000	4549200000	45.8	8	8	By MS/MS	0.60494	0.92816	9.6711	31	5	5394700000	3287800000	2106900000	48.3	9	9	By MS/MS	1.16687	1.05888	13.886	38	5	5641300000	3068100000
779	YDR003W	YDR003W	RCR2	24.211	3	3	28.1	0.0030864	1.8177	0.86499	-0.209245	0.366365	0.283308		13.8	2	2	By MS/MS	0.827335	0.659152	NaN	1	0	19459000	8694900	10764000	18.1	2	2	By MS/MS	0.6293	0.89557	1.8966	2	1	95678000	57291000	38387000	24.3	2	2	By MS/MS	1.33695	1.09635	31.335	2	0	27477000	16039000
780	YDR005C	YDR005C	MAF1	44.732	5	5	15.2	0	20.059	0.896539	-0.157562	0.501672	0.11333		10.9	4	4	By MS/MS	0.978474	0.781739	21.436	5	3	304180000	154310000	149870000	12.9	4	4	By MS/MS	0.72683	1.0614	15.91	5	1	203270000	115600000	87664000	5.1	2	2	By MS/MS	0.820816	0.752162	18.804	2	1	99282000	44927000
781	YDR006C	YDR006C	SOK1	101.08	16	16	19.3	0	64.228	0.978356	-0.0315689	0.206038	0.599445		15.6	13	13	By MS/MS	1.35452	1.09073	17.883	16	4	659980000	339820000	320160000	13.3	11	11	By MS/MS	0.61664	0.9028	13.044	18	4	476110000	281250000	194860000	10.5	9	9	By MS/MS	1.06139	0.949487	16.305	8	1	163800000	86736000
782	YDR011W	YDR011W	SNQ2	168.76	40	35	36.8	0	323.31	1.06984	0.0973918	0.915463	0.257241		35.6	38	34	By MS/MS	1.36502	1.11636	17.82	46	9	5487100000	3178800000	2308300000	31.4	35	30	By MS/MS	0.68751	1.0101	12.774	45	14	4604500000	2722700000	1881900000	28.3	31	28	By MS/MS	1.28154	1.14197	16.888	40	8	2112200000	1165000000
783	YDR012W	YDR012W	RPL4B	39.062	22	4	58.3	0	87.512	1.03195	0.0453726	0.541393	0.673743		58	19	3	By MS/MS	1.3482	1.09483	11.04	9	0	8161900000	4661300000	3500600000	58.3	22	4	By MS/MS	0.687	1.0298	14.021	11	2	5614600000	3316400000	2298100000	58.3	21	4	By MS/MS	1.13531	1.03514	5.8725	12	0	4136100000	2174400000
784	YDR013W	YDR013W	PSF1	24.203	3	3	15.9	0	19.732	0.947271	-0.0781503	0.367396	0.388798		15.9	3	3	By MS/MS	1.07149	0.863632	17.988	4	0	277690000	156110000	121580000	15.9	3	3	By MS/MS	0.75973	1.1277	10.058	3	0	156870000	88133000	68741000	15.9	3	3	By MS/MS	0.999201	0.904077	11.398	4	0	92916000	48301000
785	YDR014W	YDR014W	RAD61	74.721	2	2	2.9	0.0091079	1.2115	0.848419	-0.237151	0.460803	0.227375		1.7	1	1	By MS/MS	NaN	NaN	NaN	0	0	0	0	0	1.7	1	1	By MS/MS	0.63142	0.93704	NaN	1	0	13246000	9174000	4071800	0	0	0		NaN	NaN	NaN	0	0	0	0
786	YDR016C	YDR016C	DAD1	10.516	3	3	51.1	0	169	0.930115	-0.104519	0.867728	0.367206		26.6	1	1	By MS/MS	1.1024	0.896218	NaN	1	0	50282000	25096000	25186000	26.6	1	1	By MS/MS	0.64128	0.97409	NaN	1	0	31630000	18968000	12661000	51.1	3	3	By MS/MS	1.10153	0.9997	19.084	4	0	101180000	50151000
787	YDR017C	YDR017C	KCS1	119.55	19	19	22.2	0	114.46	1.02694	0.0383509	0.296514	0.827404		14.5	13	13	By MS/MS	1.45941	1.11486	15.256	16	3	1312800000	732820000	579980000	15.2	14	14	By MS/MS	0.65874	0.96523	10.93	15	3	1053500000	631860000	421650000	17.4	15	15	By MS/MS	1.16862	1.06367	9.2198	19	5	475580000	240030000
788	YDR019C	YDR019C	GCV1	44.468	16	16	43.5	0	323.31	1.16004	0.21418	0.982773	0.00630923		43.5	16	16	By MS/MS	1.36878	1.10852	11.19	43	6	9809800000	5600100000	4209700000	43.5	16	16	By MS/MS	0.81035	1.193	11.424	41	3	6737800000	3738700000	2999100000	43.5	16	16	By MS/MS	1.1091	1.00458	10.546	48	6	4060400000	2105900000
789	YDR020C	YDR020C	DAS2	26.595	6	6	32.8	0	32.242	1.02521	0.0359243	0.371702	0.731222		32.8	6	6	By MS/MS	1.18043	0.954563	31.822	7	1	356190000	188060000	168130000	32.8	6	6	By MS/MS	0.70542	1.0489	16.428	7	2	356290000	197770000	158530000	27.2	5	5	By MS/MS	1.11912	1.01796	23.009	6	1	160570000	85985000
790	YDR021W	YDR021W	FAL1	45.213	12	12	32.6	0	22.985	1.06816	0.0951303	0.998781	0.326519		23.3	8	8	By MS/MS	1.30071	1.07437	8.5504	9	4	535500000	321550000	213950000	12.8	5	5	By MS/MS	0.78393	1.153	13.289	8	3	371820000	219840000	151990000	18	7	7	By MS/MS	1.16606	1.01518	72.356	8	1	215240000	103960000
792	YDR023W	YDR023W	SES1	53.309	39	39	66.2	0	323.31	1.00349	0.00502912	0.653569	0.989973		65.6	34	34	By MS/MS	1.25521	1.006	8.5369	102	11	62956000000	35272000000	27684000000	65.6	35	35	By MS/MS	0.67867	0.99762	23.334	105	16	52474000000	31393000000	21081000000	66.2	38	38	By MS/MS	1.09754	1.00798	10.188	107	10	29489000000	15388000000
793	YDR027C	YDR027C	VPS54	101.52	11	11	14.5	0	64.755	0.993239	-0.00978759	0.089279	0.816189		9.2	7	7	By MS/MS	1.2439	1.00223	11.093	8	1	393750000	219390000	174360000	12.6	10	10	By MS/MS	0.72438	1.0649	20.632	10	1	544990000	311260000	233730000	9.3	8	8	By MS/MS	1.05069	0.96796	7.8265	9	3	254660000	128530000
794	YDR028C	YDR028C	REG1	112.61	32	32	34.4	0	309.04	1.05539	0.0777705	0.622593	0.450791		27.5	24	24	By MS/MS	1.44532	1.1409	28.839	33	6	1428800000	788340000	640450000	28	27	27	By MS/MS	0.67776	0.99425	16.534	35	6	1251100000	726630000	524470000	29.4	24	24	By MS/MS	1.21297	1.10661	25.726	32	7	588300000	316630000
795	YDR031W	YDR031W	MIX14	13.866	8	8	62	0	40.233	1.06128	0.0858087	0.827244	0.343898		52.1	6	6	By MS/MS	1.26432	1.02454	27.831	11	0	663050000	404980000	258070000	33.1	4	4	By MS/MS	0.70851	1.0493	12.428	6	1	572940000	342640000	230300000	56.2	7	7	By MS/MS	1.16345	1.01614	11.241	10	0	338880000	184040000
796	YDR032C	YDR032C	PST2	20.965	8	8	78.8	0	323.31	0.919885	-0.120474	1.46503	0.298091		78.8	8	8	By MS/MS	1.18132	0.964227	16.061	21	1	14545000000	7757000000	6787700000	78.8	8	8	By MS/MS	0.59622	0.86751	8.377	23	5	15866000000	9834800000	6030900000	59.6	7	7	By MS/MS	1.00471	0.938262	17.673	20	2	5281200000	2644000000
797	YDR033W	YDR033W	MRH1	36.19	5	3	17.8	0	78.832	0.881991	-0.181164	1.74893	0.124138		15.6	4	2	By MS/MS	1.07869	0.87558	2.2907	15	1	12529000000	6417000000	6112500000	15.6	4	2	By MS/MS	0.59145	0.87584	5.2731	17	1	13576000000	8396300000	5179300000	17.8	5	3	By MS/MS	1.03849	0.947149	19.021	19	2	5253900000	2671200000
798	YDR034C	YDR034C	LYS14	89.396	6	6	8.9	0.000249	3.3888	1.10976	0.150244	0.405255	0.176683		5.3	4	4	By MS/MS	1.3541	1.10005	9.8822	5	1	81816000	49752000	32064000	8.9	6	6	By MS/MS	0.57605	0.85396	20.049	6	1	352520000	220920000	131600000	1	1	1	By MS/MS	1.50695	1.42481	NaN	1	0	4604200	2971600
800	YDR035W	YDR035W	ARO3	41.069	22	20	68.1	0	323.31	0.812604	-0.299375	2.41318	0.000440138	1	65.1	18	16	By MS/MS	0.954563	0.769942	9.3152	38	2	11047000000	5565200000	5481800000	65.1	20	18	By MS/MS	0.57847	0.85282	7.8768	43	7	9520400000	6012100000	3508200000	57.8	18	16	By MS/MS	0.869716	0.786473	7.2964	47	3	5421600000	2515800000
801	YDR036C	YDR036C	EHD3	56.288	14	14	29	0	65.026	1.07986	0.110846	1.12055	0.228634		29	14	14	By MS/MS	1.42867	1.10776	14.257	17	4	1680000000	975320000	704700000	28.8	13	13	By MS/MS	0.66491	0.99517	14.26	15	4	1248100000	678690000	569460000	20.4	9	9	By MS/MS	1.25924	1.13631	10.815	17	3	596840000	326790000
802	YDR037W	YDR037W	KRS1	67.958	47	47	72.4	0	323.31	0.964599	-0.0519991	0.816827	0.63146		70.4	42	42	By MS/MS	1.22803	0.988924	19.683	188	17	99643000000	53026000000	46617000000	70.2	41	41	By MS/MS	0.64731	0.95609	6.4897	177	15	79387000000	43893000000	35494000000	66.7	44	44	By MS/MS	1.10843	0.997506	8.0203	166	21	42645000000	21595000000
803	YDR039C;YDR040C;YDR038C	YDR039C;YDR040C;YDR038C	ENA5;ENA2;ENA1	120.32	27	27	32.7	0	323.31	0.933236	-0.0996856	1.29629	0.11743		27.6	22	22	By MS/MS	1.25393	0.974944	14.526	37	4	2613600000	1448700000	1164900000	25.8	21	21	By MS/MS	0.61239	0.91548	18.916	37	1	1984300000	1192300000	792020000	29.8	24	24	By MS/MS	1.05959	0.959049	13.158	40	2	1041700000	518750000
804	YDR041W	YDR041W	RSM10	23.424	5	5	23.2	0	35.419	0.947001	-0.0785618	0.711624	0.247352		17.2	4	4	By MS/MS	1.2268	0.978761	3.9666	5	0	361170000	196550000	164620000	23.2	5	5	By MS/MS	0.58398	0.87262	17.74	6	1	523820000	310680000	213140000	23.2	4	4	By MS/MS	1.00993	0.928764	14.435	6	0	192890000	100870000
805	YDR044W	YDR044W	HEM13	37.711	17	17	62.5	0	323.31	0.86274	-0.213003	2.40887	0.0108371	1	62.5	17	17	By MS/MS	1.0382	0.826993	6.5939	29	3	4641900000	2371500000	2270300000	52.7	14	14	By MS/MS	0.57384	0.84723	9.8892	22	4	3708500000	2351800000	1356700000	55.8	14	14	By MS/MS	0.969744	0.891822	13.097	28	2	1970800000	973100000
806	YDR045C	YDR045C	RPC11	12.513	4	4	41.8	0	98.477	1.10559	0.144816	0.821158	0.0969629		40.9	3	3	By MS/MS	1.26833	1.02335	17.716	5	3	366350000	200280000	166070000	24.5	2	2	By MS/MS	0.72654	1.073	10.654	3	0	259970000	155180000	104790000	25.5	3	3	By MS/MS	1.40304	1.28997	63.286	5	1	236050000	131220000
807	YDR046C	YDR046C	BAP3	67.364	8	7	11.6	0	25.866	0.999331	-0.000965553	0.00324405	0.872541		8.3	6	5	By MS/MS	1.15721	0.9243	12.23	5	1	202280000	104570000	97708000	8.1	6	5	By MS/MS	0.81994	1.2091	21.751	7	3	260040000	148740000	111300000	9.4	7	6	By MS/MS	1.03703	0.986291	23.142	6	1	82095000	38337000
808	YDR047W	YDR047W	HEM12	41.349	11	11	27.6	0	109.85	1.05202	0.0731583	0.86762	0.489329		27.6	11	11	By MS/MS	1.26574	1.02749	9.8528	18	5	1721900000	937360000	784500000	27.6	10	10	By MS/MS	0.67905	0.99761	9.1118	16	3	1456300000	815390000	640870000	23.2	9	9	By MS/MS	1.1656	1.06684	8.2726	14	3	709770000	356850000
809	YDR049W	YDR049W	VMS1	72.733	13	13	19.3	0	183.69	1.05824	0.0816675	0.747822	0.419614		17.7	12	12	By MS/MS	1.37682	1.07471	17.566	15	4	1492100000	833300000	658780000	15.8	10	10	By MS/MS	0.65759	0.98049	19.395	16	5	1780000000	1101400000	678650000	15.3	10	10	By MS/MS	1.24594	1.14492	50.019	12	1	235520000	129070000
810	YDR050C	YDR050C	TPI1	26.795	22	22	95.2	0	323.31	1.04813	0.0678175	0.39215	0.394408		95.2	22	22	By MS/MS	1.35386	1.06002	20.052	75	13	71874000000	40628000000	31246000000	95.2	21	21	By MS/MS	0.69288	1.0422	14.721	59	5	45326000000	26325000000	19001000000	55.6	15	15	By MS/MS	1.01772	0.928074	12.179	42	2	10892000000	5442500000
811	YDR051C	YDR051C	DET1	39.172	11	11	40.1	0	200.56	1.06567	0.0917595	1.11989	0.345		37.4	10	10	By MS/MS	1.28079	1.01737	5.7896	16	2	1772300000	992510000	779780000	36.2	10	10	By MS/MS	0.74435	1.114	33.861	17	1	1513000000	823180000	689860000	40.1	11	11	By MS/MS	1.12006	1.02825	17.412	16	5	832160000	442990000
812	YDR054C	YDR054C	CDC34	34.064	6	6	21.7	0	20.944	1.05705	0.0800369	0.365274	0.380637		21.4	5	5	By MS/MS	1.57881	1.26765	41.56	6	1	401690000	250000000	151700000	21.4	5	5	By MS/MS	0.67002	0.98167	46.083	8	3	374300000	208120000	166180000	17.6	5	5	By MS/MS	1.08748	0.984349	29.657	7	3	233740000	124040000
813	YDR055W	YDR055W	PST1	45.776	8	8	23.4	0	149.57	1.02525	0.0359783	0.136264	0.952688		23.4	8	8	By MS/MS	1.19822	0.951384	17.942	9	1	782170000	453130000	329050000	21.8	7	7	By MS/MS	0.81374	1.2068	22.975	8	1	655440000	419870000	235570000	21.6	6	6	By MS/MS	0.988533	0.896539	7.5157	7	2	227370000	112250000
814	YDR056C	YDR056C	EMC10	22.769	4	4	22	0	34.227	1.06129	0.0858242	0.65235	0.343802		22	4	4	By MS/MS	1.216	0.966557	31.403	5	0	460630000	251010000	209630000	22	4	4	By MS/MS	0.76003	1.1369	22.429	5	0	353430000	192170000	161260000	22	3	3	By MS/MS	1.10257	1.02595	5.2464	5	1	223700000	108540000
815	YDR057W	YDR057W	YOS9	61.257	8	8	20.5	0	105.67	1.02216	0.031622	0.306487	0.770673		18.8	7	7	By MS/MS	1.23841	0.996016	34.068	10	3	373470000	192030000	181440000	15.5	6	6	By MS/MS	0.69174	1.0123	11.305	8	2	347220000	191010000	156210000	14.4	6	6	By MS/MS	1.08643	0.976181	17.896	9	2	177890000	92465000
816	YDR060W	YDR060W	MAK21	116.68	35	35	41.2	0	323.31	1.02497	0.0355862	0.549443	0.774048		37.4	30	30	By MS/MS	1.30947	1.06022	14.155	54	9	6299000000	3429800000	2869100000	37.7	32	32	By MS/MS	0.69707	1.0256	24.988	58	12	5152500000	2962300000	2190100000	34	31	31	By MS/MS	1.19144	1.04399	8.1958	51	8	2161700000	1149500000
817	YDR061W	YDR061W		61.191	17	17	37.8	0	229.63	0.995925	-0.00589096	0.0317577	0.669249		33	14	14	By MS/MS	1.13595	0.901469	15.147	15	5	848310000	441440000	406870000	25.6	12	12	By MS/MS	0.75204	1.098	8.0245	17	7	1089700000	612250000	477500000	17.6	8	8	By MS/MS	1.06905	0.964413	17.646	9	2	273760000	139210000
818	YDR062W	YDR062W	LCB2	63.11	19	19	40.5	0	242.41	0.958911	-0.0605305	1.10959	0.40028		38.1	17	17	By MS/MS	1.22815	0.992556	11.846	41	8	4657700000	2498300000	2159400000	38.5	18	18	By MS/MS	0.6444	0.96227	12.438	37	4	4093700000	2475600000	1618100000	40.1	18	18	By MS/MS	1.08117	0.963298	15.238	36	5	1898000000	971530000
819	YDR063W	YDR063W	AIM7	17.13	4	4	28.2	0	9.3209	0.912935	-0.131416	0.549298	0.0618747		28.2	4	4	By MS/MS	1.16234	0.951565	16.118	9	6	852910000	462030000	390880000	28.2	4	4	By MS/MS	0.72775	1.0657	17.87	7	3	612370000	358670000	253700000	21.5	3	3	By MS/MS	0.987557	0.89815	17.221	5	2	228670000	119370000
820	YDR064W	YDR064W	RPS13	17.029	11	11	64.9	0	55.783	1.06062	0.084907	1.07782	0.276042		64.9	11	11	By MS/MS	1.32027	1.07286	8.2547	74	18	106740000000	60799000000	45944000000	64.2	10	10	By MS/MS	0.72316	1.0599	9.6265	77	21	91121000000	53047000000	38074000000	58.3	9	9	By MS/MS	1.20664	1.1152	5.1084	76	15	45107000000	24183000000
821	YDR065W	YDR065W	RRG1	42.829	3	3	9.3	0	5.631	1.01053	0.0151178	0.0552689	0.994687		5.8	2	2	By MS/MS	1.3596	1.11151	10.951	2	0	27601000	15627000	11974000	9.3	3	3	By MS/MS	0.72135	1.0772	12.278	3	0	36639000	19922000	16717000	1.9	1	1	By MS/MS	1.14982	1.04002	NaN	1	1	14569000	9695000
822	YDR066C	YDR066C	RTR2	22.541	2	2	12.2	0	3.6595	0.905121	-0.143817	0.790234	0.448332		5.1	1	1	By MS/MS	0.997705	0.814399	NaN	1	0	7423900	3984600	3439400	5.1	1	1	By MS/MS	0.68323	1.013	NaN	1	0	15147000	8415600	6731400	12.2	2	2	By MS/MS	0.914244	0.8371	NaN	1	1	2433500	1099600
823	YDR067C	YDR067C	OCA6	26.024	3	3	16.1	0	12.855	1.06671	0.093169	0.827087	0.502469		11.6	2	2	By MS/MS	1.27704	1.01811	10.389	3	0	145700000	79531000	66173000	16.1	3	3	By MS/MS	0.66522	0.99702	23.01	4	2	92423000	56374000	36049000	16.1	3	3	By MS/MS	1.25983	1.13926	6.6643	3	2	60155000	35417000
824	YDR068W	YDR068W	DOS2	35.964	14	14	52.9	0	173.34	1.02608	0.0371399	0.647225	0.720198		31.3	7	7	By MS/MS	1.28177	1.03556	6.407	10	1	499190000	271710000	227490000	39.4	10	10	By MS/MS	0.66491	0.97597	25.131	12	4	480990000	279440000	201540000	33.2	7	7	By MS/MS	1.14952	1.04552	8.8521	9	0	220740000	115290000
825	YDR069C	YDR069C	DOA4	105.19	6	6	6.9	0	11.463	0.99703	-0.0042914	0.0157665	0.889051		4.5	4	4	By MS/MS	1.22237	0.986485	18.595	4	0	132240000	68841000	63397000	3.7	3	3	By MS/MS	0.7249	1.0622	27.992	3	0	97008000	56224000	40783000	5.7	5	5	By MS/MS	0.953107	0.843668	31.896	5	1	63159000	29044000
826	YDR070C	YDR070C	FMP16	10.845	6	6	41.9	0	10.884	1.23042	0.299154	0.703018	0.00427114		22.6	2	2	By MS/MS	1.51593	1.21372	10.474	2	0	235370000	133950000	101420000	32.3	4	4	By MS/MS	0.84371	1.2462	10.205	4	1	176140000	94193000	81949000	41.9	6	6	By MS/MS	1.84118	1.67524	45.822	6	1	303360000	190930000
827	YDR071C	YDR071C	PAA1	21.947	16	16	85.9	0	278.11	0.991311	-0.012591	0.280222	0.875332		85.9	16	16	By MS/MS	1.21838	0.987264	12.56	40	4	19025000000	10261000000	8764200000	85.9	16	16	By MS/MS	0.68251	1.0027	29.821	35	7	12675000000	7610800000	5064100000	85.9	16	16	By MS/MS	1.06415	0.960154	8.9079	40	9	6652700000	3395300000
828	YDR072C	YDR072C	IPT1	60.873	4	4	8.7	0	6.5539	0.889762	-0.168509	0.820065	0.380502		3.4	2	2	By matching	1.17994	0.934143	20.531	3	0	17620000	9882800	7737000	6.5	3	3	By MS/MS	0.65328	0.96042	5.9367	2	0	18831000	11368000	7463600	5.7	3	3	By MS/MS	1.0537	0.941974	27.181	2	0	9178300	3732100
829	YDR073W	YDR073W	SNF11	18.667	3	3	23.1	0	18.831	1.07807	0.108456	0.193423	0.630244		23.1	3	3	By MS/MS	1.48538	1.21395	12.366	3	0	83389000	48141000	35248000	23.1	3	3	By MS/MS	0.65557	0.95741	27.958	3	0	53730000	31076000	22654000	0	0	0		NaN	NaN	NaN	0	0	0	0
830	YDR074W	YDR074W	TPS2	102.98	42	42	54.8	0	323.31	0.99114	-0.0128387	0.074172	0.758649		52.5	40	40	By MS/MS	1.14596	0.928074	15.116	67	6	10593000000	5603600000	4989200000	48.2	38	38	By MS/MS	0.65008	0.94707	9.0398	65	14	10652000000	6547900000	4104400000	41.1	32	32	By MS/MS	1.04033	0.984252	17.017	57	7	4329200000	2157000000
831	YDR075W	YDR075W	PPH3	35.264	9	9	29.9	0	4.3171	0.945288	-0.0811739	0.284805	0.373855		11.7	4	4	By MS/MS	1.25794	1.00594	10.675	5	1	281030000	153920000	127110000	14.3	5	5	By MS/MS	0.75447	1.1076	27.302	5	0	257270000	138060000	119210000	25	7	7	By MS/MS	1.00898	0.931445	30.93	6	1	161420000	77898000
832	YDR079C-A	YDR079C-A	TFB5	8.2324	3	3	56.9	0	25.849	1.08265	0.114565	0.86661	0.322122		56.9	3	3	By MS/MS	1.34302	1.11188	14.923	6	0	219840000	126220000	93620000	56.9	3	3	By MS/MS	0.80224	1.1712	18.134	5	1	127630000	73768000	53858000	56.9	3	3	By MS/MS	1.18192	1.08506	15.142	6	2	129750000	70547000
833	YDR079W	YDR079W	PET100	13.187	3	3	28.8	0.0002495	3.5039	1.03182	0.0451952	0.537428	0.77307		28.8	3	3	By MS/MS	1.24991	1.01402	0.49138	4	0	263770000	142980000	120790000	28.8	3	3	By MS/MS	0.68857	1.0028	8.5643	4	0	207910000	117270000	90641000	6.3	1	1	By MS/MS	1.22569	1.10993	NaN	1	0	48841000	26686000
834	YDR080W	YDR080W	VPS41	113.41	13	13	14.4	0	50.231	1.03556	0.0504086	0.649414	0.776248		13.6	12	12	By MS/MS	1.3346	1.05583	17.207	13	3	1940400000	1036800000	903620000	9.7	8	8	By MS/MS	0.67525	1.0027	13.258	9	1	378360000	227660000	150700000	6.9	6	6	By MS/MS	1.18076	1.09447	10.354	7	1	136270000	75347000
835	YDR081C	YDR081C	PDC2	103.94	8	8	9	0	37.105	0.991249	-0.0126812	0.0527101	0.838895		6.6	6	6	By MS/MS	1.35272	1.07008	11.036	10	1	124590000	71966000	52620000	5.3	5	5	By MS/MS	0.73002	1.071	15.841	6	3	140520000	83784000	56735000	8.1	7	7	By MS/MS	0.936505	0.843526	15.594	9	1	97765000	46723000
836	YDR083W	YDR083W	RRP8	45.985	16	16	40.8	0	83.425	1.06736	0.0940407	0.795552	0.329385		37.8	15	15	By MS/MS	1.36618	1.09004	7.3803	23	5	1954100000	1177000000	777130000	29.8	10	10	By MS/MS	0.72885	1.0758	7.1986	17	4	1130600000	660750000	469840000	34.2	12	12	By MS/MS	1.24231	1.14331	22.852	17	3	612680000	332590000
837	YDR084C	YDR084C	TVP23	23.148	3	3	14.1	0	16.804	0.951852	-0.071191	0.353494	0.290175		14.1	3	3	By MS/MS	1.13152	0.910084	29.876	4	1	380120000	201590000	178530000	14.1	3	3	By MS/MS	0.60619	0.89717	3.6026	4	0	483490000	317950000	165530000	9	2	2	By MS/MS	0.975991	0.893256	15.695	3	1	98018000	47365000
838	YDR086C	YDR086C	SSS1	8.9435	3	3	31.2	0	5.5198	0.983962	-0.0233252	0.825717	0.671098		31.2	3	3	By MS/MS	1.17737	0.967867	4.5051	6	0	7223400000	3908200000	3315200000	31.2	3	3	By MS/MS	0.68132	0.99913	4.7532	6	0	7739100000	4702600000	3036500000	31.2	3	3	By MS/MS	1.06848	0.997407	3.0588	5	0	3164000000	1607500000
839	YDR087C	YDR087C	RRP1	33.202	11	11	39.9	0	66.727	1.0624	0.0873301	0.83561	0.384305		39.9	11	11	By MS/MS	1.40455	1.14443	18.259	16	2	1964900000	1161600000	803320000	39.9	11	11	By MS/MS	0.71341	1.0883	22.829	18	6	1999600000	1182800000	816790000	30.2	7	7	By MS/MS	1.11337	0.994233	13.624	10	0	719760000	377920000
840	YDR088C	YDR088C	SLU7	44.636	5	5	12	0	26.47	1.10981	0.150318	0.419043	0.248082		12	5	5	By MS/MS	1.2026	0.987557	18.047	5	0	175820000	95939000	79880000	9.9	4	4	By MS/MS	0.72229	1.0504	10.106	3	0	159050000	101290000	57757000	12	5	5	By MS/MS	1.07455	0.975039	28.615	5	0	68631000	33801000
841	YDR089W	YDR089W	VTC5	98.711	13	13	18.4	0	170.94	1.03312	0.0470118	0.302386	0.8171		18.2	12	12	By MS/MS	1.30422	1.05823	14.491	14	2	1026600000	586830000	439800000	16.6	11	11	By MS/MS	0.68494	1.0067	16.88	14	4	759300000	430530000	328770000	15	10	10	By MS/MS	1.23362	1.14388	17.204	13	5	408870000	213760000
843	YDR091C	YDR091C	RLI1	68.34	34	34	54.1	0	323.31	1.02647	0.037689	1.50071	0.665191		50.7	29	29	By MS/MS	1.26346	1.02279	12.426	68	6	34206000000	18801000000	15405000000	51.8	29	29	By MS/MS	0.69209	1.0283	11.847	68	10	31719000000	18728000000	12991000000	51.8	31	31	By MS/MS	1.13876	1.04447	19.633	67	6	15296000000	7986800000
844	YDR092W	YDR092W	UBC13	17.468	4	4	28.8	0	43.573	0.951468	-0.0717734	1.20661	0.219516		28.8	4	4	By MS/MS	1.17912	0.951294	6.4264	9	0	3357300000	1771700000	1585600000	28.8	4	4	By MS/MS	0.65643	0.96029	5.8294	12	3	3025400000	1828600000	1196800000	28.8	4	4	By MS/MS	1.08428	0.986972	11.801	7	0	1193700000	606510000
845	YDR093W	YDR093W	DNF2	182.62	22	16	15.9	0	49.303	1.00464	0.00667919	0.031294	0.991121		12	18	13	By MS/MS	1.12052	0.903179	17.23	14	7	826010000	461340000	364670000	8.3	12	7	By MS/MS	0.64057	0.97379	8.8555	8	3	356300000	205900000	150400000	10.2	15	11	By MS/MS	1.2492	1.14114	35.015	10	2	279580000	148920000
846	YDR096W	YDR096W	GIS1	99.48	10	9	14.4	0	33.593	1.00657	0.00944807	0.0858671	0.947534		8.9	7	6	By MS/MS	1.16745	0.953562	17.546	6	1	277410000	153530000	123870000	12.2	9	8	By MS/MS	0.6776	1.0045	6.8331	9	2	182550000	105840000	76704000	4.4	4	3	By MS/MS	1.17203	0.990491	9.2303	3	0	89678000	45865000
847	YDR097C	YDR097C	MSH6	140.08	35	35	32.7	0	224.82	1.02226	0.031758	0.46378	0.97485		27.7	30	30	By MS/MS	1.24833	1.01426	22.113	42	8	2347600000	1294300000	1053300000	26.6	29	29	By MS/MS	0.66732	1.0021	38.128	41	10	2689700000	1490400000	1199300000	26.8	27	27	By MS/MS	1.07852	0.992457	23.32	34	5	943720000	479660000
848	YDR098C	YDR098C	GRX3	32.481	6	4	20.4	0	43.967	1.08415	0.116567	0.942285	0.199952		20.4	6	4	By MS/MS	1.41975	1.15587	31.993	6	0	1864400000	1013800000	850540000	20.4	6	4	By MS/MS	0.68927	1.023	9.9984	4	2	1245500000	707200000	538310000	17.9	5	4	By MS/MS	1.08419	1.01244	7.3495	9	3	1066700000	550340000
849	YDR099W	YDR099W	BMH2	31.061	20	5	62.3	0	138.77	0.901375	-0.149801	2.17651	0.0657063		62.3	19	5	By MS/MS	1.08237	0.873667	2.3451	17	2	5882500000	3023700000	2858800000	62.3	19	5	By MS/MS	0.60742	0.90542	4.5851	23	7	6033900000	3709700000	2324200000	62.3	19	5	By MS/MS	0.959325	0.888889	14.661	17	3	5327600000	2571000000
850	YDR101C	YDR101C	ARX1	65.212	26	26	58.2	0	323.31	1.00015	0.000213054	0.00181609	0.871973		56.8	24	24	By MS/MS	1.23295	0.995818	12.633	38	5	7901700000	4306000000	3595700000	52.1	23	23	By MS/MS	0.73177	1.0699	29.505	35	4	7422900000	4235000000	3187900000	43.2	22	22	By MS/MS	1.10802	0.996612	12.49	30	2	3332100000	1729400000
851	YDR103W	YDR103W	STE5	102.73	11	11	15.3	0	25.258	0.96618	-0.0496354	0.187067	0.546716		11.5	8	8	By MS/MS	1.37391	1.10763	15.2	9	1	376750000	220810000	155940000	9.4	7	7	By MS/MS	0.61715	0.90947	24.417	7	2	179620000	105390000	74230000	9.3	7	7	By MS/MS	1.16035	1.05357	12.362	7	2	119540000	65873000
852	YDR107C	YDR107C	TMN2	76.346	9	8	16.7	0	18.302	0.970036	-0.0438892	0.385452	0.581995		11.9	7	6	By MS/MS	1.17313	0.953653	13.492	5	1	287910000	163230000	124680000	10.9	6	5	By MS/MS	0.70155	1.0181	17.727	7	0	372620000	214570000	158050000	12.2	7	6	By MS/MS	1.12178	1.02181	17.702	9	2	165570000	81766000
853	YDR108W	YDR108W	TRS85	80.494	8	8	15	0	29.769	1.04375	0.0617712	0.46584	0.648357		15	8	8	By MS/MS	1.27574	1.0519	9.9248	9	2	198300000	112980000	85317000	15	8	8	By MS/MS	0.64044	0.94439	26.736	10	1	170470000	101620000	68855000	11.3	6	6	By MS/MS	1.23703	1.13639	16.753	7	1	66516000	36652000
854	YDR109C	YDR109C		79.16	7	7	10.5	0	19.365	0.999455	-0.000785893	0.00945289	0.873828		7.6	5	5	By MS/MS	1.24468	0.994036	20.532	6	1	242910000	130580000	112330000	10.5	7	7	By MS/MS	0.70705	1.055	13.371	7	1	185020000	110040000	74976000	7.6	5	5	By MS/MS	1.0665	0.973141	6.1573	5	1	86918000	45291000
855	YDR110W	YDR110W	FOB1	65.318	4	4	12	0	79.887	0.877256	-0.18893	0.419963	0.0617011		10.2	3	3	By MS/MS	1.29467	0.977899	56.496	3	1	372400000	144440000	227960000	10.1	3	3	By MS/MS	0.71541	1.0647	14.787	3	1	186600000	113820000	72788000	5.8	2	2	By MS/MS	0.669165	0.602845	59.361	2	1	80896000	25005000
856	YDR111C	YDR111C	ALT2	56.769	11	11	24.3	0	31.411	1.07754	0.107746	1.01845	0.225641		18.9	8	8	By MS/MS	1.31096	1.04709	18.091	11	4	559180000	317200000	241980000	20.9	9	9	By MS/MS	0.78054	1.1571	24.205	10	2	356420000	195890000	160520000	17.2	7	7	By MS/MS	1.0746	1.00435	17.379	9	1	239190000	120890000
857	YDR116C	YDR116C	MRPL1	30.996	9	9	44.6	0	138.39	0.948613	-0.0761084	0.849166	0.224272		44.6	9	9	By MS/MS	1.24757	1.00452	8.7572	10	0	821090000	431140000	389950000	36.5	7	7	By MS/MS	0.63553	0.92268	30.265	7	1	412300000	253670000	158630000	28.8	6	6	By MS/MS	0.992162	0.893815	11.23	7	2	247990000	123780000
858	YDR117C	YDR117C	TMA64	63.991	23	23	46.2	0	159.74	1.08512	0.117855	2.22959	0.157658		33.5	16	16	By MS/MS	1.32963	1.07499	11.928	26	5	1697500000	952690000	744770000	35.8	18	18	By MS/MS	0.75811	1.118	11.942	22	6	1636400000	936270000	700120000	38.4	19	19	By MS/MS	1.16007	1.05847	13.586	25	6	1193800000	629080000
859	YDR118W	YDR118W	APC4	75.255	3	3	4.8	0	3.7161	0.797965	-0.325603	0.318751	0.102549		3.2	2	2	By MS/MS	0.437158	0.344733	145.27	2	0	112450000	26529000	85920000	2.8	2	2	By MS/MS	0.73953	1.0788	4.6612	2	0	29541000	18007000	11534000	1.5	1	1	By MS/MS	1.09613	0.994629	NaN	1	0	4212900	2171700
860	YDR119W	YDR119W	VBA4	85.682	7	7	14.3	0	104.74	1.07204	0.100364	0.711107	0.287911		14.3	7	7	By MS/MS	1.37828	1.11869	13.506	13	3	985940000	575630000	410320000	9	5	5	By MS/MS	0.69983	1.0327	7.191	13	2	686330000	410430000	275900000	9	5	5	By MS/MS	1.28451	1.1748	29.558	9	0	303510000	160120000
861	YDR120C	YDR120C	TRM1	64.052	28	28	57.2	0	323.31	1.02125	0.0303346	0.602348	0.829602		57.2	27	27	By MS/MS	1.28226	1.03554	20.059	43	6	7041000000	3859000000	3182000000	51.2	25	25	By MS/MS	0.6699	0.98192	11.093	43	5	5340700000	3076100000	2264700000	55.3	25	25	By MS/MS	1.1281	1.05177	18.37	42	4	2082400000	1098100000
862	YDR121W	YDR121W	DPB4	21.997	7	7	59.2	0	109.69	0.98296	-0.0247959	0.134776	0.664167		32.7	4	4	By MS/MS	1.10027	0.857853	8.0462	4	0	554520000	299400000	255120000	21.4	3	3	By MS/MS	0.68555	1.0154	6.6988	3	1	419170000	248380000	170780000	43.4	5	5	By MS/MS	1.14321	1.0494	5.4967	6	1	274380000	141900000
863	YDR122W	YDR122W	KIN1	120.07	23	20	24.9	0	123.49	1.026	0.0370367	0.310608	0.939558		22	20	17	By MS/MS	1.24418	1.00026	16.877	27	8	972170000	520470000	451700000	20.2	19	16	By MS/MS	0.65494	0.96144	26.389	18	2	642020000	384930000	257090000	16.1	14	12	By MS/MS	1.14013	1.02745	10.077	17	1	243270000	128120000
865	YDR127W	YDR127W	ARO1	174.75	99	99	72.5	0	323.31	0.770375	-0.376367	5.11573	0.00170978	1	70.5	90	90	By MS/MS	0.956846	0.774714	12.692	229	23	59585000000	28682000000	30904000000	68.8	89	89	By MS/MS	0.52254	0.77548	16.101	210	21	52558000000	33862000000	18695000000	68.1	93	93	By MS/MS	0.827609	0.762369	16.067	200	23	23440000000	10459000000
866	YDR128W	YDR128W	MTC5	130.94	7	7	7.6	0	11.799	1.05682	0.0797306	0.344161	0.737412		5.3	5	5	By MS/MS	1.30834	1.05848	12.539	4	2	55394000	30110000	25284000	4	4	4	By MS/MS	0.66762	0.97152	25.258	5	0	42963000	23087000	19875000	2.8	3	3	By MS/MS	1.06541	0.957854	38.909	3	1	7308600	3867700
867	YDR129C	YDR129C	SAC6	71.772	36	35	67.1	0	323.31	1.0433	0.0611567	2.32999	0.447828		66	35	34	By MS/MS	1.27491	1.0353	15.016	85	14	40024000000	23214000000	16810000000	63.2	33	32	By MS/MS	0.70031	1.0315	21.206	80	7	35400000000	21515000000	13885000000	60	33	32	By MS/MS	1.14616	1.0531	22.991	69	2	15651000000	8757700000
868	YDR131C	YDR131C		65.242	4	4	7.6	0	9.6263	1.064	0.0895019	0.583611	0.52248		7.6	4	4	By MS/MS	1.28148	1.03195	23.958	5	0	207990000	111670000	96325000	7.6	4	4	By MS/MS	0.78735	1.1684	14.139	6	2	182220000	108040000	74183000	3.4	2	2	By MS/MS	1.0454	0.952653	11.649	3	1	56700000	28725000
869	YDR135C;YKR104W	YDR135C	YCF1	171.12	50	47	36.3	0	323.31	1.02442	0.0348004	1.06682	0.782296		32.3	45	42	By MS/MS	1.29081	1.04675	10.999	74	11	10201000000	6130700000	4070700000	32.3	45	42	By MS/MS	0.68543	1.0134	10.719	65	6	6785200000	4005100000	2780100000	32.3	45	42	By MS/MS	1.10599	1.00367	12.651	70	11	3637400000	1889800000
870	YDR137W	YDR137W	RGP1	75.316	6	6	10.9	0	21.897	1.03897	0.0551478	0.479343	0.727591		6.3	4	4	By MS/MS	1.23781	0.992851	19.711	4	0	165950000	93318000	72629000	5.4	4	4	By MS/MS	0.64554	0.98783	4.2648	4	1	116630000	69060000	47570000	9.2	5	5	By MS/MS	1.26029	1.13941	18.663	5	0	63307000	34753000
871	YDR138W	YDR138W	HPR1	87.828	19	19	28.6	0	102	1.01802	0.0257609	0.395985	0.962655		23.4	16	16	By MS/MS	1.28363	1.03378	17.879	18	6	1429500000	743420000	686040000	21.8	13	13	By MS/MS	0.66574	0.98181	18.598	16	4	897800000	455590000	442210000	22.1	13	13	By MS/MS	1.13331	0.994629	42.897	14	1	344750000	181300000
872	YDR139C	YDR139C	RUB1	8.6931	2	2	20.8	0.0030886	1.8452	0.899459	-0.152871	0.315188	0.0378225		20.8	2	2	By MS/MS	1.36621	1.07859	30.199	3	1	838480000	559590000	278890000	11.7	1	1	By MS/MS	0.40927	0.60563	26.073	2	1	428120000	354960000	73153000	20.8	2	2	By MS/MS	1.07014	0.994233	26.149	4	1	670410000	420180000
873	YDR140W	YDR140W	MTQ2	24.972	3	3	21.7	0	77.106	1.07279	0.101361	1.1806	0.256593		21.7	3	3	By MS/MS	1.25587	1.02974	8.8891	4	1	506980000	280560000	226420000	21.7	3	3	By MS/MS	0.76495	1.1326	2.6263	4	3	652810000	355710000	297100000	21.7	3	3	By MS/MS	1.11887	1.02746	18.756	5	2	120660000	60310000
874	YDR141C	YDR141C	DOP1	194.69	48	48	33.6	0	323.31	1.0952	0.13119	2.5919	0.110604		27.9	41	41	By MS/MS	1.3334	1.08827	12.657	56	8	6112800000	3301700000	2811100000	25.5	38	38	By MS/MS	0.72638	1.0844	13.955	52	7	4456800000	2590300000	1866500000	22	32	32	By MS/MS	1.1894	1.08154	20.895	45	3	1942600000	979050000
875	YDR142C	YDR142C	PEX7	42.322	6	6	21.9	0	25.059	0.9755	-0.0357865	0.23339	0.633473		13.1	4	4	By MS/MS	1.22015	0.985513	10.005	4	1	377440000	211430000	166010000	16	5	5	By MS/MS	0.69579	1.0263	6.0859	4	1	232350000	128050000	104300000	18.4	5	5	By MS/MS	1.14172	1.03247	19.182	5	0	83385000	41668000
876	YDR143C	YDR143C	SAN1	65.617	13	13	26.1	0	47.11	1.0859	0.118893	1.79011	0.178172		23.1	11	11	By MS/MS	1.34293	1.06245	7.1319	11	1	396630000	220350000	176270000	18.2	9	9	By MS/MS	0.75365	1.0997	11.766	14	1	425750000	242570000	183190000	21.5	10	10	By MS/MS	1.22039	1.1318	15.651	12	0	182650000	97868000
877	YDR144C	YDR144C	MKC7	64.268	5	5	13.6	0	120.47	0.985213	-0.0214929	0.272781	0.696704		13.6	5	5	By MS/MS	1.3382	1.03158	23.181	9	0	510720000	289420000	221300000	10.4	4	4	By MS/MS	0.63712	0.94323	7.2256	6	0	235130000	141460000	93664000	8.4	3	3	By MS/MS	1.03956	0.958313	5.5635	8	2	144010000	74726000
878	YDR145W	YDR145W	TAF12	61.072	18	18	38.8	0	277.77	1.05492	0.0771302	1.56737	0.483529		35.6	15	15	By MS/MS	1.2819	1.04246	9.6723	16	4	718560000	361600000	356960000	35.4	15	15	By MS/MS	0.7066	1.0221	8.3982	15	5	707670000	385590000	322080000	29.9	12	12	By MS/MS	1.17502	1.07961	14.851	14	0	238840000	126800000
879	YDR147W	YDR147W	EKI1	61.656	4	4	8.1	0	7.9277	1.05508	0.0773592	0.184339	0.39847		3.6	2	2	By MS/MS	1.33369	1.07095	84.176	3	1	131680000	74509000	57174000	5.1	3	3	By MS/MS	0.80587	1.1774	17.648	4	1	915850000	861220000	54621000	6.6	3	3	By MS/MS	0.865127	0.775675	25.697	4	0	43467000	21835000
880	YDR148C	YDR148C	KGD2	50.43	15	15	36.1	0	183.34	0.997444	-0.00369189	0.0319804	0.837678		35.9	14	14	By MS/MS	1.19172	0.961631	12.222	25	2	7243500000	3968200000	3275300000	33	13	13	By MS/MS	0.70379	1.0505	13.701	24	1	5858300000	3385100000	2473300000	33.3	14	14	By MS/MS	1.15431	1.03657	17.633	24	2	3203500000	1728800000
881	YDR150W	YDR150W	NUM1	313.03	86	86	56.5	0	323.31	0.893753	-0.162052	2.67254	0.0479789	1	47.7	66	66	By MS/MS	1.13707	0.919625	19.191	90	9	8572200000	4481700000	4090500000	48.5	70	70	By MS/MS	0.58624	0.87053	21.163	89	15	8273700000	5115400000	3158300000	46.5	67	67	By MS/MS	0.972384	0.893815	15.343	94	20	4032500000	1939400000
882	YDR152W	YDR152W	GIR2	31.03	10	10	30.6	0	292.39	1.10873	0.148902	2.12935	0.0720209		27.9	9	9	By MS/MS	1.38198	1.10545	9.5052	22	5	3435500000	1971900000	1463600000	27.9	9	9	By MS/MS	0.77813	1.1597	24.835	16	3	1860800000	1015900000	844910000	30.6	10	10	By MS/MS	1.20882	1.09425	7.2556	15	2	1388000000	769480000
883	YDR153C	YDR153C	ENT5	47.321	15	15	31.9	0	172.08	0.937019	-0.0938492	2.04009	0.172946		27.5	13	13	By MS/MS	1.13886	0.919794	7.5874	21	3	1733500000	888710000	844820000	24.1	13	13	By MS/MS	0.64524	0.94956	7.6169	20	4	1603300000	834280000	768980000	23.8	10	10	By MS/MS	1.02316	0.920217	25.17	13	2	429670000	218930000
884	YDR155C	YDR155C	CPR1	17.39	11	11	60.5	0	323.31	0.928705	-0.106707	1.78607	0.353524		56.8	10	10	By MS/MS	1.1789	0.951656	4.982	111	31	109790000000	59056000000	50731000000	60.5	11	11	By MS/MS	0.60713	0.89931	5.5327	114	40	113980000000	70350000000	43633000000	60.5	11	11	By MS/MS	1.0454	0.95429	3.4068	78	6	70788000000	35219000000
885	YDR156W	YDR156W	RPA14	14.585	5	5	24.8	0	33.951	1.05224	0.0734666	0.66639	0.425275		24.1	3	3	By MS/MS	1.2069	0.982608	12.626	5	1	523000000	294270000	228730000	24.1	3	3	By MS/MS	0.72963	1.1176	20.685	5	2	256320000	144390000	111930000	24.8	5	5	By MS/MS	1.22678	1.10704	20.339	6	1	406960000	221770000
886	YDR158W	YDR158W	HOM2	39.543	22	22	63.3	0	323.31	0.834256	-0.261438	2.46294	0.0281533	1	60.8	20	20	By MS/MS	1.0422	0.835491	12.184	62	3	59300000000	30075000000	29225000000	60.8	20	20	By MS/MS	0.60085	0.8754	7.9111	70	5	48758000000	30843000000	17915000000	56.4	21	21	By MS/MS	0.903342	0.839489	7.2485	61	4	27987000000	13225000000
887	YDR159W	YDR159W	SAC3	149.57	12	12	10.2	0	32.529	1.01237	0.0177431	0.127615	0.901529		8.7	10	10	By MS/MS	1.12363	0.921319	14.949	10	3	481310000	250500000	230820000	6.5	8	8	By MS/MS	0.71487	1.0443	21.741	7	0	327950000	175310000	152640000	6.9	8	8	By MS/MS	1.10366	1.00875	17.052	9	0	232790000	115710000
888	YDR161W	YDR161W	ACL4	42.942	9	9	38	0	323.31	1.13023	0.176621	0.89003	0.0243793		32.8	8	8	By MS/MS	1.42112	1.14206	15.89	12	2	835750000	528370000	307380000	34.9	8	8	By MS/MS	0.68992	1.0166	10.791	9	2	633680000	421300000	212380000	16.5	4	4	By MS/MS	1.42375	1.32758	66.84	6	3	206270000	144800000
889	YDR162C	YDR162C	NBP2	26.57	6	6	40.3	0	157.9	1.02437	0.0347398	0.362988	0.855116		29.2	4	4	By MS/MS	1.30315	1.04569	7.7694	4	1	231350000	125290000	106060000	29.2	4	4	By MS/MS	0.6685	0.98461	14.323	4	0	161210000	92293000	68915000	40.3	6	6	By MS/MS	1.18194	1.09424	14.327	7	0	301000000	157680000
890	YDR163W	YDR163W	CWC15	19.935	6	6	36	0	35.222	0.983109	-0.0245766	0.175447	0.707674		25.1	4	4	By MS/MS	1.2996	1.06145	10.612	5	0	293940000	165460000	128480000	31.4	5	5	By MS/MS	0.67588	0.98457	14.089	5	0	257490000	148090000	109400000	29.7	5	5	By MS/MS	1.13652	1.00109	14.575	5	1	118440000	74251000
891	YDR164C	YDR164C	SEC1	83.479	18	18	33.7	0	149.06	1.07543	0.104907	1.52679	0.256296		26.2	14	14	By MS/MS	1.35384	1.08267	13.975	22	4	3656300000	851250000	2805000000	27.6	14	14	By MS/MS	0.74941	1.1181	19.016	18	4	2881100000	603130000	2278000000	19.8	11	11	By MS/MS	1.15618	1.08085	17.423	14	2	607850000	213510000
892	YDR165W	YDR165W	TRM82	50.487	24	24	70.3	0	323.31	1.05162	0.0726198	1.02766	0.427245		70.3	24	24	By MS/MS	1.31007	1.08605	15.729	42	6	5573600000	3162400000	2411100000	67.6	23	23	By MS/MS	0.70552	1.05	20.373	44	5	4699100000	2706100000	1992900000	70.3	23	23	By MS/MS	1.18831	1.08092	10.132	43	5	2278800000	1227800000
893	YDR166C	YDR166C	SEC5	112.12	22	22	25.1	0	144.26	1.05006	0.0704762	1.70952	0.550545		22	18	18	By MS/MS	1.3076	1.06648	15.827	21	3	1088600000	593840000	494780000	20.2	17	17	By MS/MS	0.70818	1.0545	64.955	21	5	927740000	521920000	405820000	19.3	17	17	By MS/MS	1.16622	1.06218	15.429	21	5	415150000	219980000
894	YDR167W	YDR167W	TAF10	23.019	7	7	47.6	0	323.01	1.10259	0.140891	1.43112	0.106895		47.6	7	7	By MS/MS	1.33049	1.07937	13.579	12	0	710910000	396270000	314640000	47.6	7	7	By MS/MS	0.717	1.0587	28.073	10	0	517050000	289570000	227490000	35	5	5	By MS/MS	1.28639	1.19476	8.0418	9	0	335780000	184460000
895	YDR168W	YDR168W	CDC37	58.384	25	25	62.5	0	323.31	0.972463	-0.0402851	0.726068	0.53889		61.1	24	24	By MS/MS	1.21284	0.980104	9.3221	52	10	10416000000	5797400000	4618800000	59.7	23	23	By MS/MS	0.63134	0.92725	8.8686	48	7	8909500000	5401700000	3507800000	62.5	24	24	By MS/MS	1.08528	0.9998	12.744	46	6	3969200000	2030600000
896	YDR169C	YDR169C	STB3	56.263	11	11	28.7	0	76.747	0.969516	-0.0446636	0.220942	0.48318		22.8	9	9	By MS/MS	1.24561	1.01799	11.408	10	4	493320000	219350000	273970000	26.1	9	9	By MS/MS	0.59811	0.87485	33.387	10	1	300600000	179340000	121270000	20.3	8	8	By MS/MS	1.1841	1.09948	7.0516	12	4	205490000	108820000
897	YDR170C	YDR170C	SEC7	226.88	75	75	46.9	0	323.31	0.97637	-0.0345003	0.525628	0.5825		38.7	66	66	By MS/MS	1.24049	0.998104	17.002	99	25	10205000000	5586100000	4619200000	39.7	64	64	By MS/MS	0.6579	0.97243	14.587	94	24	8712900000	5292600000	3420400000	32.8	51	51	By MS/MS	1.03352	0.926956	17.092	69	12	3077400000	1598900000
898	YDR171W	YDR171W	HSP42	42.816	11	11	41.6	0	199.17	1.00547	0.0078646	0.024864	0.865359		41.3	9	9	By MS/MS	1.33372	0.981258	12.111	17	2	1644200000	938980000	705230000	41.6	10	10	By MS/MS	0.63982	0.96639	14.454	18	1	1511100000	903230000	607870000	41.6	10	10	By MS/MS	1.44436	1.23066	30.757	22	1	697730000	425600000
899	YDR172W	YDR172W	SUP35	76.55	44	44	62	0	323.31	1.01439	0.0206191	0.461633	0.845061		59.1	39	39	By MS/MS	1.24938	1.00918	13.021	102	12	20473000000	11651000000	8821400000	55.6	38	38	By MS/MS	0.69643	1.0265	13.106	92	14	25205000000	15165000000	10039000000	54.2	36	36	By MS/MS	1.15392	1.04157	15.175	87	10	9355800000	4874400000
901	YDR174W	YDR174W	HMO1	27.544	7	7	25.6	0	95.16	0.995034	-0.00718216	0.128474	0.807281		25.6	7	7	By MS/MS	1.28056	1.012	14.291	13	1	5589300000	3026000000	2563200000	21.1	6	6	By MS/MS	0.6926	1.0189	49.674	12	0	4652500000	2735900000	1916600000	25.6	7	7	By MS/MS	1.1061	0.957671	28.013	16	0	2060000000	1027500000
902	YDR175C	YDR175C	RSM24	37.393	9	9	32.3	0	62.177	0.90697	-0.140874	0.695644	0.0461185		32.3	9	9	By MS/MS	1.06082	0.843526	17.924	13	4	543000000	252740000	290270000	30.1	8	8	By MS/MS	0.57743	0.8751	27.204	12	0	331940000	125440000	206500000	26.3	7	7	By MS/MS	0.943841	0.845952	44.446	11	3	115670000	56058000
903	YDR176W	YDR176W	NGG1	79.281	14	14	22.6	0	66.406	1.00704	0.0101193	0.15463	0.886207		17.4	11	11	By MS/MS	1.20872	0.961723	30.353	12	2	521570000	297780000	223790000	18.1	11	11	By MS/MS	0.69556	1.0225	39.081	14	4	707670000	417320000	290350000	9.8	7	7	By MS/MS	1.13099	1.03838	15.795	9	1	235790000	118590000
904	YDR177W	YDR177W	UBC1	24.178	14	14	87.9	0	240.4	0.998583	-0.0020462	0.0364922	0.852097		84.7	12	12	By MS/MS	1.2279	0.998303	16.556	26	0	5033300000	2743500000	2289800000	84.7	12	12	By MS/MS	0.66439	0.97731	10.459	26	3	4455200000	2726000000	1729200000	87.9	14	14	By MS/MS	1.13347	1.03556	13.187	22	2	2037800000	1177200000
905	YDR178W	YDR178W	SDH4	20.248	3	3	14.9	0	9.0273	0.921821	-0.117442	0.399168	0.317311		12.2	2	2	By MS/MS	0.993246	0.804505	54.53	3	2	156540000	101510000	55032000	12.2	2	2	By MS/MS	0.62306	0.92877	26.41	3	1	85563000	53812000	31751000	14.9	2	2	By MS/MS	1.30849	1.16167	17.252	4	3	37671000	21738000
908	YDR180W	YDR180W	SCC2	171.1	16	16	13.4	0	23.832	0.99745	-0.00368328	0.0185623	0.687388		11.3	14	14	By MS/MS	1.32878	1.05384	11.749	14	5	1201400000	683260000	518130000	8.4	10	10	By MS/MS	0.60475	0.92411	24.271	10	1	739460000	430420000	309030000	6.4	7	7	By MS/MS	1.21387	1.09944	13.843	7	0	268860000	141580000
909	YDR181C	YDR181C	SAS4	55.409	4	4	8.3	0.0009749	2.6113	1.02305	0.0328787	0.0930399	0.869914		8.3	4	4	By MS/MS	1.43158	1.14845	10.355	4	0	107230000	64229000	43000000	6	3	3	By MS/MS	0.62487	0.92908	8.3563	4	0	121990000	73456000	48533000	6.4	3	3	By MS/MS	1.35918	1.21333	15.183	3	0	52383000	25568000
910	YDR182W	YDR182W	CDC1	57.147	17	17	44	0	202.61	1.00156	0.00224711	0.023874	0.813854		40.5	15	15	By MS/MS	1.21736	0.989022	16.108	20	4	1483000000	776660000	706380000	42.6	16	16	By MS/MS	0.66139	0.97167	12.824	20	5	1291700000	792820000	498920000	34.6	13	13	By MS/MS	1.16941	1.06692	10.005	18	1	479010000	251040000
911	YDR183W	YDR183W	PLP1	26.622	4	4	17.8	0	14.423	1.01087	0.015604	0.200787	0.992128		13.9	3	3	By MS/MS	1.30911	1.05937	3.0106	4	2	280780000	153300000	127490000	9.1	2	2	By MS/MS	0.66112	0.96429	19.449	2	0	105280000	60962000	44318000	17.8	4	4	By MS/MS	1.08015	0.995421	21.577	5	1	143260000	74176000
913	YDR186C	YDR186C	SND1	98.33	3	3	5.6	0	71.41	0.868353	-0.203647	1.66727	0.295564		5.6	3	3	By MS/MS	1.1627	0.941442	4.921	2	0	108440000	57313000	51127000	4.3	2	2	By MS/MS	0.55649	0.81273	6.0955	2	0	35859000	23373000	12485000	1.9	1	1	By MS/MS	0.966464	0.883626	NaN	1	0	12461000	6155600
914	YDR188W	YDR188W	CCT6	59.923	26	26	51.6	0	323.31	1.04286	0.0605519	1.7847	0.452874		48.5	24	24	By MS/MS	1.31702	1.04438	16.748	63	10	18206000000	10389000000	7816800000	48.5	24	24	By MS/MS	0.72029	1.0594	25.961	56	3	15273000000	8806300000	6466700000	51.3	25	25	By MS/MS	1.14894	1.05024	16.483	60	7	7790900000	4349900000
915	YDR189W	YDR189W	SLY1	74.678	29	29	51.7	0	323.31	1.0225	0.0321024	0.903827	0.810791		46.4	26	26	By MS/MS	1.28404	1.03568	9.8147	41	5	7809900000	4291000000	3518900000	46.4	23	23	By MS/MS	0.70866	1.0395	10.297	39	5	6424100000	3873300000	2550800000	47.3	25	25	By MS/MS	1.12238	1.02309	10.109	42	9	3861900000	2027700000
916	YDR190C	YDR190C	RVB1	50.452	26	26	71.1	0	323.31	1.02294	0.0327277	1.27898	0.716025		71.1	26	26	By MS/MS	1.28036	1.01833	11.757	53	8	15399000000	8392300000	7006900000	65.9	24	24	By MS/MS	0.68104	1.0171	22.518	42	5	10481000000	6173500000	4307500000	65.9	23	23	By MS/MS	1.14973	1.04507	18.162	43	5	6815000000	3514800000
917	YDR192C	YDR192C	NUP42	42.778	7	7	21.4	0	154.48	1.06062	0.0849072	0.497281	0.490138		18.1	5	5	By MS/MS	1.29811	1.0363	9.893	5	0	144420000	78825000	65591000	12.6	3	3	By MS/MS	0.71229	1.0346	25.474	4	1	101490000	57884000	43602000	21.4	6	6	By MS/MS	1.32162	1.21982	12.87	7	1	149860000	105150000
918	YDR194C	YDR194C	MSS116	76.268	31	31	46.5	0	219.05	0.977458	-0.0328929	1.24783	0.594904		45.2	29	29	By MS/MS	1.18686	0.956663	14.373	42	6	6148900000	3331800000	2817000000	43.4	27	27	By MS/MS	0.65344	0.98149	35.199	42	12	5246900000	2741600000	2505300000	38.3	26	26	By MS/MS	1.07782	0.990982	30.261	41	9	1861800000	1035300000
919	YDR195W	YDR195W	REF2	59.818	17	17	37.1	0	76.749	1.02245	0.0320287	0.225508	0.998725		24	11	11	By MS/MS	1.17363	0.950209	16.726	17	6	726680000	395630000	331050000	26.8	12	12	By MS/MS	0.68173	1.0066	13.876	15	8	678340000	402810000	275530000	18.6	9	9	By MS/MS	1.10301	1.00642	9.7029	11	2	211530000	120020000
920	YDR196C	YDR196C	CAB5	27.339	5	5	19.9	0	21.99	1.10993	0.150463	0.598909	0.175976		19.9	5	5	By MS/MS	1.40341	1.13019	5.8378	5	1	296340000	161930000	134410000	9.5	3	3	By MS/MS	0.70716	1.0435	24.177	3	1	187360000	106810000	80550000	19.9	4	4	By MS/MS	1.45622	1.349	6.5536	4	1	80344000	45537000
921	YDR197W	YDR197W	CBS2	44.607	5	4	11.8	0	4.5329	0.912108	-0.132723	1.67767	0.480913		11.8	5	4	By MS/MS	1.17719	0.953289	21.593	4	1	84936000	47511000	37424000	10	4	3	By MS/MS	0.6294	0.91563	11.907	3	0	40448000	23957000	16491000	3.9	2	1	By matching	0.942685	0.862813	NaN	1	0	4325100	1597300
922	YDR198C	YDR198C	RKM2	55.949	4	4	11.3	0	16.752	0.891906	-0.165036	0.220069	0.173216		8.1	3	3	By MS/MS	1.3538	1.08247	87.73	3	2	170200000	109930000	60268000	8.1	3	3	By MS/MS	0.87892	1.32	44.177	3	2	52535000	24334000	28201000	8.1	3	3	By MS/MS	0.929454	0.835701	117.69	3	2	66987000	51264000
923	YDR200C	YDR200C	VPS64	67.283	8	8	15.6	0	32.845	0.920179	-0.120014	1.28541	0.214158		11.6	6	6	By MS/MS	1.18202	0.950119	23.189	7	0	229410000	130110000	99299000	13.9	7	7	By MS/MS	0.60374	0.89397	15.097	8	2	200100000	106150000	93954000	9.3	5	5	By MS/MS	0.970497	0.867528	11.612	8	1	148060000	72491000
924	YDR201W	YDR201W	SPC19	18.909	5	5	34.5	0	139.69	0.980128	-0.0289586	0.256473	0.624052		34.5	5	5	By MS/MS	1.25685	0.984058	9.55	6	2	697950000	378380000	319580000	34.5	5	5	By MS/MS	0.65113	0.95446	22.251	8	3	480270000	278730000	201550000	34.5	5	5	By MS/MS	1.01483	0.923617	7.8176	8	1	203300000	102920000
925	YDR202C	YDR202C	RAV2	40.017	4	4	12	0	52.923	1.02201	0.0314109	0.262338	0.883027		12	4	4	By MS/MS	1.36524	1.07807	15.246	4	0	107140000	61599000	45541000	12	4	4	By MS/MS	0.71813	1.0436	11.548	5	0	131610000	74630000	56977000	12	4	4	By MS/MS	1.14304	1.04176	17.447	3	0	45420000	22620000
926	YDR204W	YDR204W	COQ4	38.627	4	4	17	0	30.025	0.915321	-0.127651	0.97466	0.281196		17	4	4	By MS/MS	1.11272	0.888731	21.044	3	0	150550000	78211000	72344000	14	3	3	By MS/MS	0.60014	0.88543	16.109	3	0	150130000	86250000	63883000	0	0	0		NaN	NaN	NaN	0	0	0	0
927	YDR205W	YDR205W	MSC2	80.577	6	6	9.5	0	61.143	1.08221	0.113984	0.677731	0.325004		9.5	6	6	By MS/MS	1.14343	0.935279	29.396	8	1	412600000	209100000	203500000	9.5	6	6	By MS/MS	0.79418	1.1646	11.191	6	0	191000000	97983000	93022000	9.5	6	6	By MS/MS	1.21408	1.10816	14.744	6	2	98786000	48525000
928	YDR206W	YDR206W	EBS1	99.999	9	9	11.8	0	47.859	1.33988	0.422105	0.612895	5.39874e-07		5.8	4	4	By MS/MS	1.47852	1.18408	37.066	4	2	156450000	88431000	68024000	5.4	5	5	By MS/MS	0.65393	0.97849	11.524	5	2	1088300000	641990000	446310000	4.4	3	3	By MS/MS	2.6656	2.42635	129.34	2	2	398310000	275730000
929	YDR207C	YDR207C	UME6	91.123	6	6	9	0	13.226	0.971169	-0.0422064	0.109518	0.668766		4.7	3	3	By MS/MS	0.933271	0.752559	24.958	4	2	76492000	45267000	31224000	6.6	4	4	By MS/MS	0.6258	0.96287	63.791	3	1	166730000	119610000	47127000	4.5	3	3	By MS/MS	1.15939	1.04311	6.6657	3	2	8903700	4880300
930	YDR208W	YDR208W	MSS4	89.319	10	10	19.3	0	25.457	1.02703	0.038473	0.22428	0.825591		13.9	7	7	By MS/MS	1.13685	0.912658	21.553	9	1	299560000	162040000	137520000	13	6	6	By MS/MS	0.74478	1.088	16.133	7	0	220790000	129110000	91679000	9.2	6	6	By MS/MS	1.22405	1.11509	19.051	6	0	35475000	17884000
932	YDR211W	YDR211W	GCD6	81.16	32	32	58.1	0	323.31	1.09693	0.133467	3.27704	0.10381		49.3	25	25	By MS/MS	1.35269	1.09235	12.13	39	1	5542100000	3140200000	2402000000	49.9	25	25	By MS/MS	0.73852	1.0899	5.9209	38	7	6512100000	3684200000	2827900000	42.3	25	25	By MS/MS	1.18244	1.08968	9.0117	36	7	2652600000	1425800000
933	YDR212W	YDR212W	TCP1	60.48	32	32	67.4	0	323.31	1.05191	0.073006	2.26894	0.355596		67.1	30	30	By MS/MS	1.31735	1.05706	8.4471	74	6	21058000000	11803000000	9255400000	67.1	30	30	By MS/MS	0.71707	1.0606	7.9542	66	10	18692000000	10722000000	7970500000	60.5	28	28	By MS/MS	1.11126	1.03027	8.5074	64	8	8920700000	4679600000
934	YDR213W	YDR213W	UPC2	100.34	4	4	4.9	0	7.438	0.971015	-0.0424341	0.256866	0.591094		2.4	2	2	By MS/MS	1.21797	1.00532	1.917	3	0	206570000	115760000	90808000	4.9	4	4	By MS/MS	0.61607	0.91706	27.691	5	2	332070000	191330000	140750000	1.1	1	1	By MS/MS	1.18122	1.08178	8.9628	3	0	152110000	71440000
935	YDR214W	YDR214W	AHA1	39.435	18	18	51.4	0	323.31	1.19791	0.260524	2.61083	0.000764002	1	51.4	18	18	By MS/MS	1.44315	1.17023	14.353	40	9	12637000000	7421400000	5215300000	51.4	17	17	By MS/MS	0.83933	1.2459	11.224	35	4	9323600000	5066200000	4257400000	51.4	18	18	By MS/MS	1.2578	1.1506	11.199	35	4	5281500000	2933200000
936	YDR216W	YDR216W	ADR1	150.94	19	19	19.4	0	216.25	0.913235	-0.130942	2.24723	0.0627706		17.4	17	17	By MS/MS	1.13044	0.904077	21.19	20	5	768460000	393780000	374680000	17	16	16	By MS/MS	0.61328	0.90617	22.815	18	6	672480000	418460000	254020000	11.3	11	11	By MS/MS	0.978569	0.895576	11.414	12	4	142200000	67656000
937	YDR217C	YDR217C	RAD9	148.4	7	7	6.3	0	12.671	0.996287	-0.00536684	0.0982059	0.882593		4.7	5	5	By MS/MS	1.24031	0.993443	9.5099	5	0	86717000	48448000	38269000	4.7	5	5	By MS/MS	0.65541	0.97024	11.108	4	0	73554000	42016000	31538000	3.4	4	4	By MS/MS	1.12237	0.988924	26.659	3	0	16339000	9546900
938	YDR219C	YDR219C	MFB1	53.167	5	5	13.1	0	18.154	1.37778	0.462343	1.3477	0.0225327	1	8.4	3	3	By MS/MS	1.6115	1.29695	30.258	3	0	65962000	36239000	29723000	10.1	4	4	By MS/MS	0.93495	1.356	21.603	4	3	72689000	40348000	32341000	5.4	2	2	By MS/MS	1.27527	1.13869	2.2126	2	0	17651000	10059000
939	YDR221W	YDR221W	GTB1	79.907	17	17	31.5	0	101.37	1.01698	0.024288	0.173673	0.9295		23.1	13	13	By MS/MS	1.19785	0.951294	17.997	20	5	1277400000	688970000	588410000	16.1	10	10	By MS/MS	0.71045	1.0409	23.419	11	1	602640000	341140000	261500000	27.8	14	14	By MS/MS	1.07071	0.970309	23.519	17	2	591340000	282530000
940	YDR222W	YDR222W		47.413	9	8	20.5	0	22.893	1.39577	0.48106	1.44225	2.6327e-06	1	17.3	8	7	By MS/MS	1.84169	1.48803	21.952	8	2	362290000	235840000	126450000	17.3	7	6	By MS/MS	1.1922	1.7535	14.159	6	2	265730000	122660000	143070000	20.5	9	8	By MS/MS	1.37097	1.25114	23.817	9	3	160800000	95338000
941	YDR226W	YDR226W	ADK1	24.254	22	22	82	0	323.31	0.952701	-0.0699049	2.69034	0.531095		79.3	19	19	By MS/MS	1.19758	0.966184	8.9515	93	8	54752000000	29168000000	25585000000	75.2	20	20	By MS/MS	0.64368	0.94789	12.274	76	8	47710000000	28730000000	18980000000	82	20	20	By MS/MS	1.04574	0.95057	46.351	102	13	30687000000	15492000000
942	YDR227W	YDR227W	SIR4	152.06	15	15	12.2	0	24.207	1.02536	0.0361347	0.108006	0.844058		7.1	9	9	By MS/MS	1.41016	1.12933	14.924	9	1	156920000	89797000	67126000	6.3	8	8	By MS/MS	0.64083	0.93817	7.1262	9	2	208550000	127700000	80852000	9.4	12	12	By MS/MS	1.34582	1.2203	26.944	11	2	92407000	49232000
943	YDR228C	YDR228C	PCF11	71.897	19	19	37.4	0	217.34	0.999703	-0.00042896	0.00147943	0.714456		27.3	13	13	By MS/MS	1.33826	1.08346	28.482	15	2	1078600000	577140000	501500000	28	13	13	By MS/MS	0.59556	0.86643	23.314	15	7	945520000	527450000	418070000	17.1	9	9	By MS/MS	1.24735	1.14187	31.292	13	1	256920000	129860000
944	YDR229W	YDR229W	IVY1	49.975	12	12	31.3	0	78.024	1.04186	0.0591649	1.04708	0.673997		28.9	11	11	By MS/MS	1.30671	1.05499	19.023	13	1	871670000	464560000	407110000	28.7	10	10	By MS/MS	0.7307	1.0713	19.239	11	1	710470000	409270000	301200000	29.4	11	11	By MS/MS	1.12789	1.04985	17.084	12	2	415780000	219850000
945	YDR231C	YDR231C	COX20	23.758	7	7	31.2	0	138.24	1.00092	0.0013241	0.0052462	0.93377		30.7	6	6	By MS/MS	1.148	0.939585	12.777	9	0	659030000	360280000	298740000	30.7	6	6	By MS/MS	0.80749	1.1839	12.302	7	0	457180000	245610000	211560000	25.4	6	6	By MS/MS	1.03108	0.940026	13.129	9	0	207950000	104440000
946	YDR232W	YDR232W	HEM1	59.362	19	19	39.6	0	323.31	0.933784	-0.0988398	1.68459	0.2041		39.4	18	18	By MS/MS	1.13321	0.905879	9.9433	34	6	7036000000	3253900000	3782100000	38	17	17	By MS/MS	0.66337	0.97394	20.238	32	6	4412700000	2374800000	2038000000	29.6	15	15	By MS/MS	1.01213	0.9243	13.316	28	7	1340700000	689830000
947	YDR233C	YDR233C	RTN1	32.916	19	19	65.4	0	323.31	0.992245	-0.0112318	0.167956	0.884113		64.4	18	18	By MS/MS	1.17884	0.962835	4.5118	55	8	31908000000	17308000000	14600000000	64.4	15	15	By MS/MS	0.64764	0.96913	6.6778	52	7	27934000000	16712000000	11222000000	62.4	15	15	By MS/MS	1.16432	1.03696	15.179	48	4	15079000000	7850200000
948	YDR234W	YDR234W	LYS4	75.15	31	31	60.2	0	323.31	0.754934	-0.405577	0.328388	0.000736132		57.1	29	29	By MS/MS	0.486902	0.395023	14.884	53	4	14852000000	4695800000	10156000000	57.6	29	29	By MS/MS	1.1625	1.7087	14.98	49	3	9731400000	4438200000	5293200000	49.8	27	27	By MS/MS	0.518645	0.474112	9.5955	57	5	8530900000	2953900000
949	YDR235W	YDR235W	PRP42	65.144	4	4	7.4	0.0040208	1.6776	1.0337	0.0478242	0.280474	0.862648		3.1	2	2	By MS/MS	1.45338	1.17203	35.06	2	1	46849000	27320000	19529000	1.5	1	1	By MS/MS	0.68117	0.9922	NaN	1	0	25373000	16115000	9258400	1.3	1	1	By MS/MS	1.02471	0.945001	NaN	1	0	31100000	16263000
950	YDR236C	YDR236C	FMN1	24.537	5	5	29.4	0	19.223	0.949047	-0.0754493	0.483572	0.402449		26.1	4	4	By MS/MS	1.05627	0.85266	20.759	5	2	197370000	96805000	100570000	23.9	4	4	By MS/MS	0.61437	0.91153	30.47	6	2	259840000	158550000	101290000	20.6	3	3	By MS/MS	1.11051	1.01052	34.558	3	0	90778000	48184000
951	YDR237W	YDR237W	MRPL7	33.099	6	6	23.6	0	64.145	0.999109	-0.00128534	0.0135553	0.905929		23.6	6	6	By MS/MS	1.16929	0.958681	17.909	10	3	648880000	337970000	310900000	23.6	6	6	By MS/MS	0.64461	0.96744	19.008	8	1	519180000	325110000	194070000	23.6	6	6	By MS/MS	1.10284	1.03624	17.741	10	5	186530000	97053000
952	YDR238C	YDR238C	SEC26	109.02	50	50	60.4	0	323.31	1.02641	0.037603	0.82418	0.666061		56.7	43	43	By MS/MS	1.24908	1.00577	11.035	76	9	24323000000	13991000000	10332000000	55.7	41	41	By MS/MS	0.68725	1.0177	11.276	68	11	23456000000	14485000000	8971600000	46.8	39	39	By MS/MS	1.15935	1.06819	14.875	71	9	9647700000	5659100000
953	YDR239C	YDR239C		86.432	12	12	18.9	0	119.01	1.08384	0.116147	0.482488	0.31436		13.3	8	8	By MS/MS	1.52119	1.21877	18.085	10	1	166390000	100310000	66081000	11.9	7	7	By MS/MS	0.64123	0.93696	14.579	9	0	167180000	102520000	64655000	16	10	10	By MS/MS	1.34344	1.22146	10.819	11	2	203400000	89409000
954	YDR240C	YDR240C	SNU56	56.498	6	6	15.2	0	18.016	0.919042	-0.121797	0.0915161	0.30155		10	4	4	By MS/MS	1.42019	1.14952	54.405	3	2	78178000	39659000	38519000	12.6	5	5	By MS/MS	0.9214	1.352	52.729	4	1	135110000	73643000	61466000	6.7	3	3	By MS/MS	0.557258	0.499477	25.139	2	2	29087000	9279400
955	YDR243C	YDR243C	PRP28	66.641	17	17	29.9	0	75.262	1.0269	0.0383012	0.472784	0.923893		27.2	16	16	By MS/MS	1.32363	1.0665	10.971	17	3	1089300000	313540000	775710000	26.5	15	15	By MS/MS	0.70909	1.0486	15.997	15	2	466700000	265620000	201080000	16.2	9	9	By MS/MS	1.12815	1.0359	14.953	9	1	177990000	93852000
956	YDR244W	YDR244W	PEX5	69.323	9	9	21.9	0	27.065	1.02915	0.0414575	0.37095	0.816313		14.1	6	6	By MS/MS	1.35364	1.08107	30.888	7	1	218310000	119010000	99298000	8.7	4	4	By MS/MS	0.70481	1.0417	43.423	4	0	81264000	41615000	39650000	12.7	5	5	By MS/MS	1.07297	0.939673	25.628	5	2	51782000	28817000
957	YDR245W	YDR245W	MNN10	46.747	11	11	35.6	0	221.95	1.0033	0.00475906	0.0660228	0.8368		31.8	10	10	By MS/MS	1.27869	1.03154	31.696	14	1	1933700000	1064900000	868760000	26	9	9	By MS/MS	0.66255	0.95929	9.2522	11	1	1324300000	800770000	523490000	29.5	9	9	By MS/MS	1.12535	0.995124	6.6619	11	0	428990000	220830000
958	YDR246W	YDR246W	TRS23	24.863	3	3	17.8	0	73.946	1.01907	0.0272502	0.407493	0.914924		17.8	3	3	By MS/MS	1.28465	1.04405	6.5724	4	0	271090000	147120000	123970000	17.8	3	3	By MS/MS	0.66445	0.96991	4.1328	5	0	330540000	191370000	139160000	17.8	3	3	By MS/MS	1.10641	1.00989	17.78	4	0	105570000	55729000
960	YDR248C	YDR248C		22.174	10	10	56.5	0	74.679	0.920687	-0.119217	1.23904	0.0893063		50.3	8	8	By MS/MS	1.19181	0.961908	22.39	20	1	1085000000	570050000	514980000	56.5	9	9	By MS/MS	0.62999	0.9412	29.661	21	2	933350000	571480000	361870000	45.6	8	8	By MS/MS	1.01844	0.934318	16.859	18	3	338420000	168950000
961	YDR251W	YDR251W	PAM1	92.871	21	20	33.5	0	323.31	0.987784	-0.0177323	0.19521	0.638467		29.4	18	17	By MS/MS	1.21604	0.968805	13.526	20	3	1057400000	610940000	446500000	28.6	18	17	By MS/MS	0.64783	0.95671	22.316	20	4	1108800000	642080000	466750000	30.2	19	18	By MS/MS	1.05611	0.969462	19.42	23	4	1426200000	593510000
962	YDR252W	YDR252W	BTT1	16.62	3	3	24.2	0	5.5993	1.05567	0.0781542	0.583557	0.586895		15.4	2	2	By MS/MS	1.19782	0.97078	12.435	2	0	93769000	55506000	38264000	24.2	3	3	By MS/MS	0.69415	1.016	46.899	3	1	104270000	57478000	46796000	15.4	2	2	By MS/MS	1.18012	1.08327	3.1401	2	0	40977000	21897000
963	YDR255C	YDR255C	RMD5	49.168	3	3	9	0	5.7745	1.46861	0.554453	0.292271	0.00596428		6.2	2	2	By MS/MS	1.33065	1.08657	10.412	2	1	45668000	26445000	19224000	9	3	3	By MS/MS	0.51653	0.77016	56.372	3	0	28404000	17453000	10951000	6.2	2	2	By MS/MS	4.15749	3.78515	95.036	2	1	36485000	30222000
964	YDR257C	YDR257C	RKM4	57.288	15	14	33.6	0	93.053	1.02218	0.0316489	0.197049	0.995324		26.7	12	11	By MS/MS	1.28927	1.04266	12.735	14	3	1169100000	620640000	548430000	23.7	10	10	By MS/MS	0.76885	1.1235	7.8509	12	1	762840000	424580000	338260000	23.7	11	10	By MS/MS	0.993739	0.918274	12.252	12	4	382180000	177400000
965	YDR258C	YDR258C	HSP78	91.335	47	46	57.2	0	323.31	1.06088	0.085261	1.11935	0.333586		54	39	38	By MS/MS	1.22681	0.993542	14.259	60	8	8548300000	4720200000	3828100000	53.9	41	40	By MS/MS	0.7268	1.0745	10.487	60	11	7998700000	4658900000	3339800000	57.2	44	43	By MS/MS	1.22769	1.09416	43.298	69	14	4487200000	2442900000
966	YDR261C	YDR261C	EXG2	63.507	9	9	16.4	0	29.616	0.857695	-0.221463	1.91565	0.00441901	1	13.7	7	7	By MS/MS	1.03196	0.843028	9.9899	7	0	756570000	381550000	375020000	15.5	8	8	By MS/MS	0.55951	0.82325	13.122	7	1	461420000	278900000	182520000	16.4	8	8	By MS/MS	0.912076	0.83654	6.0695	9	1	280140000	136270000
967	YDR262W	YDR262W		30.633	8	8	37.5	0	30.974	0.984688	-0.0222613	0.0785117	0.723382		15.8	4	4	By MS/MS	1.31432	1.06581	15.651	4	1	221300000	122480000	98822000	15.8	4	4	By MS/MS	0.74614	1.1002	5.6543	5	0	174440000	103080000	71363000	26.5	5	5	By MS/MS	1.09247	0.985902	24.663	5	1	121260000	65498000
969	YDR264C	YDR264C	AKR1	85.839	18	18	31.5	0	214.4	1.08925	0.123331	0.9848	0.169544		26.8	15	15	By MS/MS	1.3594	1.0865	8.7733	18	5	2001800000	1137800000	863950000	25.8	14	14	By MS/MS	0.66583	0.9826	9.7631	15	4	1522100000	858870000	663260000	18.1	10	10	By MS/MS	1.27827	1.15887	9.7491	11	3	577180000	314300000
970	YDR265W	YDR265W	PEX10	39.098	2	2	7.1	0.0074994	1.3228	0.879502	-0.185241	0.166952	0.338336		7.1	2	2	By MS/MS	1.38122	1.1117	11.155	2	0	27254000	16225000	11029000	2.7	1	1	By MS/MS	0.49281	0.6958	NaN	1	0	10208000	6833600	3374800	0	0	0		NaN	NaN	NaN	0	0	0	0
971	YDR266C	YDR266C	HEL2	72.755	19	19	34.3	0	217.6	1.1307	0.177221	2.88997	0.0351592	1	30.4	16	16	By MS/MS	1.37979	1.11982	16.876	23	1	2074800000	878230000	1196600000	28.2	16	16	By MS/MS	0.75917	1.1371	12.693	21	3	1072300000	623050000	449290000	29.9	16	16	By MS/MS	1.25316	1.16052	30.115	21	3	821510000	324060000
972	YDR267C	YDR267C	CIA1	37.274	5	5	25.5	0	145.48	1.11232	0.15357	0.757231	0.0774676		25.5	5	5	By MS/MS	1.23481	0.999101	8.3421	7	1	441340000	240190000	201150000	25.5	5	5	By MS/MS	0.84905	1.2608	10.636	8	4	485030000	228260000	256770000	20	4	4	By MS/MS	1.1159	1.00799	16.87	10	3	174040000	91763000
973	YDR268W	YDR268W	MSW1	43.015	7	7	20.3	0	66.193	0.962276	-0.0554768	0.389925	0.596971		17.2	5	5	By MS/MS	1.27282	1.02852	27.83	7	0	184380000	99141000	85240000	17.2	5	5	By MS/MS	0.5646	0.85666	17.865	7	3	150330000	95696000	54633000	4.7	3	3	By MS/MS	1.05322	0.982608	46.259	5	2	62849000	35455000
974	YDR270W	YDR270W	CCC2	109.83	7	7	10.8	0	23.022	1.09231	0.127376	0.570456	0.262839		7.7	5	5	By MS/MS	1.32587	1.06671	6.8321	6	1	126500000	76355000	50148000	7.2	5	5	By MS/MS	0.65495	0.9526	10.052	5	2	213420000	100950000	112470000	4	3	3	By MS/MS	1.44783	1.30441	14.71	3	0	8029200	4172300
975	YDR272W	YDR272W	GLO2	31.326	16	16	67.2	0	234.85	1.05062	0.0712437	0.603354	0.530475		56.6	13	13	By MS/MS	1.25153	1.02997	10.372	27	3	3454900000	1916400000	1538400000	65.3	14	14	By MS/MS	0.74645	1.1098	7.5536	29	6	3112100000	1781900000	1330300000	58.4	15	15	By MS/MS	1.04703	0.960615	17.279	30	4	1615300000	823700000
976	YDR279W	YDR279W	RNH202	39.483	8	8	29.4	0	143.99	0.975167	-0.0362795	0.262406	0.556189		19.7	6	6	By MS/MS	1.17297	0.948857	25.988	7	1	433630000	252030000	181600000	25.4	7	7	By MS/MS	0.73031	1.0647	38.507	8	1	542760000	279010000	263750000	25.4	7	7	By MS/MS	0.978474	0.894774	11.301	9	0	106680000	52797000
977	YDR280W	YDR280W	RRP45	33.962	12	12	43.6	0	71.941	1.08971	0.123939	1.80083	0.154929		43.6	12	12	By MS/MS	1.28687	1.04563	11.002	19	0	2861900000	1636800000	1225100000	38.7	10	10	By MS/MS	0.77241	1.113	8.1982	16	2	1681500000	947720000	733760000	41	11	11	By MS/MS	1.17601	1.07346	7.0641	18	3	973620000	511620000
978	YDR282C	YDR282C	MRX10	47.172	6	6	17.1	0.0033191	1.741	0.914655	-0.1287	0.541715	0.186455		17.1	6	6	By MS/MS	1.26688	1.00201	16.494	6	2	439960000	233470000	206490000	9.9	3	3	By MS/MS	0.52149	0.77132	21.904	3	0	297210000	175450000	121760000	5.1	2	2	By MS/MS	1.14544	1.04298	10.464	2	0	24626000	14096000
979	YDR283C	YDR283C	GCN2	190.19	23	23	16.8	0	75.142	1.03391	0.0481042	0.597802	0.623619		10.8	15	15	By MS/MS	1.34747	1.03324	22.076	17	5	625090000	316770000	308320000	9.1	12	12	By MS/MS	0.77202	1.0675	17.661	14	6	346110000	202030000	144080000	9.3	13	13	By MS/MS	0.988826	0.967399	32.584	14	4	204250000	104030000
980	YDR284C	YDR284C	DPP1	33.514	6	6	32.5	0	73.192	1.09508	0.131041	1.457	0.123369		27.7	5	5	By MS/MS	1.34871	1.09513	36.456	7	2	987120000	555960000	431160000	27.7	5	5	By MS/MS	0.70164	1.0211	3.5645	7	0	963170000	565580000	397590000	22.1	5	5	By MS/MS	1.2277	1.13417	3.0018	5	1	427810000	221710000
982	YDR286C	YDR286C	MGP12	13.421	3	3	33.3	0	6.2643	0.933075	-0.0999348	1.23179	0.386019		33.3	3	3	By MS/MS	1.16638	0.955475	27.713	4	0	169770000	85056000	84715000	25.4	2	2	By MS/MS	0.6251	0.92779	33.131	4	1	123810000	76385000	47425000	33.3	3	3	By MS/MS	0.942685	0.876501	16.402	3	0	52731000	24141000
983	YDR287W	YDR287W	INM2	32.092	6	6	23.3	0	71.36	1.04657	0.0656694	0.0832627	0.620262		20.2	5	5	By MS/MS	1.1679	0.928419	55.442	6	3	306740000	170640000	136110000	10.6	3	3	By MS/MS	0.49466	0.72127	31.267	4	1	170940000	108470000	62468000	11.6	3	3	By MS/MS	1.93188	1.77032	54.336	2	1	55238000	32061000
984	YDR288W	YDR288W	NSE3	33.964	4	4	13.2	0	7.9558	1.13825	0.186822	0.527364	0.143074		9.2	3	3	By MS/MS	1.76193	1.44134	36.792	3	1	103810000	64556000	39250000	3.3	1	1	By MS/MS	0.83032	1.2224	NaN	1	0	32439000	17747000	14692000	5.9	2	2	By MS/MS	1.15084	1.07541	10.929	3	0	43516000	24183000
985	YDR289C	YDR289C	RTT103	46.488	14	14	39.1	0	139.27	0.983476	-0.0240387	0.179639	0.528135		30.8	10	10	By MS/MS	1.25169	1.01949	18.602	15	3	813560000	427030000	386530000	33	11	11	By MS/MS	0.69967	1.0321	15.683	16	3	855100000	489670000	365430000	30.8	10	10	By MS/MS	0.965531	0.888652	36.386	15	1	323670000	165860000
986	YDR291W	YDR291W	HRQ1	123.55	4	4	4.8	0	14.2	1.08655	0.119754	0.225627	0.589994		1.1	1	1	By MS/MS	0.986291	0.789266	NaN	1	0	11038000	5544300	5494100	1.1	1	1	By MS/MS	1.0214	1.5353	NaN	1	0	10820000	5919100	4900700	3.7	3	3	By MS/MS	1.06864	0.989609	12.157	3	2	39948000	20652000
987	YDR292C	YDR292C	SRP101	69.277	24	24	54.3	0	323.31	1.03525	0.0499774	0.840805	0.62836		46.9	21	21	By MS/MS	1.31909	1.05921	11.433	34	6	5006000000	2800400000	2205600000	51.2	22	22	By MS/MS	0.7023	1.0404	54.251	31	6	3179800000	1896400000	1283400000	48.1	22	22	By MS/MS	1.14179	1.05984	18.043	36	6	1922700000	992690000
988	YDR293C	YDR293C	SSD1	139.95	53	53	56.6	0	323.31	0.954675	-0.0669186	0.89346	0.361437		51.2	49	49	By MS/MS	1.23274	1.00136	24.295	74	6	12852000000	4021200000	8830400000	52.2	49	49	By MS/MS	0.63201	0.93051	24.325	71	9	7502400000	3889100000	3613300000	50.2	46	46	By MS/MS	1.06822	0.97972	26.221	68	6	4033400000	1706800000
989	YDR294C	YDR294C	DPL1	65.565	25	25	52.8	0	293.3	1.06078	0.0851229	2.54479	0.334531		51.1	24	24	By MS/MS	1.30921	1.05621	11.038	40	5	5592100000	3167500000	2424700000	48.6	21	21	By MS/MS	0.71287	1.0441	36.037	39	6	4491000000	2540500000	1950500000	48.2	22	22	By MS/MS	1.18208	1.07617	21.663	36	7	2074200000	1085900000
990	YDR295C	YDR295C	HDA2	77.058	14	14	23.9	0	37.558	1.07475	0.103999	2.94553	0.262985		19.9	11	11	By MS/MS	1.29567	1.06517	20.865	12	5	528680000	313550000	215130000	19	10	10	By MS/MS	0.71957	1.0636	31.389	14	6	1012800000	597870000	414880000	17.8	11	11	By MS/MS	1.18744	1.08105	28.987	12	2	210740000	110720000
991	YDR296W	YDR296W	MHR1	26.894	2	2	10.6	0	35.728	0.942252	-0.0858148	1.35952	0.447567		4.4	1	1	By MS/MS	1.11687	0.900658	3.4346	2	0	83298000	43713000	39585000	4.4	1	1	By MS/MS	0.6511	0.96085	8.804	2	1	79727000	49241000	30486000	10.6	2	2	By MS/MS	1.05827	0.976086	3.4589	2	0	47751000	23964000
992	YDR297W	YDR297W	SUR2	40.734	10	10	29.5	0	15.31	0.938719	-0.0912346	0.608484	0.184465		19.2	8	8	By MS/MS	1.17033	0.932488	7.1083	13	3	537870000	284730000	253130000	16.6	6	6	By MS/MS	0.57185	0.85552	24.797	10	3	384340000	236500000	147840000	26.9	9	9	By MS/MS	1.1684	1.05753	19.92	12	4	175670000	96037000
993	YDR298C	YDR298C	ATP5	22.814	13	13	65.1	0	119.93	0.984579	-0.0224213	0.188231	0.67849		62.7	11	11	By MS/MS	1.1764	0.94509	11.089	23	2	10841000000	5436800000	5403700000	62.7	11	11	By MS/MS	0.72583	1.0767	9.8887	22	2	9908700000	5483100000	4425600000	65.1	13	13	By MS/MS	1.04657	0.976467	12.479	27	3	4915400000	2407100000
994	YDR299W	YDR299W	BFR2	61.202	22	22	50.4	0	323.31	1.06994	0.0975341	0.774331	0.30586		49.8	21	21	By MS/MS	1.33545	1.06805	12.288	38	5	4263900000	2340200000	1923700000	49.8	20	20	By MS/MS	0.71018	1.0943	16.211	36	5	2696500000	1472800000	1223700000	50.4	22	22	By MS/MS	1.29621	1.15809	12.572	37	2	1627800000	900570000
995	YDR300C	YDR300C	PRO1	47.162	24	24	73.8	0	323.31	1.03277	0.0465177	0.545397	0.662338		65	22	22	By MS/MS	1.24715	1.00117	10.333	41	5	5470200000	3136000000	2334200000	66.4	20	20	By MS/MS	0.70281	1.0396	18.456	38	6	4787900000	2804600000	1983300000	61.9	20	20	By MS/MS	1.19366	1.10479	17.629	39	5	1919700000	1033300000
996	YDR301W	YDR301W	CFT1	153.4	18	18	16.9	0	57.239	1.12947	0.17565	1.54979	0.042106	1	13.5	13	13	By MS/MS	1.48593	1.19742	11.178	14	2	719870000	428500000	291380000	11.2	11	11	By MS/MS	0.72511	1.0808	8.9571	13	3	403490000	225300000	178190000	11.3	13	13	By MS/MS	1.27836	1.18298	17.895	13	2	265330000	145730000
997	YDR302W	YDR302W	GPI11	25.262	2	2	12.8	0	29.34	0.958046	-0.061833	0.238754	0.563872		12.8	2	2	By MS/MS	1.25935	1.01557	15.444	4	1	141410000	79748000	61661000	12.8	2	2	By MS/MS	0.63771	0.94827	11.755	3	1	172920000	99307000	73610000	12.8	2	2	By MS/MS	0.914495	0.795988	17.432	3	0	42025000	18238000
998	YDR303C	YDR303C	RSC3	101.72	28	28	35.9	0	203.01	1.01712	0.0244847	0.205419	0.949972		28.5	24	24	By MS/MS	1.28776	1.02521	11.002	27	3	2771300000	1478500000	1292800000	29.9	22	22	By MS/MS	0.73201	1.0766	11.741	26	3	2387300000	1385900000	1001400000	22.9	20	20	By MS/MS	1.13802	1.04114	11.393	22	7	893270000	464950000
999	YDR304C	YDR304C	CPR5	25.326	13	13	68.4	0	323.31	1.00489	0.00704388	0.0843461	0.99467		65.8	12	12	By MS/MS	1.23565	0.976658	4.3686	46	8	17373000000	8532700000	8840400000	65.8	12	12	By MS/MS	0.6901	1.0154	6.5534	47	12	11489000000	6730600000	4758600000	68.4	13	13	By MS/MS	1.05819	0.971062	10.113	51	7	7625900000	3251900000
1000	YDR305C	YDR305C	HNT2	24.784	3	3	17.1	0	72.478	0.989954	-0.0145667	0.0716101	0.776393		12	2	2	By MS/MS	1.28212	1.04355	3.8575	4	0	220410000	124750000	95666000	12	2	2	By MS/MS	0.7471	1.0996	13.033	3	0	170920000	98720000	72198000	17.1	3	3	By MS/MS	0.956938	0.887784	33.182	3	0	67357000	31559000
1002	YDR307W	YDR307W	PMT7	77.569	5	5	11.6	0	20.616	1.0752	0.10461	0.178256	0.373789		4.8	2	2	By MS/MS	1.14485	0.917263	0.0017088	2	0	196230000	102320000	93910000	11.6	5	5	By MS/MS	0.62296	0.9186	44.021	5	1	293260000	172740000	120520000	7.4	3	3	By MS/MS	1.0143	0.938879	16.404	3	0	95088000	50792000
1003	YDR308C	YDR308C	SRB7	16.071	7	7	64.3	0	265.84	1.04702	0.0662945	1.21902	0.477326		49.3	4	4	By MS/MS	1.30203	1.08149	15.275	8	2	351790000	199020000	152770000	55.7	5	5	By MS/MS	0.70158	1.0273	6.6983	10	3	457260000	261970000	195290000	64.3	7	7	By MS/MS	1.12908	1.01264	11.233	10	4	237360000	131630000
1004	YDR309C	YDR309C	GIC2	42.852	2	2	7.8	0	32.335	1.14131	0.190693	0.189707	0.368312		7.8	2	2	By MS/MS	1.32449	1.0375	15.267	2	1	59699000	34652000	25047000	7.8	2	2	By MS/MS	0.70331	1.0373	27.318	3	1	58794000	32426000	26368000	2.9	1	1	By matching	2.46142	2.33913	NaN	1	0	6301600	4531100
1005	YDR310C	YDR310C	SUM1	118.2	21	21	33.3	0	300.22	0.99846	-0.00222417	0.017497	0.699477		27.1	17	17	By MS/MS	1.25819	1.02064	32.516	21	6	1141100000	619160000	521940000	17.6	11	11	By MS/MS	0.62151	0.91848	12.089	16	8	690640000	409370000	281270000	26.6	17	17	By MS/MS	1.13978	1.04647	34.549	18	0	343330000	178840000
1006	YDR311W	YDR311W	TFB1	72.894	11	11	21.7	0	60.747	1.04008	0.0566996	0.95753	0.702276		17.9	9	9	By MS/MS	1.30871	1.05404	19.528	12	4	676800000	367680000	309120000	15	8	8	By MS/MS	0.70135	1.0269	9.589	10	3	605070000	308720000	296350000	18.7	10	10	By MS/MS	1.08074	0.998203	27.829	13	6	526930000	187410000
1007	YDR312W	YDR312W	SSF2	51.855	13	4	32.5	0	323.31	1.11393	0.155653	0.524805	0.470649		28.7	12	4	By MS/MS	1.21111	0.979816	0.58218	7	2	54250000	21179000	33071000	30.2	11	2	By MS/MS	0.96841	1.4089	71.807	5	2	36230000	12426000	23804000	27.2	10	3	By MS/MS	1.085	0.978953	5.3597	6	2	28250000	10313000
1008	YDR313C	YDR313C	PIB1	32.675	5	5	26.2	0	3.8597	1.02035	0.0290679	0.0734519	0.938138		6.6	1	1	By MS/MS	1.52933	1.22737	NaN	1	0	3406600	2277500	1129100	26.2	4	4	By MS/MS	0.62266	0.92278	68.152	4	2	93508000	48304000	45204000	23.1	3	3	By MS/MS	1.27363	1.16124	56.151	4	0	59498000	23415000
1009	YDR316W	YDR316W	OMS1	55.588	5	5	12.1	0	8.775	0.854322	-0.227148	2.94663	0.0666097		8.1	4	4	By MS/MS	1.11241	0.844238	27.329	5	0	131860000	70571000	61293000	12.1	5	5	By MS/MS	0.57355	0.88082	16.24	5	2	146150000	91822000	54327000	8.1	4	4	By MS/MS	0.976086	0.862218	10.67	7	0	58107000	26834000
1010	YDR320C	YDR320C	SWA2	75.019	12	12	24.4	0	171.3	1.10431	0.143143	1.37752	0.100364		22.6	10	10	By MS/MS	1.37476	1.12614	9.4878	13	0	1198800000	681580000	517190000	14.4	8	8	By MS/MS	0.74319	1.0888	10.959	10	3	705840000	405540000	300300000	22.6	10	10	By MS/MS	1.26326	1.17997	13.867	18	5	652930000	346630000
1011	YDR320C-A	YDR320C-A	DAD4	8.1552	2	2	45.8	0	28.492	1.06756	0.0943223	0.118428	0.682175		20.8	1	1	By MS/MS	0.782044	0.621465	NaN	1	0	24471000	12611000	11860000	20.8	1	1	By matching	0.74211	1.0716	NaN	1	0	22260000	13278000	8981600	45.8	2	2	By MS/MS	1.70838	1.56735	76.274	2	1	26128000	15363000
1012	YDR321W	YDR321W	ASP1	41.395	14	14	59.3	0	323.31	1.02742	0.0390211	1.51526	0.73831		59.3	14	14	By MS/MS	1.27063	1.02825	7.5113	32	3	6922900000	3737900000	3185000000	59.3	14	14	By MS/MS	0.70679	1.0344	16.19	30	5	5981200000	3366700000	2614500000	34.6	10	10	By MS/MS	1.12264	1.04002	6.7823	21	1	3043000000	1582000000
1013	YDR322C-A	YDR322C-A	TIM11	10.875	3	3	38.5	0	63.578	0.96855	-0.0461015	0.310185	0.422175		38.5	3	3	By MS/MS	1.11341	0.900009	4.3787	7	0	1687400000	863360000	824020000	38.5	3	3	By MS/MS	0.7272	1.0707	1.056	6	1	1244600000	712200000	532380000	38.5	3	3	By MS/MS	1.08667	0.9997	4.3783	7	1	1095100000	546150000
1014	YDR322W	YDR322W	MRPL35	42.825	8	8	26.7	0	41.042	0.916917	-0.125137	1.61157	0.0746204		16.6	5	5	By MS/MS	1.08112	0.876348	13.31	5	0	369640000	202400000	167250000	23.4	7	7	By MS/MS	0.65241	0.95554	11.598	8	1	588170000	340060000	248100000	18.8	6	6	By MS/MS	1.02577	0.942774	11.64	5	0	219510000	108480000
1015	YDR323C	YDR323C	PEP7	59.443	5	5	12.8	0	9.8816	0.740588	-0.433256	0.549779	0.03152		12.8	5	5	By MS/MS	1.22049	0.997108	9.3063	5	2	72889000	37474000	35415000	1.9	1	1	By MS/MS	0.5226	0.77235	NaN	1	0	28779000	19188000	9590800	2.7	1	1	By MS/MS	0.415679	0.38206	NaN	1	1	5176400	1241400
1016	YDR324C	YDR324C	UTP4	87.8	27	27	42.8	0	181.69	1.02583	0.0367871	0.584175	0.914468		40.7	26	26	By MS/MS	1.30376	1.05794	10.392	33	5	3167400000	1803700000	1363600000	40.7	26	26	By MS/MS	0.70678	1.04	15.734	35	5	3357100000	2003100000	1354000000	34.9	23	23	By MS/MS	1.12718	1.03501	19.7	36	5	1519800000	823610000
1017	YDR325W	YDR325W	YCG1	117.85	10	10	10.8	0	43.928	1.02192	0.031277	0.567234	0.773864		7.1	7	7	By MS/MS	1.2776	1.00455	8.653	8	2	305210000	177460000	127750000	5.3	5	5	By MS/MS	0.71243	1.0489	176.1	3	1	411490000	48206000	363280000	7.2	6	6	By MS/MS	1.16194	1.05086	21.172	7	0	128330000	67287000
1018	YDR326C	YDR326C	YSP2	160.58	22	21	18.2	0	63.649	0.989998	-0.0145029	0.100505	0.767364		11.4	15	14	By MS/MS	1.20026	0.962371	17.138	17	1	444480000	235810000	208670000	12.5	16	15	By MS/MS	0.62012	0.90958	11.323	19	4	380010000	222920000	157090000	12.2	14	13	By MS/MS	1.1504	1.06334	20.637	18	2	172170000	91275000
1019	YDR328C	YDR328C	SKP1	22.33	16	16	65.5	0	242.38	1.01182	0.016955	0.301938	0.877705		49.5	13	13	By MS/MS	1.23095	0.973994	20.919	24	3	4071300000	2239500000	1831800000	62.4	14	14	By MS/MS	0.69765	1.0217	16.792	22	3	2968400000	1692000000	1276400000	62.4	14	14	By MS/MS	1.12871	1.00512	10.811	24	3	2249500000	1159400000
1020	YDR329C	YDR329C	PEX3	50.675	8	8	21.5	0	115.93	0.99169	-0.0120383	0.109375	0.792783		17.2	6	6	By MS/MS	1.24106	0.995619	40.497	8	3	520840000	285650000	235190000	21.5	8	8	By MS/MS	0.71322	1.0527	26.684	10	1	403200000	244120000	159080000	19.3	7	7	By MS/MS	1.01648	0.923361	21.79	9	2	173080000	93023000
1021	YDR330W	YDR330W	UBX5	56.736	12	12	26.6	0	56.876	1.08603	0.11907	0.873939	0.177484		22.6	10	10	By MS/MS	1.40692	1.1421	31.222	14	2	520290000	293510000	226780000	19.2	8	8	By MS/MS	0.65886	0.97156	33.166	11	1	317800000	175520000	142280000	13.4	6	6	By MS/MS	1.36103	1.16225	24.657	7	1	64343000	31108000
1022	YDR331W	YDR331W	GPI8	47.402	5	5	18.2	0	77.635	1.06771	0.0945265	0.81098	0.431049		15.6	4	4	By MS/MS	1.43433	1.16648	4.9271	7	2	235720000	128830000	106890000	15.6	4	4	By MS/MS	0.66855	0.98544	5.2567	9	3	185920000	108520000	77403000	12.9	4	4	By MS/MS	1.15602	1.06954	51.363	7	3	140120000	70527000
1023	YDR333C	YDR333C	RQC1	83.425	19	19	28.1	0	232.38	1.10629	0.145728	1.83869	0.0932992		26.4	18	18	By MS/MS	1.30161	1.05321	19.548	27	4	1700300000	938540000	761710000	26.7	18	18	By MS/MS	0.77861	1.1497	80.961	23	4	1249600000	663920000	585720000	17	11	11	By MS/MS	1.19517	1.09113	13.421	15	2	522310000	273310000
1024	YDR334W	YDR334W	SWR1	174.53	7	7	5.9	0	6.8114	1.101	0.138816	0.678926	0.290271		4	5	5	By MS/MS	1.45148	1.16896	23.152	5	1	163290000	92449000	70844000	3.3	4	4	By MS/MS	0.66937	1.024	17.305	4	1	73519000	42812000	30707000	2.4	4	4	By MS/MS	1.39649	1.26435	32.278	4	1	51227000	27458000
1025	YDR335W	YDR335W	MSN5	142.12	41	41	41.3	0	231.61	1.04579	0.0645907	0.82139	0.598261		33.7	34	34	By MS/MS	1.31666	1.05874	14.595	43	3	3280600000	1856100000	1424500000	32.3	33	33	By MS/MS	0.66717	0.98433	15.329	45	3	2687200000	1580200000	1107000000	26.4	27	27	By MS/MS	1.20364	1.10159	17.606	35	3	846000000	446830000
1026	YDR336W	YDR336W	MRX8	35.614	2	2	7.3	0.00024564	2.8748	0.981354	-0.0271544	0.237964	0.56166		7.3	2	2	By MS/MS	1.30649	1.04958	9.014	2	0	380460000	182800000	197670000	2.9	1	1	By MS/MS	0.67654	0.99331	10.034	2	0	2036400000	1147800000	888670000	2.9	1	1	By MS/MS	0.994135	0.90629	NaN	1	0	600690000	287700000
1027	YDR337W	YDR337W	MRPS28	33.057	11	11	30.8	0	220.67	0.959393	-0.0598069	0.976435	0.335329		26.9	8	8	By MS/MS	1.1355	0.911162	8.26	13	2	1405000000	762960000	642020000	26.9	8	8	By MS/MS	0.67096	0.99076	11.226	11	2	1412200000	862580000	549620000	26.9	9	9	By MS/MS	1.071	0.964692	20.054	13	1	414820000	209120000
1028	YDR338C	YDR338C		77.845	2	2	3	0.00024845	3.2964	1.00991	0.0142254	0.01571	0.998308		1.4	1	1	By MS/MS	NaN	NaN	NaN	0	0	0	0	0	3	2	2	By MS/MS	0.55952	0.8465	14.737	3	1	30793000	16974000	13819000	1.4	1	1	By MS/MS	1.27647	1.20486	9.4388	2	0	12426000	6848700
1029	YDR339C	YDR339C	FCF1	21.61	6	6	39.2	0	48.218	1.03907	0.0552883	0.794846	0.563556		39.2	6	6	By MS/MS	1.27966	1.04305	11.223	9	2	692260000	385320000	306940000	32.8	5	5	By MS/MS	0.72665	1.0695	13.48	8	4	418940000	245790000	173140000	34.4	5	5	By MS/MS	1.21175	1.06734	12.851	7	2	279920000	144650000
1030	YDR341C	YDR341C		69.524	54	52	84.2	0	323.31	0.981231	-0.0273349	0.730023	0.781278		83	52	50	By MS/MS	1.22421	0.985999	7.0791	113	10	63096000000	34317000000	28779000000	79.9	50	48	By MS/MS	0.67998	1.0075	8.8373	111	12	45466000000	26825000000	18641000000	74.8	49	47	By MS/MS	1.07448	0.977231	9.4965	124	8	23572000000	12038000000
1031	YDR342C;YDR343C;YHR096C;YNR072W;YEL069C;YJR158W;YDL245C	YDR342C;YDR343C	HXT7;HXT6	62.734	17	13	36.3	0	323.31	0.884331	-0.177341	0.680787	0.0316574		36.1	16	12	By MS/MS	0.910747	0.735889	9.9972	24	2	5401500000	2517600000	2883900000	33.7	14	10	By MS/MS	0.55598	0.82828	15.253	26	7	7015900000	4427100000	2588900000	36.3	16	12	By MS/MS	1.15818	1.03376	18.853	20	5	1292000000	677670000
1032	YDR345C;YOL156W;YJL219W	YDR345C	HXT3	62.557	15	13	36.3	0	323.31	0.913769	-0.130098	1.80943	0.105262		34.2	14	12	By MS/MS	1.07485	0.87512	8.1535	29	2	9760700000	5001300000	4759400000	32.1	14	12	By MS/MS	0.62341	0.91906	12.083	31	6	6436200000	3966300000	2469900000	33.3	13	11	By MS/MS	1.03992	0.955292	15.14	30	2	2432500000	1174400000
1033	YDR346C	YDR346C	SVF1	54.367	15	15	38.5	0	297.31	1.0234	0.0333715	1.33852	0.797353		38.5	14	14	By MS/MS	1.26685	1.03108	8.7535	37	8	7698600000	3982600000	3715900000	33.5	14	14	By MS/MS	0.6691	1.0021	13.48	29	3	5782100000	3095600000	2686500000	33.5	13	13	By MS/MS	1.14486	1.02973	15.971	27	7	2367500000	1245200000
1034	YDR347W	YDR347W	MRP1	36.728	9	9	35.5	0	92.341	1.03397	0.0481975	1.12206	0.802778		25.5	6	6	By MS/MS	1.23905	0.996612	5.3253	9	1	663340000	387930000	275410000	33.3	8	8	By MS/MS	0.70199	1.0469	42.485	12	1	985190000	569970000	415210000	30.8	7	7	By MS/MS	1.14506	1.04054	13.029	9	1	451590000	230080000
1035	YDR348C	YDR348C	PAL1	54.995	19	19	47.9	0	274.84	0.986744	-0.0192519	0.354448	0.625783		40.3	15	15	By MS/MS	1.26435	1.00692	10.685	19	2	1644600000	727610000	916950000	44.9	16	16	By MS/MS	0.65787	0.95585	25.386	22	5	1568900000	822590000	746280000	38.3	16	16	By MS/MS	1.06704	0.96796	15.362	22	5	737260000	315860000
1036	YDR349C	YDR349C	YPS7	64.497	3	3	6	0	16.063	1.01428	0.02045	0.166672	0.956756		6	3	3	By MS/MS	1.28066	1.03878	13.33	3	0	169250000	95117000	74132000	4.4	2	2	By MS/MS	0.67402	0.99451	1.1099	2	0	121330000	74716000	46611000	4.5	2	2	By MS/MS	1.17883	1.08927	8.8992	3	1	71074000	37333000
1037	YDR351W	YDR351W	SBE2	98.97	3	3	3.1	0.0049505	1.5931	1.26004	0.333472	0.113167	0.103988		2.1	2	2	By MS/MS	0.842389	0.682268	124.53	2	1	63375000	15208000	48166000	3.1	3	3	By MS/MS	1.5568	2.32709	101.24	2	2	56222000	12537000	43685000	0	0	0		NaN	NaN	NaN	0	0	0	0
1038	YDR352W	YDR352W	YPQ2	35.179	3	2	10.7	0	20.495	1.03103	0.0440826	0.356716	0.799078		10.7	3	2	By MS/MS	1.35097	1.09367	4.9473	2	1	79583000	43542000	36041000	7.9	2	1	By MS/MS	0.66419	0.97998	3.1199	2	2	102760000	62116000	40645000	2.5	1	0	By matching	NaN	NaN	NaN	0	0	0	0
1039	YDR353W	YDR353W	TRR1	34.238	13	11	65.2	0	323.31	1.03073	0.0436693	1.00544	0.605921		65.2	13	11	By MS/MS	1.29462	1.05195	8.5384	39	5	46788000000	26587000000	20201000000	65.2	13	11	By MS/MS	0.67111	0.99673	8.8608	41	4	33477000000	19808000000	13669000000	65.2	13	11	By MS/MS	1.13533	1.05106	16.198	39	6	21259000000	10933000000
1040	YDR354W	YDR354W	TRP4	41.374	11	11	36.1	0	270.48	0.853627	-0.228322	2.5406	0.00327848	1	33.7	10	10	By MS/MS	1.0377	0.833403	6.1855	17	1	1866000000	975270000	890720000	30	9	9	By MS/MS	0.60175	0.89759	7.28	13	0	1491400000	952840000	538600000	29.2	9	9	By MS/MS	0.922169	0.852079	7.2588	20	3	1061000000	493550000
1041	YDR356W	YDR356W	SPC110	111.78	26	26	27.6	0	118.91	1.06394	0.0894186	1.97086	0.361506		21.9	21	21	By MS/MS	1.35314	1.09291	36.778	30	5	1164200000	685390000	478770000	22.5	21	21	By MS/MS	0.72894	1.0723	12.554	28	8	1006400000	556210000	450210000	22.8	22	22	By MS/MS	1.14373	1.04991	22.884	27	3	780300000	454000000
1042	YDR357C	YDR357C	CNL1	13.957	3	3	24.6	0	5.638	1.01625	0.0232613	0.0402108	0.937785		9	1	1	By MS/MS	1.83709	1.49056	NaN	1	0	85709000	50181000	35528000	24.6	3	3	By MS/MS	0.54959	0.80905	9.6311	3	1	92214000	52549000	39665000	14.8	2	2	By MS/MS	0.968898	0.90212	4.2505	2	0	54485000	26121000
1043	YDR358W	YDR358W	GGA1	62.319	20	20	46	0	260.86	0.98766	-0.0179133	0.162662	0.636951		39.7	17	17	By MS/MS	1.18173	0.954836	37.614	25	6	1782000000	899100000	882930000	43.6	17	17	By MS/MS	0.62995	0.94703	22.369	29	10	1624600000	912800000	711770000	39.9	17	17	By MS/MS	1.06538	0.982994	12.29	29	4	938490000	433210000
1044	YDR359C	YDR359C	EAF1	112.5	11	11	12.7	0	22.449	1.03816	0.0540247	0.218824	0.573916		6.2	5	5	By MS/MS	1.47558	1.19329	11.731	5	0	203200000	110590000	92610000	5.7	5	5	By MS/MS	0.7191	1.0479	8.6206	4	0	118520000	70306000	48214000	7.4	7	7	By MS/MS	1.16279	1.06508	20.817	8	1	67660000	36634000
1045	YDR361C	YDR361C	BCP1	32.661	13	13	54.1	0	169.23	1.06142	0.0860018	0.952777	0.328541		52.7	12	12	By MS/MS	1.34664	1.08812	9.8813	23	3	2757800000	1569500000	1188300000	48.1	12	12	By MS/MS	0.68153	1.031	10.683	23	6	4671200000	2755600000	1915600000	54.1	13	13	By MS/MS	1.23242	1.12882	12.862	25	3	3119400000	1648900000
1046	YDR362C	YDR362C	TFC6	74.708	4	4	6	0.001451	2.3358	0.906137	-0.142199	0.3075	0.453002		4.6	3	3	By MS/MS	1.37552	1.12317	90.375	3	0	71783000	51145000	20637000	3.3	2	2	By MS/MS	0.55947	0.84987	NaN	1	0	23615000	14380000	9234500	3.4	2	2	By MS/MS	1.15813	1.08487	7.9971	2	0	7249300	3772700
1047	YDR363W	YDR363W	ESC2	52.541	3	3	7.7	0	5.5247	0.868796	-0.202911	2.26237	0.297203		5.7	2	2	By MS/MS	1.13264	0.910166	0.76362	2	1	35050000	17610000	17440000	5.3	2	2	By MS/MS	0.56306	0.8275	33.685	2	0	38569000	21062000	17507000	7.7	3	3	By MS/MS	0.933707	0.86798	22.432	4	2	42114000	20216000
1048	YDR363W-A	YDR363W-A	SEM1	10.386	2	2	39.3	0	94.901	0.96113	-0.057196	0.282842	0.384498		39.3	2	2	By MS/MS	1.32615	1.0651	21.908	3	0	296280000	148940000	147340000	39.3	2	2	By MS/MS	0.62188	0.92239	11.545	3	0	316350000	194550000	121800000	39.3	2	2	By MS/MS	1.12088	1.03465	2.9347	3	0	334000000	168860000
1050	YDR365C	YDR365C	ESF1	72.409	19	19	33.6	0	221.4	1.06797	0.0948772	1.05686	0.325184		30.1	17	17	By MS/MS	1.30499	1.04639	15.067	29	3	1997000000	1109100000	887960000	27.1	15	15	By MS/MS	0.77672	1.1525	14.727	24	2	1392200000	778180000	614070000	31.5	18	18	By MS/MS	1.17048	1.05571	13.415	32	4	1067900000	540200000
1051	YDR367W	YDR367W	KEI1	25.484	2	2	9.5	0	20.364	1.04755	0.067016	1.00333	0.471937		9.5	2	2	By MS/MS	1.37163	1.08167	2.2083	3	0	373970000	206710000	167260000	9.5	2	2	By MS/MS	0.72602	1.0771	14.137	3	1	322770000	190440000	132330000	9.5	2	2	By MS/MS	1.11927	0.993641	7.2612	3	0	169960000	93860000
1052	YDR368W	YDR368W	YPR1	34.755	18	17	68.6	0	323.31	1.04037	0.0571	1.43031	0.560894		60.9	14	13	By MS/MS	1.29222	1.06308	7.3076	28	5	10730000000	6036700000	4693600000	60.9	14	13	By MS/MS	0.69006	1.0088	13.958	30	6	8303500000	4857500000	3446000000	62.8	17	16	By MS/MS	1.12971	1.04386	11.739	29	7	5364200000	2823300000
1053	YDR369C	YDR369C	XRS2	96.363	6	6	8.8	0	20.513	1.01238	0.0177554	0.0395961	0.87147		4.4	3	3	By MS/MS	1.0963	0.87943	9.1071	4	0	946960000	514720000	432250000	4.4	3	3	By MS/MS	0.57123	0.91771	16.257	3	0	634830000	402160000	232670000	8.8	6	6	By MS/MS	1.50902	1.37654	27.971	6	3	308750000	148620000
1054	YDR370C	YDR370C	DXO1	50.491	2	2	6.8	0	18.711	0.935457	-0.0962567	0.615688	0.596508		6.8	2	2	By MS/MS	1.28523	1.04718	7.0907	2	1	48535000	27071000	21464000	6.8	2	2	By MS/MS	0.63959	0.9509	27.211	2	0	41974000	25268000	16706000	3.4	1	1	By MS/MS	1.0008	0.916927	NaN	1	0	9382000	4453200
1055	YDR371W	YDR371W	CTS2	59.117	6	6	13.9	0	15.77	1.19204	0.253432	1.13337	0.0424542		7.6	3	3	By MS/MS	1.27416	1.01424	21.852	4	1	138500000	75144000	63360000	11	5	5	By MS/MS	0.75529	1.1399	23.992	5	2	206280000	120990000	85290000	4.3	2	2	By MS/MS	1.50295	1.35562	32.18	2	1	28995000	16669000
1056	YDR372C	YDR372C	VPS74	39.286	11	11	40.9	0	194.51	0.966394	-0.049317	1.48081	0.339067		35.1	9	9	By MS/MS	1.20465	0.992556	7.8541	19	4	4328600000	2113600000	2215100000	40	10	10	By MS/MS	0.64662	0.95451	6.7187	17	4	3766800000	2026800000	1740000000	35.9	10	10	By MS/MS	1.05506	0.956023	5.0217	20	6	1918100000	825100000
1057	YDR373W	YDR373W	FRQ1	22.011	5	5	22.1	0	14.821	1.21754	0.283965	0.843511	0.00685606		16.8	4	4	By MS/MS	1.25199	1.02188	5.254	5	1	268240000	145960000	122290000	12.1	2	2	By MS/MS	0.80665	1.185	21.76	4	1	205420000	122120000	83301000	17.4	3	3	By MS/MS	1.84488	1.61956	121.54	4	1	199130000	139540000
1059	YDR375C	YDR375C	BCS1	51.107	8	8	17.8	0	39.577	0.935649	-0.09596	0.442296	0.164333		17.8	7	7	By MS/MS	1.22269	0.987654	19.882	8	1	365290000	194140000	171150000	17.8	8	8	By MS/MS	0.50723	0.77819	51.865	10	3	379510000	222460000	157060000	15.4	6	6	By MS/MS	1.07331	0.981547	14.786	9	0	150080000	75474000
1060	YDR376W	YDR376W	ARH1	56.237	13	13	33.9	0	121.17	0.967799	-0.0472206	0.578218	0.461995		23.7	9	9	By MS/MS	1.29004	1.03718	21.001	13	3	550680000	295860000	254820000	28.4	11	11	By MS/MS	0.67937	0.92946	16.959	13	4	658160000	376720000	281440000	17.4	7	7	By MS/MS	1.08842	0.955019	15.478	9	1	254010000	133610000
1061	YDR377W	YDR377W	ATP17	11.312	2	2	19.8	0	3.9542	0.930724	-0.103575	0.40944	0.127631		19.8	2	2	By MS/MS	1.12059	0.907194	5.1012	2	0	771050000	404550000	366490000	19.8	2	2	By MS/MS	0.74153	1.093	30.57	3	0	570230000	331820000	238410000	19.8	2	2	By MS/MS	1.05534	0.974564	8.6836	2	0	406470000	216390000
1062	YDR378C	YDR378C	LSM6	9.3975	6	6	84.9	0	131.06	0.987128	-0.0186911	0.295725	0.709321		70.9	4	4	By MS/MS	1.19963	0.963484	3.1218	7	1	4658900000	2511000000	2147900000	70.9	4	4	By MS/MS	0.67408	0.98178	5.4168	8	2	3881700000	2243200000	1638400000	84.9	6	6	By MS/MS	1.04162	0.967118	4.2898	10	1	2255800000	1122900000
1064	YDR379W	YDR379W	RGA2	113.29	10	10	13.1	0	72.773	0.937569	-0.0930027	0.384839	0.31888		10.1	7	7	By MS/MS	0.991473	0.815528	12.053	8	2	294950000	159820000	135130000	8.4	7	7	By MS/MS	0.59285	0.85945	18.787	7	1	116130000	72489000	43643000	8.4	6	6	By MS/MS	1.19363	1.08861	21.507	7	1	50967000	26868000
1065	YDR380W	YDR380W	ARO10	71.384	18	18	35.6	0	98.403	1.74019	0.799243	1.41836	3.61311e-31	1	27.9	15	15	By MS/MS	1.62835	1.31589	28.185	18	4	2080800000	1271100000	809700000	32	17	17	By MS/MS	1.2051	1.7714	15.888	25	5	2842900000	1296000000	1546900000	14.5	10	10	By MS/MS	1.61556	1.46938	10.846	13	1	552710000	332080000
1067	YDR381W	YDR381W	YRA1	24.955	13	13	43.4	0	278.02	0.991814	-0.0118588	0.253369	0.880061		39.8	12	12	By MS/MS	1.20143	0.972006	6.4108	36	2	24679000000	13471000000	11208000000	39.8	12	12	By MS/MS	0.67847	1.0125	7.9188	30	2	18849000000	11263000000	7586100000	39.8	12	12	By MS/MS	1.05013	0.96918	8.0882	33	1	10832000000	5573600000
1068	YDR382W	YDR382W	RPP2B	11.05	6	6	86.4	0	213.73	1.11888	0.162054	2.73206	0.030628	1	86.4	6	6	By MS/MS	1.33638	1.08689	9.1783	54	19	102560000000	58815000000	43747000000	54.5	5	5	By MS/MS	0.76306	1.1332	7.2032	50	17	85323000000	48468000000	36855000000	54.5	5	5	By MS/MS	1.23425	1.1405	8.9996	61	15	58248000000	31231000000
1069	YDR383C	YDR383C	NKP1	26.976	7	7	34.5	0	76.435	1.00403	0.00580462	0.0296053	0.921209		28.6	6	6	By MS/MS	1.21162	0.982801	18.141	6	4	323680000	176070000	147610000	24.4	5	5	By MS/MS	0.67374	0.97577	10.939	5	2	326330000	173810000	152520000	23.5	5	5	By MS/MS	1.26595	1.14206	16.169	6	1	99094000	49788000
1070	YDR384C	YDR384C	ATO3	30.028	5	5	17.8	0	93.521	1.02168	0.0309473	0.0804961	0.989041		17.8	5	5	By MS/MS	1.44078	1.14115	8.3538	6	0	889940000	504350000	385590000	17.8	5	5	By MS/MS	0.55562	0.82629	6.9903	5	1	782530000	421010000	361510000	13.8	4	4	By MS/MS	1.36491	1.2368	43.007	4	1	336880000	193530000
1071	YOR133W;YDR385W	YOR133W;YDR385W	EFT2;EFT1	93.288	71	71	79.7	0	323.31	0.979162	-0.0303806	0.98538	0.762195		77.7	68	68	By MS/MS	1.23454	0.981547	15.566	506	92	487490000000	267630000000	219860000000	76.8	66	66	By MS/MS	0.64767	0.96052	10.397	500	112	477930000000	288280000000	189650000000	78.7	65	65	By MS/MS	1.10341	1.00276	12.158	386	68	230860000000	119630000000
1072	YDR386W	YDR386W	MUS81	72.308	4	4	7.8	0	8.6349	1.09443	0.130186	0.51375	0.553916		3.5	2	2	By MS/MS	1.24162	1.00206	NaN	1	1	25644000	13727000	11917000	5.5	3	3	By MS/MS	0.7072	1.0626	87.716	3	1	86334000	23382000	62952000	5.7	3	3	By MS/MS	1.10143	0.992556	11.293	3	0	19422000	10565000
1073	YDR388W	YDR388W	RVS167	52.774	18	18	37.6	0	323.31	1.01275	0.0182743	0.655989	0.959997		37.6	17	17	By MS/MS	1.29134	1.03525	10.051	31	2	9377200000	5211300000	4165900000	37.6	17	17	By MS/MS	0.67333	1.0103	14.618	33	6	9314000000	5469700000	3844300000	37.6	16	16	By MS/MS	1.13471	1.01101	8.2509	36	6	3144000000	1633200000
1074	YDR389W	YDR389W	SAC7	73.628	13	13	24.9	0	29.099	0.941828	-0.0864644	1.28897	0.348579		16.7	7	7	By MS/MS	1.10419	0.893735	10.839	7	0	266140000	137400000	128750000	18.8	9	9	By MS/MS	0.65991	0.97291	22.209	10	1	352090000	203980000	148110000	13.3	7	7	By MS/MS	1.01629	0.938703	23.147	6	0	73893000	37073000
1075	YDR390C	YDR390C	UBA2	71.258	21	21	43.4	0	323.31	1.01854	0.0264962	0.21644	0.954688		41.2	20	20	By MS/MS	1.35632	1.10843	14.78	26	6	2223400000	1228500000	994870000	36	17	17	By MS/MS	0.65211	0.9656	16.748	24	3	1227700000	731330000	496350000	22.8	11	11	By MS/MS	1.08862	0.972384	8.1523	15	2	591420000	303810000
1076	YDR391C	YDR391C		26.273	9	9	42.2	0	33.889	1.13953	0.188442	0.705129	0.0148788		42.2	9	9	By MS/MS	1.31603	1.05532	11.668	10	1	841540000	479610000	361930000	37.1	8	8	By MS/MS	0.74237	1.1037	19.681	9	0	555730000	322210000	233520000	33.6	8	8	By MS/MS	1.10375	1.00862	8.798	12	3	596350000	333160000
1077	YDR392W	YDR392W	SPT3	38.8	2	2	8	0	12.426	1.1333	0.180535	0.707504	0.1582		8	2	2	By MS/MS	1.50716	1.16187	22.966	5	2	151210000	87791000	63418000	4.5	1	1	By MS/MS	0.64451	0.96013	54.382	3	0	106950000	61811000	45136000	8	2	2	By MS/MS	1.63369	1.37559	3.6321	3	0	50673000	32783000
1078	YDR393W	YDR393W	SHE9	53.57	2	2	3.5	0.0093088	1.1148	0.998776	-0.0017675	0.00574864	0.904237		1.8	1	1	By MS/MS	1.16773	0.941265	NaN	1	0	23037000	11544000	11493000	0	0	0		NaN	NaN	NaN	0	0	0	0	0	0	0	0		NaN	NaN	NaN	0	0	0	0
1079	YDR394W	YDR394W	RPT3	47.893	24	23	59.8	0	323.31	1.00929	0.013342	0.39194	0.988681		58.2	23	22	By MS/MS	1.29852	1.03495	7.1989	53	5	10843000000	5842700000	5000800000	59.8	24	23	By MS/MS	0.67988	1.0025	8.9214	55	11	10404000000	5994900000	4408800000	59.8	24	23	By MS/MS	1.11521	1.01147	7.1183	48	9	5277300000	2681900000
1080	YDR395W	YDR395W	SXM1	108.4	27	27	34.3	0	323.31	1.02626	0.0373924	0.345767	0.755191		33.7	26	26	By MS/MS	1.30562	1.04546	12.451	43	7	10679000000	5930500000	4748900000	32.6	25	25	By MS/MS	0.6778	0.99602	20.093	40	6	8441200000	4951500000	3489700000	29.7	23	23	By MS/MS	1.18627	1.10572	10.147	36	6	2891100000	1532800000
1081	YDR397C	YDR397C	NCB2	16.65	7	7	46.6	0	23.051	0.99487	-0.00742009	0.108657	0.656796		46.6	7	7	By MS/MS	1.28694	1.04168	13.952	9	2	651230000	354640000	296590000	41.8	6	6	By MS/MS	0.67167	0.98397	20.68	8	0	376700000	231060000	145630000	46.6	6	6	By MS/MS	1.06097	0.962094	4.0766	8	2	478970000	249020000
1082	YDR398W	YDR398W	UTP5	72.001	13	13	32	0	323.31	1.07402	0.103015	1.69125	0.27247		24.1	10	10	By MS/MS	1.35718	1.11206	15.185	15	1	1775000000	1025700000	749300000	28.9	11	11	By MS/MS	0.74392	1.0804	14.648	16	4	1946400000	1160300000	786080000	25.8	11	11	By MS/MS	1.13978	1.02991	17.04	18	1	745060000	403170000
1083	YDR399W	YDR399W	HPT1	25.19	16	16	72.4	0	323.31	1.00095	0.00137107	0.0119868	0.882193		71.5	15	15	By MS/MS	1.17347	0.938703	9.0189	31	3	7213400000	3576700000	3636600000	71.5	15	15	By MS/MS	0.68013	0.99462	11.954	26	3	5593300000	3066900000	2526400000	65.2	14	14	By MS/MS	1.1288	1.01133	13.549	35	3	3991400000	1995800000
1084	YDR400W	YDR400W	URH1	37.96	6	6	21.8	0	49.254	0.971789	-0.0412849	0.286895	0.511961		21.8	6	6	By MS/MS	1.17302	0.950751	12.253	10	2	642650000	348230000	294420000	15.3	5	5	By MS/MS	0.72121	1.0661	45.695	11	6	516810000	296890000	219920000	15.3	5	5	By MS/MS	0.979432	0.885191	13.302	12	1	295830000	144480000
1085	YDR404C	YDR404C	RPB7	19.058	6	6	60.2	0	21.668	1.02262	0.0322674	0.222807	0.892372		60.2	6	6	By MS/MS	1.19537	0.953653	8.638	9	1	1373600000	773910000	599730000	49.7	5	5	By MS/MS	0.76039	1.1314	24.071	6	0	974600000	575380000	399230000	49.7	5	5	By MS/MS	1.12152	1.03794	13.956	5	0	456850000	235710000
1086	YDR405W	YDR405W	MRP20	30.566	6	6	27	0	17.426	0.863247	-0.212155	1.76863	0.0375729	1	10.3	3	3	By MS/MS	1.00455	0.808146	3.0879	4	0	192430000	95836000	96591000	19.4	4	4	By MS/MS	0.62441	0.92359	24.845	5	0	250960000	144770000	106190000	24.3	5	5	By MS/MS	0.993147	0.892061	31.806	7	0	151210000	75119000
1087	YDR407C	YDR407C	TRS120	147.66	18	18	16.4	0	116.44	1.04562	0.0643533	1.02667	0.567567		15.2	16	16	By MS/MS	1.26773	1.03647	14.626	20	5	1050300000	571220000	479060000	14.9	16	16	By MS/MS	0.69913	1.0376	21.137	18	3	980660000	550370000	430290000	11.6	13	13	By MS/MS	1.22052	1.10124	13.784	13	2	255790000	135120000
1088	YDR408C	YDR408C	ADE8	23.54	9	9	53.3	0	228.76	1.07334	0.102113	0.772943	0.274376		49.1	8	8	By MS/MS	1.3151	1.04843	5.7814	16	2	2345300000	1285100000	1060200000	39.3	8	8	By MS/MS	0.75178	1.1132	7.6121	11	2	1267600000	707840000	559810000	35	7	7	By MS/MS	1.06534	0.973899	10.999	12	1	1036200000	536050000
1089	YDR409W	YDR409W	SIZ1	100.79	7	7	9.8	0	29.55	1.09168	0.126555	0.540137	0.150143		9	6	6	By MS/MS	1.30695	1.04739	22.118	6	1	1047600000	551350000	496210000	4.4	3	3	By MS/MS	0.77468	1.134	12.839	3	0	88260000	46971000	41288000	6.6	4	4	By MS/MS	1.38683	1.28598	17.933	5	0	297550000	148870000
1090	YDR410C	YDR410C	STE14	27.887	2	2	10	0	5.8792	0.635142	-0.65485	0.773024	0.00129835		10	2	2	By MS/MS	1.16005	0.936944	18.966	2	0	58666000	34752000	23914000	10	2	2	By MS/MS	0.61214	0.90461	16.482	2	0	46998000	28111000	18887000	3.3	1	1	By matching	0.63004	0.604047	NaN	1	0	47077000	18268000
1091	YDR411C	YDR411C	DFM1	38.13	6	6	26.7	0	144.82	1.01847	0.0264045	0.127362	0.819314		26.7	6	6	By MS/MS	1.41753	1.13083	13.821	9	3	413720000	251920000	161800000	22.6	5	5	By MS/MS	0.65556	0.95744	14.776	6	1	360700000	235360000	125340000	19.4	4	4	By MS/MS	1.20966	1.09058	45.906	6	1	140380000	76586000
1092	YDR412W	YDR412W	RRP17	27.974	8	8	23.8	0	44.655	1.03907	0.0552965	0.408791	0.563489		19.1	6	6	By MS/MS	1.34382	1.10822	19.114	8	3	513240000	285830000	227410000	22.1	7	7	By MS/MS	0.66217	0.96386	34.628	8	1	425740000	270680000	155050000	23.8	7	7	By MS/MS	1.25576	1.11153	69.03	9	1	302050000	158980000
1094	YDR416W	YDR416W	SYF1	100.23	7	7	9.2	0	10.28	1.11698	0.159597	1.66561	0.217326		5.5	4	4	By MS/MS	1.4621	1.20308	7.2437	3	0	116140000	63801000	52336000	7	5	5	By MS/MS	0.74299	1.0959	31.108	4	1	197260000	111700000	85555000	5	3	3	By MS/MS	1.23356	1.0957	32	5	0	58236000	31495000
1095	YEL054C;YDR418W	YEL054C;YDR418W	RPL12B;RPL12A	17.822	11	11	69.1	0	323.31	1.06071	0.0850269	1.82598	0.275307		69.1	11	11	By MS/MS	1.29737	1.05647	11.982	72	16	123960000000	70283000000	53672000000	69.1	11	11	By MS/MS	0.7159	1.0513	3.7541	81	17	122060000000	71290000000	50775000000	69.1	11	11	By MS/MS	1.21187	1.09673	4.5898	65	7	76235000000	40933000000
1096	YDR419W	YDR419W	RAD30	71.514	5	5	9.2	0	7.2745	1.14802	0.199149	1.71806	0.116666		7.3	4	4	By MS/MS	1.48595	1.23238	34.128	4	1	106100000	62228000	43868000	7.9	4	4	By MS/MS	0.77097	1.1384	6.0001	4	2	103620000	60421000	43202000	5.1	3	3	By MS/MS	1.1544	1.06596	9.6732	3	1	31165000	16207000
1097	YDR422C	YDR422C	SIP1	91.07	8	8	14.6	0	79.694	1.11421	0.156022	0.951769	0.228833		13.6	7	7	By MS/MS	1.54502	1.24429	21.886	10	2	205920000	123490000	82430000	10.1	5	5	By MS/MS	0.67671	0.98626	17.866	8	2	131680000	68939000	62739000	10.9	6	6	By MS/MS	1.20045	1.09561	21.373	9	0	65509000	36923000
1098	YDR423C	YDR423C	CAD1	45.751	2	2	4.9	0	6.2937	1.57039	0.651126	0.412027	3.0077e-18		3.2	1	1	By MS/MS	1.55533	1.26945	NaN	1	1	31734000	19098000	12637000	1.7	1	1	By MS/MS	0.55793	0.8175	NaN	1	0	115670000	73574000	42092000	3.2	1	1	By MS/MS	6.42963	5.84523	NaN	1	1	4645300	3301000
1099	YDR424C	YDR424C	DYN2	10.441	4	4	44.6	0	28.717	0.975945	-0.0351277	0.551841	0.500365		44.6	4	4	By MS/MS	1.15174	0.931532	7.8169	5	1	1151500000	594500000	556960000	44.6	4	4	By MS/MS	0.62558	0.96472	15.811	5	1	1165800000	709240000	456600000	32.6	3	3	By MS/MS	1.09883	1.01301	15.262	5	0	652540000	323980000
1100	YDR425W	YDR425W	SNX41	70.74	6	6	11.7	0	28.006	1.04403	0.0621695	0.117097	0.645463		10.4	5	5	By MS/MS	1.60932	1.31297	26.13	6	3	388770000	234390000	154380000	11.7	6	6	By MS/MS	0.63622	0.93946	17.556	6	2	310550000	181420000	129130000	10.4	5	5	By MS/MS	1.36679	1.2718	7.0525	6	1	71184000	37041000
1101	YDR427W	YDR427W	RPN9	45.782	23	23	53.9	0	323.31	1.10892	0.149151	2.08654	0.0474262	1	52.7	21	21	By MS/MS	1.3655	1.10716	8.4862	50	8	14268000000	6926100000	7342100000	49.4	20	20	By MS/MS	0.78387	1.1427	10.016	44	9	11468000000	5177800000	6289900000	51.1	22	22	By MS/MS	1.15994	1.0596	12.174	49	13	6225400000	2919800000
1102	YDR428C	YDR428C	BNA7	29.991	8	8	40.2	0	122.02	0.995016	-0.00720795	0.112486	0.729059		33.7	7	7	By MS/MS	1.24994	1.00719	17.431	11	3	1558700000	1067800000	490870000	40.2	8	8	By MS/MS	0.66927	0.97237	21.101	11	3	1111300000	762120000	349180000	40.2	8	8	By MS/MS	1.15765	1.03447	6.3778	12	4	704610000	437090000
1103	YDR429C	YDR429C	TIF35	30.501	13	13	59.5	0	323.31	1.01899	0.0271379	0.262911	0.86386		59.5	13	13	By MS/MS	1.3148	1.06803	5.9529	32	1	8637500000	4897600000	3739900000	59.5	13	13	By MS/MS	0.69673	1.0255	5.3048	27	3	8154700000	4678500000	3476200000	59.5	13	13	By MS/MS	1.15994	1.04575	18.653	32	1	4513900000	2398200000
1104	YDR430C	YDR430C	CYM1	112.18	32	32	37.5	0	323.31	1.01632	0.0233565	0.315272	0.939103		30.9	26	26	By MS/MS	1.19366	0.981065	9.7998	31	6	2986400000	1625900000	1360500000	33	27	27	By MS/MS	0.70633	1.0356	21.461	33	3	2680600000	1509300000	1171300000	27.3	25	25	By MS/MS	1.07085	0.984446	13.915	33	4	945130000	482880000
1105	YDR432W	YDR432W	NPL3	45.407	16	16	36.5	0	323.31	1.0118	0.016919	0.350679	0.885517		34.5	15	15	By MS/MS	1.27789	1.03594	40.386	26	4	14814000000	8326200000	6487700000	34.5	14	14	By MS/MS	0.6777	0.98462	11.2	30	4	16526000000	10092000000	6434200000	34.5	15	15	By MS/MS	1.14424	1.03478	9.4875	23	2	7619200000	3932900000
1106	YDR434W	YDR434W	GPI17	60.813	12	12	27.9	0	202.61	0.91563	-0.127164	1.6656	0.0576647		27.9	12	12	By MS/MS	1.18632	0.949217	4.4252	19	3	3619700000	1957900000	1661800000	27.7	11	11	By MS/MS	0.63059	0.92099	8.5655	18	2	2092500000	1278600000	813910000	24.3	10	10	By MS/MS	1.02198	0.929454	11.47	15	0	640940000	319660000
1107	YDR435C	YDR435C	PPM1	37.694	7	7	25	0	35.22	0.970131	-0.0437481	0.362152	0.582874		21.3	6	6	By MS/MS	1.19244	0.952653	9.5464	9	5	430520000	224080000	206440000	17.1	5	5	By MS/MS	0.67627	1.0063	20.999	5	2	293640000	166530000	127100000	10.7	3	3	By MS/MS	0.962835	0.890234	26.023	5	2	91848000	42245000
1108	YDR436W	YDR436W	PPZ2	78.491	10	4	17	0	65.579	1.08501	0.117711	0.723208	0.379599		14.4	8	4	By MS/MS	1.16116	0.956023	9.9601	6	2	278360000	152970000	125390000	13.1	7	4	By MS/MS	0.79446	1.1748	19.225	5	0	131390000	79951000	51436000	12.7	7	2	By MS/MS	1.27036	1.16446	12.294	2	0	34120000	18951000
1109	YDR437W	YDR437W	GPI19	16.089	2	2	35.7	0	4.9891	1.12689	0.172345	0.35542	0.0463143		35.7	2	2	By MS/MS	1.35378	1.08313	1.6677	4	0	744360000	414250000	330110000	35.7	2	2	By MS/MS	0.63439	0.92764	6.3415	4	1	333670000	196110000	137560000	9.3	1	1	By MS/MS	1.55441	1.42424	NaN	1	1	1001500	566100
1110	YDR440W	YDR440W	DOT1	66.201	4	4	11.7	0	24.932	0.942347	-0.085669	0.668045	0.44823		6.7	2	2	By MS/MS	1.04572	0.852152	5.1541	3	0	96097000	52192000	43906000	11.7	4	4	By MS/MS	0.68686	1.0237	53.481	4	2	109640000	67618000	42023000	2.9	1	1	By MS/MS	1.04548	0.945537	NaN	1	0	15957000	8118200
1111	YDR441C	YDR441C	APT2	19.986	2	2	11.6	0	6.5175	1.03185	0.0452266	0.0267463	0.873044		11.6	2	2	By MS/MS	0.909256	0.739481	NaN	1	1	33741000	16034000	17708000	11.6	2	2	By MS/MS	0.97986	1.4398	NaN	1	1	84539000	40014000	44525000	11.6	2	2	By MS/MS	NaN	NaN	NaN	0	0	0	0
1112	YDR443C	YDR443C	SSN2	160	3	3	3.1	0	4.0067	1.19006	0.251036	0.386477	0.227606		2.3	2	2	By MS/MS	1.66201	1.35656	33.36	2	0	11428000	6358900	5069100	1.5	2	2	By MS/MS	0.7314	1.044	8.8357	2	0	7286000	4739000	2547000	0	0	0		NaN	NaN	NaN	0	0	0	0
1113	YDR444W	YDR444W		78.107	2	2	4.1	0	19.305	1.12601	0.171214	0.440991	0.423382		0	0	0		NaN	NaN	NaN	0	0	0	0	0	4.1	2	2	By MS/MS	0.79624	1.0437	24.887	2	0	15358000	9765500	5592900	4.1	2	2	By MS/MS	1.30883	1.2148	98.443	2	0	6018200	3998200
1114	YML024W;YDR447C	YML024W;YDR447C	RPS17B;RPS17A	15.788	10	10	60.3	0	209	1.05888	0.082545	2.02924	0.290779		54.4	9	9	By MS/MS	1.33223	1.08189	4.9183	75	20	149420000000	85230000000	64192000000	60.3	10	10	By MS/MS	0.72433	1.0661	4.2891	65	12	143180000000	83444000000	59734000000	54.4	9	9	By MS/MS	1.12956	1.05423	4.7129	63	8	72780000000	38946000000
1115	YDR448W	YDR448W	ADA2	50.569	10	10	38.2	0	40.893	1.01628	0.0232968	0.0690339	0.946711		23.5	7	7	By MS/MS	1.24643	1.00598	23.122	7	1	402700000	232780000	169920000	28.1	8	8	By MS/MS	0.75101	1.1252	21.399	8	1	333150000	191830000	141320000	23	6	6	By MS/MS	1.27042	1.15804	5.7546	6	3	130390000	74543000
1116	YDR449C	YDR449C	UTP6	52.418	20	20	48.6	0	134.48	1.10058	0.138258	2.01711	0.10134		46.6	19	19	By MS/MS	1.37493	1.13474	14.46	24	6	2470200000	1409400000	1060900000	45	18	18	By MS/MS	0.72085	1.0656	6.3748	24	7	2015100000	1157000000	858110000	25.9	11	11	By MS/MS	1.17297	1.07529	13.503	16	3	749470000	393310000
1117	YML026C;YDR450W	YML026C;YDR450W	RPS18A;RPS18B	17.037	14	14	74.7	0	323.31	1.05032	0.0708304	1.86714	0.371568		74.7	14	14	By MS/MS	1.28043	1.02667	4.9562	122	18	126380000000	71507000000	54874000000	74.7	14	14	By MS/MS	0.73044	1.0742	3.4434	127	21	111650000000	64075000000	47577000000	74.7	14	14	By MS/MS	1.16101	1.04627	7.2963	94	11	64152000000	34124000000
1118	YDR452W	YDR452W	PPN1	78.343	14	14	31.5	0	84.231	1.00762	0.0109576	0.0615548	0.893979		26.9	12	12	By MS/MS	1.25058	1.01231	9.3878	15	3	1798700000	713650000	1085000000	24.9	11	11	By MS/MS	0.62493	0.93313	8.4043	13	4	2037600000	814950000	1222700000	19.9	10	10	By MS/MS	1.07434	0.964972	6.7765	11	5	499150000	246350000
1119	YDR453C	YDR453C	TSA2	21.615	8	6	43.4	0	14.549	1.21611	0.28227	0.840076	9.71819e-05		34.7	6	4	By MS/MS	1.59908	1.29463	9.4891	7	1	1157900000	706100000	451800000	38.8	7	5	By MS/MS	0.62214	0.90585	9.795	6	1	1048100000	636870000	411200000	39.3	7	5	By MS/MS	1.50231	1.40629	8.1338	5	0	300780000	175030000
1120	YDR454C	YDR454C	GUK1	20.637	15	15	79.7	0	283.94	0.96328	-0.0539725	1.83112	0.62001		79.1	14	14	By MS/MS	1.16682	0.955932	5.3826	36	4	31813000000	17398000000	14415000000	79.1	14	14	By MS/MS	0.66624	0.98451	12.031	35	6	24162000000	14487000000	9675200000	67.4	14	14	By MS/MS	1.04299	0.959325	11.673	36	4	12532000000	6435200000
1121	YDR457W;REV__YNL051W	YDR457W	TOM1	374.18	89	89	30.2	0	323.31	1.02962	0.0421095	0.911015	0.70665		27	80	80	By MS/MS	1.29884	1.03839	17.766	94	14	6996600000	3822400000	3174300000	25.9	74	74	By MS/MS	0.67864	0.99785	16.927	86	18	5978400000	3311000000	2667400000	20.3	60	60	By MS/MS	1.16459	1.06419	15.305	63	12	1735500000	896380000
1122	YDR458C	YDR458C	HEH2	76.376	12	11	21.9	0	54.088	1.0553	0.0776554	1.27324	0.396474		16.3	9	8	By MS/MS	1.36898	1.10735	11.178	11	1	543970000	312510000	231460000	17.3	9	9	By MS/MS	0.72283	1.0451	30.579	10	1	423860000	234680000	189180000	17.9	10	9	By MS/MS	1.179	1.05118	6.4446	10	0	277160000	137390000
1123	YDR460W	YDR460W	TFB3	38.128	8	8	26.5	0	32.156	1.0594	0.0832493	0.789524	0.407329		26.5	8	8	By MS/MS	1.28994	1.03117	14.514	10	1	3900400000	2066900000	1833500000	21.5	7	7	By MS/MS	0.78931	1.1619	33.103	7	1	310350000	174020000	136330000	23.4	7	7	By MS/MS	1.11439	1.01178	15.468	8	1	214240000	114020000
1125	YDR462W	YDR462W	MRPL28	17.342	3	3	22.4	0	13.284	0.911963	-0.132953	0.609912	0.173898		22.4	3	3	By MS/MS	1.13547	0.91025	7.0548	4	0	251530000	133270000	118260000	14.3	2	2	By MS/MS	0.52236	0.77158	43.423	4	0	148910000	94794000	54111000	22.4	3	3	By MS/MS	1.12515	1.05253	7.8069	4	1	146950000	76176000
1126	YDR464W	YDR464W	SPP41	161.6	8	8	7.6	0	17.586	0.963586	-0.0535153	0.84833	0.52351		5.6	6	6	By MS/MS	1.26387	1.01568	15.124	7	1	280800000	159350000	121450000	5.3	6	6	By MS/MS	0.64725	0.94752	21.688	5	0	123780000	72998000	50787000	6	6	6	By MS/MS	1.01453	0.931532	13.53	8	0	92255000	48342000
1127	YDR465C	YDR465C	RMT2	47.469	14	14	44.9	0	106.34	1.06193	0.0866905	1.37089	0.381357		37.1	11	11	By MS/MS	1.37219	1.10677	10.601	16	1	1611900000	913060000	698830000	41.7	13	13	By MS/MS	0.72272	1.069	26.156	19	1	1560800000	900470000	660300000	28.6	9	9	By MS/MS	1.18533	1.05835	6.664	16	0	799720000	429500000
1128	YDR466W	YDR466W	PKH3	100.47	11	11	15	0	34.486	1.0347	0.0492157	0.188999	0.74213		7.8	6	6	By MS/MS	1.08172	0.894295	68.225	6	1	194930000	69908000	125020000	12.8	9	9	By MS/MS	0.72654	1.0648	45.758	9	5	388470000	213540000	174930000	4.9	4	4	By MS/MS	1.05419	0.9802	85.698	5	1	51698000	21725000
1129	YDR468C	YDR468C	TLG1	25.817	5	5	27.2	0	4.0242	0.941871	-0.0863987	0.302293	0.444916		8.5	2	2	By MS/MS	1.34588	1.09767	18.209	2	0	131880000	76452000	55428000	14.3	3	3	By MS/MS	0.65584	0.96133	4.8802	3	0	138470000	81041000	57433000	4.9	1	1	By MS/MS	0.833681	0.757863	NaN	1	0	23992000	12619000
1130	YDR469W	YDR469W	SDC1	19.446	4	4	34.3	0	57.472	1.0065	0.00934209	0.0484196	0.982304		24	3	3	By MS/MS	1.32212	1.07286	16.465	3	1	511560000	286810000	224750000	16	2	2	By MS/MS	0.74633	1.1007	21.008	2	1	497260000	286990000	210270000	34.3	4	4	By MS/MS	1.01361	0.919625	16.235	5	1	385650000	192600000
1131	YDR470C	YDR470C	UGO1	57.542	9	9	18.5	0	84.362	1.0553	0.0776538	0.37708	0.396484		14.7	8	8	By MS/MS	1.30112	1.02661	12.635	10	1	616330000	325080000	291260000	12.2	6	6	By MS/MS	0.67344	0.9905	8.3096	8	2	377050000	220830000	156220000	18.5	9	9	By MS/MS	1.04692	0.975039	10.068	10	0	196890000	102510000
1132	YHR010W;YDR471W	YHR010W;YDR471W	RPL27B;RPL27A	15.531	9	9	53.7	0	239.27	1.0464	0.0654377	1.81118	0.413036		52.9	8	8	By MS/MS	1.30683	1.06313	9.3175	93	15	86837000000	49636000000	37201000000	52.9	8	8	By MS/MS	0.70946	1.0489	5.7289	79	10	102350000000	59419000000	42928000000	53.7	9	9	By MS/MS	1.14022	1.0196	7.464	79	10	53033000000	28219000000
1133	YDR472W	YDR472W	TRS31	31.721	8	8	33.2	0	30.175	1.045	0.0634962	2.67538	0.625431		25.4	6	6	By MS/MS	1.27984	1.04135	4.3685	8	0	776310000	430580000	345740000	19.8	5	5	By MS/MS	0.71791	1.0386	10.463	7	0	548020000	318020000	230000000	21.9	5	5	By MS/MS	1.14768	1.04145	11.942	7	0	228610000	118890000
1134	YDR473C	YDR473C	PRP3	55.87	9	9	22.8	0	11.59	1.05396	0.0758191	0.905108	0.600593		15.1	7	7	By MS/MS	1.3323	1.07409	25.602	7	1	130480000	74236000	56243000	9.6	5	5	By MS/MS	0.73622	1.0976	15.581	5	1	95462000	53385000	42077000	11.3	5	5	By MS/MS	1.06691	0.980488	34.467	4	0	60984000	29738000
1135	YDR475C	YDR475C	JIP4	98.69	17	17	21.3	0	23.984	0.998282	-0.00248034	0.0295015	0.893216		18.2	14	14	By MS/MS	1.2559	1.00425	38.275	19	1	722720000	416580000	306140000	19.1	14	14	By MS/MS	0.64307	0.94424	15.459	15	0	434590000	258740000	175850000	12.7	11	11	By MS/MS	1.12154	1.02903	27.914	11	1	174610000	91003000
1136	YDR476C	YDR476C		25.265	5	5	31.7	0	69.263	0.998981	-0.00147043	0.00311061	0.903958		31.7	5	5	By MS/MS	1.39829	1.129	11.816	6	1	546500000	320070000	226440000	25.4	4	4	By MS/MS	0.61796	0.91589	14.435	7	3	542050000	317020000	225030000	19.2	3	3	By MS/MS	1.36329	1.2396	9.3992	5	0	243490000	132830000
1137	YDR477W	YDR477W	SNF1	72.045	19	19	36.8	0	323.31	1.01532	0.0219406	0.728163	0.925478		32.4	17	17	By MS/MS	1.23657	0.998104	12.015	31	5	4506900000	2493100000	2013800000	32.7	17	17	By MS/MS	0.67429	1.0015	8.9404	32	6	4399200000	2439400000	1959800000	34.3	17	17	By MS/MS	1.14367	1.03178	8.9653	32	7	1573000000	795270000
1138	YDR479C	YDR479C	PEX29	63.542	2	2	5.1	0	36.697	1.02727	0.0388145	0.0795626	0.898797		5.1	2	2	By MS/MS	1.53796	1.24847	30.818	2	0	34748000	22571000	12176000	1.6	1	1	By MS/MS	0.68566	1.0253	NaN	1	0	14116000	8549600	5566200	1.6	1	1	By MS/MS	0.919625	0.846883	NaN	1	0	6509000	3356600
1139	YDR480W	YDR480W	DIG2	36.879	5	5	22.9	0.00024931	3.4444	1.08171	0.113316	0.228376	0.400135		13.3	3	3	By MS/MS	1.22015	0.957946	4.956	3	1	53779000	33002000	20777000	6.5	2	2	By MS/MS	1.0155	1.4952	10.984	2	1	11465000	6049300	5416100	9.9	2	2	By MS/MS	1.34162	1.17235	11.982	3	0	87178000	46216000
1140	YDR481C	YDR481C	PHO8	63.003	21	21	51.4	0	323.31	0.81774	-0.290286	1.66696	0.000642465	1	47.9	19	19	By MS/MS	1.09889	0.875657	9.1875	44	6	5868200000	3566600000	2301600000	47	18	18	By MS/MS	0.49275	0.71576	17.228	43	12	4674800000	3354400000	1320400000	46.5	20	20	By MS/MS	0.942418	0.856238	14.849	39	12	1782700000	1102100000
1141	YDR482C	YDR482C	CWC21	15.762	2	2	14.8	0	19.55	1.0989	0.136065	0.739766	0.301037		7.4	1	1	By MS/MS	1.29515	1.04374	NaN	1	1	66025000	38560000	27465000	14.8	2	2	By MS/MS	0.86917	1.279	54.138	2	2	62901000	36767000	26133000	14.8	2	2	By MS/MS	1.09348	0.994431	36.766	5	5	109160000	50283000
1142	YDR483W	YDR483W	KRE2	51.386	13	13	38.5	0	323.31	0.962612	-0.0549734	0.48654	0.305611		38.5	13	13	By MS/MS	1.11811	0.875427	7.013	24	1	3297100000	1734600000	1562600000	28.5	10	10	By MS/MS	0.66168	0.98487	7.5215	19	3	2117500000	1300000000	817470000	34.2	12	12	By MS/MS	1.06547	0.981162	10.506	22	3	1210100000	615220000
1143	YDR484W	YDR484W	VPS52	74.332	8	8	14.5	0	84.677	1.06948	0.0969144	0.904675	0.417048		12.6	6	6	By MS/MS	1.34724	1.11175	28.826	7	1	390160000	221130000	169030000	11.4	6	6	By MS/MS	0.67841	0.97338	14.375	6	2	191610000	112640000	78975000	8.1	5	5	By MS/MS	1.20369	1.11004	19.52	5	1	71736000	36074000
1144	YDR485C	YDR485C	VPS72	90.579	5	5	5.5	0.0012127	2.4066	1.04959	0.0698217	0.233377	0.775732		2.8	3	3	By MS/MS	1.37512	1.08095	3.3763	3	0	63257000	35985000	27272000	1.9	2	2	By MS/MS	0.72333	1.0504	12.527	2	0	36783000	22288000	14495000	4.5	4	4	By MS/MS	0.973236	0.853024	8.8187	4	2	54763000	26831000
1146	YDR487C	YDR487C	RIB3	22.567	19	19	94.2	0	323.31	1.00435	0.00626091	0.302223	0.925544		93.8	18	18	By MS/MS	1.24338	1.00262	8.0304	61	6	8018000000	4437500000	3580500000	88.9	16	16	By MS/MS	0.67485	0.99885	13.411	56	5	8027500000	4945500000	3082000000	89.4	17	17	By MS/MS	1.087	0.995223	8.8709	61	6	4258300000	2165500000
1147	YDR488C	YDR488C	PAC11	60.073	2	2	7.1	0	4.8275	0.955989	-0.0649345	0.470806	0.548049		7.1	2	2	By MS/MS	1.07345	0.852515	6.8243	3	0	194680000	105270000	89412000	7.1	2	2	By MS/MS	0.66324	0.98731	6.5934	2	0	104160000	64440000	39719000	7.1	2	2	By MS/MS	1.13287	1.02149	12.874	3	0	64309000	34555000
1148	YDR489W	YDR489W	SLD5	33.947	4	4	16	0	65.417	1.12992	0.176215	0.285498	0.169277		16	4	4	By MS/MS	1.21977	0.986777	10.073	5	1	207310000	112190000	95125000	16	4	4	By MS/MS	0.6942	1.0112	13.918	4	2	141250000	84071000	57178000	4.4	1	1	By MS/MS	2.00928	1.85168	24.594	2	1	25546000	16032000
1149	YDR490C	YDR490C	PKH1	86.251	9	9	14.5	0	37.726	1.03148	0.0447178	0.20516	0.794921		8.9	5	5	By MS/MS	1.19623	0.956297	21.271	5	1	207650000	111560000	96088000	7.8	5	5	By MS/MS	0.77885	1.1428	12.832	5	0	159320000	90070000	69245000	9.8	6	6	By MS/MS	1.0106	0.916003	26.047	8	1	84254000	45290000
1150	YDR492W	YDR492W	IZH1	36.491	2	2	6.6	0.0012121	2.3973	1.15703	0.210425	0.391743	0.317311		2.8	1	1	By MS/MS	1.02449	0.817662	NaN	1	0	35148000	18153000	16995000	6.6	2	2	By MS/MS	1.1404	1.6973	80.319	2	2	52254000	25204000	27050000	2.8	1	1	By matching	1.31304	1.20126	NaN	1	0	10779000	5755800
1151	YDR493W	YDR493W	MZM1	13.927	3	3	35.8	0	159.3	0.886306	-0.174123	1.08875	0.0146389		35.8	3	3	By MS/MS	1.10046	0.890234	7.7099	4	2	482620000	252380000	230240000	35.8	3	3	By MS/MS	0.54527	0.78398	83.761	3	1	337850000	223530000	114320000	35.8	3	3	By MS/MS	0.976086	0.898553	10.329	3	1	89803000	42501000
1152	YDR494W	YDR494W	RSM28	41.215	11	11	30.7	0	35.412	0.873393	-0.195297	1.44867	0.00641513	1	24.9	9	9	By MS/MS	1.19835	0.954381	27.785	12	3	548520000	284070000	264450000	21.1	8	8	By MS/MS	0.57684	0.84175	22.738	10	3	321030000	193100000	127920000	21.3	7	7	By MS/MS	0.884643	0.805802	23.783	9	1	172460000	78952000
1153	YDR495C	YDR495C	VPS3	116.92	11	11	12.2	0	32.303	1.13819	0.186742	1.14953	0.0302693		9.7	9	9	By MS/MS	1.28457	1.03804	28.841	9	1	473030000	238270000	234760000	5.8	5	5	By MS/MS	0.85545	1.2816	17.233	5	0	394090000	195990000	198100000	7.2	7	7	By MS/MS	1.18504	1.07582	12.569	7	2	108520000	58649000
1154	YDR496C	YDR496C	PUF6	75.105	26	26	43.1	0	323.31	1.0641	0.0896375	1.76743	0.304508		39.3	24	24	By MS/MS	1.36225	1.09959	17.005	38	2	7779900000	4434400000	3345600000	39	23	23	By MS/MS	0.7272	1.0731	13.948	41	3	6714400000	3864900000	2849500000	41	24	24	By MS/MS	1.17938	1.04369	11.885	40	3	2550500000	1357700000
1155	YDR497C	YDR497C	ITR1	63.569	10	9	18.8	0	181.84	0.881991	-0.181164	0.95744	0.0284156		16.4	8	8	By MS/MS	1.13519	0.915751	16.426	16	2	4068900000	2354800000	1714100000	17.6	9	8	By MS/MS	0.58359	0.86921	15.349	21	4	4462700000	3037600000	1425100000	15.8	8	8	By MS/MS	0.8371	0.76301	15.737	16	3	2216600000	1190100000
1156	YDR498C	YDR498C	SEC20	43.881	4	4	13.3	0	58.242	0.98724	-0.0185277	0.0381513	0.876394		5.2	2	2	By MS/MS	1.61849	1.2984	2.6104	3	1	34862000	22323000	12540000	3.1	1	1	By matching	0.71395	1.05	NaN	1	0	22674000	13665000	9009600	8.4	2	2	By MS/MS	0.989805	0.910664	21.491	2	0	40638000	20981000
1157	YDR499W	YDR499W	LCD1	86.424	2	2	2	0.0074977	1.3209	1.16372	0.218738	0.464253	0.297282		1.1	1	1	By MS/MS	1.16178	0.93188	NaN	1	0	12800000	6533800	6266700	1.1	1	1	By MS/MS	0.83561	1.1861	NaN	1	0	8346500	4635400	3711200	0.9	1	1	By MS/MS	1.49466	1.4258	NaN	1	0	4734900	2876900
1158	YDR500C	YDR500C	RPL37B	9.8682	6	3	51.1	0	10.766	1.06748	0.0942142	0.4841	0.49684		48.9	5	2	By MS/MS	1.14441	0.96581	12.49	3	0	36420000	21390000	15030000	51.1	6	3	By MS/MS	0.66696	0.97424	26.255	4	1	44151000	26347000	17804000	51.1	6	3	By MS/MS	1.32456	1.20075	5.3159	5	1	97405000	53628000
1159	YDR502C	YDR502C	SAM2	42.255	29	17	76.8	0	323.31	0.867084	-0.205757	1.31843	0.0820224		76	27	16	By MS/MS	1.14435	0.923788	36.711	66	8	40123000000	20654000000	19468000000	76.3	28	16	By MS/MS	0.58588	0.87329	9.3866	63	7	35597000000	22878000000	12719000000	76.8	29	17	By MS/MS	1.0022	0.917347	10.134	60	2	21243000000	10114000000
1160	YDR505C	YDR505C	PSP1	95.346	20	17	29.6	0	161.43	1.01046	0.0150163	0.210945	0.931739		24.4	18	15	By MS/MS	1.20569	0.967679	8.4066	19	4	1456700000	769660000	687030000	22.7	16	13	By MS/MS	0.69067	1.0204	24.828	14	2	956790000	556470000	400320000	25.2	16	14	By MS/MS	1.16307	1.05732	21.745	17	3	339110000	179140000
1161	YDR506C	YDR506C	GMC1	69.28	2	2	3.3	0.00024808	3.2516	1.14044	0.189588	0.460385	0.371312		3.3	2	2	By MS/MS	1.35042	1.07577	6.147	2	0	20333000	12425000	7908600	3.3	2	2	By MS/MS	0.78857	1.217	8.7717	2	2	5890800	3420700	2470100	1.5	1	1	By MS/MS	0.938967	0.857192	NaN	1	0	8493200	3672400
1162	YDR507C	YDR507C	GIN4	129.86	44	44	39.9	0	287.85	1.03715	0.0526242	0.98053	0.729077		30.5	31	31	By MS/MS	1.31508	1.0644	19.073	38	6	3138000000	1853800000	1284300000	33.5	35	35	By MS/MS	0.713	1.0246	18.776	40	11	2951800000	1809100000	1142700000	30	35	35	By MS/MS	1.16779	1.0639	33.332	38	12	1702200000	947870000
1163	YDR508C	YDR508C	GNP1	73.597	17	17	24.7	0	277.2	0.972104	-0.0408178	1.04403	0.393582		24.7	16	16	By MS/MS	1.21334	0.980777	8.0466	28	4	3311900000	1774800000	1537100000	23.7	14	14	By MS/MS	0.66871	0.98425	10.054	22	0	2447700000	1450000000	997730000	24.7	16	16	By MS/MS	1.02975	0.93932	14.349	27	3	1488100000	737030000
1164	YDR510W	YDR510W	SMT3	11.597	5	5	47.5	0	90.718	0.92121	-0.118398	1.36735	0.306055		47.5	5	5	By MS/MS	1.12519	0.911993	1.8377	19	2	13006000000	6876800000	6128700000	46.5	4	4	By MS/MS	0.62717	0.9254	4.1154	14	0	13477000000	8262700000	5214200000	47.5	5	5	By MS/MS	0.966837	0.871004	16.248	20	3	7504400000	3636000000
1165	YDR511W	YDR511W	SDH7	15.783	6	6	43.6	0	16.358	0.900869	-0.15061	1.60987	0.128452		33.1	5	5	By MS/MS	1.18981	0.963762	25.556	6	1	247480000	135350000	112130000	37.6	5	5	By MS/MS	0.58362	0.85831	11.227	5	0	339400000	209020000	130380000	32.3	4	4	By MS/MS	0.948317	0.881135	16.365	6	1	70942000	34353000
1166	YDR512C	YDR512C	EMI1	21.071	4	4	21.9	0	24.92	1.04141	0.0585415	0.238326	0.706101		21.9	4	4	By MS/MS	1.12003	0.907029	10.187	7	1	145940000	78462000	67474000	15	3	3	By MS/MS	0.77152	1.1348	16.511	4	0	126540000	66519000	60016000	15	3	3	By MS/MS	1.06603	0.959969	11.376	4	1	65587000	31435000
1167	YDR513W	YDR513W	GRX2	15.861	8	8	61.5	0	94.477	1.02967	0.0421879	0.545298	0.620383		43.4	7	7	By MS/MS	1.20741	0.985222	2.5322	21	1	13615000000	7432100000	6182800000	61.5	8	8	By MS/MS	0.71817	1.0605	3.8093	24	3	12032000000	7038400000	4993400000	38.5	6	6	By MS/MS	1.07995	0.99681	6.0061	23	2	5318000000	2754000000
1168	YDR514C	YDR514C		55.489	6	6	12.6	0	13.087	0.929105	-0.106087	0.679262	0.360902		12.6	6	6	By MS/MS	1.29914	1.03412	38.027	8	1	175320000	97039000	78276000	12.6	6	6	By MS/MS	0.6038	0.88656	4.4241	8	2	97402000	48197000	49205000	4.3	2	2	By MS/MS	1.02134	0.967867	9.4625	3	0	23378000	12765000
1169	YDR515W	YDR515W	SLF1	50.942	9	9	29.1	0	149.63	0.94047	-0.0885457	0.420461	0.196706		29.1	9	9	By MS/MS	1.20375	0.992851	33.168	12	2	722300000	345780000	376520000	23.3	7	7	By MS/MS	0.62906	0.91251	20.452	9	1	311380000	182910000	128470000	23.3	7	7	By MS/MS	1.16541	1.06789	9.0347	8	0	155380000	79712000
1170	YDR516C	YDR516C	EMI2	55.92	28	27	55.8	0	280.02	0.956839	-0.0636512	1.11694	0.381001		54	26	25	By MS/MS	1.25452	0.947688	11.588	39	11	7964100000	4637500000	3326600000	51.2	25	24	By MS/MS	0.616	0.919	14.708	40	9	7521300000	4840900000	2680300000	46.8	23	23	By MS/MS	1.06855	0.968429	11.814	40	5	3925700000	2186400000
1171	YDR517W	YDR517W	GRH1	41.118	11	11	35.5	0	135.06	0.964708	-0.0518359	4.50171	0.384342		32.3	9	9	By MS/MS	1.21317	0.964599	10.663	23	6	1689400000	895480000	793910000	34.1	10	10	By MS/MS	0.65555	0.96237	11.921	19	3	1487900000	906300000	581600000	32	10	10	By MS/MS	1.06526	0.965997	7.0276	21	2	864620000	432610000
1172	YDR518W	YDR518W	EUG1	58.981	16	16	38.5	0	169.44	0.90368	-0.146116	2.05763	0.0333678	1	34.2	15	15	By MS/MS	1.11854	0.882535	24.528	25	1	3302300000	1711200000	1591000000	36.8	15	15	By MS/MS	0.59674	0.8808	30.641	23	1	3465700000	2125600000	1340200000	34	14	14	By MS/MS	0.990982	0.907359	17.723	24	1	1077800000	522680000
1173	YDR519W	YDR519W	FPR2	14.487	7	7	66.7	0	183.23	0.933175	-0.0997808	1.10036	0.200373		66.7	7	7	By MS/MS	1.23625	0.981932	7.2683	12	2	4663700000	2416700000	2247000000	66.7	7	7	By MS/MS	0.60979	0.89627	4.6658	13	1	3740200000	1794000000	1946200000	57.8	6	6	By MS/MS	1.05531	0.971345	8.4402	12	0	1538400000	784410000
1174	YDR520C	YDR520C	URC2	88.647	2	2	2.8	0.00024907	3.4081	1.08559	0.118479	0.328977	0.594478		0	0	0		NaN	NaN	NaN	0	0	0	0	0	2.8	2	2	By MS/MS	0.69073	1.0077	13.271	2	0	49636000	28150000	21486000	0	0	0		NaN	NaN	NaN	0	0	0	0
1175	YDR524C	YDR524C	AGE1	54.494	4	4	11.4	0	7.941	1.0171	0.0244568	0.0678124	0.95681		11.4	4	4	By MS/MS	1.20335	0.961908	12.75	4	0	74147000	38237000	35910000	11.4	4	4	By MS/MS	0.58621	0.88577	27.747	4	0	63491000	37125000	26366000	5	2	2	By MS/MS	1.04705	0.962094	4.4593	2	0	17708000	9005600
1177	YDR527W	YDR527W	RBA50	50.192	15	15	39.6	0	65.115	0.962803	-0.054687	0.667052	0.403201		27.1	11	11	By MS/MS	1.17761	0.952653	13.989	13	4	443170000	231620000	211550000	35.1	13	13	By MS/MS	0.68823	1.0291	28.748	17	6	479020000	257780000	221230000	22.6	8	8	By MS/MS	1.00731	0.916422	18.986	11	1	258710000	123170000
1178	YDR529C	YDR529C	QCR7	14.565	8	8	81.9	0	125.94	1.0008	0.0011602	0.00667556	0.730054		81.9	8	8	By MS/MS	1.15781	0.934754	20.071	17	3	2667900000	1434600000	1233300000	81.9	8	8	By MS/MS	0.73678	1.115	63.253	14	3	2329800000	1405500000	924300000	81.9	8	8	By MS/MS	1.11943	1.00205	10.136	17	3	1562600000	783590000
1179	YDR530C	YDR530C	APA2	36.84	7	7	30.5	0	97.539	0.976429	-0.0344131	0.230505	0.573144		26.8	6	6	By MS/MS	1.15388	0.942507	17.26	7	2	675300000	487560000	187740000	28.3	6	6	By MS/MS	0.71198	1.0372	21.032	6	1	238790000	140300000	98494000	15.4	4	4	By MS/MS	1.12312	1.04678	20.691	5	1	113110000	61258000
1180	YDR531W	YDR531W	CAB1	40.903	10	10	30.8	0	48.585	1.0735	0.102319	1.50352	0.274313		28.3	9	9	By MS/MS	1.34742	1.08342	12.183	19	5	1018600000	546600000	472010000	30.8	10	10	By MS/MS	0.70735	1.0333	65.574	15	3	635000000	387350000	247660000	26.4	9	9	By MS/MS	1.15865	1.05399	6.4456	16	3	423790000	224430000
1181	YDR532C	YDR532C	KRE28	44.674	4	4	15.3	0	8.4125	1.42074	0.506641	0.495795	0.0121911		0	0	0		NaN	NaN	NaN	0	0	0	0	0	3.9	1	1	By MS/MS	1.6489	2.3922	NaN	1	1	10336000	5307900	5028000	8.1	2	2	By MS/MS	1.12548	0.987557	2.856	2	0	18776000	9858400
1182	YDR533C	YDR533C	HSP31	25.67	15	15	84.8	0	323.31	0.959455	-0.0597123	0.614605	0.405431		84.8	15	15	By MS/MS	1.13729	0.92302	29.188	31	7	5624800000	3002800000	2622000000	84.4	14	14	By MS/MS	0.70248	1.038	73.784	31	7	5041200000	2857200000	2183900000	84.8	14	14	By MS/MS	1.01295	0.916927	12.839	35	8	3495600000	1705100000
1183	YDR539W	YDR539W	FDC1	56.163	10	10	24.7	0	62.19	0.880825	-0.183073	0.912045	0.0157034		22.9	8	8	By MS/MS	1.03135	0.840902	18.581	10	1	836570000	407010000	429560000	22.9	9	9	By MS/MS	0.63488	0.93045	14.997	11	3	706000000	447860000	258150000	22.9	8	8	By MS/MS	0.847458	0.765287	55.733	10	3	395510000	164440000
1185	YEL001C	YEL001C	IRC22	24.992	4	4	5.8	0	29.715	1.00769	0.0110496	0.032887	0.965844		5.8	3	3	By MS/MS	1.24673	1.00037	15.396	6	1	631090000	336600000	294490000	5.3	2	2	By MS/MS	0.6536	0.97065	9.7443	3	1	252960000	153000000	99959000	5.8	1	1	By MS/MS	0.989903	0.856091	4.3543	2	1	111680000	59025000
1186	YEL002C	YEL002C	WBP1	49.391	16	16	44.7	0	323.31	1.01241	0.0177954	0.226896	0.96522		43	15	15	By MS/MS	1.21963	0.989511	10.998	36	5	10219000000	5583300000	4635400000	44.7	16	16	By MS/MS	0.66304	0.97496	6.8512	36	8	7635200000	4574600000	3060600000	44.7	15	15	By MS/MS	1.11708	1.01669	18.031	32	3	3797600000	1950600000
1187	YEL003W	YEL003W	GIM4	12.994	10	10	77.5	0	160.31	1.06397	0.0894533	1.52491	0.367044		68.5	8	8	By MS/MS	1.26955	1.03362	8.5023	15	1	2195700000	1264500000	931180000	76.6	9	9	By MS/MS	0.74366	1.1088	6.5797	17	3	2215500000	1354100000	861470000	74.8	8	8	By MS/MS	1.16221	1.04236	7.2718	17	2	1314900000	722010000
1188	YEL005C	YEL005C	VAB2	31.364	3	3	14.2	0	4.4314	0.939601	-0.0898799	0.284683	0.617951		14.2	3	3	By MS/MS	0.987362	0.80032	2.2429	2	0	32212000	14385000	17827000	10.3	2	2	By MS/MS	0.7028	1.0256	33.052	2	0	40600000	20152000	20448000	6.4	1	1	By matching	1.10851	1.01062	NaN	1	0	10773000	5757800
1189	YEL007W	YEL007W	MIT1	72.533	5	5	14.6	0	137.93	1.00804	0.0115578	0.0343297	0.960949		14.6	5	5	By MS/MS	1.22243	0.990393	8.1903	6	1	406300000	208190000	198110000	11.6	4	4	By MS/MS	0.59393	0.88502	31.814	6	0	325100000	167630000	157470000	11.6	4	4	By MS/MS	1.0463	0.936505	27.39	5	1	176780000	83189000
1190	YEL011W	YEL011W	GLC3	81.115	23	23	36.8	0	179.42	1.01352	0.0193791	0.137774	0.972498		31.1	20	20	By MS/MS	1.19175	0.967211	10.1	28	2	1499500000	798920000	700570000	32.5	20	20	By MS/MS	0.63281	0.9429	14.559	27	4	1525600000	908710000	616870000	22.6	15	15	By MS/MS	1.18752	1.09062	15.385	20	0	545860000	287570000
1191	YEL013W	YEL013W	VAC8	63.207	23	23	43.3	0	323.31	1.06369	0.0890772	1.37778	0.251284		41.7	21	21	By MS/MS	1.33552	1.04542	16.473	45	7	15040000000	8387500000	6652900000	41.7	20	20	By MS/MS	0.70416	1.0385	10.614	41	7	10525000000	6187300000	4337300000	36.2	19	19	By MS/MS	1.14822	1.05054	13.887	37	2	5297500000	2787200000
1192	YEL015W	YEL015W	EDC3	61.339	13	13	30.1	0	111.03	1.07871	0.109308	1.32575	0.236822		27.8	12	12	By MS/MS	1.38541	1.11797	12.178	16	3	1328400000	776060000	552340000	22.9	10	10	By MS/MS	0.69166	1.0273	7.7788	18	5	943670000	531460000	412210000	22.1	11	11	By MS/MS	1.22314	1.12677	17.081	16	2	529330000	287850000
1193	YEL017W	YEL017W	GTT3	38.234	5	5	24	0	86.016	0.938728	-0.0912208	0.951985	0.184526		24	5	5	By MS/MS	1.16276	0.940999	39.869	6	1	725990000	400380000	325610000	24	5	5	By MS/MS	0.60252	0.88555	16.249	6	1	626910000	374300000	252610000	10.1	3	3	By MS/MS	1.03866	1.01304	5.4196	3	1	118970000	59938000
1194	YEL018W	YEL018W	EAF5	31.644	4	4	17.9	0	105.35	1.11469	0.156643	0.907193	0.156844		17.9	4	4	By MS/MS	1.55536	1.2672	50.662	5	3	255150000	153900000	101250000	17.9	4	4	By MS/MS	0.71257	1.0366	10.941	5	2	123790000	69830000	53960000	15.4	3	3	By MS/MS	1.27748	1.15545	9.1864	4	1	62375000	32060000
1195	YEL020C	YEL020C	PXP1	61.288	9	9	20.9	0	88.954	1.13892	0.187672	1.30334	0.0294216	1	17.1	7	7	By MS/MS	1.40315	1.13623	16.096	7	3	308440000	154570000	153870000	15.2	7	7	By MS/MS	0.72029	1.0483	19.559	9	2	680400000	293130000	387280000	10.2	4	4	By MS/MS	1.39907	1.27309	16.584	4	0	60791000	35711000
1196	YEL020W-A	YEL020W-A	TIM9	10.202	5	5	56.3	0	80.887	1.00285	0.00410024	0.0274585	0.906353		56.3	5	5	By MS/MS	1.17719	0.945269	3.9281	8	0	5597500000	2973100000	2624400000	56.3	5	5	By MS/MS	0.71695	1.0568	4.9047	10	3	6116700000	3617600000	2499100000	48.3	4	4	By MS/MS	1.0266	0.945895	4.0452	7	0	3443500000	1685500000
1197	YEL021W	YEL021W	URA3	29.239	2	2	8.2	0	4.7698	1.16469	0.219949	0.359981	0.294437		4.1	1	1	By MS/MS	1.86123	1.52444	14.842	2	0	12738000	8295400	4442800	4.1	1	1	By MS/MS	0.74208	1.1169	5.8953	2	0	17559000	10191000	7368300	4.1	1	1	By MS/MS	1.61569	1.47822	13.72	2	0	16031000	9643700
1198	YEL022W	YEL022W	GEA2	165.67	54	52	39.8	0	323.31	1.05923	0.083014	1.45385	0.349188		37.9	51	49	By MS/MS	1.34711	1.08839	32.783	67	13	6436500000	3644500000	2792000000	33.7	46	44	By MS/MS	0.70244	1.0312	18.609	60	10	4877300000	2786800000	2090500000	30.3	39	37	By MS/MS	1.1772	1.08849	19.18	50	11	1828300000	965820000
1199	YEL024W	YEL024W	RIP1	23.365	10	10	54.9	0	220.61	0.966141	-0.0496939	0.410815	0.336767		51.6	9	9	By MS/MS	1.21458	0.94679	12.037	18	1	3176500000	1674800000	1501700000	54.9	10	10	By MS/MS	0.70349	1.0333	20.005	18	2	2786200000	1679400000	1106700000	46	7	7	By MS/MS	1.12072	1.00543	14.812	14	1	1230000000	671520000
1200	YEL026W	YEL026W	SNU13	13.569	7	7	87.3	0	181.57	1.01216	0.0174366	0.264602	0.969135		87.3	7	7	By MS/MS	1.28977	1.03985	8.6873	17	1	10774000000	6037000000	4736700000	56.3	6	6	By MS/MS	0.69098	0.997	5.9876	14	0	8334400000	4876300000	3458100000	37.3	5	5	By MS/MS	1.15101	1.04405	5.7945	15	0	4891900000	2624700000
1202	YEL029C	YEL029C	BUD16	35.559	3	3	12.8	0	34.82	1.02361	0.0336675	0.329551	0.867952		12.8	3	3	By MS/MS	1.33028	1.07428	1.0853	6	0	154240000	83714000	70522000	12.8	3	3	By MS/MS	0.6538	0.96735	6.8632	6	2	124540000	74169000	50371000	8.3	2	2	By MS/MS	1.08757	0.983091	12.369	3	0	13096000	6532700
1203	YEL031W	YEL031W	SPF1	135.27	50	50	53.4	0	323.31	1.02146	0.0306318	0.930083	0.737899		51.2	47	47	By MS/MS	1.30484	1.05081	13.221	88	15	25938000000	13720000000	12218000000	50.3	46	46	By MS/MS	0.68406	1.0164	15.026	94	15	23656000000	13821000000	9835000000	42.8	42	42	By MS/MS	1.09777	1.00512	12.47	71	6	10332000000	5322300000
1204	YEL032W	YEL032W	MCM3	107.52	42	42	57.6	0	323.31	1.05933	0.0831497	2.19401	0.286956		51.6	38	38	By MS/MS	1.31935	1.06671	11.149	52	13	58098000000	30503000000	27595000000	51	37	37	By MS/MS	0.69939	1.038	14.513	47	6	55611000000	33706000000	21905000000	48.2	34	34	By MS/MS	1.15435	1.05345	18.453	43	10	2311600000	1204700000
1205	YEL034W	YEL034W	HYP2	17.114	17	13	87.3	0	323.31	0.867691	-0.204746	2.68046	0.0834892		87.3	15	11	By MS/MS	1.12173	0.901795	7.8435	122	20	55870000000	29084000000	26786000000	87.3	16	12	By MS/MS	0.57704	0.86665	12.727	107	14	65735000000	41028000000	24707000000	75.2	15	12	By MS/MS	0.946701	0.84317	9.2622	118	15	32425000000	15656000000
1206	YEL036C	YEL036C	ANP1	58.181	13	13	32.4	0	126.62	1.00962	0.0138087	0.121306	0.920484		25.6	11	11	By MS/MS	1.21378	0.972101	14.27	14	1	1422500000	767620000	654840000	26	11	11	By MS/MS	0.73654	1.0738	23.692	14	4	1255000000	673660000	581320000	23.8	11	11	By MS/MS	1.13556	1.04331	13.301	17	2	1060500000	365050000
1207	YEL037C	YEL037C	RAD23	42.366	14	14	39.2	0	306.06	1.03607	0.0511197	0.512691	0.617307		38.7	13	13	By MS/MS	1.37125	1.11829	9.5028	28	5	10172000000	5743500000	4428600000	38.7	13	13	By MS/MS	0.70447	1.0437	26.395	32	6	8695200000	5006000000	3689200000	35.4	13	13	By MS/MS	1.08897	1.01106	11.855	28	2	5022400000	2653300000
1208	YEL038W	YEL038W	UTR4	25.187	8	8	39.2	0	189.03	0.978196	-0.0318041	0.369228	0.525478		39.2	8	8	By MS/MS	1.13611	0.918949	5.5385	14	2	2131100000	1018300000	1112800000	34.4	7	7	By MS/MS	0.68563	1.0107	3.792	13	2	1382900000	777250000	605650000	34.8	7	7	By MS/MS	1.06436	0.965717	6.6262	11	2	853450000	436300000
1209	YEL039C	YEL039C	CYC7	12.532	5	3	41.6	0	5.9117	0.919021	-0.121831	0.785072	0.514114		25.7	3	1	By MS/MS	1.19413	0.935279	23.475	2	2	35931000	20313000	15617000	31.9	4	2	By MS/MS	0.63601	0.93398	9.7513	2	1	90238000	56900000	33338000	41.6	5	3	By MS/MS	1.12732	1.009	12.758	4	1	36101000	19266000
1210	YEL040W	YEL040W	UTR2	49.906	4	4	12.4	0	78.65	0.962956	-0.0544588	0.294579	0.36775		12.4	4	4	By MS/MS	1.35551	1.10544	8.3079	8	0	1357800000	757280000	600520000	12.4	4	4	By MS/MS	0.6088	0.89617	5.391	6	0	1177100000	741860000	435210000	12.4	4	4	By MS/MS	1.04904	0.974089	12.874	7	1	416840000	211490000
1211	YEL042W	YEL042W	GDA1	56.821	16	16	46.1	0	323.31	0.965197	-0.0511049	0.414472	0.461968		43.6	15	15	By MS/MS	1.20392	0.973899	9.4342	28	4	5812300000	3152400000	2659900000	46.1	16	16	By MS/MS	0.62324	0.91449	10.764	31	9	5042000000	2930800000	2111200000	46.1	16	16	By MS/MS	1.16271	1.0618	15.171	28	4	1595100000	822040000
1212	YEL043W	YEL043W		106.13	10	10	15	0	78.246	0.932754	-0.100431	0.730879	0.146854		13.6	9	9	By MS/MS	1.06428	0.860807	25.644	10	4	509570000	315080000	194490000	9.6	6	6	By MS/MS	0.63892	0.92112	15.477	8	1	244390000	145230000	99161000	7.7	6	6	By MS/MS	1.13017	1.04479	23.433	6	1	132630000	66455000
1213	YEL044W	YEL044W	IES6	18.533	3	3	15.1	0	5.9484	0.819227	-0.287665	0.739989	0.0217609		10.2	2	2	By MS/MS	0.768699	0.629366	32.204	3	0	129350000	67693000	61658000	15.1	3	3	By MS/MS	0.69181	1.0129	4.8707	2	0	144120000	78749000	65376000	10.2	2	2	By MS/MS	0.780214	0.725374	9.8048	3	2	118780000	51375000
1214	YEL046C	YEL046C	GLY1	42.815	19	19	64.6	0	323.31	1.05191	0.0730116	1.00566	0.355556		64.6	19	19	By MS/MS	1.34169	1.08116	10.781	58	7	18389000000	10364000000	8025000000	64.6	19	19	By MS/MS	0.71236	1.0469	13.839	57	9	14111000000	8122100000	5989400000	60.7	18	18	By MS/MS	1.18121	1.0903	10.186	50	4	9581200000	5419900000
1215	YEL047C	YEL047C	FRD1	50.843	31	31	69.4	0	323.31	1.09568	0.131829	1.91447	0.0815719		68.5	29	29	By MS/MS	1.33797	1.08468	8.7752	80	15	27082000000	15813000000	11269000000	65.1	27	27	By MS/MS	0.71334	1.0559	9.5286	62	9	23567000000	13833000000	9734200000	67.4	29	29	By MS/MS	1.20636	1.0995	11.303	72	9	11834000000	6786000000
1216	YEL048C	YEL048C	TCA17	17.354	3	3	25.7	0	110.97	1.15794	0.211562	1.40761	0.094103		20.4	2	2	By MS/MS	1.43935	1.16493	4.2852	2	1	114170000	64360000	49807000	18.4	2	2	By MS/MS	0.87895	1.2885	17.116	3	1	198090000	101980000	96113000	25.7	3	3	By MS/MS	1.25408	1.13832	8.3667	2	0	97344000	52934000
1217	YEL050C	YEL050C	RML2	43.785	6	6	20.6	0	14.68	0.892485	-0.1641	2.71734	0.10042		10.9	4	4	By MS/MS	1.09082	0.874891	13.681	4	0	249880000	126740000	123140000	20.6	6	6	By MS/MS	0.60877	0.89867	21.582	6	2	345110000	208670000	136450000	7.6	3	3	By MS/MS	0.948227	0.879275	5.7515	3	0	109370000	55378000
1218	YEL051W	YEL051W	VMA8	29.194	8	8	32.8	0	323.31	0.995349	-0.00672566	0.0909734	0.811241		32.8	8	8	By MS/MS	1.21859	0.983284	16.586	20	2	8491100000	4629900000	3861200000	32.8	8	8	By MS/MS	0.64607	0.95238	6.5419	19	3	4311800000	2494500000	1817300000	32.8	8	8	By MS/MS	1.16324	1.01503	17.324	18	1	2137100000	1094800000
1219	YEL052W	YEL052W	AFG1	58.264	12	12	34.2	0	123.26	1.06584	0.0919954	0.824353	0.351184		30.3	11	11	By MS/MS	1.20405	0.970874	12.233	11	1	848420000	500710000	347710000	34.2	12	12	By MS/MS	0.77022	1.1095	29.739	14	3	815490000	429810000	385680000	17.9	7	7	By MS/MS	1.16074	1.06571	14.552	7	0	236950000	129780000
1220	YEL053C	YEL053C	MAK10	84.301	7	7	14.1	0	32.768	1.01624	0.0232368	0.0798894	0.849202		14.1	7	7	By MS/MS	1.13195	0.891345	9.2153	8	3	614050000	359900000	254150000	9	4	4	By MS/MS	0.75114	1.1498	11.757	5	2	448290000	257720000	190570000	10.1	5	5	By MS/MS	1.24884	1.14265	30.272	5	0	66716000	36910000
1221	YEL055C	YEL055C	POL5	115.89	35	35	40.2	0	323.31	1.0601	0.0841944	0.78538	0.340935		40.2	35	35	By MS/MS	1.37512	1.11274	16.15	59	9	6865400000	3945200000	2920200000	34.8	30	30	By MS/MS	0.68391	1.0177	9.0566	54	6	4967300000	2937200000	2030100000	32.9	29	29	By MS/MS	1.22151	1.12543	17.361	44	5	2015100000	1119500000
1222	YEL056W	YEL056W	HAT2	45.06	12	12	43.9	0	194.18	1.02379	0.0339148	0.616233	0.874689		32.9	10	10	By MS/MS	1.24028	1.00754	12.316	16	4	1479700000	810950000	668790000	37.4	11	11	By MS/MS	0.68688	0.98946	12.076	18	7	1346000000	761420000	584580000	32.9	10	10	By MS/MS	1.17073	1.06586	9.1682	13	1	708030000	365480000
1223	YEL058W	YEL058W	PCM1	62.066	25	25	42.2	0	282.88	1.04005	0.0566485	1.79987	0.565064		38.8	22	22	By MS/MS	1.29164	1.04281	56.52	35	5	6543300000	3329600000	3213700000	36.8	19	19	By MS/MS	0.72363	1.0584	7.1093	33	4	7142900000	3775900000	3367000000	37.3	22	22	By MS/MS	1.1214	1.04097	15.986	34	3	2996100000	1566200000
1224	YEL060C	YEL060C	PRB1	69.621	12	12	26.8	0	197.35	0.954199	-0.0676373	0.370426	0.35722		20	10	10	By MS/MS	1.1102	0.90155	9.0631	21	1	4448600000	2291300000	2157200000	26.1	11	11	By MS/MS	0.65574	0.96543	11.443	23	6	4076200000	2431500000	1644800000	20.6	11	11	By MS/MS	1.18545	1.09595	7.3888	21	4	2736400000	1453400000
1225	YEL061C	YEL061C	CIN8	113.31	4	4	3.9	0	7.1422	0.907134	-0.140612	1.62094	0.457612		2.7	3	3	By MS/MS	1.12371	0.913576	32.653	5	1	26962000	14254000	12708000	3.9	4	4	By MS/MS	0.64851	0.95087	38.99	4	1	30731000	18384000	12346000	2.7	3	3	By MS/MS	0.981258	0.915248	7.4943	4	0	22327000	10264000
1226	YEL062W	YEL062W	NPR2	69.858	8	8	20	0	36.43	1.10785	0.147766	0.964766	0.184851		14.6	5	5	By MS/MS	1.53471	1.22665	19.365	6	2	193040000	102890000	90145000	6.8	3	3	By MS/MS	0.66465	0.99355	9.5529	4	1	194450000	111210000	83239000	10.9	5	5	By MS/MS	1.23986	1.14998	22.543	5	3	78362000	43483000
1227	YEL063C	YEL063C	CAN1	65.785	7	7	13.1	0	58.698	1.00803	0.0115445	0.0527178	0.96271		8.8	5	5	By MS/MS	1.29794	1.05117	6.5721	6	2	239100000	136600000	102500000	8.8	5	5	By MS/MS	0.65044	0.96186	12.644	9	0	313520000	177520000	135990000	5.1	4	4	By MS/MS	0.970497	0.898796	19.016	5	2	95622000	42121000
1228	YEL064C	YEL064C	AVT2	53.323	3	3	10	0	11.004	1.02725	0.0387866	0.645317	0.705357		10	3	3	By MS/MS	1.23368	0.9999	18.35	5	1	605390000	347350000	258050000	7.1	2	2	By MS/MS	0.71774	1.0553	14.474	4	1	901490000	506540000	394950000	7.1	2	2	By MS/MS	1.12184	1.0273	30.628	4	0	137000000	82571000
1229	YEL066W	YEL066W	HPA3	20.698	6	6	38	0	6.6508	0.973272	-0.0390845	0.290382	0.423874		38	6	6	By MS/MS	1.13067	0.902039	12.584	7	1	640470000	358890000	281570000	38	6	6	By MS/MS	0.72573	1.0702	21.794	7	0	707850000	403030000	304820000	20.1	4	4	By MS/MS	1.0154	0.942063	7.8755	4	0	380070000	193330000
1231	YEL071W	YEL071W	DLD3	55.224	28	27	71.6	0	323.31	0.851866	-0.231301	1.4665	0.0513797		71.6	28	27	By MS/MS	1.15403	0.92285	7.5493	79	13	49374000000	26365000000	23009000000	71.6	28	27	By MS/MS	0.54204	0.7972	11.296	87	17	46209000000	29923000000	16286000000	62.7	25	24	By MS/MS	0.978569	0.912908	24.5	74	11	18726000000	9239900000
1232	YER001W	YER001W	MNN1	88.528	20	20	31.1	0	250.7	0.940522	-0.0884661	0.909754	0.193722		24.7	17	17	By MS/MS	1.18254	0.957488	16.477	18	1	1293100000	700560000	592510000	24.5	15	15	By MS/MS	0.67693	1.0014	10.089	14	2	1301600000	761410000	540180000	19.8	14	14	By MS/MS	0.937734	0.872296	67.952	14	6	684930000	213810000
1233	YER002W	YER002W	NOP16	26.901	13	13	26.8	0	84.999	1.02896	0.041191	0.571329	0.797445		26	11	11	By MS/MS	1.34793	1.02517	41.608	16	2	1059300000	583180000	476160000	22.9	8	8	By MS/MS	0.70627	1.0411	23.177	15	1	851120000	492830000	358290000	24.2	10	10	By MS/MS	1.18384	1.07814	31.195	17	2	614130000	309040000
1234	YER003C	YER003C	PMI40	48.188	26	26	77.9	0	323.31	0.995004	-0.0072263	0.116527	0.910072		73.4	21	21	By MS/MS	1.24881	1.0205	10.225	61	8	21199000000	11474000000	9725000000	67.6	21	21	By MS/MS	0.67721	0.99692	13.251	58	4	19498000000	11370000000	8128800000	71.8	24	24	By MS/MS	1.10648	1.01135	22.231	68	10	11258000000	5782700000
1235	YER004W	YER004W	FMP52	25.086	13	13	57.6	0	187.25	1.01184	0.0169844	0.36359	0.877985		48.9	11	11	By MS/MS	1.28611	1.04538	9.2353	18	3	3366200000	1864200000	1502000000	46.8	11	11	By MS/MS	0.67534	0.98665	13.722	23	4	3098800000	1840600000	1258200000	57.6	13	13	By MS/MS	1.11414	1.02077	9.6329	19	0	1448000000	754310000
1236	YER005W	YER005W	YND1	71.851	5	5	10.2	0	21.876	1.05191	0.0730137	0.216671	0.617238		3	2	2	By matching	1.33225	1.08277	15.964	2	0	92622000	50402000	42220000	6	3	3	By MS/MS	0.67676	0.98728	6.2559	3	1	106620000	63117000	43500000	4.4	2	2	By MS/MS	0.958681	0.867303	38.999	2	1	29892000	14296000
1237	YER006W	YER006W	NUG1	57.708	26	26	57.1	0	323.31	1.07488	0.104181	0.75646	0.220256		52.9	24	24	By MS/MS	1.3402	1.08239	20.087	52	9	12278000000	6699100000	5579000000	54.4	24	24	By MS/MS	0.71314	1.0463	18.434	50	6	9742500000	5347000000	4395500000	57.1	26	26	By MS/MS	1.30004	1.19696	17.453	54	13	5294700000	2643800000
1238	YER007C-A	YER007C-A	TMA20	20.277	11	11	74.6	0	176.77	1.00483	0.00695676	0.055589	0.931734		74.6	11	11	By MS/MS	1.22793	1.00646	16.54	24	6	9952900000	5461300000	4491600000	72.4	9	9	By MS/MS	0.6802	1.0085	12.891	19	1	6897300000	4129000000	2768200000	74.6	10	10	By MS/MS	1.19124	1.07673	9.4165	20	3	3975800000	2036100000
1239	YER008C	YER008C	SEC3	154.69	34	34	31.1	0	323.31	1.079	0.109699	2.19784	0.234719		24.1	26	26	By MS/MS	1.30929	1.04936	32.35	31	6	1954000000	1100900000	853150000	22.2	23	23	By MS/MS	0.74372	1.0962	37.449	28	9	1416400000	762700000	653740000	21	22	22	By MS/MS	1.18462	1.07074	24.474	27	7	1087100000	520920000
1240	YER009W	YER009W	NTF2	14.453	4	4	43.2	0	69.539	0.995705	-0.00621012	0.313545	0.916673		43.2	4	4	By MS/MS	1.22745	0.990001	5.5445	12	0	16020000000	8884100000	7135700000	43.2	4	4	By MS/MS	0.68754	1.0117	2.2244	12	1	13362000000	7936800000	5425000000	43.2	4	4	By MS/MS	1.07545	0.993345	12.266	13	1	8025800000	4110100000
1241	YER010C	YER010C		25.563	5	5	21.8	0	38.471	1.09422	0.129904	0.820087	0.252094		18.4	4	4	By MS/MS	1.26048	1.02901	10.355	5	0	369230000	204590000	164640000	18.4	4	4	By MS/MS	0.71191	1.0354	3.1268	5	1	351130000	205800000	145330000	18.8	4	4	By MS/MS	1.20275	1.07051	6.2248	5	0	163430000	84753000
1242	YER012W	YER012W	PRE1	22.516	8	8	42.9	0	41.133	1.05147	0.0724076	1.94506	0.428939		42.9	8	8	By MS/MS	1.26323	1.02666	5.6093	15	1	4882800000	2705400000	2177500000	42.9	8	8	By MS/MS	0.71923	1.0498	8.8143	12	1	4349600000	2573200000	1776400000	31.8	6	6	By MS/MS	1.16835	1.05853	4.6561	13	0	2460000000	1267000000
1243	YER013W	YER013W	PRP22	130.01	17	17	17.9	0	58.02	1.06724	0.0938891	1.37651	0.434832		12.8	12	12	By MS/MS	1.32885	1.06774	14.153	10	2	249500000	123760000	125750000	11	10	10	By MS/MS	0.76303	1.1047	7.3448	9	1	188330000	107990000	80335000	8.2	7	7	By MS/MS	1.17443	1.08695	11.758	6	0	45250000	23536000
1244	YER014W	YER014W	HEM14	59.702	24	24	52.3	0	135.29	0.994905	-0.00736971	0.0416142	0.653939		43.2	20	20	By MS/MS	1.12317	0.904486	19.791	27	5	1933400000	922280000	1011100000	45.5	21	21	By MS/MS	0.66567	0.97629	17.155	29	5	1984100000	1039700000	944440000	45.5	20	20	By MS/MS	1.08258	1.0063	12.695	24	3	959000000	477720000
1245	YER016W	YER016W	BIM1	38.361	10	10	36	0	206.91	1.06951	0.0969519	1.36484	0.312717		28.5	8	8	By MS/MS	1.34649	1.0905	6.6831	12	1	781060000	437670000	343400000	32	9	9	By MS/MS	0.72708	1.0748	7.7802	12	1	586490000	319770000	266720000	28.5	8	8	By MS/MS	1.12404	1.01006	7.9429	10	0	276380000	142660000
1246	YER017C	YER017C	AFG3	84.543	17	15	25.2	0	61.997	0.957944	-0.0619868	0.561605	0.322659		19.3	14	12	By MS/MS	1.12769	0.912826	7.9014	15	2	1088100000	564440000	523670000	21.9	15	13	By MS/MS	0.64677	0.95104	11.482	14	3	1029100000	633250000	395810000	20.6	15	13	By MS/MS	1.16624	1.05135	65.177	16	5	634660000	301690000
1247	YER018C	YER018C	SPC25	25.244	3	3	17.2	0	8.6962	1.07781	0.108104	0.709053	0.631518		17.2	3	3	By MS/MS	1.19622	0.960061	13.394	3	0	55092000	30082000	25009000	9	2	2	By MS/MS	0.81473	1.1899	6.6053	2	0	55287000	29419000	25867000	5.4	1	1	By MS/MS	1.21228	1.11297	NaN	1	0	23386000	12929000
1249	YER019W	YER019W	ISC1	53.94	11	11	29.4	0	69.314	1.03908	0.0553077	0.329765	0.71843		27.3	10	10	By MS/MS	1.21479	0.983188	16.113	15	3	974140000	557210000	416930000	23.9	9	9	By MS/MS	0.64569	0.95377	20.246	14	3	943790000	555460000	388330000	16.8	6	6	By MS/MS	1.28593	1.17409	33.351	8	0	216540000	115460000
1250	YER020W	YER020W	GPA2	50.447	13	13	38.5	0	111.06	1.02255	0.0321711	0.355536	1		34.5	12	12	By MS/MS	1.21539	0.984834	17.13	14	2	823670000	426520000	397150000	36.5	12	12	By MS/MS	0.69285	1.0121	19.232	14	1	644500000	377700000	266790000	31	11	11	By MS/MS	1.09485	0.996512	23.938	11	2	303380000	148200000
1251	YER021W	YER021W	RPN3	60.392	28	28	60	0	323.31	1.041	0.0579742	3.1718	0.552861		55.3	24	24	By MS/MS	1.28919	1.04526	13.405	43	5	9079800000	5065500000	4014300000	53.9	23	23	By MS/MS	0.70067	1.0456	9.8129	41	5	7237200000	4230900000	3006300000	47.2	23	23	By MS/MS	1.1332	1.0396	21.139	43	1	3988200000	2123400000
1252	YER022W	YER022W	SRB4	78.475	16	16	34.5	0	123.91	1.0444	0.0626693	0.448988	0.634586		24.9	11	11	By MS/MS	1.18008	0.952744	24.572	11	1	507410000	266510000	240900000	15.3	8	8	By MS/MS	0.70167	1.0338	17.132	9	1	259880000	146180000	113700000	19.2	10	10	By MS/MS	1.14258	1.04377	26.047	12	2	250300000	134470000
1253	YER023W	YER023W	PRO3	30.131	14	14	62.9	0	323.31	0.997389	-0.00377201	0.092447	0.932536		57.7	12	12	By MS/MS	1.26157	1.02349	6.4709	28	3	17373000000	9551700000	7821100000	60.5	12	12	By MS/MS	0.6596	0.97732	6.5668	31	0	13712000000	8268700000	5443600000	57.7	11	11	By MS/MS	1.07723	0.988631	6.0254	25	0	8974100000	4585300000
1254	YER024W	YER024W	YAT2	103.33	5	5	6.7	0	49.021	0.759644	-0.396604	0.826322	0.00179028		3.9	3	3	By MS/MS	0.876732	0.68899	47.125	4	2	41330000	17169000	24161000	3.6	3	3	By MS/MS	0.70928	1.0503	26.148	3	1	290400000	163850000	126550000	2.5	2	2	By MS/MS	0.946611	0.851499	31.09	3	0	14372000	6409100
1255	YER025W	YER025W	GCD11	57.865	30	30	57.1	0	323.31	1.04087	0.0577853	1.86319	0.476362		55.8	29	29	By MS/MS	1.30168	1.05716	7.7414	76	5	40519000000	22709000000	17811000000	55.8	29	29	By MS/MS	0.69088	1.022	10.741	71	5	30412000000	17847000000	12565000000	55.8	29	29	By MS/MS	1.14838	1.05067	18.025	79	8	16826000000	8894900000
1256	YER026C	YER026C	CHO1	30.804	6	6	21.4	0	149.71	0.990945	-0.0131235	0.953533	0.756224		21.4	6	6	By MS/MS	1.26486	1.00164	3.1627	17	5	5084800000	2796300000	2288500000	21.4	6	6	By MS/MS	0.67624	0.99173	6.9899	15	3	4620600000	2587200000	2033400000	21.4	6	6	By MS/MS	1.08447	0.988045	16.893	14	2	1689300000	880900000
1257	YER027C	YER027C	GAL83	46.648	7	5	21.6	0	36.927	1.10681	0.146411	0.465326	0.189432		18.9	6	4	By MS/MS	1.26146	1.01893	4.0852	5	0	324940000	177730000	147210000	18.9	6	4	By MS/MS	0.71858	1.073	14.203	5	0	225010000	134950000	90066000	17.5	6	4	By MS/MS	1.04899	0.955201	11.974	3	0	22150000	11359000
1258	YER029C	YER029C	SMB1	22.379	9	9	47.4	0	43.498	1.02748	0.0391075	0.876877	0.913919		42.9	8	8	By MS/MS	1.22421	0.996512	10.025	11	0	1006600000	557930000	448630000	38.8	7	7	By MS/MS	0.67749	1.017	12.087	8	1	554940000	319960000	234980000	47.4	9	9	By MS/MS	1.14538	1.03768	14.186	10	1	477940000	253210000
1259	YER030W	YER030W	CHZ1	17.462	4	4	53.6	0	142.07	0.932972	-0.100095	0.650267	0.385352		20.3	2	2	By MS/MS	1.12226	0.828637	22.845	3	0	65335000	34499000	30836000	24.2	2	2	By MS/MS	0.63796	1.0289	9.0185	3	0	52828000	31920000	20908000	28.8	2	2	By MS/MS	1.01373	0.923446	4.7608	3	0	76871000	39773000
1260	YER031C	YER031C	YPT31	24.469	12	6	65.9	0	280.61	0.970002	-0.0439406	0.654935	0.372963		65.9	12	6	By MS/MS	1.18496	0.959141	7.7364	12	2	2403800000	1263700000	1140200000	62.3	11	5	By MS/MS	0.65323	0.96397	6.7138	12	2	1466900000	878900000	588000000	65.9	12	6	By MS/MS	1.01908	0.933794	7.3217	11	0	889100000	447480000
1261	YER033C	YER033C	ZRG8	119.35	4	4	5.1	0	16.851	1.08558	0.118469	0.391483	0.594514		4.2	3	3	By MS/MS	1.58285	1.30702	4.7472	3	0	12446000	7257900	5187700	3.2	2	2	By MS/MS	0.57691	0.87549	115.66	3	1	12397000	7644800	4752600	4.1	3	3	By MS/MS	1.30654	1.1629	8.0204	4	0	9287500	5211200
1262	YER034W	YER034W		21.19	5	5	50.3	0	102.32	0.947786	-0.077366	0.318732	0.486914		17.3	2	2	By MS/MS	1.16239	0.928419	2.1908	2	0	57670000	29782000	27888000	31.9	3	3	By MS/MS	0.76751	1.1264	13.338	3	0	100720000	57981000	42736000	36.2	4	4	By MS/MS	1.04538	0.947777	11.782	5	0	68947000	34293000
1263	YER036C	YER036C	ARB1	68.376	33	33	53.1	0	323.31	1.03828	0.0541909	0.918769	0.507849		50.5	29	29	By MS/MS	1.2656	1.02161	9.5048	79	9	25446000000	14229000000	11217000000	50.7	30	30	By MS/MS	0.73463	1.0823	10.631	70	8	22424000000	12825000000	9598600000	52.3	31	31	By MS/MS	1.09788	0.998901	8.3823	77	14	12457000000	6583600000
1264	YER037W	YER037W	PHM8	37.718	3	3	13.4	0	8.9922	0.870542	-0.200015	0.589866	0.103534		9	2	2	By MS/MS	0.995818	0.814597	7.8769	3	0	134150000	70945000	63202000	2.2	1	1	By MS/MS	0.66524	0.99163	NaN	1	0	95489000	56902000	38587000	6.5	2	2	By MS/MS	0.744158	0.678104	22.788	2	1	53752000	23367000
1265	YER040W	YER040W	GLN3	79.382	4	4	8.5	0	7.0374	0.941278	-0.0873078	0.737983	0.440806		4.1	2	2	By MS/MS	1.13685	0.897746	5.9167	2	0	30586000	16397000	14188000	2.3	1	1	By MS/MS	0.60884	0.90508	NaN	1	0	8095800	5049700	3046100	6.7	3	3	By MS/MS	1.14175	1.04381	20.801	2	1	285990000	151890000
1267	YER042W	YER042W	MXR1	21.141	11	11	65.8	0	119.61	0.980668	-0.0281638	0.12082	0.553704		63	10	10	By MS/MS	1.30926	1.04051	23.756	29	2	2190500000	1197400000	993070000	63	10	10	By MS/MS	0.60553	0.89779	20.598	27	3	1384100000	819600000	564490000	56	9	9	By MS/MS	1.2106	1.12032	10.32	18	1	831220000	433920000
1268	YER043C	YER043C	SAH1	49.125	28	28	62.8	0	323.31	0.961035	-0.0573394	1.7237	0.600686		62.8	28	28	By MS/MS	1.20084	0.965997	8.382	216	39	246540000000	133200000000	113340000000	62.8	28	28	By MS/MS	0.63923	0.94772	6.8811	214	38	239480000000	144120000000	95362000000	49.4	26	26	By MS/MS	1.03669	0.948407	13.058	198	37	113560000000	58180000000
1269	YER044C	YER044C	ERG28	17.135	4	4	20.9	0	22.274	0.974259	-0.0376234	0.522051	0.481936		20.9	4	4	By MS/MS	1.17029	0.941708	3.3746	11	0	1982600000	993790000	988800000	20.9	4	4	By MS/MS	0.62268	0.93762	41.076	13	0	1573800000	866720000	707080000	20.9	4	4	By MS/MS	1.15154	1.01096	5.2634	9	1	542060000	263680000
1270	YER046W	YER046W	SPO73	16.598	2	2	23.1	0	12.626	0.967438	-0.0477595	0.237214	0.767115		0	0	0		NaN	NaN	NaN	0	0	0	0	0	0	0	0		NaN	NaN	NaN	0	0	0	0	0	23.1	2	2	By MS/MS	1.02411	0.927128	15.654	2	0	16759000	7742800
1271	YER047C	YER047C	SAP1	100.33	10	9	13.8	0	75.254	1.13457	0.182146	1.62234	0.0941793		9.3	6	5	By MS/MS	1.35807	1.10153	17.372	6	1	227560000	113460000	114100000	10.6	7	6	By MS/MS	0.8354	1.2265	11.738	7	1	117580000	62690000	54890000	10.7	7	6	By MS/MS	1.26315	1.1471	21.322	6	0	72944000	40169000
1272	YER048C	YER048C	CAJ1	44.854	25	25	57.8	0	308.79	0.987587	-0.0180197	0.495495	0.714924		48.3	21	21	By MS/MS	1.2223	0.975229	18.899	37	8	4405800000	2327200000	2078600000	54.2	20	20	By MS/MS	0.68271	1.0114	27.242	35	5	3713900000	2158600000	1555300000	53.2	21	21	By MS/MS	1.09839	0.998203	16.519	36	9	2252700000	1160100000
1273	YER048W-A	YER048W-A	ISD11	11.266	8	8	66	0	32.558	1.03398	0.0482065	1.14127	0.779708		57.4	6	6	By MS/MS	1.30241	1.05019	16.362	12	2	2447300000	1442800000	1004500000	48.9	5	5	By MS/MS	0.68296	1.0023	7.5306	10	3	2416700000	1434800000	981820000	66	7	7	By MS/MS	1.13525	1.02616	11.585	10	1	1052200000	568950000
1274	YER049W	YER049W	TPA1	74.041	35	35	64.6	0	323.31	0.996836	-0.00457217	0.117814	0.829987		56.1	31	31	By MS/MS	1.2406	0.989609	9.7688	61	7	10089000000	5549900000	4538800000	57.6	29	29	By MS/MS	0.69954	1.0228	10.372	54	4	7894100000	4619500000	3274700000	55	30	30	By MS/MS	1.08794	0.998004	19.18	65	8	4185900000	2133000000
1275	YER050C	YER050C	RSM18	15.835	3	3	23.2	0	9.9866	0.962201	-0.0555903	0.427663	0.596372		15.2	2	2	By MS/MS	1.11549	0.886682	6.7738	3	0	128500000	69152000	59346000	23.2	3	3	By MS/MS	0.65561	0.97347	1.7854	4	0	233660000	141360000	92302000	15.2	2	2	By MS/MS	1.05272	0.938879	16.285	2	0	68946000	31989000
1276	YER052C	YER052C	HOM3	58.109	26	26	51.6	0	323.31	0.785907	-0.34757	2.85817	0.00372415	1	45.7	24	24	By MS/MS	0.997108	0.806387	11.595	48	1	13159000000	6602300000	6556500000	45.7	24	24	By MS/MS	0.55133	0.81982	39.168	46	5	11868000000	7645400000	4222800000	45	23	23	By MS/MS	0.830634	0.748391	16.033	44	5	6340300000	2849700000
1277	YER053C	YER053C	PIC2	33.528	6	6	24.3	0	67.876	1.00251	0.00362319	0.0127041	0.958368		17.7	4	4	By MS/MS	1.26331	1.02481	22.589	4	1	649350000	352360000	296990000	17.7	4	4	By MS/MS	0.69608	1.0307	12.242	5	1	699810000	411880000	287930000	24.3	6	6	By MS/MS	1.23626	1.13933	14.816	5	1	143650000	76418000
1278	YER055C	YER055C	HIS1	32.266	20	20	60.6	0	278	0.934319	-0.0980124	2.73276	0.391689		60.3	19	19	By MS/MS	1.14235	0.93188	8.7353	42	3	27155000000	13619000000	13535000000	57.6	17	17	By MS/MS	0.63895	0.94545	10.802	39	3	22660000000	13224000000	9435500000	60.6	19	19	By MS/MS	0.994827	0.918442	12.811	42	5	12068000000	5606600000
1279	YER056C	YER056C	FCY2	58.201	6	6	9.2	0	28.71	1.057	0.0799769	0.13069	0.522033		6.2	4	4	By MS/MS	2.14514	1.61925	67.837	4	3	430510000	255700000	174810000	7.5	4	4	By MS/MS	0.71938	1.0694	33.804	5	2	246790000	120400000	126390000	9.2	5	5	By MS/MS	0.921829	0.834864	29.641	5	1	148280000	70413000
1280	YIL052C;YER056C-A	YIL052C;YER056C-A	RPL34A;RPL34B	13.641	3	3	20.7	0	256.27	1.07111	0.0991033	2.06001	0.198222		20.7	3	3	By MS/MS	1.37013	1.10659	2.3264	26	5	62389000000	35008000000	27382000000	20.7	3	3	By MS/MS	0.68948	1.0677	3.6762	19	8	45875000000	26492000000	19383000000	20.7	3	3	By MS/MS	1.14549	1.05585	3.8844	19	1	27795000000	14957000000
1281	YER057C	YER057C	HMF1	13.906	10	10	96.9	0	323.31	0.955436	-0.0657682	0.774404	0.553548		89.9	8	8	By MS/MS	1.21517	0.989413	6.7838	27	2	15597000000	8415000000	7182500000	78.3	9	9	By MS/MS	0.6245	0.91409	13.391	23	0	9615500000	5837500000	3778000000	89.9	8	8	By MS/MS	1.09507	1.00597	7.5404	24	2	7512000000	3837000000
1282	YER058W	YER058W	PET117	12.281	3	3	22.4	0	9.3289	0.942765	-0.08503	0.234192	0.634482		22.4	2	2	By MS/MS	1.0109	0.813074	4.1575	2	1	6484900	2919900	3564900	19.6	2	2	By MS/MS	0.70168	1.0392	NaN	1	0	28792000	16985000	11807000	11.2	1	1	By MS/MS	0.899361	0.793399	30.382	3	0	8719100	4341500
1283	YER059W;YIL050W	YER059W	PCL6	47.006	10	10	28.8	0	72.807	1.00917	0.0131667	0.114781	0.945458		23.1	9	9	By MS/MS	1.26592	1.01795	11.843	15	2	790720000	566900000	223830000	23.1	9	9	By MS/MS	0.70295	1.0253	28.187	13	2	287910000	170080000	117830000	28.8	10	10	By MS/MS	1.006	0.932401	20.575	14	1	429200000	189180000
1284	YER061C	YER061C	CEM1	47.555	7	7	24	0	51.697	1.09659	0.133024	1.22076	0.239261		21.7	6	6	By MS/MS	1.23025	1.004	9.6856	6	2	391320000	215600000	175720000	15.4	4	4	By MS/MS	0.75883	1.1101	26.296	5	0	292340000	167400000	124940000	10.2	2	2	By MS/MS	1.27556	1.16382	8.82	2	0	57139000	32160000
1285	YER062C	YER062C	GPP2	27.813	19	11	75.2	0	113.51	1.03873	0.0548225	0.36216	0.582082		74.4	18	11	By MS/MS	1.21734	0.994926	14.513	16	2	5028400000	2781100000	2247300000	66.4	18	10	By MS/MS	0.72377	1.0701	8.355	19	1	7783700000	4478200000	3305500000	66.4	18	10	By MS/MS	1.02455	0.949668	12.098	17	0	2604100000	1289700000
1286	YER063W	YER063W	THO1	24.137	10	10	66.1	0	163.71	0.9037	-0.146084	1.61096	0.0720484		44.5	8	8	By MS/MS	1.13277	0.909174	4.4569	11	0	4432500000	2326800000	2105700000	63.3	9	9	By MS/MS	0.63011	0.93542	17.995	14	3	4168500000	2494600000	1673900000	66.1	10	10	By MS/MS	0.917852	0.842815	18.928	14	0	2176300000	1031400000
1287	YER064C	YER064C	VHR2	56.638	4	3	11.3	0	8.7644	1.12681	0.172242	0.646124	0.42036		6.7	3	2	By MS/MS	1.35892	1.07158	11.313	3	0	55097000	31305000	23791000	6.7	3	2	By MS/MS	0.70124	1.0337	19.592	4	3	49947000	27903000	22044000	11.3	4	3	By MS/MS	1.4072	1.29161	69.918	4	2	51956000	39933000
1288	YER067W	YER067W	RGI1	18.989	5	5	49.7	0	124.15	1.00388	0.00559099	0.0167477	0.979454		44.7	4	4	By MS/MS	1.00775	0.813604	11.347	5	0	391600000	208040000	183550000	49.7	5	5	By MS/MS	0.72915	1.0555	16.445	8	0	367740000	230960000	136780000	24.2	3	3	By MS/MS	1.22796	1.16073	35.445	4	0	115620000	66895000
1289	YER068W	YER068W	MOT2	65.353	14	14	30.8	0	215.33	0.98068	-0.0281456	0.2801	0.498439		29.3	12	12	By MS/MS	1.18322	0.951928	30.773	16	2	985330000	556340000	428990000	25.6	10	10	By MS/MS	0.64178	0.93898	14.654	15	3	782480000	454290000	328190000	27.1	11	11	By MS/MS	1.14637	1.06012	19.473	14	0	429530000	216180000
1290	YER069W	YER069W	ARG5,6	94.868	38	38	54.6	0	323.31	0.776222	-0.365459	1.0732	2.09509e-05		46.7	32	32	By MS/MS	1.00219	0.807624	27.881	45	8	9067100000	3276300000	5790800000	50.3	33	33	By MS/MS	0.53505	0.79138	17.454	47	13	5058100000	3183200000	1874900000	48.4	33	33	By MS/MS	1.0477	0.958313	9.0842	47	7	2625200000	1327700000
1291	YER070W	YER070W	RNR1	99.56	41	32	53.5	0	323.31	0.990427	-0.0138774	0.271104	0.749816		49.2	40	31	By MS/MS	1.18448	0.961354	14.751	67	10	12022000000	6224000000	5797600000	53.5	40	31	By MS/MS	0.69486	1.0186	14.567	63	8	9484500000	5207400000	4277100000	46.1	33	25	By MS/MS	1.07226	0.974184	13.105	52	9	4351100000	2094700000
1292	YER071C	YER071C	TDA2	14.498	3	3	21.4	0.0014437	2.2029	1.09203	0.127013	1.18896	0.564776		5.6	1	1	By matching	1.36831	1.14261	NaN	1	0	28664000	15689000	12975000	5.6	1	1	By MS/MS	0.72859	1.0797	NaN	1	0	31715000	18772000	12943000	21.4	3	3	By MS/MS	1.17729	1.05561	14.303	3	0	20227000	10240000
1293	YER072W	YER072W	VTC1	14.371	5	5	26.4	0	3.8366	0.952614	-0.0700367	0.578244	0.227511		23.3	4	4	By MS/MS	1.28576	1.0254	17.42	9	2	3870600000	2138400000	1732200000	23.3	4	4	By MS/MS	0.58939	0.86561	9.585	6	1	3966100000	2468800000	1497300000	26.4	5	5	By MS/MS	1.0522	0.953198	42.007	8	1	1696000000	865420000
1294	YER073W	YER073W	ALD5	56.692	26	24	57.1	0	323.31	0.877285	-0.188883	1.12719	0.0227322		57.1	26	24	By MS/MS	1.0747	0.873744	17.099	45	12	9875300000	4975900000	4899400000	55.6	25	23	By MS/MS	0.6491	0.95639	16.65	38	5	7842400000	4584600000	3257800000	50.4	24	22	By MS/MS	1.00065	0.924813	11.516	37	7	4902300000	2142800000
1295	YIL069C;YER074W	YIL069C;YER074W	RPS24A;RPS24B	15.329	14	14	65.2	0	178.47	1.03855	0.0545642	1.53512	0.504528		58.5	11	11	By MS/MS	1.31846	1.05363	11.574	89	12	122530000000	69478000000	53051000000	58.5	11	11	By MS/MS	0.70999	1.0404	11.1	59	2	76867000000	44104000000	32763000000	65.2	14	14	By MS/MS	1.10726	1.01022	13.47	82	10	58332000000	31344000000
1296	YER074W-A	YER074W-A	YOS1	9.4362	2	2	34.1	0	59.478	1.06206	0.0868714	0.688863	0.47773		34.1	2	2	By MS/MS	1.36616	1.09483	4.3246	2	0	199550000	116840000	82710000	34.1	2	2	By MS/MS	0.6526	0.96245	0.67041	2	0	119550000	71783000	47763000	18.8	1	1	By MS/MS	1.11455	1.05235	NaN	1	0	64555000	35280000
1297	YER075C	YER075C	PTP3	105.22	4	4	6.4	0	34.764	1.3195	0.399986	1.69343	0.0495172	1	5.4	3	3	By MS/MS	1.53114	1.21815	16.205	2	1	52620000	30675000	21945000	2	1	1	By matching	0.93692	1.3662	NaN	1	0	12459000	6873200	5586100	1	1	1	By MS/MS	1.52481	1.38041	NaN	1	1	16037000	9380500
1299	YER077C	YER077C	MRX1	79.547	10	10	15.4	0	50.994	1.05636	0.0791047	0.421062	0.527785		11.9	8	8	By MS/MS	1.54107	1.23637	20.187	10	4	322930000	116290000	206640000	10.8	7	7	By MS/MS	0.68071	1.002	16.533	7	2	270730000	80975000	189750000	9.6	6	6	By MS/MS	1.1084	1.02608	22.808	7	2	79945000	41179000
1300	YER078C	YER078C	ICP55	57.989	10	10	26.8	0	195.08	0.951704	-0.0714148	0.51573	0.423366		18.4	7	7	By MS/MS	1.28138	1.01536	14.022	8	2	301600000	171790000	129820000	20.7	7	7	By MS/MS	0.61344	0.90163	2.8568	8	4	274770000	167950000	106830000	20.2	8	8	By MS/MS	1.11761	1.0233	12.122	7	1	166360000	87192000
1301	YER079W	YER079W		23.197	4	4	23.3	0	67.421	0.90363	-0.146196	0.928306	0.138841		14.8	3	3	By MS/MS	1.03252	0.828981	23.007	5	2	230770000	116600000	114180000	23.3	4	4	By MS/MS	0.65342	0.95233	36.429	5	2	293780000	158280000	135500000	14.8	3	3	By MS/MS	0.9176	0.842034	9.2822	4	0	125500000	59218000
1302	YER080W	YER080W	AIM9	72.413	35	35	57.6	0	323.31	1.02282	0.0325491	0.457045	0.806055		54.2	29	29	By MS/MS	1.22665	0.981836	16.317	42	4	8924000000	4992000000	3932000000	54.1	29	29	By MS/MS	0.68088	1.0036	12.128	39	11	6809600000	4071600000	2738000000	45.1	26	26	By MS/MS	1.18625	1.0796	9.9436	43	2	3800900000	2018300000
1303	YER081W	YER081W	SER3	51.193	19	9	48.2	0	187.33	0.73053	-0.452985	2.40265	5.16227e-09	1	48.2	19	9	By MS/MS	1.02065	0.814664	13.495	19	4	3460400000	1715100000	1745300000	48.2	19	9	By MS/MS	0.4797	0.70924	17.233	16	2	2674900000	1761500000	913320000	48.2	19	9	By MS/MS	0.796178	0.725742	7.3834	17	3	1494600000	653630000
1304	YER082C;REV__YBR233W-A	YER082C	UTP7	62.316	19	19	46	0	185.2	1.0659	0.0920715	2.07998	0.342837		34.7	15	15	By MS/MS	1.33795	1.09759	22.121	24	2	1591700000	908660000	683020000	43	17	17	By MS/MS	0.72441	1.0486	21.943	26	4	1036200000	591810000	444410000	39.7	16	16	By MS/MS	1.16206	1.05389	16.132	27	5	790590000	409770000
1305	YER083C	YER083C	GET2	31.493	8	8	30.5	0	152.84	1.02822	0.0401456	0.423667	0.80844		30.5	7	7	By MS/MS	1.30582	1.03892	30.667	11	1	1909000000	1064600000	844440000	30.5	8	8	By MS/MS	0.73815	1.09	14.704	15	7	1478600000	887130000	591470000	30.5	8	8	By MS/MS	1.11886	1.03145	20.349	12	4	881030000	461350000
1306	YER086W	YER086W	ILV1	63.83	34	34	73.1	0	323.31	0.925254	-0.112078	3.03409	0.331168		68.4	30	30	By MS/MS	1.14792	0.929195	9.0029	70	5	20975000000	11113000000	9861800000	68.4	30	30	By MS/MS	0.62926	0.92451	10.323	71	13	17461000000	10717000000	6743600000	68.6	33	33	By MS/MS	1.02147	0.936593	14.947	73	12	9444200000	4764400000
1307	YER087C-B	YER087C-B	SBH1	8.7111	3	3	25.6	0	16.812	0.958692	-0.0608607	0.317875	0.481002		25.6	3	3	By MS/MS	1.14295	0.919794	34.524	7	2	233690000	133490000	100200000	25.6	3	3	By MS/MS	0.64486	0.94511	21.831	5	0	316150000	186580000	129580000	13.4	2	2	By MS/MS	0.970214	0.872677	25.48	5	0	53673000	22353000
1308	YER087W	YER087W	AIM10	65.88	9	9	21.4	0	54.249	0.994698	-0.00766904	0.0420164	0.838373		16.7	7	7	By MS/MS	1.24531	0.992556	1.3185	9	5	551830000	295130000	256690000	13.7	6	6	By MS/MS	0.60853	0.89821	14.761	7	2	453860000	272330000	181530000	12.3	5	5	By MS/MS	1.21124	1.10459	25.595	6	1	132220000	67214000
1309	YER088C	YER088C	DOT6	73.048	17	16	33.7	0	203.39	1.04135	0.0584549	0.970054	0.623126		32.5	16	15	By MS/MS	1.35573	1.07972	32.613	24	3	1402000000	783570000	618380000	24.6	13	12	By MS/MS	0.67388	0.99263	17.237	24	4	903390000	543670000	359720000	22.2	12	11	By MS/MS	1.15857	1.05572	10.998	18	3	563650000	308370000
1310	YER089C	YER089C	PTC2	50.388	17	14	42.5	0	323.31	0.996297	-0.00535254	0.0843171	0.823182		39.4	16	13	By MS/MS	1.28568	1.03518	12.283	23	5	4203500000	2311500000	1892000000	42.5	17	14	By MS/MS	0.67909	0.99728	19.842	26	5	6667500000	3822900000	2844600000	40.5	16	13	By MS/MS	1.06977	0.993345	9.4058	25	5	2968000000	1502200000
1311	YER090W	YER090W	TRP2	56.767	27	27	58.2	0	323.31	0.891746	-0.165296	1.72628	0.159232		49.5	24	24	By MS/MS	1.15827	0.938527	30.189	60	8	20353000000	13211000000	7141500000	51.3	25	25	By MS/MS	0.60087	0.8879	12.774	55	10	15658000000	11097000000	4561300000	46.7	24	24	By MS/MS	0.996512	0.908678	14.696	58	8	7299700000	4014400000
1312	YER091C	YER091C	MET6	85.859	55	55	69.4	0	323.31	0.902643	-0.147773	0.94763	0.206182		68.1	51	51	By MS/MS	1.22181	0.984737	9.0485	413	117	434690000000	239470000000	195230000000	67	51	51	By MS/MS	0.55511	0.82911	10.032	374	120	413780000000	263280000000	150500000000	67.8	53	53	By MS/MS	1.05342	0.97012	7.6328	318	49	204560000000	104560000000
1313	YER092W	YER092W	IES5	14.312	5	5	48	0	112.1	1.07986	0.110843	0.815128	0.411976		48	5	5	By MS/MS	1.42169	1.19084	15.638	4	0	97230000	56118000	41112000	45.6	4	4	By MS/MS	0.6967	1.019	5.0724	3	1	109110000	62009000	47096000	48	5	5	By MS/MS	1.21535	1.11722	14.334	4	1	55806000	30275000
1314	YER093C	YER093C	TSC11	164.37	3	3	2.3	0	8.7937	1.29815	0.376454	1.15839	0.0651206		2.3	3	3	By MS/MS	1.75741	1.42043	24.73	5	3	70890000	40562000	30329000	1.4	2	2	By MS/MS	0.71735	1.0461	31.601	4	2	21470000	11153000	10317000	0.7	1	1	By MS/MS	1.75098	1.60267	NaN	1	1	1850600	1195600
1316	YER094C	YER094C	PUP3	22.605	9	9	52.7	0	162.92	1.06385	0.0892926	3.48641	0.306737		44.4	8	8	By MS/MS	1.30791	1.0627	9.9444	13	3	4881600000	2782700000	2098900000	44.4	8	8	By MS/MS	0.71332	1.0554	10.736	13	3	5072400000	2834800000	2237600000	45.9	7	7	By MS/MS	1.16888	1.07236	10.814	14	2	1720900000	941200000
1317	YER095W	YER095W	RAD51	42.963	13	13	43.2	0	220.83	1.02902	0.0412645	0.546569	0.887308		43.2	13	13	By MS/MS	1.2776	1.02472	18.579	12	4	978930000	528180000	450750000	38.5	11	11	By MS/MS	0.66165	0.99986	10.681	10	1	845130000	496360000	348780000	27.2	9	9	By MS/MS	1.13394	0.998104	13.132	11	3	443400000	229350000
1319	YER099C	YER099C	PRS2	34.765	12	9	45.3	0	118.79	1.04123	0.0582884	0.580463	0.624728		39.6	10	8	By MS/MS	1.34306	1.08825	6.1536	15	2	1459800000	819530000	640230000	44.7	11	8	By MS/MS	0.73305	1.0947	8.3803	14	4	1295900000	721810000	574110000	42.1	10	7	By MS/MS	1.13555	1.02048	5.3869	13	1	491030000	253360000
1320	YER100W	YER100W	UBC6	28.383	4	4	28.4	0	58.987	1.08093	0.112269	1.10598	0.211946		28.4	4	4	By MS/MS	1.36951	1.12396	10.059	6	0	797700000	456230000	341470000	28.4	4	4	By MS/MS	0.67536	1.0453	7.6566	5	0	628970000	370770000	258200000	28.4	4	4	By MS/MS	1.26366	1.14762	7.0958	6	0	237120000	129180000
1321	YER101C	YER101C	AST2	48.37	7	7	17.4	0	25.372	0.968792	-0.0457407	0.395992	0.570512		17.4	7	7	By MS/MS	1.12329	0.920895	8.7888	5	0	211720000	96710000	115010000	13.7	6	6	By MS/MS	0.71402	1.0527	10.453	7	0	189050000	108220000	80827000	12.1	5	5	By MS/MS	1.1033	0.989022	18.451	6	0	99515000	52846000
1322	YER103W	YER103W	SSA4	69.65	43	19	58.9	0	323.31	0.991867	-0.0117809	0.0380899	0.767678		58.1	38	17	By MS/MS	1.06553	0.863185	12.142	39	2	8172200000	4290500000	3881600000	57.3	38	17	By MS/MS	0.61959	0.92534	12.088	38	7	5415100000	3194600000	2220500000	57.8	40	17	By MS/MS	1.30058	1.20081	16.261	42	8	5086800000	2746800000
1323	YER105C	YER105C	NUP157	156.65	46	46	42.5	0	323.31	1.11951	0.162872	1.82899	0.0444574	1	33.6	37	37	By MS/MS	1.44965	1.1727	16.544	51	15	3184800000	1761800000	1423000000	34.2	36	36	By MS/MS	0.73058	1.073	17.003	47	12	2626400000	1443100000	1183300000	31.3	31	31	By MS/MS	1.25868	1.15308	11.997	35	7	1046200000	581210000
1324	YER107C	YER107C	GLE2	40.522	10	10	34.5	0	123.37	0.978455	-0.0314233	0.723294	0.600806		34.5	9	9	By MS/MS	1.19412	0.963762	6.0761	15	2	463600000	246730000	216870000	31.2	9	9	By MS/MS	0.65425	0.95263	14.376	15	3	583790000	322110000	261690000	34.5	9	9	By MS/MS	1.07953	0.990099	9.678	16	0	265720000	132810000
1325	YER110C	YER110C	KAP123	122.6	45	45	49.7	0	323.31	0.915676	-0.127091	1.81429	0.273633		47.3	39	39	By MS/MS	1.14483	0.933881	7.7171	102	11	67949000000	35878000000	32071000000	45.4	39	39	By MS/MS	0.63533	0.93575	6.8808	106	22	53097000000	31669000000	21428000000	47.1	42	42	By MS/MS	1.00829	0.925755	11.206	93	10	22792000000	11192000000
1326	YER111C	YER111C	SWI4	123.8	14	14	17.8	0	72.37	0.971316	-0.0419868	0.203842	0.505909		12.3	10	10	By MS/MS	1.33908	1.08258	27.946	10	4	582480000	279000000	303480000	8.8	7	7	By MS/MS	0.67335	0.98692	23.841	7	1	233330000	142560000	90762000	7.9	5	5	By MS/MS	1.07282	0.994827	28.38	4	1	82431000	43956000
1327	YER112W	YER112W	LSM4	21.276	5	5	18.7	0	34.046	0.973023	-0.0394536	0.722001	0.402802		18.7	5	5	By MS/MS	1.15056	0.935716	3.5518	8	1	2310200000	1232100000	1078100000	18.7	5	5	By MS/MS	0.67282	1.0027	4.4929	6	1	2161200000	1291700000	869490000	18.7	5	5	By MS/MS	1.04109	0.959693	4.8488	10	2	695850000	347870000
1328	YER113C	YER113C	TMN3	81.545	4	4	9.1	0	50.675	1.05479	0.076952	0.34824	0.593929		9.1	4	4	By MS/MS	1.54183	1.26485	13.625	6	0	104530000	60689000	43842000	9.1	4	4	By MS/MS	0.65341	0.96648	4.1085	5	2	82203000	51507000	30696000	3.5	2	2	By MS/MS	1.08645	1.01279	3.9909	3	0	30547000	15919000
1329	YER114C	YER114C	BOI2	115.69	22	20	23.6	0	157.54	1.03684	0.052197	0.546899	0.754979		20.9	19	17	By MS/MS	1.35117	1.08184	11.644	21	1	1025700000	555610000	470070000	20	18	16	By MS/MS	0.69942	1.052	29.613	19	3	794660000	432380000	362280000	18.9	17	15	By MS/MS	1.06252	0.955658	23.63	18	4	429180000	221370000
1330	YER118C	YER118C	SHO1	41.125	3	3	7.9	0.0016807	2.1517	0.950628	-0.0730472	0.147621	0.414827		7.9	3	3	By MS/MS	0.890234	0.720669	94.689	3	1	122920000	72014000	50902000	4.4	2	2	By MS/MS	0.8694	1.2911	40.348	2	1	94443000	53246000	41197000	4.4	2	2	By MS/MS	0.937998	0.857633	23.889	3	1	81287000	40074000
1331	YER119C	YER119C	AVT6	48.84	3	3	7.6	0	59.527	0.978895	-0.0307734	0.159798	0.733182		5.8	2	2	By MS/MS	1.10296	0.878426	7.5497	2	1	95559000	51075000	44483000	7.6	3	3	By MS/MS	0.64679	0.95063	5.4134	3	1	121470000	70889000	50579000	4.2	1	1	By MS/MS	1.07847	0.989903	NaN	1	0	31291000	15906000
1332	YER120W	YER120W	SCS2	26.925	13	13	60.7	0	323.31	1.03674	0.0520541	0.506788	0.527071		60.7	12	12	By MS/MS	1.28808	1.055	10.573	32	5	13589000000	7668000000	5921300000	60.7	12	12	By MS/MS	0.67112	0.9922	7.8146	34	4	10544000000	6155300000	4388600000	60.7	13	13	By MS/MS	1.22474	1.11914	10.399	27	5	5381800000	2881200000
1333	YER122C	YER122C	GLO3	55.093	22	22	62.3	0	323.31	1.02858	0.0406535	1.24422	0.721517		42.4	17	17	By MS/MS	1.26526	1.0203	5.6298	34	4	4608100000	2562300000	2045800000	48.1	19	19	By MS/MS	0.67713	1.0269	6.0756	35	7	4465200000	2522700000	1942500000	62.3	22	22	By MS/MS	1.14994	1.05616	9.1558	38	2	2409300000	1240600000
1334	YER123W	YER123W	YCK3	60.26	13	12	30.2	0	42.24	0.9529	-0.0696031	0.915035	0.432962		28.6	11	10	By MS/MS	1.22954	0.976467	21.04	7	0	343330000	175110000	168220000	26	10	9	By MS/MS	0.65865	0.97601	9.3243	7	2	276640000	163080000	113560000	18.7	8	7	By MS/MS	1.08147	0.971251	10.102	6	0	77758000	35479000
1335	YER125W	YER125W	RSP5	91.815	37	37	54.8	0	323.31	1.00708	0.0101729	0.184987	0.960392		52.2	33	33	By MS/MS	1.20443	0.978378	10.075	60	8	7055500000	3824500000	3231000000	53.5	35	35	By MS/MS	0.70024	1.0376	18.269	64	4	8109000000	4765500000	3343500000	46	30	30	By MS/MS	1.09867	0.988142	14.817	48	3	3850500000	1999000000
1336	YER126C	YER126C	NSA2	29.722	13	13	46.4	0	166.07	1.05757	0.0807516	0.746496	0.440864		44.8	10	10	By MS/MS	1.32039	1.07154	13.792	17	2	3062100000	1753000000	1309100000	46	11	11	By MS/MS	0.73705	1.114	22.052	16	3	2202400000	1240100000	962280000	43.3	12	12	By MS/MS	1.1743	1.08767	18.604	16	5	1165100000	596220000
1337	YER127W	YER127W	LCP5	40.794	8	8	33.3	0	66.57	1.08935	0.123462	1.47512	0.154831		33.3	8	8	By MS/MS	1.37716	1.12012	14.591	10	1	1103000000	574030000	529000000	31.1	7	7	By MS/MS	0.69984	1.0341	17.266	8	2	728110000	367090000	361020000	27.2	6	6	By MS/MS	1.24696	1.14249	35.583	8	1	457660000	250230000
1338	YER128W	YER128W	VFA1	23.488	2	2	17.7	0	5.1098	0.96176	-0.0562513	0.150147	0.736119		12.3	1	1	By matching	1.39837	1.05927	NaN	1	0	2537100	1389200	1147900	12.3	1	1	By MS/MS	0.49057	0.75041	NaN	1	0	3215100	1900800	1314200	5.4	1	1	By matching	1.2706	1.15981	NaN	1	0	12409000	6100100
1339	YER129W	YER129W	SAK1	126.87	4	4	5.2	0	12.919	1.00375	0.00539351	0.0138165	0.967713		2.8	2	2	By MS/MS	1.40384	1.13895	16.895	2	0	12386000	7530200	4856100	0	0	0		NaN	NaN	NaN	0	0	0	0	0	3.7	3	3	By MS/MS	1.13104	1.03813	21.036	2	1	29976000	17612000
1341	YER133W	YER133W	GLC7	35.907	16	16	68.9	0	323.31	0.936122	-0.0952309	2.03885	0.218862		68.9	16	16	By MS/MS	1.15717	0.913743	14.183	40	4	10340000000	5509600000	4830300000	68.9	16	16	By MS/MS	0.63487	0.93104	11.382	38	5	9377900000	5482900000	3895000000	58.3	14	14	By MS/MS	1.02499	0.937032	16.749	42	4	5401200000	2619800000
1342	YER134C	YER134C		20.441	7	7	34.3	0	25.702	1.05803	0.0813795	0.351485	0.443165		29.2	6	6	By MS/MS	1.25078	1.02855	4.3804	7	1	1161800000	615070000	546690000	29.2	6	6	By MS/MS	0.68229	0.99351	7.9197	6	1	1224000000	512830000	711140000	28.7	5	5	By MS/MS	1.0494	0.960061	9.0454	5	1	279000000	143580000
1343	YER136W	YER136W	GDI1	51.206	35	35	76.5	0	323.31	0.92746	-0.108643	1.85211	0.34536		75.2	31	31	By MS/MS	1.14786	0.909587	18.382	67	11	15388000000	8049900000	7337800000	69.6	28	28	By MS/MS	0.60919	0.90962	15.347	52	10	13200000000	7671900000	5528400000	69	32	32	By MS/MS	1.01156	0.924385	15.524	64	8	6140800000	3055100000
1344	YER137C	YER137C		16.603	2	2	19.6	0	3.8066	1.16412	0.219243	2.29602	0.296094		7.4	1	1	By MS/MS	1.41933	1.19613	NaN	1	0	3378100	2113900	1264300	7.4	1	1	By MS/MS	0.71525	1.0985	13.491	2	0	5418800	3434600	1984200	19.6	2	2	By MS/MS	1.25899	1.16466	3.2786	3	2	5941800	3197400
1345	YER139C	YER139C	RTR1	26.239	6	6	28.3	0	49.406	0.981835	-0.0264474	0.413011	0.695072		11.5	3	3	By MS/MS	1.24779	1.00669	11.279	4	1	222140000	124800000	97337000	20.8	4	4	By MS/MS	0.6776	1.0038	10.375	4	1	245850000	148720000	97128000	24.8	4	4	By MS/MS	1.0248	0.931272	5.8295	5	0	124980000	60937000
1346	YER140W	YER140W	EMP65	64.793	2	2	4.1	0.0042493	1.6395	1.10078	0.138521	0.357719	0.291415		1.6	1	1	By MS/MS	1.30509	1.06118	NaN	1	0	83517000	48872000	34645000	1.6	1	1	By MS/MS	0.65667	0.94537	14.571	2	0	156020000	99170000	56852000	2.5	1	1	By MS/MS	1.40119	1.32956	NaN	1	0	3165100	1898100
1347	YER141W	YER141W	COX15	54.658	10	10	24.5	0	116.08	1.00145	0.00209498	0.0229556	0.812469		24.5	10	10	By MS/MS	1.22243	0.968242	6.7388	16	1	1925000000	1032000000	892990000	24.5	10	10	By MS/MS	0.66454	0.96479	16.136	15	1	1261600000	752090000	509510000	17.3	8	8	By MS/MS	1.13869	1.03046	18.694	11	0	595230000	311400000
1348	YER142C	YER142C	MAG1	34.333	8	8	31.8	0	17.913	0.975456	-0.0358513	0.0781355	0.704307		9.1	3	3	By MS/MS	1.06166	0.885348	42.513	3	0	71468000	37770000	33698000	20.3	5	5	By MS/MS	0.55879	0.83525	16.331	4	0	149390000	88440000	60946000	16.6	4	4	By MS/MS	1.55727	1.35004	25.83	4	1	61406000	32158000
1349	YER143W	YER143W	DDI1	47.354	14	14	42.3	0	236.43	1.04811	0.0677856	1.25509	0.565219		35.5	12	12	By MS/MS	1.29806	1.05457	11.135	18	2	2129800000	1191500000	938300000	33.2	11	11	By MS/MS	0.67614	1.0019	17.333	18	5	1639400000	941470000	697940000	38.3	12	12	By MS/MS	1.16765	1.07254	16.643	18	2	945100000	508370000
1350	YER144C	YER144C	UBP5	92.259	4	4	5.7	0.00024913	3.4099	0.836893	-0.256885	0.369972	0.192891		2.7	2	2	By MS/MS	0.603464	0.478676	87.055	2	2	21789000	9411100	12378000	3	2	2	By MS/MS	0.62849	0.92994	38.439	2	2	24156000	13561000	10595000	1.4	1	1	By MS/MS	1.28996	1.17694	NaN	1	0	14759000	7754500
1351	YER145C	YER145C	FTR1	45.722	4	4	12.1	0	183.21	0.994585	-0.00783289	0.0136597	0.65345		9.9	3	3	By MS/MS	1.41315	1.22519	12.295	5	0	808180000	480340000	327840000	9.9	3	3	By MS/MS	0.60083	0.81183	34.116	6	0	723310000	526770000	196540000	12.1	4	4	By MS/MS	1.41977	1.25999	9.0738	8	1	445950000	262610000
1353	YER146W	YER146W	LSM5	10.423	4	4	48.4	0	35.355	1.00688	0.00988865	0.203577	0.810789		48.4	4	4	By MS/MS	1.20021	0.974659	4.421	10	0	3180100000	1739100000	1441100000	48.4	4	4	By MS/MS	0.67972	1.0038	3.4018	11	1	3292600000	1961200000	1331400000	48.4	4	4	By MS/MS	1.12115	1.03582	12.345	9	0	1606200000	817830000
1354	YER147C	YER147C	SCC4	72.14	6	6	11.7	0	5.838	1.05055	0.0711502	0.350438	0.581686		9.9	5	5	By MS/MS	1.24122	0.998801	50.255	5	1	579630000	317720000	261920000	3.7	2	2	By MS/MS	0.64289	0.95781	27.957	2	0	39975000	21402000	18573000	6.1	3	3	By MS/MS	1.35269	1.23689	122.4	3	2	38271000	29579000
1355	YER148W	YER148W	SPT15	27.003	10	10	60	0	101.55	0.963496	-0.0536498	1.14278	0.37282		56.7	9	9	By MS/MS	1.18803	0.962649	9.4404	13	1	1388800000	749010000	639750000	51.7	9	9	By MS/MS	0.69089	0.9998	14.749	15	3	1258500000	699110000	559350000	48.3	8	8	By MS/MS	1.04566	0.955932	9.4817	15	0	628780000	318850000
1356	YER149C	YER149C	PEA2	48.164	15	15	44.3	0	258.36	0.987492	-0.018159	0.104327	0.572164		36.2	12	12	By MS/MS	1.29941	1.05828	17.309	14	2	1006600000	573010000	433640000	28.6	10	10	By MS/MS	0.68464	1.0306	13.914	12	2	467220000	278910000	188310000	34	11	11	By MS/MS	1.00317	0.873821	17.001	14	2	204600000	106290000
1357	YER151C	YER151C	UBP3	101.92	31	31	39.5	0	323.31	0.949592	-0.0746207	0.857929	0.317868		31.2	25	25	By MS/MS	1.25249	1.0094	22.873	33	1	3983000000	2093900000	1889100000	32	25	25	By MS/MS	0.61926	0.91187	26.225	31	5	4580500000	2227400000	2353100000	37.5	27	27	By MS/MS	1.08025	0.973047	13.906	38	9	1936900000	992750000
1358	YER152C	YER152C		49.49	11	11	35	0	134.09	1.02722	0.0387457	0.487144	0.918393		35	11	11	By MS/MS	1.33899	1.09039	11.699	10	4	1218700000	633530000	585180000	24.4	7	7	By MS/MS	0.68783	1.0072	9.7243	10	7	668960000	382710000	286260000	20.1	7	7	By MS/MS	1.06968	0.97924	10.489	8	1	309900000	140480000
1359	YER154W	YER154W	OXA1	44.815	7	7	20.9	0	147.01	0.888048	-0.171291	1.58409	0.0162557	1	16.7	6	6	By MS/MS	1.08299	0.878272	11.501	11	0	541800000	295740000	246060000	16.7	6	6	By MS/MS	0.62873	0.94947	8.125	9	1	432270000	256050000	176230000	20.9	7	7	By MS/MS	1.03518	0.902364	15.658	11	1	196230000	98786000
1360	YER155C	YER155C	BEM2	245.43	68	68	42.1	0	323.31	1.02933	0.0417012	1.09663	0.710808		37.7	61	61	By MS/MS	1.28535	1.04599	16.611	82	10	7570000000	4158600000	3411400000	37.4	60	60	By MS/MS	0.6811	1.0024	15.306	85	13	6314900000	3688700000	2626200000	37	58	58	By MS/MS	1.16024	1.05057	11.825	84	10	2589400000	1345100000
1361	YER156C	YER156C		38.174	19	18	61.2	0	231.65	0.976458	-0.0343701	0.742797	0.5835		61.2	19	18	By MS/MS	1.1795	0.95429	6.3162	30	5	8856500000	4831600000	4024900000	61.2	19	18	By MS/MS	0.68341	1.0014	10.762	30	8	6962100000	4101100000	2861100000	60.9	18	17	By MS/MS	1.02965	0.952835	37.898	30	4	4110000000	2083900000
1362	YER157W	YER157W	COG3	92.543	20	20	31.6	0	92.532	1.02156	0.0307791	0.24074	0.987535		23.2	16	16	By MS/MS	1.37152	1.11674	34.629	20	2	1063500000	608050000	455450000	26.8	17	17	By MS/MS	0.68789	1.0021	25.099	18	3	934100000	549580000	384520000	20	14	14	By MS/MS	1.12535	1.02609	24.592	16	2	427660000	222360000
1363	YER159C	YER159C	BUR6	15.516	8	8	41.5	0	26.15	1.00874	0.0125495	0.219819	0.951398		29.6	6	6	By MS/MS	1.23419	0.975895	4.5398	9	0	504760000	279660000	225100000	29.6	6	6	By MS/MS	0.70388	1.0276	20.257	8	0	496250000	284360000	211890000	41.5	7	7	By MS/MS	1.14411	1.04085	12.171	8	0	341840000	172300000
1364	YER161C	YER161C	SPT2	38.551	3	3	9.9	0.0030923	1.8715	1.04363	0.0616166	0.234685	0.686828		6.6	2	2	By MS/MS	1.38685	1.17368	16.429	3	0	89468000	48650000	40818000	6.6	2	2	By MS/MS	0.69517	1.0358	18.605	4	0	106960000	60404000	46554000	2.4	1	1	By MS/MS	1.02877	0.935016	NaN	1	0	7083400	3452800
1365	YER162C	YER162C	RAD4	87.173	6	5	7.4	0	4.3972	1.25578	0.32858	1.18138	0.10939		6.2	5	4	By MS/MS	1.51918	1.23431	44.019	4	0	66618000	37269000	29349000	5.2	4	3	By MS/MS	0.78453	1.1398	11.793	3	0	21330000	13936000	7394200	6.4	5	4	By MS/MS	1.56737	1.40762	27.568	4	0	23033000	13802000
1366	YER163C	YER163C	GCG1	26.293	6	6	34.9	0	25.359	0.989235	-0.0156155	0.0823263	0.755969		29.7	5	5	By MS/MS	1.24969	1.01024	10.123	8	1	561080000	314270000	246820000	28.4	5	5	By MS/MS	0.75211	1.1068	6.326	7	1	408030000	240550000	167490000	28.4	5	5	By MS/MS	0.982704	0.890789	12.687	7	0	247850000	124080000
1367	YER164W	YER164W	CHD1	168.24	45	45	38.1	0	323.31	1.04312	0.0609074	0.94832	0.637406		31	37	37	By MS/MS	1.34735	1.08071	21.089	55	10	5028400000	2854500000	2173900000	26.6	33	33	By MS/MS	0.67748	0.99405	10.014	43	10	3143100000	1510700000	1632400000	27.2	33	33	By MS/MS	1.17452	1.06918	18.419	44	12	1473500000	778180000
1368	YER165W	YER165W	PAB1	64.343	39	39	73.1	0	323.31	0.967894	-0.047079	1.82034	0.660391		63.4	33	33	By MS/MS	1.19953	0.960522	9.0356	119	10	84606000000	45705000000	38900000000	68.6	33	33	By MS/MS	0.66524	0.98591	11.034	120	13	73303000000	43752000000	29551000000	66.4	36	36	By MS/MS	1.0521	0.967399	11.43	121	13	43745000000	22250000000
1369	YER166W	YER166W	DNF1	177.8	35	29	28.3	0	323.31	0.957029	-0.0633658	1.25377	0.260143		24.3	31	26	By MS/MS	1.21187	0.967024	9.6121	33	5	2254800000	1199500000	1055300000	25.5	31	26	By MS/MS	0.62882	0.92216	15.032	35	4	2020500000	1234900000	785560000	19.2	24	20	By MS/MS	1.07491	0.987654	13.551	27	3	868990000	430490000
1370	YER168C	YER168C	CCA1	62.484	19	19	37	0	178.04	1.02976	0.042302	0.616625	0.785804		31.7	16	16	By MS/MS	1.29879	1.03804	14.461	23	6	1999100000	1115200000	883900000	28.2	15	15	By MS/MS	0.73362	1.0806	12.998	18	1	1005800000	582170000	423670000	34.4	16	16	By MS/MS	1.12609	1.02279	15.078	18	3	803140000	446650000
1371	YER169W	YER169W	RPH1	90.21	8	7	13.6	0	51.663	1.04198	0.0593269	0.31854	0.701159		7	4	3	By MS/MS	1.29579	1.04678	8.1759	3	0	66850000	36759000	30091000	10.3	6	5	By MS/MS	0.71286	1.0477	19.973	5	1	122990000	69082000	53904000	5.3	3	2	By MS/MS	1.27765	1.1749	1.7894	2	1	20078000	12073000
1372	YER171W	YER171W	RAD3	89.785	13	13	21.1	0	74.48	1.10045	0.138089	1.29638	0.114462		18.3	11	11	By MS/MS	1.3362	1.07986	15.095	12	3	550590000	320360000	230220000	11.4	8	8	By MS/MS	0.72843	1.0662	16.302	10	4	330350000	189970000	140370000	11.7	7	7	By MS/MS	1.32228	1.20378	10.699	7	1	140690000	97872000
1373	YER172C	YER172C	BRR2	246.18	29	29	17	0	119.66	1.06078	0.0851305	0.673351	0.409193		16	27	27	By MS/MS	1.42373	1.1385	14.379	28	1	1290600000	736000000	554560000	12.3	22	22	By MS/MS	0.73357	1.0746	25.127	28	4	1001000000	547760000	453250000	11	20	20	By MS/MS	1.18659	1.08403	14.366	22	3	336370000	179170000
1374	YER174C	YER174C	GRX4	27.493	9	7	41	0	137.29	0.991595	-0.0121778	0.0360719	0.793078		23.4	6	4	By MS/MS	1.11163	0.879894	23.563	3	0	154140000	82579000	71566000	19.3	5	3	By MS/MS	0.57462	0.85715	1.0886	2	0	44449000	26954000	17495000	38.1	8	7	By MS/MS	1.20431	1.09995	8.5641	7	3	208220000	114620000
1375	YER175C	YER175C	TMT1	34.768	7	7	26.1	0	18.569	0.660398	-0.598593	1.83529	2.25771e-08	1	20.1	5	5	By MS/MS	0.748727	0.606318	13.651	6	2	362520000	164020000	198500000	16.4	4	4	By MS/MS	0.52484	0.75817	8.3109	4	0	205250000	128990000	76258000	18.7	5	5	By MS/MS	0.608014	0.547615	22.425	5	3	122360000	43804000
1376	YER176W	YER176W	ECM32	126.97	28	28	25.5	0	310.22	1.15644	0.209687	1.67753	0.0108338	1	21.1	23	23	By MS/MS	1.55829	1.24322	17.672	35	8	1817200000	1092600000	724620000	21.4	23	23	By MS/MS	0.76492	1.1187	18.862	29	5	1212200000	671130000	541090000	19.6	21	21	By MS/MS	1.31242	1.1959	13.223	27	2	573300000	330560000
1377	YER177W	YER177W	BMH1	30.091	21	6	79.8	0	323.31	1.01198	0.0171846	0.0980958	0.882602		79.8	20	6	By MS/MS	1.18284	0.949848	8.0914	17	2	14189000000	7593200000	6595400000	79.8	20	6	By MS/MS	0.70352	1.065	10.947	21	2	15415000000	9077600000	6337300000	79.8	20	6	By MS/MS	1.02557	0.93362	10.326	17	2	10853000000	5359200000
1378	YER178W	YER178W	PDA1	46.343	30	30	71.9	0	323.31	0.947328	-0.078064	3.11547	0.488206		71.9	30	30	By MS/MS	1.18324	0.957854	8.2461	91	7	34156000000	18403000000	15754000000	69.3	29	29	By MS/MS	0.63997	0.94224	8.7281	91	9	30517000000	19846000000	10671000000	61.2	28	28	By MS/MS	1.0337	0.946611	7.9191	88	9	13261000000	6982500000
1379	YER180C-A	YER180C-A	SLO1	9.7348	4	4	44.7	0	36.061	1.02182	0.031143	0.229477	0.88482		41.2	3	3	By MS/MS	1.27626	1.03761	34.429	3	2	137990000	74825000	63164000	27.1	3	3	By MS/MS	0.7716	1.1223	27.215	3	2	103630000	64161000	39472000	27.1	3	3	By MS/MS	1.05993	0.95338	25.27	3	1	61309000	29728000
1380	YER182W	YER182W	FMP10	27.698	11	11	45.9	0	321.89	0.976974	-0.0336074	0.502042	0.580539		45.9	11	11	By MS/MS	1.21001	0.984931	37.967	16	4	599360000	278720000	320640000	45.9	11	11	By MS/MS	0.67798	0.99322	41.67	15	1	538680000	322540000	216140000	37.3	7	7	By MS/MS	1.00048	0.923617	62.783	8	0	226910000	79310000
1381	YER183C	YER183C	FAU1	24.058	6	6	50.2	0	62.396	1.06859	0.0957032	2.10946	0.286381		38.4	5	5	By MS/MS	1.33216	1.09573	9.3915	7	0	755360000	420830000	334530000	37.4	5	5	By MS/MS	0.71304	1.0455	22.94	5	2	364770000	208010000	156760000	20.9	3	3	By MS/MS	1.18249	1.0567	18.164	5	0	151230000	78992000
1382	YFL001W	YFL001W	DEG1	50.888	10	10	23.5	0	41.503	1.0042	0.00604015	0.0467813	0.984269		20.1	9	9	By MS/MS	1.19282	0.97704	11.654	11	1	410510000	216540000	193970000	20.1	8	8	By MS/MS	0.74379	1.0963	16.458	8	2	312380000	182490000	129890000	23.5	10	10	By MS/MS	1.07029	0.990393	12.716	13	5	214370000	108820000
1383	YFL002C	YFL002C	SPB4	69.421	20	20	41.9	0	185.74	1.06329	0.0885308	0.934402	0.367894		36.8	16	16	By MS/MS	1.29749	1.04405	14.241	22	3	1712900000	959730000	753190000	30.9	16	16	By MS/MS	0.73949	1.0914	14.452	20	3	1018500000	572310000	446220000	26.9	14	14	By MS/MS	1.23197	1.12996	14	20	2	600730000	324220000
1385	YFL004W	YFL004W	VTC2	95.44	49	47	57.7	0	323.31	0.976882	-0.0337438	0.238626	0.741289		53.6	43	41	By MS/MS	1.30557	1.0519	20.302	69	10	16712000000	9294500000	7417400000	46.7	41	39	By MS/MS	0.6264	0.92934	15.289	63	10	14064000000	8545600000	5517900000	48.9	43	43	By MS/MS	1.13907	1.03077	14.181	72	10	7302000000	3829800000
1386	YFL005W	YFL005W	SEC4	23.505	11	10	63.7	0	252.08	0.977927	-0.0322007	0.456642	0.600282		63.7	11	10	By MS/MS	1.15843	0.943396	17.643	19	2	11600000000	6121500000	5478400000	60	10	9	By MS/MS	0.66412	0.98383	13.84	19	3	9231300000	5562800000	3668500000	63.7	11	10	By MS/MS	1.0369	0.95429	3.4755	15	1	4915600000	2413000000
1387	YFL007W	YFL007W	BLM10	245.99	49	49	27.4	0	323.31	1.06803	0.0949575	1.14282	0.324588		25	43	43	By MS/MS	1.41269	1.13701	20.073	52	10	3970400000	2394600000	1575800000	20.8	37	37	By MS/MS	0.71664	1.064	17.197	44	8	3251800000	1949500000	1302300000	15.2	27	27	By MS/MS	1.17565	1.06407	20.25	27	5	867400000	435410000
1388	YFL008W	YFL008W	SMC1	141.28	39	39	33.8	0	323.31	1.04855	0.0684007	0.870182	0.55896		28.1	32	32	By MS/MS	1.26646	1.01647	19.24	37	5	2572400000	1550000000	1022300000	25.8	28	28	By MS/MS	0.68797	1.0203	15.352	31	4	1851300000	1159500000	691830000	24.3	26	26	By MS/MS	1.12922	1.03792	19.935	32	5	1355500000	721570000
1389	YFL009W	YFL009W	CDC4	86.089	5	5	7.2	0	12.531	1.09083	0.125427	2.17274	0.34515		7.2	5	5	By MS/MS	1.34367	1.09309	0.37642	5	2	96064000	53923000	42141000	5.4	4	4	By MS/MS	0.75712	1.1091	3.5062	3	1	44643000	26411000	18233000	4.4	3	3	By MS/MS	1.20718	1.11122	17.708	3	0	66248000	34203000
1390	YFL010C	YFL010C	WWM1	22.655	5	5	43.6	0	103.61	1.00269	0.00387647	0.00858645	0.750821		30.3	4	4	By MS/MS	1.43441	1.16866	12.453	8	0	655260000	367080000	288190000	43.6	5	5	By MS/MS	0.55413	0.81717	11.187	7	0	599270000	374580000	224690000	43.6	5	5	By MS/MS	1.31228	1.21524	6.4703	8	0	292290000	166540000
1391	YFL013C	YFL013C	IES1	78.752	11	11	20.1	0	83.007	1.01544	0.0221016	0.155455	0.910021		17.2	9	9	By MS/MS	1.24233	0.990491	15.13	12	2	483770000	263170000	220600000	12.3	8	8	By MS/MS	0.65335	0.93959	5.8062	10	3	972730000	586640000	386090000	20.1	10	10	By MS/MS	1.11513	1.02413	14.238	11	2	697970000	351280000
1392	YFL014W	YFL014W	HSP12	11.693	10	10	72.5	0	323.31	1.28894	0.366183	3.17448	5.73325e-07	1	60.6	7	7	By MS/MS	1.58935	1.31242	29.876	29	5	21337000000	12820000000	8517100000	60.6	7	7	By MS/MS	0.81494	1.2249	36.68	26	6	19858000000	10750000000	9107900000	63.3	9	9	By MS/MS	1.45254	1.30288	5.876	30	7	20209000000	11662000000
1393	YFL016C	YFL016C	MDJ1	55.56	14	14	28.2	0	235.22	0.972696	-0.0399398	0.331135	0.465165		27.6	13	13	By MS/MS	1.23327	0.940999	16.153	23	2	1577300000	847980000	729370000	25.8	11	11	By MS/MS	0.63925	0.92099	25.63	18	2	1417800000	852880000	564900000	26	10	10	By MS/MS	1.20779	1.07032	10.579	17	4	742720000	409750000
1394	YFL017C	YFL017C	GNA1	18.135	10	10	71.7	0	153.03	0.997523	-0.00357839	0.0267461	0.761281		71.7	10	10	By MS/MS	1.19256	0.958497	17.61	13	4	1184800000	618280000	566540000	71.7	9	9	By MS/MS	0.65369	0.96612	20.623	11	2	884620000	546650000	337970000	53.5	8	8	By MS/MS	1.09359	0.979144	26.766	13	1	854860000	406100000
1395	YFL017W-A	YFL017W-A	SMX2	8.4817	2	2	20.8	0.0026259	2.0145	1.01847	0.0264057	0.253996	0.921705		11.7	1	1	By MS/MS	1.31225	1.06758	NaN	1	0	183850000	103570000	80284000	11.7	1	1	By MS/MS	0.69931	1.0319	NaN	1	0	152900000	87538000	65366000	11.7	1	1	By MS/MS	1.02003	0.939761	NaN	1	0	117760000	56906000
1396	YFL018C	YFL018C	LPD1	54.009	38	38	81.8	0	323.31	0.952333	-0.0704613	1.4344	0.528111		79.8	35	35	By MS/MS	1.13341	0.920302	18.632	96	9	32474000000	17294000000	15180000000	78.2	33	33	By MS/MS	0.65048	0.96253	43.226	87	13	28245000000	17176000000	11068000000	81.8	37	37	By MS/MS	1.0319	0.946432	14.602	95	11	14769000000	7496400000
1397	YFL021W	YFL021W	GAT1	56.327	4	4	7.8	0	7.4354	0.832021	-0.265309	0.982687	0.0103924		7.8	4	4	By MS/MS	1.15978	0.936944	23.184	5	2	293460000	157660000	135800000	7.8	4	4	By MS/MS	0.57245	0.85769	32.715	4	1	184440000	116520000	67928000	7.8	4	4	By MS/MS	0.980873	0.904404	24.809	4	2	120480000	57429000
1398	YFL022C	YFL022C	FRS2	57.511	34	34	69.2	0	323.31	0.961332	-0.0568939	3.0871	0.603228		67.4	31	31	By MS/MS	1.18121	0.954836	9.8565	83	5	40487000000	21697000000	18789000000	67.4	31	31	By MS/MS	0.65319	0.9591	13.552	83	10	30143000000	18244000000	11900000000	67.4	31	31	By MS/MS	1.03976	0.964227	12.553	78	5	16840000000	8455200000
1399	YFL023W	YFL023W	BUD27	91.421	17	17	21	0	77.77	1.02606	0.0371102	0.189318	0.720467		16.3	12	12	By MS/MS	1.34517	1.07826	22.222	15	1	627040000	412220000	214820000	13.8	12	12	By MS/MS	0.74299	1.1257	18.117	15	1	360680000	215100000	145590000	15.6	12	12	By MS/MS	1.12959	1.02425	11.242	16	1	261970000	138500000
1400	YFL024C	YFL024C	EPL1	96.737	11	11	18.6	0	103.4	1.02679	0.0381375	0.528795	0.828235		14.5	9	9	By MS/MS	1.31921	1.0769	15.905	8	0	155780000	88604000	67179000	13.3	7	7	By MS/MS	0.73317	1.0501	23.797	7	2	337170000	195240000	141940000	7.2	5	5	By MS/MS	1.0816	0.995124	26.418	6	3	81059000	42119000
1401	YFL026W	YFL026W	STE2	47.848	7	7	19.7	0	100.89	0.945603	-0.0806939	0.959512	0.205259		18.1	6	6	By MS/MS	1.10934	0.880902	21.767	8	1	1087400000	573910000	513490000	15.8	5	5	By MS/MS	0.65599	0.97244	10.285	8	1	768420000	479560000	288860000	15.8	5	5	By MS/MS	1.05531	0.984058	2.1163	6	2	343730000	151880000
1402	YFL027C	YFL027C	GYP8	57.618	7	7	16.1	0	37.485	1.07869	0.10928	0.533389	0.41957		7	3	3	By MS/MS	1.30535	1.05417	14.628	4	0	37116000	20372000	16743000	14.7	6	6	By MS/MS	0.64477	0.93735	13.359	6	2	90676000	48505000	42170000	6.4	3	3	By MS/MS	1.1989	1.09499	23.243	3	0	21705000	11852000
1403	YFL028C	YFL028C	CAF16	33.09	13	13	42.6	0	90.143	0.942839	-0.084917	1.46937	0.165472		42.6	13	13	By MS/MS	1.1244	0.911079	6.761	23	3	2464100000	1311400000	1152700000	42.6	13	13	By MS/MS	0.65882	0.9775	13.787	25	6	2659200000	1622900000	1036300000	42.6	13	13	By MS/MS	1.03513	0.957488	12.879	18	0	1067000000	533120000
1404	YFL029C	YFL029C	CAK1	42.186	8	8	26.4	0.00024426	2.716	0.964133	-0.0526964	0.52565	0.528365		12.8	4	4	By MS/MS	1.21431	0.99552	10.826	5	0	297080000	167260000	129820000	23.9	7	7	By MS/MS	0.67552	0.97292	12.291	8	2	366450000	205670000	160780000	11.4	5	5	By MS/MS	1.1295	1.00697	18.16	5	0	146640000	75600000
1405	YFL030W	YFL030W	AGX1	41.907	2	2	10.1	0	10.843	0.945941	-0.0801773	0.0714081	0.651208		4.9	1	1	By MS/MS	1.36962	1.1114	NaN	1	0	57333000	33923000	23409000	10.1	2	2	By MS/MS	0.51738	0.7606	25.159	2	1	52649000	32663000	19986000	4.9	1	1	By MS/MS	1.97352	1.81703	9.4574	2	0	19988000	13298000
1406	YFL033C	YFL033C	RIM15	196.53	9	9	7.6	0	40.488	0.96819	-0.0466384	0.197	0.564984		4.8	6	6	By MS/MS	1.15126	0.935104	12.844	7	1	231630000	122440000	109200000	4.5	6	6	By MS/MS	0.56563	0.83965	18.144	5	0	152670000	91788000	60881000	2.5	4	4	By MS/MS	1.22486	1.12756	9.7163	5	1	73580000	38125000
1407	YFL034C-A	YFL034C-A	RPL22B	13.826	3	2	46.7	0	250.68	1.00274	0.00395118	0.0550244	0.751457		46.7	3	2	By MS/MS	1.23877	1.00758	9.1778	2	0	657650000	359730000	297930000	46.7	3	2	By MS/MS	0.69185	1.0144	0.10981	4	0	877660000	498950000	378710000	46.7	3	2	By MS/MS	1.1207	1.03453	6.5329	4	1	452610000	239070000
1408	YFL034C-B	YFL034C-B	MOB2	33.275	3	3	13.6	0	47.704	1.05458	0.0766713	0.507354	0.403132		13.6	3	3	By MS/MS	1.42314	1.16266	1.083	7	1	423730000	237950000	185780000	13.6	3	3	By MS/MS	0.70534	1.0439	4.9532	7	2	511610000	288090000	223520000	8.4	2	2	By MS/MS	1.18	1.08144	1.9941	5	2	144680000	80594000
1409	YFL034W	YFL034W	MIL1	119.51	9	9	9.4	0	37.109	1.10939	0.149773	1.61419	0.178214		8.7	8	8	By MS/MS	1.44152	1.17886	29.558	9	2	265260000	146790000	118480000	8.7	8	8	By MS/MS	0.71754	1.0461	21.749	9	3	188940000	99410000	89526000	5.3	6	6	By MS/MS	1.24006	1.11686	11.972	7	2	84008000	46234000
1410	YFL036W	YFL036W	RPO41	153.05	23	23	19.8	0	89.301	0.896608	-0.15745	1.01836	0.0266165		13.6	15	15	By MS/MS	1.10918	0.892698	15.845	15	3	540310000	262280000	278030000	13.6	18	18	By MS/MS	0.56438	0.84097	36.633	19	4	577410000	351250000	226170000	9.1	10	10	By MS/MS	1.11477	1.02108	17.408	12	1	391200000	258360000
1411	YFL037W	YFL037W	TUB2	50.922	20	20	56.9	0	323.31	0.922363	-0.116594	1.76845	0.313093		56.9	19	19	By MS/MS	1.10861	0.894534	8.8542	60	7	23691000000	12466000000	11225000000	56.9	19	19	By MS/MS	0.64051	0.9483	9.751	57	7	20609000000	12759000000	7849600000	48.4	18	18	By MS/MS	0.985125	0.897424	7.7004	52	6	9452500000	4570400000
1412	YFL038C	YFL038C	YPT1	23.214	13	13	67.5	0	323.31	0.951466	-0.0717761	0.898324	0.521093		58.7	10	10	By MS/MS	1.13161	0.92687	8.2804	31	2	13702000000	7271000000	6431300000	58.7	10	10	By MS/MS	0.65208	0.96455	5.9129	26	2	13587000000	8173200000	5414000000	67.5	13	13	By MS/MS	0.979144	0.907359	10.475	33	3	6417000000	3145700000
1413	YFL039C	YFL039C	ACT1	41.689	25	25	76.5	0	323.31	0.950934	-0.0725825	1.74298	0.516813		76.5	25	25	By MS/MS	1.14873	0.926355	12.682	264	43	176310000000	94312000000	81996000000	76.5	25	25	By MS/MS	0.63813	0.94458	6.8933	239	48	151430000000	91717000000	59709000000	76.5	25	25	By MS/MS	1.04322	0.960061	9.8186	184	15	73104000000	37079000000
1414	YFL041W	YFL041W	FET5	70.879	13	13	28.5	0	155.08	1.00456	0.00656082	0.0716417	0.853346		23.2	11	11	By MS/MS	1.20534	0.993443	16.594	12	3	1989300000	1086700000	902600000	21.5	10	10	By MS/MS	0.66243	0.95804	21.41	12	1	1468800000	809630000	659130000	21.7	10	10	By MS/MS	1.09268	1.00552	19.332	14	6	798860000	406550000
1415	YFL042C	YFL042C	LAM5	76.346	7	7	11.9	0	10.221	0.963302	-0.0539396	0.617585	0.605106		9.9	6	6	By MS/MS	1.14358	0.923617	16.58	5	0	135420000	71007000	64415000	9.5	6	6	By MS/MS	0.67204	0.99438	23.144	6	1	164390000	99401000	64985000	4.6	3	3	By MS/MS	1.01856	0.920725	7.7324	3	0	19702000	8924400
1416	YFL044C	YFL044C	OTU1	33.51	8	8	39.2	0	323.31	1.03656	0.0518093	0.724815	0.759574		35.5	7	7	By MS/MS	1.34477	1.07942	9.4228	10	4	928630000	472310000	456310000	35.5	7	7	By MS/MS	0.68164	0.9918	13.349	11	2	811160000	440750000	370410000	39.2	8	8	By MS/MS	1.17716	1.06992	52.26	10	0	413250000	234260000
1417	YFL045C	YFL045C	SEC53	29.063	21	21	83.1	0	323.31	0.844578	-0.243697	2.43166	0.0403814	1	82.3	20	20	By MS/MS	1.01209	0.798339	7.2795	68	8	62022000000	31333000000	30689000000	78.3	19	19	By MS/MS	0.59026	0.88028	15.96	65	8	56924000000	35898000000	21027000000	79.1	19	19	By MS/MS	0.917768	0.852733	6.5771	69	10	35176000000	16726000000
1418	YFL046W	YFL046W	FMP32	24.018	6	6	33.8	0	22.35	0.975995	-0.0350537	0.484508	0.450561		23.2	4	4	By MS/MS	1.1664	0.941531	29.366	6	3	919510000	512720000	406790000	20.8	4	4	By MS/MS	0.65313	0.94773	18.142	4	1	653610000	398800000	254810000	13.5	3	3	By MS/MS	1.11477	1.03022	15.782	4	1	584420000	305060000
1419	YFL047W	YFL047W	RGD2	82.208	22	22	37	0	173.74	1.02613	0.0372074	1.00013	0.83954		27.7	18	18	By MS/MS	1.28016	1.01579	14.216	24	3	1404800000	760840000	644000000	28	17	17	By MS/MS	0.72246	1.0578	11.044	20	2	1304400000	740510000	563850000	25.8	16	16	By MS/MS	1.08842	1.00546	15.861	24	5	535950000	289480000
1420	YFL048C	YFL048C	EMP47	50.33	14	14	43.1	0	246.08	0.982535	-0.0254193	0.336527	0.504924		32.4	11	11	By MS/MS	1.21237	0.976372	14.257	24	3	2575100000	1369100000	1206000000	37.5	12	12	By MS/MS	0.69714	1.0284	15.57	21	3	2164600000	1263000000	901600000	37.1	13	13	By MS/MS	1.0881	0.99691	11.967	22	2	1771400000	829900000
1421	YFL049W	YFL049W	SWP82	70.275	3	3	5.8	0	4.6017	0.636596	-0.65155	0.655323	0.00137204		3	2	2	By MS/MS	0.671186	0.54057	111.05	2	1	85795000	28231000	57564000	4.3	2	2	By MS/MS	0.51506	0.74968	41.438	2	1	54773000	36179000	18594000	0	0	0		NaN	NaN	NaN	0	0	0	0
1423	YFR001W	YFR001W	LOC1	23.59	7	7	35.8	0	112.99	1.03141	0.0446184	0.757388	0.821542		35.8	7	7	By MS/MS	1.22505	0.994135	11.177	10	1	1728500000	986090000	742380000	35.8	7	7	By MS/MS	0.72909	1.0736	18.114	10	2	1946200000	1114200000	832010000	29.4	5	5	By MS/MS	1.14537	1.0491	7.4348	12	2	886910000	474280000
1424	YFR002W	YFR002W	NIC96	96.173	28	28	37.2	0	323.31	1.01036	0.0148643	0.608245	0.857793		32.3	22	22	By MS/MS	1.27248	1.03023	18.826	33	9	2261700000	1291900000	969800000	25	18	18	By MS/MS	0.69334	1.0116	28.47	30	5	2414000000	1378200000	1035800000	25	18	18	By MS/MS	1.08407	0.996612	18.321	26	7	872900000	462700000
1425	YFR003C	YFR003C	YPI1	18.187	4	4	34.2	0	28.294	0.953151	-0.0692236	0.430355	0.302403		25.8	3	3	By MS/MS	1.03621	0.831117	3.6097	4	1	393050000	202540000	190510000	34.2	4	4	By MS/MS	0.67163	0.99565	19.179	5	1	418640000	227900000	190740000	29	3	3	By MS/MS	1.06974	0.992654	11.52	4	0	380130000	193510000
1426	YFR004W	YFR004W	RPN11	34.398	15	15	49.3	0	227.45	1.06917	0.0964938	1.38961	0.262439		46.4	13	13	By MS/MS	1.32244	1.0618	10.183	30	5	7529200000	4250900000	3278300000	46.4	13	13	By MS/MS	0.69776	1.0176	10.145	26	4	9549400000	5098300000	4451200000	44.1	12	12	By MS/MS	1.17615	1.08399	6.0949	25	1	2983600000	1612700000
1427	YFR005C	YFR005C	SAD1	52.166	7	7	21.7	0	20.626	1.06165	0.0863104	0.378143	0.540224		21.7	7	7	By MS/MS	1.38064	1.12075	18.663	8	2	222080000	124210000	97879000	14.3	5	5	By MS/MS	0.78484	1.1798	12.981	8	0	173060000	97189000	75868000	14.3	5	5	By MS/MS	0.968429	0.88199	23.408	6	0	48737000	24888000
1428	YFR006W	YFR006W		61.753	24	24	49.3	0	323.31	0.924977	-0.112511	0.971691	0.0852715		46.7	20	20	By MS/MS	1.14666	0.917263	18.992	20	2	2759800000	1434100000	1325700000	40.7	17	17	By MS/MS	0.60419	0.88831	13.099	20	8	2562100000	1565400000	996720000	40.7	20	20	By MS/MS	0.980104	0.879739	8.4761	27	6	1469600000	715590000
1429	YFR007W	YFR007W	YFH7	39.885	10	10	33.1	0	78.561	0.930865	-0.103356	1.74616	0.10738		25.8	8	8	By MS/MS	1.14507	0.936768	13.229	10	1	3019200000	1626200000	1392900000	25.8	7	7	By MS/MS	0.6143	0.91004	13.85	11	2	3949100000	2430100000	1519000000	26.9	7	7	By MS/MS	0.99226	0.90876	22.389	11	3	1389400000	686920000
1430	YFR009W	YFR009W	GCN20	85.026	48	48	66.8	0	323.31	1.00945	0.0135687	0.623561	0.92241		61.8	42	42	By MS/MS	1.26477	1.02273	7.9169	81	14	13329000000	7362800000	5965800000	62	42	42	By MS/MS	0.68845	1.0146	14.462	73	9	9975500000	5882800000	4092700000	46.8	39	39	By MS/MS	1.09756	1.00842	18.999	75	12	6011000000	3027200000
1431	YFR010W	YFR010W	UBP6	57.11	32	32	67.5	0	323.31	1.00062	0.000895371	0.00932787	0.877992		63.1	28	28	By MS/MS	1.30319	1.03703	16.414	52	8	6034400000	3379000000	2655400000	64.3	27	27	By MS/MS	0.64377	0.94137	43.904	44	5	4956000000	3004400000	1951600000	57.7	26	26	By MS/MS	1.10568	1.00312	21.846	47	4	2786600000	1425000000
1432	YFR011C	YFR011C	MIC19	18.855	8	8	47.6	0	194.63	0.97905	-0.0305455	0.400316	0.466119		41.8	7	7	By MS/MS	1.21566	0.987459	12.348	11	0	1822500000	1001700000	820820000	41.8	7	7	By MS/MS	0.66894	1.018	10.401	10	2	1898200000	1133600000	764660000	47.6	8	8	By MS/MS	1.02391	0.920725	5.7613	15	2	1018200000	505500000
1433	YFR013W	YFR013W	IOC3	90.896	13	13	20.3	0	33.706	1.05833	0.0817899	0.411705	0.369232		13.2	8	8	By MS/MS	1.47267	1.20395	25.598	9	1	376140000	213220000	162920000	13.6	9	9	By MS/MS	0.70191	1.0203	15.81	9	2	332050000	188810000	143240000	13.7	10	10	By MS/MS	1.19775	1.10423	8.4432	12	4	227270000	121850000
1434	YFR014C	YFR014C	CMK1	50.296	14	14	37.2	0	52.49	0.935658	-0.0959463	0.81726	0.16532		34.8	13	13	By MS/MS	1.07113	0.846382	10.098	17	4	1931200000	1075800000	855390000	24.9	9	9	By MS/MS	0.62947	0.94094	17.682	12	1	1140900000	709010000	431860000	33	12	12	By MS/MS	1.05364	0.981547	35.41	13	0	571440000	285790000
1435	YFR015C	YFR015C	GSY1	80.509	22	16	39.5	0	230.95	0.936143	-0.0951999	0.556862	0.218992		37.1	20	15	By MS/MS	1.11679	0.896942	41.405	23	5	4415700000	861990000	3553700000	36	19	14	By MS/MS	0.61694	0.90597	23.756	16	3	5989200000	630930000	5358200000	26.3	15	9	By MS/MS	1.20553	1.08488	18.507	13	4	2003100000	168410000
1436	YFR016C	YFR016C		137.7	40	40	42.1	0	323.31	1.02695	0.0383635	0.719308	0.895625		38.4	35	35	By MS/MS	1.23933	0.99167	19.086	51	6	2359200000	1289300000	1069900000	35	33	33	By MS/MS	0.68539	1.0082	10.571	45	6	1664600000	968860000	695720000	37.6	35	35	By MS/MS	1.14144	1.05676	16.295	47	6	1023500000	523440000
1437	YFR018C	YFR018C		41.031	2	2	5.8	0	6.874	0.902601	-0.147839	0.64341	0.218261		5.8	2	2	By MS/MS	0.940734	0.755173	7.5957	2	1	141600000	69687000	71911000	2.2	1	1	By MS/MS	0.71003	1.0412	NaN	1	0	68138000	38662000	29476000	2.2	1	1	By matching	0.989413	0.889126	NaN	1	0	8543200	4803200
1438	YFR019W	YFR019W	FAB1	257.42	12	12	5.6	0	17.283	1.01721	0.0246218	0.560674	0.928616		4.2	9	9	By MS/MS	1.29685	1.04992	17.119	9	2	164990000	85037000	79955000	4.2	9	9	By MS/MS	0.70545	1.0273	17.443	7	1	60507000	34528000	25979000	3.1	7	7	By MS/MS	1.08292	0.998403	13.494	7	1	56903000	28351000
1439	YFR021W	YFR021W	ATG18	55.102	8	8	24.4	0	56.095	0.94455	-0.0823008	0.446734	0.227409		24.4	8	8	By MS/MS	1.29764	1.00585	10.384	10	1	621980000	363380000	258600000	13.8	5	5	By MS/MS	0.66651	0.99179	9.6873	7	1	333880000	210770000	123110000	12.2	5	5	By MS/MS	1.08736	0.988729	10.371	9	1	513990000	289510000
1440	YFR024C-A	YFR024C-A	LSB3	49.343	17	10	37	0	159.09	1.07751	0.107705	1.19462	0.245572		36.6	15	9	By MS/MS	1.41211	1.12834	10.209	16	1	2374300000	1378100000	996170000	34.9	15	9	By MS/MS	0.68965	1.012	11.862	21	4	1870500000	1127000000	743510000	36.6	15	9	By MS/MS	1.22267	1.12056	9.6542	16	4	861050000	465690000
1441	YFR028C	YFR028C	CDC14	61.906	14	14	34.5	0	103.63	1.02457	0.035014	0.37182	0.862923		32.1	12	12	By MS/MS	1.33009	1.09534	21.836	19	2	1814000000	1018400000	795610000	32.1	12	12	By MS/MS	0.68526	1.0008	11.123	15	3	1284300000	768410000	515920000	28.9	12	12	By MS/MS	1.13356	1.03776	8.9806	15	3	547340000	280530000
1443	YFR030W	YFR030W	MET10	114.83	40	40	45.4	0	323.31	0.823402	-0.280332	0.408955	0.000961372		43.6	38	38	By MS/MS	1.27792	1.02797	26.09	52	7	6748100000	3761800000	2986300000	37.1	32	32	By MS/MS	0.48842	0.72917	28.231	46	6	4727200000	3042200000	1685000000	39	35	35	By MS/MS	1.34678	1.21219	18.162	47	8	2424700000	1333800000
1444	YFR031C	YFR031C	SMC2	133.93	21	21	22.3	0	222.99	1.01012	0.0145242	0.143764	0.932404		18.6	17	17	By MS/MS	1.28141	1.03322	20.806	18	1	581760000	364970000	216790000	17.2	15	15	By MS/MS	0.72132	1.0718	31.596	15	1	406330000	250840000	155490000	9.1	8	8	By MS/MS	1.0821	0.982608	15.527	9	1	113730000	55516000
1445	YIL018W;YFR031C-A	YIL018W;YFR031C-A	RPL2A;RPL2B	27.408	19	19	63.4	0	323.31	1.04702	0.0662868	1.45636	0.40633		63.4	18	18	By MS/MS	1.32524	1.05334	6.7022	142	15	146550000000	82738000000	63812000000	56.7	15	15	By MS/MS	0.72722	1.0663	8.2583	140	22	139190000000	81011000000	58182000000	60.2	17	17	By MS/MS	1.1642	1.06021	16.599	127	8	79015000000	42258000000
1446	YFR033C	YFR033C	QCR6	17.257	2	2	32	0	50.232	0.929468	-0.105523	0.816882	0.128717		32	2	2	By MS/MS	1.08095	0.849618	28.468	7	1	644560000	346650000	297910000	32	2	2	By MS/MS	0.68499	0.99582	18.881	5	1	347600000	209910000	137690000	8.2	1	1	By MS/MS	0.986096	0.895255	11.088	3	0	245110000	121910000
1447	YFR034C	YFR034C	PHO4	34.088	7	7	24.4	0	32.496	1.12741	0.173011	0.596931	0.0454389		17	6	6	By MS/MS	1.38947	1.12361	74.446	9	0	544950000	263660000	281290000	24.4	6	6	By MS/MS	0.70806	0.99672	33.474	9	1	354480000	202940000	151530000	21.2	6	6	By MS/MS	1.13266	1.00514	41.637	9	2	210840000	91443000
1448	YFR037C	YFR037C	RSC8	63.167	39	39	61.2	0	323.31	1.02355	0.0335763	0.630651	0.79519		55.7	32	32	By MS/MS	1.24897	1.01255	14.643	57	7	6775700000	3708300000	3067400000	58.9	33	33	By MS/MS	0.69568	1.0217	20.584	49	5	4884400000	2868900000	2015500000	56.7	35	35	By MS/MS	1.09767	0.992556	12.937	58	7	2770500000	1417100000
1449	YFR038W	YFR038W	IRC5	96.964	7	7	8.8	0	5.5623	1.01043	0.0149722	0.0466476	0.993782		7.6	6	6	By MS/MS	1.39829	1.14101	9.9133	6	2	270090000	156940000	113140000	7.2	6	6	By MS/MS	0.57871	0.84213	12.78	4	1	124670000	68780000	55893000	3.9	3	3	By MS/MS	1.04782	0.949938	28.593	3	1	44854000	23865000
1450	YFR039C	YFR039C	OSW7	59.359	7	7	15.3	0	72.514	1.00555	0.00799153	0.0621501	0.937001		11.6	5	5	By MS/MS	1.2219	0.98668	7.7542	6	1	354190000	170910000	183280000	10.6	5	5	By MS/MS	0.74645	1.1	17.06	5	1	361110000	184870000	176240000	12.4	6	6	By MS/MS	1.06816	0.96367	13.105	6	1	145680000	75554000
1451	YFR040W	YFR040W	SAP155	115	23	23	31.8	0	126.1	1.0687	0.095853	1.09392	0.317311		27.6	21	21	By MS/MS	1.30622	1.07452	13.176	26	6	1731900000	942540000	789330000	22.8	17	17	By MS/MS	0.67445	0.9965	10.685	22	5	1750700000	1271500000	479220000	19.8	16	16	By MS/MS	1.17881	1.08123	25.352	19	5	462940000	244080000
1452	YFR041C	YFR041C	ERJ5	34.191	6	6	29.8	0	139.69	0.945138	-0.0814029	1.16729	0.202427		29.8	6	6	By MS/MS	1.11141	0.919287	16.287	9	0	925960000	492820000	433140000	29.8	6	6	By MS/MS	0.614	0.92231	14.753	7	1	780000000	468340000	311660000	29.8	6	6	By MS/MS	1.00484	0.938791	6.4923	7	0	332990000	165980000
1453	YFR043C	YFR043C	IRC6	27.878	4	4	26.6	0	54.476	1.31163	0.391357	0.547026	0.00138321		19	3	3	By MS/MS	1.34626	1.0732	1.2112	5	1	144650000	79397000	65256000	19	3	3	By MS/MS	0.72075	1.0533	29.432	4	0	65473000	38121000	27352000	19	3	3	By MS/MS	1.20391	1.06871	11.797	4	1	26426000	14157000
1454	YFR044C	YFR044C	DUG1	52.871	24	24	65.9	0	323.31	1.01843	0.026348	0.228268	0.783258		62.4	22	22	By MS/MS	1.20916	0.984349	7.9707	52	5	28751000000	15303000000	13448000000	62.4	22	22	By MS/MS	0.70552	1.0332	9.5389	53	9	26630000000	15549000000	11081000000	65.9	23	23	By MS/MS	1.05745	0.959693	9.0797	58	9	14644000000	7366700000
1455	YFR045W	YFR045W		34.391	3	3	10.4	0	6.0777	0.969752	-0.0443117	0.210374	0.657149		6.5	2	2	By MS/MS	1.35529	1.09147	6.7963	3	0	197140000	112920000	84221000	10.4	3	3	By MS/MS	0.57444	0.83625	4.009	3	1	126790000	80404000	46391000	6.5	2	2	By MS/MS	1.07037	0.979144	24.523	3	0	54326000	27259000
1457	YFR047C	YFR047C	BNA6	32.365	13	13	45.1	0	102.86	1.01577	0.0225685	0.184841	0.931517		45.1	13	13	By MS/MS	1.32046	1.07039	9.1685	20	5	3256500000	1875400000	1381200000	35.6	12	12	By MS/MS	0.63307	0.932	9.6345	18	2	2616200000	1589100000	1027100000	28.5	10	10	By MS/MS	1.14707	1.05835	8.5867	13	2	1158900000	627180000
1458	YFR048W	YFR048W	RMD8	75.913	9	9	18.1	0	42.196	1.07693	0.106921	0.788762	0.229484		18.1	8	8	By MS/MS	1.40361	1.13059	9.3455	9	2	388790000	234620000	154170000	12.4	6	6	By MS/MS	0.73981	1.0929	16.959	7	2	290090000	166030000	124060000	14.4	6	6	By MS/MS	1.23976	1.13716	90.133	8	1	164230000	93233000
1459	YFR049W	YFR049W	YMR31	13.689	6	6	63.4	0	53.975	0.922552	-0.116298	1.01182	0.0956529		47.2	5	5	By MS/MS	1.16615	0.940203	3.3856	7	1	611370000	326350000	285020000	63.4	6	6	By MS/MS	0.63413	0.94883	18.798	9	3	677590000	401250000	276340000	54.5	5	5	By MS/MS	1.06372	0.972006	11.314	6	1	360810000	188510000
1460	YFR050C	YFR050C	PRE4	29.443	8	8	35.3	0	118.15	1.07296	0.101593	1.23815	0.233875		31.6	7	7	By MS/MS	1.29328	1.05127	1.5381	14	5	5233300000	2911800000	2321500000	31.6	7	7	By MS/MS	0.70571	1.0378	9.0007	12	2	4127700000	2308800000	1818800000	35.3	8	8	By MS/MS	1.16314	1.05607	4.1122	13	1	2268800000	1168200000
1461	YFR051C	YFR051C	RET2	60.627	18	18	41.4	0	323.31	1.00009	0.000134769	0.00273353	0.871283		40.3	17	17	By MS/MS	1.24105	1.00694	9.9573	30	4	7344300000	3999600000	3344700000	37.5	15	15	By MS/MS	0.67204	0.96909	6.4504	28	1	6917800000	4074700000	2843100000	39.9	17	17	By MS/MS	1.09577	1.00556	25.305	23	0	2832700000	1444100000
1462	YFR052W	YFR052W	RPN12	31.919	16	16	68.2	0	289.39	1.05209	0.0732599	1.98592	0.422163		67.2	15	15	By MS/MS	1.3064	1.05755	17.078	26	11	6925100000	3892300000	3032800000	47.4	12	12	By MS/MS	0.70888	1.0671	15.374	20	3	5392000000	3132500000	2259500000	42.3	12	12	By MS/MS	1.10975	1.0254	8.4468	19	2	4007500000	2093800000
1463	YFR053C	YFR053C	HXK1	53.738	32	30	72	0	323.31	1.02302	0.0328345	0.212171	0.714916		70.5	31	29	By MS/MS	1.14899	0.924044	9.0106	102	14	43862000000	23182000000	20680000000	70.5	30	28	By MS/MS	0.66866	1.0014	9.0754	97	14	39682000000	23298000000	16384000000	72	31	29	By MS/MS	1.22182	1.11616	13.06	86	12	14632000000	7797400000
1464	YGL001C	YGL001C	ERG26	38.706	15	15	47.3	0	127.5	1.01835	0.026236	0.570047	0.966861		43.6	13	13	By MS/MS	1.26725	1.03972	11.491	18	1	3587900000	1980500000	1607300000	39	13	13	By MS/MS	0.6783	0.99515	11.106	13	0	3294600000	1933100000	1361500000	36.7	13	13	By MS/MS	1.13376	1.04484	10.63	18	2	1471200000	765680000
1465	YGL002W	YGL002W	ERP6	25.275	3	3	8.8	0.0014486	2.2921	0.904197	-0.145291	1.34716	0.444098		4.6	2	2	By MS/MS	1.13618	0.91191	24.903	2	0	12157000	6812000	5345100	0	0	0		NaN	NaN	NaN	0	0	0	0	0	4.6	2	2	By MS/MS	1.03734	0.934842	4.2255	2	0	16000000	7555100
1467	YGL004C	YGL004C	RPN14	46.382	12	12	31.4	0	65.142	1.05399	0.0758634	0.871131	0.408648		17.5	7	7	By MS/MS	1.34109	1.08222	8.4718	9	2	452720000	253490000	199230000	19.9	7	7	By MS/MS	0.72366	1.0565	12.341	6	1	293000000	171700000	121300000	26.6	10	10	By MS/MS	1.06961	0.97972	9.0945	11	4	430660000	131390000
1468	YGL005C	YGL005C	COG7	31.775	8	8	39.1	0	106.01	0.978763	-0.0309687	0.108657	0.605064		26.9	5	5	By MS/MS	1.25178	0.9996	18.406	5	1	343220000	175470000	167750000	35.1	7	7	By MS/MS	0.68448	1.0108	14.205	8	2	943130000	567350000	375780000	29	6	6	By MS/MS	1.24031	1.12599	15.929	9	2	176280000	85668000
1469	YGL006W	YGL006W	PMC1	130.86	22	22	21.5	0	204.08	0.952269	-0.0705586	0.920521	0.275903		18.5	19	19	By MS/MS	1.11567	0.907276	14.588	23	5	1354600000	747300000	607280000	18.5	19	19	By MS/MS	0.69078	1.0114	18.712	22	3	2039000000	1209200000	829790000	17.1	17	17	By MS/MS	1.02589	0.938879	26.492	21	4	626440000	319300000
[truncated: 2,792 more rows]
[truncated: 12 more columns]
