# Supplementary material for: Quantitative proteomics identifies the universally conserved ATPase Ola1p as a positive regulator of heat shock response in Saccharomyces cerevisiae
Source: J Biol Chem. 2021 Sep 24;297(5):101050. doi: 10.1016/j.jbc.2021.101050 (PMC8531669; doi:10.1016/j.jbc.2021.101050)
Supplement: Table S3 [file mmc3.xlsx]

## Sheet: a) Aggregates 42°C
									Subcellular localization											Protein Properties								wt+HS/wt-HS Rep 1-3				Δola1+HS/wt-HS Rep1-3				Δola1+HS/wt+HS Rep1-3				Rep1								Rep2
Protein Group ID	Protein IDs	Majority protein IDs	Gene Standard Name1	Mol. weight [kDa]	Peptides	Unique peptides	Q-value	Score	Mitochondria (Morgenstern et al., 2017)	Nucleus [GO:0005634]	Cytosol [GO:0005829]	Endoplasmic reticulum [GO:0005783]	Vacuole [GO:0005773]	Plasma membrane [GO:0005886]	Golgi apparatus [GO:0005794]	Endosome [GO:0005768]	Vesicle [GO:0031982]	Cell wall [GO:0005618]	Peroxisome [GO:0005777]	pI [SGD]	Codon adaption index [SGD]	Protein length [SGD]	GRAVY [SGD]	Half-lives (min) (Belle et al. 2006)	Molecules/cell (Morgenstern et al., 2017)	Translation rate (proteins/sec) (Arava et al. 2013)	Intrinsic disorder (IUPRED)	Fold change wt+HS/wt-HS	Mean log2 ratio wt+HS/wt-HS	-Log10 p-value wt+HS/wt-HS	T-test p-value < 0.05	Fold change Δola1+HS/wt-HS	Mean log2 ratio Δola1+HS/wt-HS	-Log10 p-value Δola1+HS/wt-HS	T-test p-value < 0.05	Fold change Δola1+HS/wt+HS	Mean log2 ratio Δola1+HS/wt+HS	-Log10 p-value Δola1+HS/wt+HS	T-test p-value < 0.05	Sequence coverage Rep1 [%]	Peptides Rep1	Unique peptides Rep1	Identification type Rep1	Intensity Rep1	Intensity L Rep1	Intensity M Rep1	Intensity H Rep1	Sequence coverage Rep2 [%]	Peptides Rep2
32	R0040C	R0040C	REP2	33.196	3	3	0	6.2648		1										9.74	0.106	296	-0.515203	0	2216	0	0.3344594594594595	NaN	NaN			NaN	NaN			NaN	NaN			0	0	0		0	0	0	0	0	0
65	YAL003W	YAL003W	EFB1	22.627	13	13	0	323.31												4.13	0.763	206	-0.416505	0	133779	0	0.19902912621359223	2.241	1.16414	2.69537	1	2.04987	1.03553	2.68861	1	0.908531	-0.138392	1.43095	1	35.4	6	6	By MS/MS	1547900000	343260000	618070000	586550000	53.9	8
66	YAL005C	YAL005C	SSA1	69.656	59	16	0	323.31		1	1		1	1				1		4.82	0.712	642	-0.438474	77	65011	1.33572	0.22741433021806853	0.887898	-0.171534	1.24367		1.22742	0.295624	1.84356	1	1.44623	0.532293	2.5652	1	61.4	39	8	By MS/MS	1583400000	574540000	403410000	605430000	61.4	37
67	YAL007C	YAL007C	ERP2	24.063	4	3	0	13.64				1					1			4.83	0.235	215	0.147907	49	10792	0.363005	0.0	1.01455	0.0208381			0.911162	-0.134221			0.90087	-0.150609			0	0	0		0	0	0	0	0	0
68	YAL012W	YAL012W	CYS3	42.542	18	18	0	323.31		1										6.52	0.42	394	-0.144416	0	66855	0.839991	0.05583756345177665	1.50906	0.593647	1.95729	1	1.21459	0.280474	1.63449	1	0.950604	-0.073084	0.780112		5.3	2	2	By MS/MS	124030000	38254000	45153000	40625000	8.1	3
69	YAL016W	YAL016W	TPD3	70.907	6	6	0	13.035		1										4.38	0.177	635	0.085512	180	5074	0.133364	0.05196850393700787	0.87932	-0.18554			5.05612	2.33803			5.64366	2.49663			0	0	0		0	0	0	0	1.4	1
70	YAL019W	YAL019W	FUN30	128.51	6	6	0	7.8384		1										5.13	0.163	1131	-0.766844	28	383	0.0701798	0.40583554376657827	0.890346	-0.167562	0.459563		1.09696	0.133512	0.830547		1.11289	0.154315	0.692091		1.8	2	2	By MS/MS	14884000	5371000	4542800	4969700	2.6	3
71	YAL021C	YAL021C	CCR4	94.669	3	3	0	4.8141		1										6.84	0.137	837	-0.559976	224	1355	0.12574	0.3130227001194743	1.03954	0.0559455	0.0867333		0.93897	-0.0908495	0.188048		1.06599	0.0921992	0.248441		2.6	2	2	By MS/MS	42078000	11165000	17846000	13066000	1.2	1
72	YAL023C;YOR321W	YAL023C	PMT2	86.869	8	8	0	27.402				1								7.68	0.24	759	-0.052437	61	3593	0.259709	0.10540184453227931	1.90208	0.927578	2.38241	1	1.77135	0.824848	2.45268	1	0.872269	-0.197155	0.592388		7	4	4	By MS/MS	162960000	39756000	75481000	47726000	2.9	2
73	YAL025C	YAL025C	MAK16	35.695	5	5	0	9.0532		1										4.9	0	306	0	0	1358	0.0886236	0.42483660130718953	1.40023	0.485662	0.74475		1.52289	0.606814	1.95837	1	1.0372	0.0526959	0.0816742		6.2	2	2	By MS/MS	47336000	12932000	16303000	18101000	6.2	2
74	YAL035W	YAL035W	FUN12	112.27	52	52	0	323.31			1									5.55	0.355	1002	-0.740918	321	12256	0.178508	0.4181636726546906	1.04043	0.0571842	0.637357		1.11595	0.158268	1.49315	1	1.1114	0.152382	2.75114	1	40.2	39	39	By MS/MS	5605400000	1929000000	1751000000	1925400000	40.2	40
75	YAL036C	YAL036C	RBG1	40.701	16	16	0	52.831												8.49	0.239	369	-0.131707	57	5319	0.404742	0.0	1.11911	0.162351	0.936161		1.156	0.209136	0.714788		1.00807	0.0116007	0.045911		21.1	6	6	By MS/MS	272340000	110880000	74252000	87208000	32.5	9
76	YAL038W	YAL038W	CDC19	54.544	57	53	0	323.31						1						7.66	0.893	500	-0.148	0	961034	7.16594	0.054	1.30198	0.38071	1.99063	1	1.10016	0.137712	0.571038		0.840942	-0.249921	1.38978	1	83	47	44	By MS/MS	81019000000	25718000000	30380000000	24921000000	87.6	45
78	YAL042W	YAL042W	ERV46	46.235	5	5	0	32.71				1			1		1			6.81	0.118	415	-0.399759	0	2429	0.502601	0.06746987951807229	0.912347	-0.132345	0.406144		0.903086	-0.147065	0.724348		1.02423	0.0345381	0.067184		2.4	1	1	By matching	8848200	3457500	2309900	3080800	2.4	1
79	YAL044C	YAL044C	GCV3	18.793	2	2	0	50.673	1											4.49	0.164	170	-0.452353	0	38381	0.811338	0.1411764705882353	NaN	NaN			NaN	NaN			NaN	NaN			0	0	0		0	0	0	0	0	0
80	YAL049C	YAL049C	AIM2	27.089	2	2	0.00070922	4.3426												6.24	0.172	246	-0.081301	560	5077	0.179302	0.0	NaN	NaN			NaN	NaN			NaN	NaN			0	0	0		0	0	0	0	0	0
81	YAL060W	YAL060W	BDH1	41.582	13	13	0	46.578												6.55	0	382	0	68	13043	0.124249	0.013089005235602094	NaN	NaN			NaN	NaN			NaN	NaN			0	0	0		0	0	0	0	0	0
82	YAR002C-A	YAR002C-A	ERP1	24.723	4	4	0	19.812				1					1			7.42	0.325	219	-0.130594	33	19740	0.553106	0.0	0.994655	-0.0077324	0.0221557		1.04876	0.0686805	0.327224		1.00154	0.00222397	0.0172185		5.9	1	1	By MS/MS	14557000	6313200	4644900	3598400	11.4	2
83	YAR007C	YAR007C	RFA1	70.347	12	12	0	44.941		1	1									6.13	0.206	621	-0.558937	35	5249	0.222422	0.10144927536231885	0.873683	-0.194819	0.386409		0.897446	-0.156103	0.156258		1.04371	0.0617204	0.101257		2.3	1	1	By MS/MS	24092000	8514500	7478900	8098900	0	0
85	YAR015W	YAR015W	ADE1	34.603	14	14	0	56.149		1										5.8	0.23	306	-0.395425	77	22132	0.492157	0.0915032679738562	NaN	NaN			NaN	NaN			1.04834	0.0681026	0.0968878		0	0	0		0	0	0	0	0	0
86	YAR042W	YAR042W	SWH1	135.1	3	3	0	4.5738		1		1	1		1	1				5.34	0.176	1188	-0.759848	0	890	0.0844541	0.2887205387205387	NaN	NaN			NaN	NaN			NaN	NaN			0	0	0		0	0	0	0	0	0
87	YDR224C;YBL002W	YDR224C;YBL002W	HTB2;HTB1	14.252	6	6	0	119.22		1										10.92	0.658	131	-0.7	Stable	916	4.34362	0.37404580152671757	0.882188	-0.180842	1.79229	1	0.881518	-0.181938	3.03737	1	0.976227	-0.0347117	0.818216		28.2	4	4	By MS/MS	1094300000	462580000	327500000	304240000	39.7	5
88	YDR225W;YBL003C	YDR225W;YBL003C	HTA2;HTA1	13.989	4	3	0	81.997		1										11.43	0.654	132	-0.315909	0	124831	2.71783	0.20454545454545456	0.960119	-0.0587153	0.666049		0.980905	-0.0278144	0.425162		1.03572	0.0506367	0.932677		29.5	3	2	By MS/MS	281440000	108170000	88465000	84800000	12.1	2
89	YBL004W	YBL004W	UTP20	287.56	42	41	0	149.72		1										7.03	0.146	2493	-0.168993	0	440	0.0380562	0.018451664661050943	1.03428	0.0486217	0.775122		1.06882	0.0960251	0.939164		1.01692	0.0242077	0.375962		12.5	30	29	By MS/MS	659200000	223080000	210090000	226020000	11.4	28
90	YBL007C	YBL007C	SLA1	135.85	8	8	0	10.125		1			1	1		1				5.69	0.189	1244	-0.654421	41	2575	0.0766518	0.637459807073955	1.26004	0.333475	0.190658		0.868141	-0.203998	0.113406		0.652799	-0.615289	0.721128		0	0	0		0	0	0	0	0.6	1
91	YBL015W	YBL015W	ACH1	58.711	3	3	0	11.822	1		1									6.77	0.217	526	-0.359696	6	10348	0.128708	0.08365019011406843	NaN	NaN			NaN	NaN			NaN	NaN			0	0	0		0	0	0	0	0	0
92	YBL022C	YBL022C	PIM1	127.11	6	6	0	28.371	1											5.36	0.186	1133	-0.582701	0	2784	0.0738401	0.28596646072374227	1.0651	0.0909952	0.326973		1.15181	0.203909	0.828669		1.10293	0.141346	1.02495		4.7	5	5	By MS/MS	99847000	30304000	36742000	32801000	3.9	4
93	YBL023C	YBL023C	MCM2	98.778	2	2	0.00067751	3.5537		1										4.87	0.175	868	-0.637327	124	613	0.0493242	0.29838709677419356	1.17494	0.232593	0.513137		0.97534	-0.0360225	0.0504823		0.974815	-0.0368003	0.220262		2	2	2	By MS/MS	36822000	13586000	11855000	11381000	1	1
94	YBL024W	YBL024W	NCL1	77.878	35	35	0	155.71		1										7.32	0.27	684	-0.580409	36	8324	0.278546	0.1476608187134503	NaN	NaN			NaN	NaN			NaN	NaN			0	0	0		0	0	0	0	0	0
95	YBL026W	YBL026W	LSM2	11.163	3	3	0	8.23		1										8.4	0.169	95	-0.293684	31	8096	0.449133	0.031578947368421054	1.21271	0.278231	0.925041		1.26884	0.343507	1.10909		1.02181	0.0311309	0.143352		13.7	1	1	By MS/MS	31745000	10742000	10810000	10193000	13.7	1
96	YBR084C-A;YBL027W	YBR084C-A;YBL027W	RPL19B;RPL19A	21.704	18	18	0	223.89			1									11.93	0.686	189	-0.950794	985	304581	2.22029	0.3386243386243386	0.868639	-0.203171	1.8441	1	0.904478	-0.144842	1.891	1	1.00354	0.00509114	0.0567914		36.5	11	11	By MS/MS	5228500000	1885900000	1701400000	1641200000	36.5	11
97	YBL030C;YBR085W	YBL030C	PET9	34.426	19	17	0	125.69	1											10.61	0.538	318	0.085849	0	64598	1.36255	0.040880503144654086	0.835413	-0.259439	2.24557	1	0.913809	-0.130036	1.04873		1.0778	0.108094	1.02239		29.9	10	9	By MS/MS	1282300000	509720000	402630000	369970000	32.4	11
98	YBL032W	YBL032W	HEK2	41.682	9	9	0	71.615		1										5.97	0.191	381	-0.397375	Stable	4257	0.193485	0.27034120734908135	0.875505	-0.191812	1.01259		0.929668	-0.105213	0.310376		0.999027	-0.00140424	0.00614621		3.9	1	1	By MS/MS	8084500	3099700	2282400	2702300	10.2	3
99	YBL036C	YBL036C		29.123	12	12	0	48.441												6.38	0.236	257	-0.453696	Stable	7869	0.232183	0.0038910505836575876	NaN	NaN			NaN	NaN			NaN	NaN			0	0	0		0	0	0	0	0	0
100	YBL039C;YJR103W	YBL039C	URA7	64.71	21	21	0	104.29					1							5.93	0.309	579	-0.239378	389	10576	0.528214	0.0051813471502590676	0.97422	-0.0376812	0.563003		0.986375	-0.0197912	0.136294		1.04592	0.0647744	0.583306		30.9	14	14	By MS/MS	1192100000	424720000	362760000	404610000	16.2	9
101	YBL041W	YBL041W	PRE7	26.871	8	8	0	40.866		1	1	1								5.99	0.166	241	-0.436929	0	11100	0.496937	0.024896265560165973	NaN	NaN			NaN	NaN			NaN	NaN			0	0	0		0	0	0	0	0	0
102	YBL045C	YBL045C	COR1	50.227	17	17	0	107.39	1											7.34	0.293	457	-0.23151	291	41221	0.351867	0.0350109409190372	1.18855	0.249199	0.292723		1.33308	0.414764	0.441009		1.11106	0.151943	0.592996		2.8	1	1	By MS/MS	23090000	4225300	7288100	11576000	2.8	1
103	YBL047C	YBL047C	EDE1	150.78	15	15	0	77.995												4.44	0.197	1381	-0.684938	74	6348	0.213081	0.6929761042722665	0.78087	-0.356846	2.08795	1	0.799304	-0.323184	1.54603	1	1.00006	8.9305e-05	0.000356875		2.3	3	3	By MS/MS	74283000	29860000	22661000	21762000	2.5	3
104	YBL050W	YBL050W	SEC17	32.802	6	6	0	59.384			1		1							4.8	0.159	292	-0.513014	0	10320	0.157835	0.017123287671232876	NaN	NaN			NaN	NaN			NaN	NaN			0	0	0		0	0	0	0	0	0
105	YBL056W	YBL056W	PTC3	51.331	6	5	0	21.563		1										4.23	0	468	0	54	3093	0.305398	0.21153846153846154	NaN	NaN			NaN	NaN			NaN	NaN			0	0	0		0	0	0	0	0	0
106	YBL058W	YBL058W	SHP1	46.987	12	12	0	45.343		1	1									4.72	0.144	423	-0.960993	62	4740	0.193537	0.6713947990543735	NaN	NaN			NaN	NaN			NaN	NaN			0	0	0		0	0	0	0	0	0
107	YBL064C	YBL064C	PRX1	29.495	5	5	0	6.4442	1											9.47	0.206	261	-0.288123	117	18957	0.264002	0.0	NaN	NaN			NaN	NaN			NaN	NaN			0	0	0		0	0	0	0	0	0
109	YER102W;YBL072C	YER102W;YBL072C	RPS8A;RPS8B	22.489	14	14	0	233.27			1									11.42	0.718	200	-0.8295	98	308796	10.4235	0.335	1.11608	0.158435	1.14102		1.22384	0.29142	1.74073	1	1.05335	0.0749897	1.02977		47	10	10	By MS/MS	4314300000	1570500000	1386300000	1357500000	47	9
110	YBL075C	YBL075C	SSA3	70.546	27	3	0	6.8612			1									4.89	0.177	649	-0.489368	59	1245	0.0866191	0.2542372881355932	NaN	NaN			NaN	NaN			NaN	NaN			14.5	13	0	By matching	0	0	0	0	14.5	12
111	YBL076C	YBL076C	ILS1	122.98	86	86	0	323.31			1									5.94	0.342	1072	-0.340392	88	30164	0.263244	0.0065298507462686565	1.35238	0.435502	2.2097	1	1.25121	0.323327	3.84873	1	0.936364	-0.0948583	0.835529		37.7	37	37	By MS/MS	3221800000	899820000	1171600000	1150300000	38.2	36
112	YBL079W	YBL079W	NUP170	169.47	3	3	0.00070225	4.1579		1										6.04	0.151	1502	-0.188549	20	561	0.107669	0.07190412782956059	0.439947	-1.1846			0.460681	-1.11816			1.1386	0.187261			0	0	0		0	0	0	0	0	0
113	YER117W;YBL087C	YER117W;YBL087C	RPL23A;RPL23B	14.473	11	11	0	154.43		1	1									11.11	0.648	137	-0.077372	0	282493	5.3083	0.0	1.09079	0.125375	2.01049	1	1.15703	0.210423	2.17627	1	1.07456	0.103743	2.13983	1	46	7	7	By MS/MS	3710300000	1253700000	1214400000	1242100000	52.6	8
114	YBL091C	YBL091C	MAP2	47.518	8	8	0	41.064		1										6.17	0	421	0	36	5727	0.376113	0.20665083135391923	NaN	NaN			NaN	NaN			NaN	NaN			0	0	0		0	0	0	0	0	0
115	YBL092W	YBL092W	RPL32	14.771	14	14	0	118.29			1									11.83	0.818	130	-0.678462	0	285115	1.73317	0.3076923076923077	0.885607	-0.175262	0.940288		0.88259	-0.180185	1.47168	1	1.00364	0.00524853	0.0543916		53.1	8	8	By MS/MS	3144700000	1078100000	1033100000	1033600000	53.1	8
116	YBL099W	YBL099W	ATP1	58.607	29	29	0	323.31	1											9.5	0	545	0	49	78868	0.924399	0.009174311926605505	1.6043	0.681945	2.9295	1	1.52349	0.607384	2.70474	1	0.925925	-0.111033	0.584833		42.9	19	19	By MS/MS	1260400000	370070000	456960000	433420000	41.7	22
118	YNL030W;YBR009C	YNL030W;YBR009C	HHF1;HHF2	11.368	12	12	0	112.6		1										11.95	0.627	103	-0.503884	167	256060	3.9206	0.14563106796116504	0.918975	-0.121903	2.18002	1	0.909459	-0.13692	2.11027	1	0.966368	-0.0493557	0.543867		51.5	6	6	By MS/MS	2225800000	802300000	642300000	781190000	51.5	6
119	YNL031C;YBR010W	YNL031C;YBR010W	HHT1;HHT2	15.356	5	5	0	22.043		1										12	0.563	136	-0.677941	223	134626	2.09499	0.34558823529411764	0.914825	-0.128433	0.894304		0.924086	-0.113901	1.18106		0.972839	-0.0397273	0.868733		11.8	2	2	By MS/MS	1176100000	468220000	378150000	329740000	11.8	2
120	YBR011C	YBR011C	IPP1	32.299	21	21	0	323.31		1										5.33	0.621	287	-0.51777	883	98027	2.31568	0.08710801393728224	1.85954	0.894947	2.16161	1	1.61332	0.690031	1.5535	1	0.966054	-0.0498236	0.256376		4.5	1	1	By MS/MS	21998000	7470800	8764500	5763000	4.5	1
121	YBR015C	YBR015C	MNN2	67.773	3	3	0.00069444	3.9313							1					6.18	0.17	597	-0.417085	15	4776	0.244275	0.020100502512562814	NaN	NaN			NaN	NaN			NaN	NaN			0	0	0		0	0	0	0	0	0
122	YBR017C	YBR017C	KAP104	103.68	3	3	0	5.6523		1	1									4.34	0.144	918	-0.030719	41	1803	0.177996	0.032679738562091505	0.92223	-0.116801	0.774837		1.09961	0.136993	0.285535		1.32008	0.400629	1.24394		1	1	1	By matching	31904000	10133000	10542000	11230000	2.2	2
123	YBR025C	YBR025C	OLA1	44.174	31	31	0	323.31												7.42	0.567	394	-0.288579	136	54859	1.10923	0.02284263959390863	1.07874	0.109341	1.08647		0.120308	-3.05519	4.89665	1	0.105109	-3.25004	4.07114	1	63.7	23	23	By MS/MS	8095800000	3825000000	3861800000	408920000	63.5	21
124	YBR026C	YBR026C	ETR1	42.066	8	8	0	14.53	1											9.78	0.166	380	-0.388684	23	12303	0.256205	0.015789473684210527	NaN	NaN			NaN	NaN			NaN	NaN			0	0	0		0	0	0	0	0	0
125	YBR029C	YBR029C	CDS1	51.822	3	3	0	7.8341				1					1			8.64	0.169	457	0.387527	0	28164	0.0980409	0.045951859956236324	0.774934	-0.367854	1.48961	1	0.840025	-0.251496	1.25586		1.15626	0.209465	1.27819		1.5	1	1	By MS/MS	280610000	116250000	74656000	89703000	1.5	1
126	YBR031W	YBR031W	RPL4A	39.092	22	2	0	323.31		1	1									11.4	0.803	362	-0.305801	0	32894	2.75149	0.22375690607734808	0.895867	-0.158643	1.1838		0.889725	-0.168568	0.862306		1.03193	0.0453455	0.219873		58	18	2	By MS/MS	624490000	230780000	192630000	201070000	58	18
127	YBR034C	YBR034C	HMT1	39.786	6	6	0	36.697		1	1									5.23	0.267	348	-0.377874	43	3214	0.0722679	0.08333333333333333	1.45227	0.53831	0.567773		1.70469	0.769512	1.03867		1.12894	0.174971	0.387579		0	0	0		0	0	0	0	2	1
128	YBR035C	YBR035C	PDX3	26.908	9	9	0	73.879	1											7.62	0.241	228	-0.866667	0	24473	0.500577	0.05701754385964912	1.9425	0.957915			1.55407	0.636055			1.0564	0.0791579			0	0	0		0	0	0	0	4.4	1
129	YBR039W	YBR039W	ATP3	34.35	9	9	0	39.544	1											10.11	0.337	311	-0.309646	Stable	16268	0	0.0	1.34501	0.427615			1.08759	0.121141			0.83003	-0.268765			0	0	0		0	0	0	0	0	0
130	YBR041W	YBR041W	FAT1	77.14	4	4	0.0054711	2.2014				1	1	1					1	8.47	0.194	669	-0.173393	0	4745	0	0.008968609865470852	NaN	NaN			NaN	NaN			NaN	NaN			0	0	0		0	0	0	0	0	0
131	YDR025W;YBR048W	YDR025W;YBR048W	RPS11B;RPS11A	17.749	16	16	0	191.38			1									11.55	0.705	156	-0.457051	26	508584	2.60741	0.0641025641025641	1.11028	0.150918	1.36428	1	1.23932	0.309552	1.29612		1.08316	0.11525	0.796681		59.6	11	11	By MS/MS	6121600000	2257400000	1974600000	1889500000	59.6	11
132	YBR049C	YBR049C	REB1	91.873	6	6	0	15.689		1										4.83	0.199	810	-1.19506	12	10779	0.0446121	0.6530864197530865	1.71302	0.776542	2.6805	1	1.75364	0.810356	2.94543	1	1.08013	0.111206	0.655857		1.5	1	1	By MS/MS	10769000	2494600	4356900	3917400	1.5	1
133	YBR052C	YBR052C	RFS1	22.921	7	7	0	38.189						1						5.03	0.149	210	-0.15	Stable	5904	0.273906	0.0	NaN	NaN			NaN	NaN			NaN	NaN			0	0	0		0	0	0	0	0	0
134	YBR053C	YBR053C		40.295	6	6	0	18.315												4.77	0.167	358	-0.269274	20	3104	0.154153	0.01675977653631285	NaN	NaN			NaN	NaN			NaN	NaN			0	0	0		0	0	0	0	0	0
136	YBR058C	YBR058C	UBP14	88.629	5	5	0	8.6322		1										4.95	0.162	781	-0.523304	39	1714	0.05891	0.13700384122919335	NaN	NaN			NaN	NaN			NaN	NaN			0	0	0		0	0	0	0	0	0
139	YBR072W	YBR072W	HSP26	23.879	24	24	0	323.31		1										5.22	0.338	214	-0.687851	Stable	34324	0.445094	0.2757009345794392	NaN	NaN			NaN	NaN			NaN	NaN			0	0	0		0	0	0	0	0	0
141	YBR078W	YBR078W	ECM33	43.768	6	6	0	76.367				1		1				1		4.48	0	429	0	0	15539	1.62872	0.11188811188811189	0.817713	-0.290334	2.3888	1	0.921032	-0.118677	0.493544		1.08214	0.113883	0.676295		11.2	5	5	By MS/MS	1293200000	496590000	387590000	409050000	9.6	4
142	YBR079C	YBR079C	RPG1	110.34	63	63	0	323.31												6.24	0.355	964	-0.669813	0	13957	0.1206	0.24896265560165975	0.970097	-0.0437988	0.70753		0.967716	-0.0473447	0.575523		0.996682	-0.00479438	0.0658276		53.7	55	55	By MS/MS	8751500000	3234800000	2724700000	2792000000	54.8	58
143	YBR080C	YBR080C	SEC18	84.055	14	14	0	73.186			1				1					8.08	0.193	758	-0.241953	37	5210	0.202406	0.047493403693931395	0.982862	-0.0249386	0.174115		1.01006	0.0144354	0.118967		1.03461	0.0490837	0.50479		15.6	9	9	By MS/MS	205380000	67316000	67475000	70587000	5.8	4
144	YBR081C	YBR081C	SPT7	152.62	3	3	0	6.9637		1										4.57	0.154	1332	-0.905405	193	2733	0.0400419	0.3911411411411411	0.94423	-0.0827894	0.500662		1.05292	0.0744026	0.455184		1.20687	0.271274	1.80076	1	1.4	2	2	By MS/MS	1411200000	541440000	411050000	458670000	0.8	1
145	YBR082C	YBR082C	UBC4	16.456	4	4	0	33.209												6.5	0.313	148	-0.314865	12	7599	1.56599	0.04054054054054054	0.95529	-0.0659893			1.09304	0.128346			1.10846	0.148561			0	0	0		0	0	0	0	4.7	1
146	YBR084W	YBR084W	MIS1	106.22	38	33	0	213.58	1		1									9.16	0.208	975	-0.158564	73	5847	0.0977564	0.041025641025641026	1.17223	0.229255	1.61515	1	1.21268	0.278193	1.45701	1	0.966117	-0.0497309	0.364487		22.8	17	13	By MS/MS	671390000	219650000	207780000	243960000	19	16
147	YBR085C-A	YBR085C-A		9.4044	4	4	0	24.89		1										5.12	0.18	85	-0.414118	0	21784	0	0.0	NaN	NaN			NaN	NaN			NaN	NaN			0	0	0		0	0	0	0	0	0
148	YBR086C	YBR086C	IST2	105.85	7	7	0	14.12				1		1						9.73	0.176	946	-0.211311	482	2697	0.138184	0.3488372093023256	0.879805	-0.184744	1.16743		0.829976	-0.268859	1.19126		1.11183	0.152931	0.513661		2.2	2	2	By MS/MS	24142000	9033200	7737900	7371200	3.2	4
149	YBR088C	YBR088C	POL30	28.916	17	17	0	71.649		1										4.26	0.256	258	0.000387	0	14128	0.350582	0.0	NaN	NaN			NaN	NaN			NaN	NaN			0	0	0		0	0	0	0	0	0
150	YBR089C-A	YBR089C-A	NHP6B	11.476	3	3	0	29.641		1										10.54	0	99	0	103	16206	0.113489	0.8080808080808081	NaN	NaN			NaN	NaN			NaN	NaN			0	0	0		0	0	0	0	0	0
151	YBR092C;YBR093C	YBR092C	PHO3	52.776	4	4	0	10.009				1						1		4.27	0.354	467	-0.373233	9	0	0.179114	0.0	NaN	NaN			NaN	NaN			NaN	NaN			0	0	0		0	0	0	0	0	0
152	YBR096W	YBR096W		27.092	3	3	0	13.078				1								8.48	0.209	230	-0.133913	32	1100	0.680573	0.0	NaN	NaN			NaN	NaN			NaN	NaN			0	0	0		0	0	0	0	0	0
153	YBR101C	YBR101C	FES1	32.604	16	16	0	186			1									4.76	0.158	290	-0.242414	154	4631	0.119924	0.0896551724137931	NaN	NaN			NaN	NaN			NaN	NaN			0	0	0		0	0	0	0	0	0
154	YBR106W	YBR106W	PHO88	21.137	8	8	0	44.731				1		1						10	0.529	188	-0.166489	101	17916	1.32958	0.1595744680851064	1.04076	0.0576321	0.259078		0.899087	-0.153468	1.46716	1	0.848734	-0.236615	1.62883	1	12.2	2	2	By MS/MS	139290000	46087000	55613000	37586000	12.2	2
155	YBR109C	YBR109C	CMD1	16.135	9	9	0	116.42												4.01	0.22	147	-0.294558	0	36524	0.909078	0.07482993197278912	NaN	NaN			NaN	NaN			NaN	NaN			0	0	0		0	0	0	0	0	0
156	YBR111C	YBR111C	YSA1	26.087	6	6	0	43.218	1	1										6.31	0.247	231	-0.429004	194	11884	0.354639	0.05627705627705628	NaN	NaN			NaN	NaN			NaN	NaN			0	0	0		0	0	0	0	0	0
157	YBR112C	YBR112C	CYC8	107.2	2	2	0	5.3019		1										4.76	0.162	966	-0.838302	13	2312	0.160145	0.6231884057971014	NaN	NaN			NaN	NaN			NaN	NaN			0	0	0		0	0	0	0	0	0
158	YBR115C	YBR115C	LYS2	155.34	46	46	0	207.73												5.8	0.212	1392	-0.256753	117	56	0.013149	0.02658045977011494	0.973214	-0.0391713	0.446905		0.874958	-0.192715	1.37013	1	0.871553	-0.198339	0.894917		16.7	22	22	By MS/MS	1203100000	443540000	444150000	315440000	18.7	24
159	YPR080W;YBR118W	YPR080W;YBR118W	TEF2;TEF1	50.032	44	44	0	323.31	1		1		1							9.72	0.871	458	-0.299782	56	1138402	0	0.10043668122270742	0.917054	-0.124921	1.69108	1	0.967371	-0.0478586	1.80544	1	1.05225	0.0734724	1.59328	1	77.5	37	37	By MS/MS	142840000000	54151000000	44345000000	44346000000	77.5	36
160	YBR121C	YBR121C	GRS1	75.338	53	53	0	323.31	1											5.64	0	667	0	44	38144	0.753247	0.04492753623188406	1.13299	0.180139	1.4484	1	1.02437	0.0347402	0.490453		0.944126	-0.0829481	1.14264		45	27	27	By MS/MS	2713300000	898420000	945260000	869590000	43.9	26
161	YBR126C	YBR126C	TPS1	56.147	24	24	0	220.26												6.02	0.187	495	-0.223636	Stable	29430	0.184283	0.020202020202020204	NaN	NaN			NaN	NaN			NaN	NaN			0	0	0		0	0	0	0	0	0
162	YBR127C	YBR127C	VMA2	57.749	45	45	0	323.31					1							4.79	0.39	517	-0.378336	29	70970	1.25627	0.061895551257253385	1.03383	0.0479936	0.647028		1.08931	0.123411	1.91386	1	1.02022	0.0288759	1.1892		67.3	27	27	By MS/MS	5119100000	1919100000	1632200000	1567800000	62.9	24
163	YBR135W	YBR135W	CKS1	17.795	2	2	0.0030883	2.3172		1										6.42	0.144	150	-0.988	52	6883	0.276519	0.26	NaN	NaN			NaN	NaN			NaN	NaN			0	0	0		0	0	0	0	0	0
164	YBR139W	YBR139W		57.638	3	3	0	4.826					1							5.02	0.15	508	-0.328346	18	1632	0.244656	0.0	NaN	NaN			NaN	NaN			NaN	NaN			0	0	0		0	0	0	0	0	0
165	YBR142W	YBR142W	MAK5	87.047	5	5	0	19.101		1										8.74	0.182	773	-0.582924	127	981	0.169008	0.2445019404915912	0.921172	-0.118458	0.569974		0.959685	-0.0593679	0.247218		1.00167	0.00241077	0.00761974		7.8	5	5	By MS/MS	111150000	41621000	33570000	35959000	6.5	4
166	YBR143C	YBR143C	SUP45	49.005	25	25	0	133.85												4.77	0.334	437	-0.340046	62	18913	0.772885	0.011441647597254004	1.1541	0.206762	1.70044	1	1.12909	0.175165	2.29208	1	1.00775	0.0111318	0.265767		43	17	17	By MS/MS	1953700000	656970000	649910000	646820000	51	22
167	YBR145W	YBR145W	ADH5	37.648	3	2	0	12.92		1										6.34	0.253	351	0.044159	0	3056	0.80083	0.002849002849002849	NaN	NaN			NaN	NaN			NaN	NaN			2.3	1	0	By matching	0	0	0	0	2.3	1
169	YBR149W	YBR149W	ARA1	38.883	15	15	0	102.44			1									5.87	0.204	344	-0.289535	96	33945	0.492176	0.0	NaN	NaN			NaN	NaN			NaN	NaN			0	0	0		0	0	0	0	0	0
170	YBR154C	YBR154C	RPB5	25.079	6	6	0	48.503		1										9.82	0.257	215	-0.502325	0	3310	0.541721	0.046511627906976744	1.06618	0.0924525	0.610055		1.09785	0.13468	0.594952		1.01171	0.0168	0.0772259		13	2	2	By MS/MS	151270000	51899000	50878000	48489000	16.7	3
171	YBR159W	YBR159W	IFA38	38.708	5	5	0	13.516				1								10.28	0.231	347	0.027666	988	4588	0.30212	0.0	0.711531	-0.491001	0.85086		0.761615	-0.392866	0.378518		1.06662	0.0930402	0.131553		2.6	1	1	By MS/MS	16843000	5751900	5128400	5962300	2.6	1
172	YBR164C	YBR164C	ARL1	20.434	3	3	0	21.507			1				1					4.64	0.18	183	-0.086339	Stable	2165	0.509425	0.0	1.03902	0.0552273	0.439079		1.12446	0.169226	0.927979		1.0255	0.0363216	0.89733		13.7	2	2	By MS/MS	95188000	31861000	33325000	30002000	26.2	3
173	YBR166C	YBR166C	TYR1	50.923	2	2	0.0025773	2.7912												6.57	0.145	452	-0.145354	79	1105	0.107524	0.011061946902654867	0.878966	-0.18612			0.950751	-0.0728604			1.0941	0.129745			0	0	0		0	0	0	0	0	0
174	YBR169C	YBR169C	SSE2	77.62	24	15	0	94.343												5.38	0.192	693	-0.499856	5252	6095	0.116196	0.13852813852813853	0.87578	-0.19136			0.893176	-0.162983			0.965344	-0.0508848			11.8	9	0	By matching	0	0	0	0	13.9	11
175	YBR172C	YBR172C	SMY2	81.396	4	4	0.0019724	3.0778			1	1								9.54	0.157	740	-0.752568	19	625	0.00611396	0.5202702702702703	0.97229	-0.0405417			0.741125	-0.432211			0.73907	-0.436217			0	0	0		0	0	0	0	1.6	1
176	YBR177C	YBR177C	EHT1	51.255	7	7	0	5.5159												7.83	0.166	451	-0.418625	Stable	15287	0.534363	0.04212860310421286	NaN	NaN			NaN	NaN			NaN	NaN			0	0	0		0	0	0	0	0	0
177	YPL090C;YBR181C	YPL090C;YBR181C	RPS6B;RPS6A	26.996	23	23	0	323.31		1	1									11.22	0.837	236	-0.771186	100	358727	0.811674	0.2923728813559322	1.13562	0.183474	1.43005	1	1.15267	0.204982	1.24716		1.00087	0.00125415	0.00659147		46.2	11	11	By MS/MS	4570200000	1625800000	1396900000	1547500000	45.3	10
179	YBR191W	YBR191W	RPL21A	18.242	10	2	0	84.677			1									11.2	0.691	160	-0.61375	0	45874	4.54834	0.13125	1.09507	0.131023	0.306952		0.817301	-0.29106	1.23281		0.756238	-0.403087	0.649517		40.6	7	0	By matching	0	0	0	0	40.6	7
180	YBR196C	YBR196C	PGI1	61.298	32	32	0	323.31	1					1						6.43	0.681	554	-0.225632	540	253215	2.23246	0.0	2.28875	1.19456	2.94109	1	2.09591	1.06758	3.21185	1	0.884721	-0.176705	0.72441		24.9	10	10	By MS/MS	603180000	153290000	224720000	225160000	21.7	10
181	YBR198C	YBR198C	TAF5	88.967	2	2	0.0024953	2.4054		1										7.39	0.129	798	-0.651003	21	983	0.0755979	0.32456140350877194	0.866004	-0.207555	0.656613		1.03819	0.0540721	0.145276		1.25082	0.322877	1.3202	1	3.3	1	1	By MS/MS	5551000	1977700	1455600	2117700	3.3	1
182	YBR199W	YBR199W	KTR4	54.555	2	2	0.0048721	2.2152					1		1					4.56	0.133	464	-0.625	12	986	0.204648	0.02586206896551724	NaN	NaN			NaN	NaN			NaN	NaN			0	0	0		0	0	0	0	0	0
183	YBR208C	YBR208C	DUR1,2	201.83	15	15	0	23.415												5.39	0.194	1835	-0.176839	45	2593	0.0268578	0.022888283378746595	1.13558	0.183424	0.237271		0.895758	-0.158819	0.365143		0.860062	-0.217488	0.596077		3.8	6	6	By MS/MS	47698000	13290000	21677000	12730000	3.4	5
185	YBR218C	YBR218C	PYC2	130.17	56	19	0	54.025			1									6.47	0.308	1180	-0.213898	40	7097	0.0929517	0.025423728813559324	1.50106	0.585985	1.89823	1	1.31963	0.40013	1.63337	1	0.967646	-0.0474482	0.0912028		33.8	34	5	By MS/MS	155350000	38120000	62691000	54541000	33	35
186	YBR221C	YBR221C	PDB1	40.053	14	14	0	118.57	1											5.06	0.343	366	-0.068579	72	39503	1.00635	0.0	0.984396	-0.02269	0.0924805		0.937369	-0.0933107	0.350513		0.949653	-0.074528	1.01389		29.5	8	8	By MS/MS	1103900000	475020000	323200000	305670000	26.2	7
187	YBR222C	YBR222C	PCS60	60.488	6	6	0	11.088											1	9.98	0.197	543	-0.171271	27	5803	0.201529	0.06813996316758748	0.4458	-1.16553			0.485274	-1.04313			1.13973	0.188693			0	0	0		0	0	0	0	2	1
189	YBR234C	YBR234C	ARC40	42.474	10	10	0	74.764												7.03	0.197	384	-0.220573	66	9890	0.239807	0.046875	0.833697	-0.262405	0.504696		0.934873	-0.0971571	0.209966		1.1451	0.195469	0.729849		2.1	1	1	By MS/MS	35974000	15844000	10119000	10011000	2.1	1
190	YBR237W	YBR237W	PRP5	96.358	2	2	0.00067705	3.5447		1										8.16	0.131	849	-0.640872	0	211	0.00410795	0.24617196702002356	NaN	NaN			NaN	NaN			NaN	NaN			0	0	0		0	0	0	0	0	0
191	YBR244W	YBR244W	GPX2	18.406	4	2	0	10.682	1	1										8.82	0.198	162	-0.441975	168	6068	0.549156	0.0	NaN	NaN			NaN	NaN			NaN	NaN			0	0	0		0	0	0	0	0	0
192	YBR245C;YOR304W	YBR245C	ISW1	131.1	7	7	0	49.778		1										6.61	0.192	1129	-0.742073	37	1673	0.0665595	0.17360496014171833	1.04846	0.0682676	0.320507		1.0754	0.104867	0.247368		1.0988	0.135931	1.09127		4.7	5	5	By MS/MS	237440000	89513000	75765000	72165000	4.7	5
193	YBR247C	YBR247C	ENP1	55.136	9	9	0	41.649		1										4.66	0.195	483	-0.633126	35	1847	0.112425	0.3333333333333333	0.957943	-0.0619889	0.220962		0.767054	-0.3826	0.338823		0.838422	-0.254251	0.272906		5.4	2	2	By MS/MS	55167000	17811000	15115000	22241000	1.9	1
194	YBR248C	YBR248C	HIS7	61.067	30	30	0	145.41												5.24	0.16	552	-0.339674	56	13447	0.142118	0.012681159420289856	0.778734	-0.360797	0.149136		1.09138	0.126157	0.319656		1.07292	0.10154	0.128263		2	1	1	By MS/MS	5486500	1726200	2049100	1711200	2	1
195	YBR249C	YBR249C	ARO4	39.749	19	17	0	173.19		1										6.93	0.527	370	-0.265135	71	73554	0.412764	0.0891891891891892	0.94532	-0.0811246	1.70351	1	0.885907	-0.174773	2.48336	1	0.954296	-0.0674907	1.31276	1	33	10	8	By MS/MS	1858900000	706900000	597080000	554920000	27	8
196	YBR256C	YBR256C	RIB5	26.195	6	6	0	30.669												4.9	0.161	238	-0.094118	280	4839	0.189627	0.025210084033613446	NaN	NaN			NaN	NaN			NaN	NaN			0	0	0		0	0	0	0	0	0
197	YBR263W	YBR263W	SHM1	53.686	26	25	0	132.72	1											9.3	0.285	490	-0.269592	43	24668	0.254559	0.026530612244897958	1.11904	0.16226	0.429972		0.965409	-0.0507885	0.238023		0.904454	-0.144881	1.49845	1	14.7	7	6	By MS/MS	362490000	144600000	111240000	106640000	13.5	7
198	YBR267W	YBR267W	REI1	45.862	3	3	0	14.867			1									6.01	0	393	0	116	302	0	0.3333333333333333	NaN	NaN			NaN	NaN			NaN	NaN			0	0	0		0	0	0	0	0	0
199	YBR283C	YBR283C	SSH1	53.311	6	6	0	40.674				1								8.18	0.27	490	0.62	0	3428	0.533404	0.0	1.06684	0.0933411	0.21857		1.02486	0.035422	0.0690099		0.98414	-0.0230644	0.128733		2.9	1	1	By MS/MS	121330000	44815000	44078000	32436000	2.9	1
200	YBR286W	YBR286W	APE3	60.137	17	17	0	231.76					1							5.04	0.344	537	-0.415829	9	23716	1.18406	0.0670391061452514	NaN	NaN			NaN	NaN			NaN	NaN			0	0	0		0	0	0	0	0	0
201	YCL001W	YCL001W	RER1	22.27	2	2	0.0024984	2.4137				1	1		1		1			8.63	0.237	188	0.055319	0	3068	0.363339	0.015957446808510637	NaN	NaN			NaN	NaN			NaN	NaN			0	0	0		0	0	0	0	0	0
203	YCL009C	YCL009C	ILV6	33.986	14	14	0	123.54	1											6.51	0.242	309	-0.18479	105	38492	0.354148	0.14563106796116504	0.863996	-0.210904	1.73669	1	0.807254	-0.308906	2.44014	1	0.881365	-0.182189	1.28711		27.2	6	6	By MS/MS	1312600000	560660000	407050000	344860000	22	5
204	YCL011C	YCL011C	GBP2	48.728	11	11	0	26.344		1	1									6.16	0.168	427	-0.961124	61	4277	0.171365	0.405152224824356	1.80037	0.848297	1.65717	1	1.92447	0.944458	2.58141	1	1.02057	0.0293792	0.0717209		4.7	2	2	By MS/MS	29857000	4979800	14483000	10395000	1.9	1
205	YCL017C	YCL017C	NFS1	54.466	2	2	0	16.17	1	1	1									8.25	0.226	497	-0.247284	0	7932	0.112192	0.06639839034205232	1.07906	0.109773	0.190853		1.08784	0.121467	0.364422		1.06056	0.0848211	0.964977		4.8	2	2	By MS/MS	58177000	22827000	17986000	17364000	4.8	2
207	YCL026C-B	YCL026C-B	HBN1	20.994	2	2	0.00067613	3.5215	1	1										6.98	0.29	193	-0.195855	0	1469	0	0.06735751295336788	NaN	NaN			NaN	NaN			NaN	NaN			0	0	0		0	0	0	0	0	0
209	YCL030C	YCL030C	HIS4	87.72	36	36	0	310.95												5.04	0.269	799	-0.188235	0	62772	0.235908	0.012515644555694618	1.3175	0.397801	1.38998	1	1.21347	0.279136	0.822951		0.867227	-0.205518	0.350647		10.1	7	7	By MS/MS	241590000	74780000	104830000	61979000	5	4
210	YCL034W	YCL034W	LSB5	39.872	2	2	0	5.508			1									5.25	0.097	354	-0.682768	0	1758	0.170896	0.2655367231638418	NaN	NaN			NaN	NaN			NaN	NaN			0	0	0		0	0	0	0	0	0
211	YCL035C	YCL035C	GRX1	12.38	8	8	0	36.072		1										4.83	0.194	110	-0.248182	Stable	30954	0.888547	0.0	NaN	NaN			NaN	NaN			NaN	NaN			0	0	0		0	0	0	0	0	0
212	YCL037C	YCL037C	SRO9	48.059	12	12	0	291.95												9.7	0.285	434	-1.02235	0	10726	0.134063	0.7073732718894009	1.4147	0.500497	1.70351	1	1.59533	0.673855	1.74196	1	1.18675	0.247014	1.50399	1	30	8	8	By MS/MS	970720000	261330000	310810000	398570000	31.3	9
213	YCL040W	YCL040W	GLK1	55.377	34	33	0	323.31			1			1						6.14	0.158	500	-0.22	142	66085	0.309934	0.022	NaN	NaN			NaN	NaN			NaN	NaN			0	0	0		0	0	0	0	0	0
215	YCL043C	YCL043C	PDI1	58.226	36	36	0	323.31				1								4.22	0.404	522	-0.248276	8	48604	1.57664	0.044061302681992334	1.99507	0.996438	2.66995	1	1.83193	0.873367	2.61806	1	0.955393	-0.065834	0.671632		34.9	15	15	By MS/MS	1213400000	346760000	411230000	455390000	21.1	10
216	YCL045C	YCL045C	EMC1	87.18	5	5	0	7.4422				1								5.06	0.165	760	-0.225	48	2196	0.321877	0.0	1.34762	0.430409	1.25356		1.07817	0.108581	0.27484		0.861786	-0.214599	0.422516		1.2	1	1	By MS/MS	0	0	0	0	1.2	1
217	YCL050C	YCL050C	APA1	36.492	20	20	0	106.65		1										4.77	0.331	321	-0.44891	122	37778	0.909128	0.17133956386292834	1.62626	0.701558	1.063		1.4585	0.544488	1.42363	1	1.01261	0.0180742	0.0592167		12.5	3	3	By MS/MS	408680000	186320000	100800000	121570000	16.2	3
218	YCL054W	YCL054W	SPB1	96.484	5	5	0	23		1										8.2	0.253	841	-0.88918	0	991	0.18681	0.44589774078478	1.21405	0.279827	1.6565	1	1.09019	0.124583	0.759592		0.905758	-0.142803	0.906575		2	2	2	By MS/MS	23965000	7843900	8263000	7858000	5.4	4
219	YCL057W	YCL057W	PRD1	81.933	14	14	0	40.246	1				1		1					5.6	0.19	712	-0.481742	63	4282	0.132509	0.0	NaN	NaN			NaN	NaN			0.7415	-0.431481			0	0	0		0	0	0	0	0	0
220	YCR002C	YCR002C	CDC10	37.024	5	5	0	64.384												5.55	0.169	322	-0.380435	0	9948	0.24895	0.018633540372670808	0.98658	-0.0194917	0.163353		1.083	0.115034	0.536669		1.0925	0.127632	0.454392		20.8	4	4	By MS/MS	100160000	37883000	33628000	28652000	20.8	4
221	YCR004C	YCR004C	YCP4	26.35	10	9	0	55.196						1						8.34	0.199	247	-0.22834	0	23985	0.300207	0.18218623481781376	NaN	NaN			NaN	NaN			NaN	NaN			0	0	0		0	0	0	0	0	0
222	YCR005C;YPR001W	YCR005C	CIT2	51.413	16	15	0	116.72	1										1	6.34	0.186	460	-0.333044	30	2374	0	0.015217391304347827	NaN	NaN			NaN	NaN			NaN	NaN			0	0	0		0	0	0	0	0	0
223	YCR009C	YCR009C	RVS161	30.25	5	5	0	11.058			1									6.57	0.21	265	-0.551698	50	12488	0.3164	0.0	0.958878	-0.0605805	0.321877		1.03877	0.0548819	0.101144		1.05634	0.0790708	0.557816		7.9	2	2	By MS/MS	52428000	19269000	16360000	16799000	7.9	2
224	YCR012W	YCR012W	PGK1	44.738	52	52	0	323.31	1					1						7.77	0.815	416	-0.10601	199	1087113	6.21633	0.040865384615384616	1.24589	0.317176	2.09322	1	1.11233	0.153581	1.32392	1	0.890363	-0.167535	1.63808	1	68.8	29	29	By MS/MS	18680000000	6443500000	6357500000	5879300000	69	31
225	YCR021C	YCR021C	HSP30	37.044	6	6	0	16.008				1		1						4.96	0.23	332	0.355422	0	180	0.0809879	0.12349397590361445	NaN	NaN			NaN	NaN			NaN	NaN			0	0	0		0	0	0	0	0	0
226	YCR028C-A	YCR028C-A	RIM1	15.386	5	5	0	66.26	1											9.04	0.308	135	-0.681481	0	23149	1.1612	0.1259259259259259	1.33336	0.415064	1.33295	1	1.46591	0.551797	1.76786	1	1.08503	0.117729	0.363502		22.2	2	2	By MS/MS	45398000	15390000	13286000	16723000	22.2	2
227	YCR030C	YCR030C	SYP1	96.136	3	3	0.0006993	4.0816												9.17	0.167	870	-0.618736	Stable	2888	0.0673816	0.41379310344827586	1.17592	0.233794	0.633166		1.44238	0.528447	0.352269		1.22576	0.293681	0.277077		1.4	1	1	By MS/MS	10978000	3114100	3949600	3914700	0	0
229	YCR034W	YCR034W	ELO2	40.002	2	2	0	24.593				1								10.35	0.239	347	0.358501	Stable	3305	0.460643	0.040345821325648415	1.00316	0.00454969	0.017006		0.931004	-0.103141	0.20943		1.00346	0.00498942	0.0120874		4.3	1	1	By MS/MS	42022000	16134000	15615000	10273000	4.3	1
230	YCR036W	YCR036W	RBK1	36.924	4	4	0.0019608	2.9833		1										5.04	0.16	333	-0.243544	61	3285	0	0.021021021021021023	2.15829	1.10989			1.55773	0.639445			0.49416	-1.01695			0	0	0		0	0	0	0	0	0
233	YCR051W	YCR051W		24.694	7	7	0	76.105		1										4.34	0.141	222	-0.708108	0	5910	0.138891	0.4189189189189189	NaN	NaN			NaN	NaN			NaN	NaN			0	0	0		0	0	0	0	0	0
234	YCR053W	YCR053W	THR4	57.474	42	42	0	323.31		1										5.39	0.404	514	-0.28035	148	59407	0.220801	0.03501945525291829	4.87743	2.28612	2.66483	1	4.66685	2.22245	2.45419	1	0.876391	-0.190354	1.28275		24.7	10	10	By MS/MS	546520000	95148000	247650000	203730000	23.5	9
236	YCR057C	YCR057C	PWP2	103.98	9	9	0	26.775		1										4.79	0.162	923	-0.359263	Stable	617	0.034318	0.10292524377031419	0.978747	-0.0309921	0.0733913		1.08504	0.117747	0.315461		1.08605	0.119084	0.461447		4.9	4	4	By MS/MS	178490000	81907000	49291000	47291000	6	5
237	YCR072C	YCR072C	RSA4	57.025	3	3	0	5.2509		1										9.25	0.169	515	-0.425437	0	1447	0.0288165	0.07961165048543689	NaN	NaN			NaN	NaN			NaN	NaN			0	0	0		0	0	0	0	0	0
238	YCR073W-A	YCR073W-A	SOL2	34.501	4	3	0	6.4975			1									6.84	0.116	315	-0.259048	45	2459	0.0643742	0.14285714285714285	NaN	NaN			NaN	NaN			NaN	NaN			0	0	0		0	0	0	0	0	0
239	YCR077C	YCR077C	PAT1	88.51	10	10	0	25.077		1	1									7.45	0	796	0	15	1278	0.0634646	0.47361809045226133	0.895104	-0.159872	1.68668	1	0.871081	-0.199121	2.227	1	0.980022	-0.0291137	0.237679		8.3	7	7	By MS/MS	246160000	82709000	71656000	91799000	8.9	7
240	YCR084C	YCR084C	TUP1	78.307	19	19	0	66.636		1										5.47	0.181	713	-0.62791	27	6719	0.0845953	0.45161290322580644	0.96656	-0.0490688			1.0089	0.0127833			1.0473	0.0666747			1.3	1	1	By MS/MS	26965000	8382400	9393900	9188400	0	0
241	YCR087C-A	YCR087C-A		17.738	2	2	0	4.6346		1										10.29	0.131	153	-1.17189	117	3151	0	0.3137254901960784	1.09631	0.13266	0.466579		1.19704	0.259473	0.65578		1.26469	0.338785	0.285767		0	0	0		0	0	0	0	7.8	1
242	YCR088W	YCR088W	ABP1	65.575	20	20	0	142.79												4.41	0.238	592	-1.04206	18	19838	0.25443	0.7550675675675675	1.42466	0.510617	3.59287	1	1.44453	0.530603	2.35972	1	1.02509	0.035747	0.238656		30.1	14	14	By MS/MS	1403600000	417490000	507230000	478860000	34.5	15
243	YCR090C	YCR090C		20.703	4	4	0	6.1362		1										4.59	0.164	182	-0.332967	8	2622	0.277638	0.0	NaN	NaN			NaN	NaN			NaN	NaN			0	0	0		0	0	0	0	0	0
244	YCR093W	YCR093W	CDC39	240.28	32	32	0	103.93		1										6.4	0.169	2108	-0.089279	53	786	0.0319741	0.06546489563567362	0.985063	-0.021712	0.365766		1.04205	0.0594291	1.5053	1	1.06287	0.087961	3.50862	1	7.4	13	13	By MS/MS	275520000	94108000	96259000	85151000	12.9	23
245	YDL004W	YDL004W	ATP16	17.02	5	4	0	21.347	1											6.54	0.205	160	0.03625	0	9365	0.591981	0.0	NaN	NaN			NaN	NaN			NaN	NaN			0	0	0		0	0	0	0	0	0
246	YDL007W	YDL007W	RPT2	48.828	11	11	0	53.895		1	1									5.9	0.155	437	-0.49405	17	13909	0.422625	0.18764302059496568	1.13689	0.185089	0.965609		1.17164	0.228525	2.21348	1	1.12394	0.168569	0.674392		4.8	2	2	By MS/MS	102330000	39798000	29077000	33452000	11.4	4
248	YDL014W	YDL014W	NOP1	34.465	19	19	0	231.54		1										11.03	0.492	327	-0.412232	0	46804	0.844355	0.3363914373088685	1.06369	0.0890722	1.48164	1	1.09563	0.131765	1.24746		1.03595	0.0509534	0.486279		44.6	14	14	By MS/MS	3616500000	1282400000	1134400000	1199700000	47.1	14
249	YDL015C	YDL015C	TSC13	36.767	6	6	0	15.706				1								10.38	0.24	310	0.039355	59	4362	0.43731	0.0	1.05397	0.0758406	0.190025		1.09872	0.135819	0.590183		1.08183	0.11347	0.49357		9.7	3	3	By MS/MS	72528000	22957000	24611000	24961000	9.7	3
250	YDL022W	YDL022W	GPD1	42.868	14	13	0	140.38		1	1								1	5.26	0.46	391	-0.074424	250	23732	0.339273	0.0	0.995977	-0.00581556	0.0113111		1.14841	0.199641	0.92669		1.2268	0.294899	0.983863		11.5	4	3	By MS/MS	100600000	26010000	46425000	28163000	4.1	2
251	YDL029W	YDL029W	ARP2	44.073	13	13	0	56.04	1											5.59	0.209	391	-0.250384	Stable	15264	0.311067	0.03836317135549872	0.965536	-0.0505984	0.21727		0.994124	-0.00850176	0.0253096		1.02526	0.035989	0.705891		14.1	5	5	By MS/MS	171890000	72889000	47694000	51308000	8.7	3
252	YDL031W	YDL031W	DBP10	112.94	11	11	0	56.853		1										9.71	0	995	0	0	804	0.158044	0.35678391959798994	1.05623	0.0789189	0.406583		1.01516	0.0217033	0.0519867		0.975744	-0.0354254	0.123759		6.9	7	7	By MS/MS	354540000	135250000	110540000	108740000	7.3	7
253	YDL040C	YDL040C	NAT1	98.904	26	26	0	98.229			1									9.45	0.197	854	-0.577869	65	4313	0.222497	0.06674473067915691	1.27305	0.348294	0.333498		1.32887	0.410197	0.779794		0.980423	-0.0285231	0.053554		1.5	1	1	By MS/MS	7998400	1527800	3412700	3057900	1.5	1
254	YDL047W	YDL047W	SIT4	35.537	3	3	0	6.6557		1										5.17	0.133	311	-0.203537	34	2417	0.0851167	0.0	NaN	NaN			NaN	NaN			NaN	NaN			0	0	0		0	0	0	0	0	0
255	YDL051W	YDL051W	LHP1	32.104	14	14	0	119.44		1										9.02	0.25	275	-1.02473	0	8070	0.38013	0.2545454545454545	2.9197	1.54582	0.955764		2.91936	1.54565	1.02492		0.972307	-0.0405165	0.19445		3.6	1	1	By MS/MS	44510000	12361000	19910000	12239000	9.1	2
256	YDL052C	YDL052C	SLC1	33.887	6	6	0	30.838				1								10.41	0.213	303	-0.00198	138	6877	0.243191	0.09900990099009901	1.12197	0.166028	0.339648		1.25614	0.328992	0.407238		1.09534	0.131375	0.367738		11.2	3	3	By MS/MS	68061000	29480000	18549000	20032000	8.3	2
257	YDL053C	YDL053C	PBP4	19.881	4	4	0	6.3634		1										11.15	0.127	185	-0.923784	44	4163	0.361737	0.8378378378378378	NaN	NaN			NaN	NaN			NaN	NaN			0	0	0		0	0	0	0	0	0
258	YDL055C	YDL055C	PSA1	39.565	27	27	0	323.31												6.29	0.6	361	0.003047	0	97228	2.83133	0.0	0.96694	-0.0485015	0.346133		0.884367	-0.177283	3.42221	1	0.897356	-0.156248	1.78504	1	62.6	19	19	By MS/MS	6773700000	2588100000	2361000000	1824600000	56.5	17
259	YDL058W	YDL058W	USO1	206.45	7	7	0	11.971				1			1		1			4.7	0.172	1790	-0.808547	66	2702	0.0815336	0.4011173184357542	0.762814	-0.390597	1.65564	1	0.937767	-0.0926981	0.313621		1.2203	0.28724	1.59723	1	2.8	4	4	By MS/MS	35481000	13869000	9446600	12165000	1.2	2
260	YDL060W	YDL060W	TSR1	90.746	16	16	0	44.235		1										5.55	0.182	788	-0.630965	27	1335	0.137351	0.22715736040609136	1.35726	0.440692	0.527178		1.32611	0.407204	0.219832		0.936307	-0.0949465	0.035637		0	0	0		0	0	0	0	2.4	1
261	YDL061C	YDL061C	RPS29B	6.7276	7	5	0	59.489			1									10.8	0.76	56	-0.903571	Stable	134057	2.11452	0.0	1.0634	0.0886844			1.13199	0.178861			1.08838	0.122177			0	0	0		0	0	0	0	14.3	1
262	YDL065C	YDL065C	PEX19	38.706	4	4	0	15.964			1	1							1	4.08	0.15	342	-1.11696	56	1599	0.33017	0.827485380116959	1.01777	0.025412			1.43978	0.52585			1.415	0.500802			0	0	0		0	0	0	0	0	0
263	YDL066W	YDL066W	IDP1	48.19	29	25	0	321.98	1											9.45	0.319	428	-0.371028	0	59274	0.676595	0.018691588785046728	0.92464	-0.113037	1.05658		0.848662	-0.236738	0.895095		0.956652	-0.0639335	0.266119		39.7	17	13	By MS/MS	1233100000	506550000	408390000	318160000	41.6	17
264	YDL072C	YDL072C	YET3	22.902	2	2	0	6.3297				1		1						7.19	0.176	203	0.219212	0	12922	0.601164	0.06896551724137931	NaN	NaN			NaN	NaN			NaN	NaN			0	0	0		0	0	0	0	0	0
265	YDL074C	YDL074C	BRE1	80.691	2	2	0	6.0958		1										6.38	0.141	700	-0.805	61	799	0.0169726	0.17285714285714285	NaN	NaN			NaN	NaN			NaN	NaN			1.7	1	1	By MS/MS	0	0	0	0	1.7	1
267	YDL078C	YDL078C	MDH3	37.186	19	19	0	83.081											1	10	0.154	343	-0.023032	64	12965	0.199984	0.03206997084548105	NaN	NaN			NaN	NaN			NaN	NaN			0	0	0		0	0	0	0	0	0
268	YDL081C	YDL081C	RPP1A	10.908	3	3	0	191.64			1									3.61	0.714	106	-0.024528	0	67729	8.20795	0.27358490566037735	NaN	NaN			NaN	NaN			NaN	NaN			0	0	0		0	0	0	0	0	0
270	YMR143W;YDL083C	YMR143W;YDL083C	RPS16B;RPS16A	15.847	17	17	0	166.78			1									11.08	0.677	143	-0.344056	131	307283	0.925298	0.04195804195804196	1.11974	0.163167	1.27947		1.1754	0.233148	1.77835	1	1.02629	0.0374345	0.468767		72.7	13	13	By MS/MS	3834500000	1369100000	1253500000	1211900000	74.1	13
271	YDL084W	YDL084W	SUB2	50.308	21	21	0	179.1		1										5.29	0.374	446	-0.406502	17	40334	0.594069	0.1367713004484305	0.908707	-0.138113	1.54764	1	0.844272	-0.244221	2.19546	1	0.931252	-0.102756	1.25427		40.8	13	13	By MS/MS	1993000000	777530000	685910000	529550000	38.1	12
272	YDL086W	YDL086W		30.837	10	10	0	46.527												6.31	0.179	273	-0.217582	0	21625	0.264708	0.0	NaN	NaN			NaN	NaN			NaN	NaN			0	0	0		0	0	0	0	0	0
273	YDL092W	YDL092W	SRP14	16.43	2	2	0	5.6759		1										10.51	0.145	146	-0.829452	Stable	3744	0.536564	0.2808219178082192	NaN	NaN			NaN	NaN			NaN	NaN			0	0	0		0	0	0	0	0	0
274	YDL095W	YDL095W	PMT1	92.674	12	12	0	83.324				1								6.68	0.227	817	-0.002448	171	15944	0.385202	0.05263157894736842	2.25149	1.17088	2.66864	1	1.72626	0.787647	1.57579	1	0.872932	-0.196059	0.455808		3.3	2	2	By MS/MS	91597000	20028000	44581000	26988000	3.7	2
275	YDL097C	YDL097C	RPN6	49.773	8	8	0	21.72			1									6.22	0.154	434	-0.379493	51	9723	0.383517	0.041474654377880185	1.15086	0.202716	1.21523		1.19986	0.262871	1.90566	1	1.05835	0.0818137	0.339352		9.7	4	4	By MS/MS	127610000	40627000	42458000	44520000	9.7	4
276	YDL100C	YDL100C	GET3	39.353	16	16	0	66.713			1	1			1					4.7	0.322	354	-0.30339	19	29188	0.32545	0.06497175141242938	0.999985	-2.09806e-05	7.94125e-05		1.01384	0.0198243	0.35997		1.01264	0.0181279	0.0380988		2.8	1	1	By MS/MS	36139000	14910000	9645000	11583000	2.8	1
277	YDL103C	YDL103C	QRI1	53.475	18	18	0	43.02		1	1									7.42	0.177	477	-0.457023	60	7446	0.151049	0.03773584905660377	1.7207	0.782996			1.5865	0.665848			0.977653	-0.032606	0.302381		2.5	1	1	By MS/MS	6793800	1046600	2865400	2881800	2.5	1
278	YDL110C	YDL110C	TMA17	16.771	5	5	0	24.83		1										4.42	0.143	150	-0.771333	19	16904	0.177752	0.36666666666666664	NaN	NaN			NaN	NaN			NaN	NaN			0	0	0		0	0	0	0	0	0
280	YDL112W	YDL112W	TRM3	165.05	19	19	0	32.911												5.99	0.147	1436	-0.108844	18	633	0.057824	0.004178272980501393	1.06375	0.089159	0.988657		1.12057	0.164239	1.23976		1.04316	0.060954	0.340266		6.2	9	9	By MS/MS	128070000	38636000	47294000	42143000	6.3	10
281	YDL116W	YDL116W	NUP84	83.634	2	2	0	7.5		1										4.58	0.15	726	-0.219559	230	509	0.0243123	0.0013774104683195593	0.84823	-0.237472	0.344768		1.1516	0.203642	0.338883		1.12914	0.17522	0.266148		3.7	2	2	By MS/MS	32490000	12084000	10549000	9857000	1.4	1
282	YDL122W	YDL122W	UBP1	92.768	3	3	0	5.792				1								4.63	0.189	809	-0.783189	38	1575	0.124948	0.3374536464771323	0.933826	-0.098774	0.242559		0.850327	-0.23391	0.656228		0.92877	-0.106607	0.356137		2.2	2	2	By MS/MS	42755000	17049000	12211000	13495000	1.1	1
283	YDL124W	YDL124W		35.56	21	21	0	188.93		1				1						6.1	0.197	312	-0.379487	55	41763	0.374473	0.0	2.42721	1.2793	0.845278		2.54688	1.34873	0.964162		1.06025	0.0844079	0.458763		3.8	1	1	By MS/MS	15637000	1608200	6174600	7854200	3.8	1
284	YDL125C	YDL125C	HNT1	17.679	8	8	0	37.9		1										6.95	0.231	158	-0.193671	267	26950	0.582016	0.0	NaN	NaN			NaN	NaN			1.067	0.0935602			0	0	0		0	0	0	0	0	0
285	YDL126C	YDL126C	CDC48	91.995	47	47	0	323.31	1	1	1	1								4.66	0.307	835	-0.366467	34	43151	0.338802	0.18323353293413175	0.945608	-0.0806856	0.731427		1.01851	0.026467	0.465213		1.03862	0.0546673	0.809043		37.2	26	26	By MS/MS	4408100000	1580000000	1441900000	1386200000	39.3	28
288	YDL130W-A	YDL130W-A	STF1	10.062	3	3	0.00069109	3.855	1											10.67	0.172	86	-1.1407	0	8552	0	0.6162790697674418	NaN	NaN			NaN	NaN			NaN	NaN			0	0	0		0	0	0	0	0	0
289	YDL131W	YDL131W	LYS21	48.594	23	3	0	9.4338		1										6.25	0.329	440	-0.233182	450	18941	0	0.08636363636363636	0.748769	-0.417408	1.43178	1	0.787672	-0.344333	1.21733		1.03102	0.0440745	0.328044		38.9	14	1	By MS/MS	111070000	41799000	35641000	33628000	39.1	14
290	YDL132W	YDL132W	CDC53	93.943	4	4	0	4.629		1										8.78	0.158	815	-0.409325	0	1876	0.127163	0.026993865030674847	0.998602	-0.00201834			0.886918	-0.173128			0.85854	-0.220043			0	0	0		0	0	0	0	0	0
291	YDL134C	YDL134C	PPH21	41.937	7	2	0.00068729	3.7386		1										4.46	0.146	369	-0.452033	45	834	0.132256	0.2032520325203252	NaN	NaN			NaN	NaN			NaN	NaN			0	0	0		0	0	0	0	0	0
292	YDL135C	YDL135C	RDI1	23.138	5	5	0	15.829			1			1						5.89	0.2	202	-0.644555	Stable	6526	0.556192	0.04950495049504951	0.968487	-0.0461955	0.0911213		0.988667	-0.016443	0.0476771		1.04828	0.0680207	0.445502		10.4	1	1	By MS/MS	27006000	10755000	6733900	9516700	20.3	2
293	YDL191W;YDL136W	YDL191W;YDL136W	RPL35B;RPL35A	13.909	14	14	0	237.28			1									11.36	0.798	120	-0.79	0	403023	1.37833	0.041666666666666664	0.841163	-0.249543	2.58338	1	0.86843	-0.203518	1.85509	1	1.03347	0.0474901	1.44981	1	44.2	7	7	By MS/MS	1666600000	683730000	491260000	491630000	45	8
295	YDL140C	YDL140C	RPO21	191.61	48	47	0	210.48		1										5.41	0.209	1733	-0.398384	22	6857	0.0252162	0.1933064050778996	1.3009	0.379509	3.71775	1	1.14448	0.194686	1.60924	1	0.879511	-0.185226	2.12442	1	12.4	20	19	By MS/MS	723580000	246350000	261320000	215910000	12.9	21
296	YDL141W	YDL141W	BPL1	76.362	3	3	0.00069156	3.8752		1										6.9	0.131	690	-0.165362	23	738	0.046271	0.02318840579710145	NaN	NaN			NaN	NaN			NaN	NaN			0	0	0		0	0	0	0	0	0
297	YDL143W	YDL143W	CCT4	57.603	20	20	0	71.117			1									7.92	0.225	528	-0.093371	125	14482	0.294337	0.041666666666666664	0.929115	-0.106071	0.799805		0.96429	-0.0524612	0.452254		1.03448	0.0488998	0.485426		21.8	8	8	By MS/MS	506850000	202440000	156300000	148100000	14.2	7
298	YDL144C	YDL144C		39.782	3	3	0.0019582	2.9621		1										6.72	0.118	356	-0.096348	145	1502	0.260414	0.0	NaN	NaN			NaN	NaN			NaN	NaN			0	0	0		0	0	0	0	0	0
299	YDL145C	YDL145C	COP1	135.61	49	49	0	323.31							1		1			5.88	0.237	1201	-0.294588	92	9041	0.109107	0.07743547044129892	0.975293	-0.0360928	0.584215		0.98111	-0.0275125	0.303268		1.01237	0.0177423	0.177398		37.3	32	32	By MS/MS	2481700000	893960000	834620000	753150000	29	28
300	YDL147W	YDL147W	RPN5	51.768	11	11	0	36.175		1	1									6.05	0.172	445	-0.448989	87	5902	0.30499	0.006741573033707865	0.817143	-0.291339	0.621617		0.973573	-0.0386387	0.0446928		1.1516	0.20364	0.730288		17.5	8	8	By MS/MS	348060000	127970000	101030000	119060000	18	8
301	YDL148C	YDL148C	NOP14	94.301	10	10	0	17.013		1										7.42	0.214	810	-0.927531	0	884	0.210429	0.5111111111111111	1.23769	0.307655	1.33653	1	1.3248	0.405777	2.36381	1	1.04065	0.0574819	0.56366		5.7	5	5	By MS/MS	208490000	66561000	72211000	69717000	8	7
302	YDL150W	YDL150W	RPC53	46.667	5	5	0	4.6958		1										9.4	0.139	422	-0.944076	31	1778	0.143143	0.7061611374407583	NaN	NaN			NaN	NaN			NaN	NaN			0	0	0		0	0	0	0	0	0
303	YDL153C	YDL153C	SAS10	70.259	6	6	0	46.1		1										4.42	0.22	610	-1.29934	0	1305	0.125075	0.7737704918032787	2.0419	1.02991	1.90197	1	2.16585	1.11493	1.40087	1	0.983663	-0.0237644	0.302548		3.9	2	2	By MS/MS	17698000	3756800	7758800	6182300	6.4	3
304	YDL160C	YDL160C	DHH1	57.543	14	14	0	54.791												7.97	0.21	506	-0.38419	176	13456	0.228034	0.23517786561264822	0.955746	-0.0653005	0.914148		0.812165	-0.300155	1.24504		0.945266	-0.081207	0.721698		22.7	10	10	By MS/MS	702980000	285170000	223220000	194590000	14	6
306	YDL168W	YDL168W	SFA1	41.042	12	12	0	118.01												6.74	0.243	386	-0.048964	48	11024	0.175214	0.0025906735751295338	NaN	NaN			NaN	NaN			NaN	NaN			0	0	0		0	0	0	0	0	0
307	YDL171C	YDL171C	GLT1	238.1	101	101	0	323.31												6.55	0.287	2145	-0.288578	61	10862	0.0369988	0.05501165501165501	1.18733	0.247719	1.0799		1.13325	0.180465	2.16012	1	0.964135	-0.0526931	0.314976		39.8	75	75	By MS/MS	5332900000	1603100000	2085900000	1643900000	36.4	72
308	YDL176W	YDL176W		81.464	2	2	0.0025657	2.7014												6.65	0.112	708	-0.341384	3	0	0.0347005	0.08333333333333333	0.0650999	-3.9412			0.0257829	-5.27744			0.38215	-1.38779			1	1	1	By MS/MS	7238000	6725000	365800	147220	0	0
309	YDL178W	YDL178W	DLD2	59.268	9	7	0	20.104	1											6.04	0.193	530	-0.295094	38	3661	0	0.005660377358490566	NaN	NaN			NaN	NaN			NaN	NaN			1.5	1	0	By matching	0	0	0	0	1.5	1
311	YDL182W	YDL182W	LYS20	47.098	25	5	0	311.92		1										7.25	0.321	428	-0.184112	186	13006	0.481953	0.07476635514018691	0.947281	-0.0781361	0.212906		0.789855	-0.34034	0.979085		0.86193	-0.214357	0.577557		52.3	18	5	By MS/MS	229320000	94492000	74103000	60727000	49.1	17
312	YDL185W	YDL185W	VMA1	118.64	76	76	0	323.31					1	1						6.08	0.305	1071	-0.293931	109	87702	0.43495	0.018674136321195144	0.965759	-0.0502647	0.898665		0.953307	-0.0689865	1.12923		0.978548	-0.031286	0.227178		46.2	43	43	By MS/MS	6747300000	2539500000	2210100000	1997600000	44.5	44
313	YDL188C	YDL188C	PPH22	43.046	9	4	0	21.765		1										4.48	0.16	377	-0.574536	61	1170	0.119095	0.22015915119363394	NaN	NaN			NaN	NaN			NaN	NaN			0	0	0		0	0	0	0	0	0
314	YDL190C	YDL190C	UFD2	109.91	2	2	0.0013342	3.309		1										5.54	0	961	0	Stable	1023	0	0.05619146722164412	0.0703966	-3.82835	1.92722	1	0.0654955	-3.93246	1.89398	1	0.756361	-0.402854	0.611377		0	0	0		0	0	0	0	0	0
315	YDL192W	YDL192W	ARF1	20.529	12	4	0	153.58			1				1					7.46	0.524	181	-0.221547	Stable	11254	3.9953	0.0	1.08745	0.120953	0.51196		1.04586	0.0646848	0.227021		1.00897	0.0128856	0.0931219		52.5	8	1	By MS/MS	321650000	99822000	103330000	118500000	60.2	9
316	YDL195W	YDL195W	SEC31	138.72	21	21	0	97.758				1			1		1			5.45	0	1273	0	26	10137	0.17302	0.4312647289866457	0.997667	-0.00336974	0.0269279		1.03588	0.0508515	0.296186		1.01715	0.0245372	0.116998		10.4	11	11	By MS/MS	507230000	181870000	169140000	156210000	8	10
317	YDL198C	YDL198C	GGC1	33.215	11	11	0	52.486	1											10.84	0.209	300	-0.126	0	13200	0.16694	0.013333333333333334	0.877423	-0.188655	0.842565		0.730397	-0.453247	1.509	1	0.813723	-0.29739	0.547324		14.7	4	4	By MS/MS	145940000	50524000	47711000	47706000	14.7	4
318	YDL201W	YDL201W	TRM8	33.391	8	8	0	26.324		1										9.86	0.19	286	-0.69056	9287	3312	0.307917	0.12237762237762238	2.31898	1.21349	2.18729	1	2.24008	1.16355	2.43124	1	0.936968	-0.0939276	0.45071		7	3	3	By MS/MS	17452000	3539200	7253600	6659100	12.2	4
319	YDL205C	YDL205C	HEM3	36.674	2	2	0.00069881	4.0701		1										6.33	0.184	327	-0.280122	Stable	3583	0	0.0061162079510703364	NaN	NaN			NaN	NaN			NaN	NaN			0	0	0		0	0	0	0	0	0
320	YDL208W	YDL208W	NHP2	17.122	3	3	0	8.5679		1	1									10.52	0.425	156	-0.572436	0	18346	0	0.1794871794871795	1.45865	0.544629	0.219172		1.25015	0.322098	0.12981		0.833826	-0.262181	0.825244		0	0	0		0	0	0	0	0	0
321	YDL213C	YDL213C	NOP6	25.216	7	7	0	78.316		1										10.86	0.189	225	-1.22711	Stable	6233	0	0.7911111111111111	1.15706	0.210464	0.432352		0.955842	-0.0651554	0.308717		0.95197	-0.0710123	0.533536		7.1	1	1	By MS/MS	6415100	2454200	1895900	2065000	7.1	1
322	YDL219W	YDL219W	DTD1	16.745	3	3	0	4.6497	1											7.55	0.198	150	-0.18	466	2229	0.26418	0.0	0.335132	-1.5772	0.271233		0.943084	-0.0845413	0.00858142		2.84909	1.5105	0.435957		0	0	0		0	0	0	0	7.3	1
323	YDL226C	YDL226C	GCS1	39.296	8	8	0	52.315			1		1		1	1				5.78	0.149	352	-0.92358	109	5520	0.365	0.53125	1.18835	0.248955	0.685688		1.05579	0.0783226	0.344451		0.88276	-0.179907	0.546086		5.4	1	1	By matching	21744000	7626500	7808300	6308800	5.4	1
324	YDL229W	YDL229W	SSB1	66.601	53	3	0	323.31						1						5.18	0.82	613	-0.244209	149	13359	0.198347	0.004893964110929853	1.04599	0.0648746	0.380255		1.12604	0.171253	1.19948		1.00243	0.00349808	0.126852		70.6	48	3	By MS/MS	3138100000	1124100000	1013400000	1000600000	70.5	47
325	YDL236W	YDL236W	PHO13	34.624	12	12	0	73.427		1	1									6.3	0.196	312	-0.179167	0	10282	0.287744	0.0	NaN	NaN			NaN	NaN			NaN	NaN			0	0	0		0	0	0	0	0	0
326	YDR001C;YBR001C	YDR001C	NTH1	85.878	21	21	0	56.117												7.82	0.168	751	-0.543808	30	3915	0.146671	0.11051930758988016	NaN	NaN			NaN	NaN			NaN	NaN			0	0	0		0	0	0	0	0	0
327	YDR002W	YDR002W	YRB1	22.953	7	7	0	87.954		1										5.96	0.489	201	-0.989055	0	44796	1.79242	0.3283582089552239	1.05572	0.0782232	0.344415		0.978208	-0.0317862	0.0903205		0.988408	-0.0168217	0.0766774		19.9	2	2	By MS/MS	55188000	22963000	17310000	14914000	25.4	3
328	YDR011W;YNR070W	YDR011W	SNQ2	168.76	7	7	0	14.311						1						7.57	0.18	1501	-0.086809	0	585	0.0268944	0.05263157894736842	0.88187	-0.181362	0.697406		1.06773	0.0945435	0.363475		1.13389	0.181278	0.657375		1.3	2	2	By MS/MS	36369000	12653000	10330000	13386000	2.9	4
329	YDR012W	YDR012W	RPL4B	39.062	22	2	0	12.765		1	1									11.4	0.812	362	-0.298895	Stable	15887	2.63262	0.212707182320442	0.90883	-0.137917	1.3885	1	0.897514	-0.155994	1.62848	1	1.01464	0.0209644	0.629797		58	17	1	By MS/MS	190340000	74935000	53888000	61513000	58	17
330	YDR019C	YDR019C	GCV1	44.468	6	6	0	14.985	1											9.52	0.143	400	-0.28575	95	10666	0.16426	0.0	NaN	NaN			NaN	NaN			NaN	NaN			0	0	0		0	0	0	0	0	0
331	YDR021W	YDR021W	FAL1	45.213	2	2	0	5.2176		1										9.68	0.166	399	-0.250627	46	233	0.0921407	0.0	1.03478	0.0493254	0.0982805		0.999911	-0.000128608	0.000180002		0.898983	-0.153634	0.213593		4.8	2	2	By MS/MS	231920000	84192000	81352000	66379000	3	1
332	YDR023W	YDR023W	SES1	53.309	32	32	0	323.31												5.98	0.392	462	-0.652814	0	53236	1.44004	0.07792207792207792	3.13049	1.64639	3.38017	1	2.38228	1.25234	2.33673	1	0.746994	-0.420831	1.32995	1	13.2	5	5	By MS/MS	232240000	39348000	100560000	92340000	32.9	10
334	YDR032C	YDR032C	PST2	20.965	10	9	0	206.76						1						5.61	0.367	198	-0.031818	40	72844	0.816784	0.030303030303030304	0.869112	-0.202386			1.31947	0.399959			1.7969	0.84551			0	0	0		0	0	0	0	0	0
335	YDR033W	YDR033W	MRH1	36.19	6	3	0	40.198				1		1						9.85	0.508	320	0.25125	208	5685	2.82958	0.090625	0.901418	-0.149732	0.868104		1.28873	0.365955	1.89749	1	1.41868	0.504548	2.53238	1	15.6	4	2	By MS/MS	789220000	222110000	293340000	273760000	16.2	5
336	YDR035W	YDR035W	ARO3	41.069	16	14	0	97.414		1										7.35	0.287	370	-0.473784	61	17759	0.382904	0.07027027027027027	1.08608	0.119133	0.375359		1.06684	0.0933424	0.162869		0.987815	-0.0176876	0.0354892		9.5	4	2	By MS/MS	70321000	20897000	28967000	20457000	9.2	4
337	YDR037W	YDR037W	KRS1	67.958	35	35	0	323.31												6.04	0.422	591	-0.601692	0	64305	1.00915	0.20812182741116753	2.17105	1.11839	3.44986	1	1.92793	0.94705	3.36064	1	0.883847	-0.178131	2.19624	1	38.6	22	22	By MS/MS	4298600000	895620000	1847300000	1555600000	36.7	21
338	YDR040C;YDR039C;YDR038C	YDR040C;YDR039C;YDR038C	ENA5;ENA2;ENA1	120.36	9	9	0	19.436					1	1						5.32	0.197	1091	-0.054904	Stable	66	0.0371831	0.04307974335472044	0.845296	-0.242472	0.0653896		1.09181	0.126727	0.0376881		1.20651	0.270843	1.17353		1.5	1	1	By matching	5085200	1321000	1944700	1819500	0	0
339	YDR044W	YDR044W	HEM13	37.711	5	5	0	7.9128			1									6.8	0.448	328	-0.671341	0	2524	0.220791	0.17378048780487804	NaN	NaN			NaN	NaN			NaN	NaN			0	0	0		0	0	0	0	0	0
340	YDR050C	YDR050C	TPI1	26.795	23	23	0	323.31	1		1			1						5.86	0.817	248	-0.105242	96	841531	2.0854	0.0	2.34526	1.22975	4.29447	1	2.35951	1.23849	3.90452	1	0.98847	-0.016731	0.0896808		12.1	3	3	By MS/MS	122070000	24372000	46091000	51605000	2.8	1
341	YDR054C	YDR054C	CDC34	34.064	2	2	0	6.3712		1										3.97	0.189	295	-0.963729	0	840	0.171099	0.5661016949152542	1.0297	0.0422241			1.6784	0.747087			1.6122	0.689031			4.4	1	1	By MS/MS	8488100	2850900	2612600	3024600	0	0
342	YDR055W	YDR055W	PST1	45.776	3	3	0	13.599					1	1				1		9.91	0.267	444	0.074324	20	46	0.219707	0.08783783783783784	NaN	NaN			NaN	NaN			NaN	NaN			0	0	0		0	0	0	0	0	0
343	YDR060W	YDR060W	MAK21	116.68	11	11	0	76.922		1										4.72	0.2	1025	-0.807024	103	1643	0.0597678	0.4351219512195122	0.975125	-0.0363405	0.151656		1.0002	0.000292027	0.00136879		1.06773	0.0945457	1.24412		9.5	9	9	By MS/MS	298140000	97170000	106140000	94825000	6.6	6
344	YDR062W	YDR062W	LCB2	63.11	2	2	0	14.128				1								8.05	0.217	561	-0.16738	29	4672	0.199432	0.0142602495543672	2.10099	1.07107	0.872982		1.97889	0.98469	0.725567		0.942014	-0.0861803	0.102897		4.6	2	2	By MS/MS	20928000	3960300	6980400	9986900	3	1
345	YDR064W	YDR064W	RPS13	17.029	11	11	0	96.973		1	1									11.24	0.776	151	-0.294702	0	200047	0.594598	0.006622516556291391	1.08575	0.11869	0.878956		1.14764	0.198666	1.30394	1	1.04142	0.0585477	0.832251		45.7	8	8	By MS/MS	1511000000	555820000	479250000	475960000	39.7	7
347	YDR071C	YDR071C	PAA1	21.947	13	13	0	121.35												5.71	0.244	191	-0.257068	47	36878	0.821015	0.0	0.79094	-0.33836	0.0947974		0.948712	-0.0759577	0.0263398		1.1675	0.223427	0.267006		5.2	1	1	By MS/MS	0	0	0	0	19.4	3
348	YDR074W	YDR074W	TPS2	102.98	14	14	0	25.553												8.19	0.236	896	-0.516406	0	8149	0.102141	0.07700892857142858	1.87561	0.90736			1.04073	0.0576018			0.69128	-0.532658			0.9	1	1	By MS/MS	0	0	0	0	0	0
349	YDR083W	YDR083W	RRP8	45.985	2	2	0	5.0222		1										10.21	0.192	392	-0.876531	81	950	0.252881	0.27040816326530615	1.07708	0.10712			1.12782	0.173531			1.0637	0.0890913			0	0	0		0	0	0	0	0	0
350	YDR086C	YDR086C	SSS1	8.9435	2	2	0	8.4143				1								10.26	0.441	80	0.00875	0	33370	1.66507	0.1625	NaN	NaN			NaN	NaN			NaN	NaN			0	0	0		0	0	0	0	0	0
351	YDR087C	YDR087C	RRP1	33.202	3	3	0	7.1086		1										5.03	0.157	278	-0.795324	51	1286	0.218608	0.1474820143884892	NaN	NaN			NaN	NaN			NaN	NaN			0	0	0		0	0	0	0	0	0
352	YDR091C	YDR091C	RLI1	68.34	28	28	0	132.39		1	1									8.82	0.369	608	-0.197369	38	10832	0.365022	0.014802631578947368	1.00219	0.00315325	0.0226827		1.12613	0.17137	2.80831	1	1.11344	0.155019	1.11067		24.3	12	12	By MS/MS	484810000	170340000	143670000	170810000	20.6	10
354	YDR097C	YDR097C	MSH6	140.08	4	4	0	6.4795		1										5.63	0.152	1242	-0.540258	31	809	0.0620967	0.23349436392914655	0.682579	-0.550933	0.784231		0.76066	-0.394676	0.639064		1.0266	0.0378725	0.114345		2	2	2	By MS/MS	11009000	3869900	3586700	3552300	0.9	1
355	YDR098C	YDR098C	GRX3	32.481	5	3	0	15.023		1	1									4.37	0.177	285	-0.471579	226	6263	0.321877	0.18	1.31442	0.39443			1.06709	0.093679			0.94824	-0.0766759			8.1	2	1	By MS/MS	0	0	0	0	8.1	2
356	YDR099W	YDR099W	BMH2	31.061	22	6	0	50.897		1				1						4.65	0.385	273	-0.792308	Stable	29026	1.18917	0.24175824175824176	0.943352	-0.0841317	0.0683947		0.946254	-0.0797013	0.060829		1.00087	0.00124772	0.00906741		28.9	6	1	By MS/MS	21668000	6086200	7562600	8019000	23.8	5
357	YDR101C	YDR101C	ARX1	65.212	16	16	0	171.15		1	1									7.17	0.238	593	-0.23086	96	7363	0.13348	0.047217537942664416	1.01328	0.0190398	0.0450801		0.993296	-0.0097044	0.019402		0.969256	-0.0450497	0.110755		9.1	4	4	By MS/MS	191990000	74664000	56258000	61069000	9.1	4
358	YDR117C	YDR117C	TMA64	63.991	3	3	0	7.4313			1									9.65	0.176	565	-0.418053	Stable	1496	0.130893	0.04070796460176991	1.16155	0.216053	0.575763		1.23114	0.299997	0.841446		1.21002	0.275034	0.545643		1.6	1	1	By MS/MS	13523000	4285300	5412900	3824500	1.6	1
359	YDR120C	YDR120C	TRM1	64.052	7	7	0	11.351	1	1										9.79	0.155	570	-0.535965	29	3724	0.292269	0.1456140350877193	NaN	NaN			NaN	NaN			NaN	NaN			0	0	0		0	0	0	0	0	0
360	YDR127W	YDR127W	ARO1	174.75	85	85	0	323.31												6.23	0.217	1588	-0.1216	60	26152	0.145025	0.018261964735516372	1.04929	0.0694115	2.56631	1	0.904322	-0.145092	2.17459	1	0.870739	-0.199687	3.37584	1	52.5	70	70	By MS/MS	9713200000	3443400000	3194700000	3075100000	52.5	68
361	YDR129C	YDR129C	SAC6	71.772	24	24	0	164.42						1						5.22	0.234	642	-0.280841	96	21843	0.341811	0.10124610591900311	0.943247	-0.0842932	1.09065		0.954966	-0.0664792	1.44506	1	1.06024	0.0843945	0.749625		34	15	15	By MS/MS	1200700000	442140000	409550000	349030000	27.1	13
363	YDR135C	YDR135C	YCF1	171.12	8	8	0	57.491					1							8.49	0.149	1515	0.064158	56	1702	0.0486505	0.017161716171617162	1.06909	0.0963867	0.318625		0.944152	-0.0829083	0.114117		0.996103	-0.00563349	0.0405534		2.9	3	3	By MS/MS	47615000	15567000	16109000	15940000	2.8	3
364	YDR141C	YDR141C	DOP1	194.69	5	5	0	12.882			1		1		1	1				5.49	0.127	1698	-0.06702	23	875	0.0544217	0.01707891637220259	0.940983	-0.0877589	0.682324		1.12067	0.164364	0.663872		1.23953	0.309794	1.03784		2.9	4	4	By MS/MS	167100000	56831000	53449000	56816000	1.6	3
365	YDR148C	YDR148C	KGD2	50.43	5	5	0	36.478	1											9.62	0.24	463	-0.379482	51	10212	0.21017	0.36069114470842334	0.694198	-0.526581	1.49818	1	0.86431	-0.210379	0.428724		1.2503	0.322273	0.640766		0	0	0		0	0	0	0	0	0
366	YDR150W	YDR150W	NUM1	313.03	11	11	0	36.397				1								5.18	0.163	2748	-0.705604	0	1914	0.048282	0.1524745269286754	1.29228	0.369924	1.74389	1	1.20474	0.268726	1.34303	1	0.982196	-0.0259171	0.16009		9.2	4	4	By MS/MS	352990000	106320000	133630000	113030000	8.3	2
368	YDR155C	YDR155C	CPR1	17.39	12	11	0	267.07	1	1										7.51	0.614	162	-0.23642	Stable	342835	0	0.043209876543209874	5.92116	2.56588	2.49906	1	5.03116	2.33089	2.3724	1	0.892679	-0.163787	0.912329		34	5	5	By MS/MS	666190000	44654000	343610000	277920000	38.9	6
369	YDR158W	YDR158W	HOM2	39.543	31	31	0	293.31		1				1						6.7	0.431	365	-0.043562	105	110636	0	0.0547945205479452	1.0666	0.0930135	0.189417		1.15079	0.202619	1.26723		1.1661	0.221696	0.283215		3	1	1	By MS/MS	56920000	20879000	19072000	16968000	3	1
370	YDR161W	YDR161W	ACL4	42.942	2	2	0	9.244		1										4.1	0.122	387	-0.268734	107	977	0	0.06976744186046512	1.49783	0.582877	0.310469		1.50165	0.586553	0.417768		0.952187	-0.0706837	0.0721851		0	0	0		0	0	0	0	1.8	1
371	YDR165W	YDR165W	TRM82	50.487	9	9	0	52.563		1	1									6.7	0.192	444	-0.435586	26	2940	0.206159	0.08783783783783784	1.30303	0.38187	0.301415		1.50722	0.591888	0.53567		1.23689	0.306715	0.7757		6.5	2	2	By MS/MS	52460000	15608000	17536000	19315000	6.5	2
372	YDR168W	YDR168W	CDC37	58.384	11	11	0	50.099												4.78	0.201	506	-0.751383	454	6135	0.58834	0.20553359683794467	NaN	NaN			NaN	NaN			NaN	NaN			0	0	0		0	0	0	0	0	0
373	YDR170C	YDR170C	SEC7	226.88	30	30	0	89.408			1		1		1	1	1			4.51	0.193	2009	-0.422698	65	1734	0.0734049	0.2269785963165754	0.911795	-0.133218	1.00308		0.918912	-0.122002	0.793118		1.024	0.0342187	0.690481		10.2	19	19	By MS/MS	367020000	132000000	127920000	107110000	12	21
374	YDR171W	YDR171W	HSP42	42.816	11	11	0	67.336			1									4.84	0.182	375	-1.12667	72	5845	0.130989	0.656	NaN	NaN			NaN	NaN			NaN	NaN			0	0	0		0	0	0	0	0	0
375	YDR172W	YDR172W	SUP35	76.55	27	27	0	285.96			1									7	0.315	685	-0.797226	0	16720	0.323255	0.3781021897810219	1.03555	0.0504035	0.512867		1.01844	0.0263615	0.178112		1.00914	0.0131277	2.3858	1	33.9	23	23	By MS/MS	3370700000	1162000000	1129100000	1079700000	32.1	22
376	YDR174W	YDR174W	HMO1	27.544	7	7	0	31.601		1	1									9.29	0.314	246	-0.928862	Stable	12201	0.653043	0.483739837398374	1.3897	0.474769	1.2701		1.40718	0.492806	2.55431	1	1.02743	0.0390444	0.0679178		4.9	1	1	By MS/MS	20104000	4875500	8163400	7065100	4.9	1
377	YDR177W	YDR177W	UBC1	24.178	7	7	0	13.159		1	1									4.97	0.158	215	-0.461395	45	7422	0.33819	0.13488372093023257	NaN	NaN			NaN	NaN			NaN	NaN			0	0	0		0	0	0	0	0	0
378	YDR188W	YDR188W	CCT6	59.923	16	16	0	219.2			1									5.65	0.177	546	-0.167582	0	11198	0.430419	0.007326007326007326	0.892737	-0.163693	0.997363		0.947354	-0.0780243	0.6147		1.05409	0.0759995	0.602315		27.3	10	10	By MS/MS	614090000	257030000	178910000	178150000	20.9	8
379	YDR189W	YDR189W	SLY1	74.678	3	3	0	21.934			1	1			1		1			4.94	0.188	666	-0.331081	32	2850	0.159624	0.08108108108108109	1.21971	0.286543	1.39776	1	1.1097	0.150172	1.15878		0.923752	-0.114422	0.684587		3.3	2	2	By MS/MS	60988000	17668000	21186000	22134000	2.3	1
380	YDR190C	YDR190C	RVB1	50.452	14	14	0	98.041		1										5.7	0.19	463	-0.123758	Stable	14374	0.403297	0.06263498920086392	0.974472	-0.0373075	0.180547		0.997042	-0.00427339	0.0182708		1.04286	0.0605436	1.21506		34.8	11	11	By MS/MS	353420000	135160000	103060000	115190000	27	9
381	YDR194C	YDR194C	MSS116	76.268	10	10	0	16.208	1											9.69	0.205	664	-0.600452	162	2366	0.0873695	0.15963855421686746	1.4737	0.559445	3.43067	1	1.36202	0.445744	1.25105		1.00831	0.0119438	0.0302792		3.3	2	2	By MS/MS	56706000	13367000	22462000	20877000	4.5	3
382	YDR211W	YDR211W	GCD6	81.16	10	10	0	19.11			1									4.48	0.198	712	-0.398736	Stable	3373	0.184317	0.09410112359550561	0.96394	-0.052985	0.330285		1.01053	0.0151079	0.112661		1.10799	0.147944	1.88691	1	6.7	5	5	By MS/MS	114710000	37346000	36234000	41128000	8.7	6
383	YDR212W	YDR212W	TCP1	60.48	26	26	0	110.69			1			1						6.45	0.244	559	-0.035063	0	8663	0.395819	0.02146690518783542	0.9089	-0.137807	1.14749		0.902176	-0.148519	0.596021		1.0105	0.0150651	0.0923964		24.2	13	13	By MS/MS	750500000	307200000	207790000	235510000	23.3	12
384	YDR214W	YDR214W	AHA1	39.435	9	9	0	33.999												7.52	0.17	350	-0.5	34	14054	0.301714	0.16857142857142857	0.943246	-0.0842945	0.17859		1.15957	0.213594	1.45548	1	1.21358	0.27927	1.07856		15.1	4	4	By MS/MS	219340000	78278000	56494000	84566000	17.7	6
385	YDR226W	YDR226W	ADK1	24.254	17	17	0	250.38	1		1									6.37	0.532	222	-0.425225	217	73007	2.15571	0.25225225225225223	NaN	NaN			NaN	NaN			NaN	NaN			0	0	0		0	0	0	0	0	0
386	YDR232W	YDR232W	HEM1	59.362	6	6	0	29.22	1											7.52	0.213	548	-0.193066	0	1325	0.13657	0.04562043795620438	0.700717	-0.513096	0.172246		0.754355	-0.406684	0.181014		1.1516	0.203643	0.397787		1.8	1	1	By MS/MS	25669000	6505800	11069000	8093600	1.3	1
387	YDR233C	YDR233C	RTN1	32.916	13	13	0	55.822				1			1					9.64	0.398	295	-0.164746	Stable	47778	1.71776	0.2542372881355932	0.883938	-0.177983	1.64838	1	0.859083	-0.219131	2.14754	1	1.03767	0.0533445	0.728782		34.2	8	8	By MS/MS	675320000	271410000	204090000	199830000	31.9	8
388	YDR234W	YDR234W	LYS4	75.15	17	17	0	57.955	1											7.36	0.2	693	-0.210678	40	11833	0.0902123	0.03751803751803752	1.15681	0.210146	0.545734		1.20431	0.268202	0.403428		1.08981	0.124072	0.267968		5.5	3	3	By MS/MS	222960000	79021000	68348000	75592000	2.7	2
389	YDR238C	YDR238C	SEC26	109.02	23	23	0	126.66							1		1			5.42	0.218	973	-0.110997	0	7994	0.144944	0.03597122302158273	0.862421	-0.213536	1.58954	1	0.910242	-0.135678	2.47828	1	1.05069	0.0713371	1.03023		16.8	15	15	By MS/MS	1056200000	405810000	332840000	317500000	15.4	14
390	YDR258C	YDR258C	HSP78	91.335	27	27	0	115.42	1											8.13	0.207	811	-0.405302	57	7950	0.0828671	0.0468557336621455	0.704684	-0.504951	0.883377		1.15737	0.210848	0.586002		1.50907	0.593661	1.1948		2.1	2	2	By MS/MS	22781000	6959800	7622900	8198400	3.6	3
392	YDR272W	YDR272W	GLO2	31.326	12	12	0	43.628												6.13	0.154	274	-0.658394	298	3832	0.173224	0.058394160583941604	NaN	NaN			NaN	NaN			NaN	NaN			0	0	0		0	0	0	0	0	0
393	YDR280W	YDR280W	RRP45	33.962	3	3	0	5.338		1										4.83	0.136	305	-0.124262	0	1382	0.15706	0.003278688524590164	NaN	NaN			NaN	NaN			NaN	NaN			0	0	0		0	0	0	0	0	0
394	YDR292C	YDR292C	SRP101	69.277	3	3	0.0025157	2.4481				1								7.17	0.149	621	-0.482931	49	1808	0.114402	0.1996779388083736	0.674718	-0.567643			0.506303	-0.981926			0.75915	-0.397543			1.4	1	1	By MS/MS	0	0	0	0	0	0
395	YDR293C	YDR293C	SSD1	139.95	8	8	0	21.27		1										7.67	0.186	1250	-0.70192	18	314	0.0668744	0.4024	1.09146	0.126258	0.333712		0.980438	-0.0285022	0.149826		0.959215	-0.0600735	0.521446		1.8	3	3	By MS/MS	98011000	3395300	3169600	91446000	2.7	4
396	YDR294C	YDR294C	DPL1	65.565	4	4	0	5.6893				1								8.04	0.161	589	-0.106791	32	5635	0.115109	0.027164685908319185	NaN	NaN			NaN	NaN			NaN	NaN			1.5	1	1	By MS/MS	3450100	0	3450100	0	0	0
397	YDR298C	YDR298C	ATP5	22.814	4	4	0	10.89	1											10.37	0.232	212	-0.093868	Stable	19320	0.40073	0.0	NaN	NaN			NaN	NaN			NaN	NaN			0	0	0		0	0	0	0	0	0
398	YDR299W	YDR299W	BFR2	61.202	6	6	0	17.072		1										4.51	0.206	534	-1.03352	20	4494	0.0238834	0.46629213483146065	1.53313	0.616477	2.29106	1	1.48736	0.572756	1.69852	1	0.983142	-0.0245283	0.128983		6.2	3	3	By MS/MS	114360000	52686000	28376000	33301000	10.3	5
399	YDR300C	YDR300C	PRO1	47.162	6	6	0	9.977												6.75	0.198	428	-0.222663	Stable	2786	0.181303	0.02570093457943925	0.96071	-0.0578278	0.290651		1.00162	0.00232811	0.0178405		1.1292	0.175304	0.646676		4.2	1	1	By matching	23783000	9120900	7741200	6920700	4.2	1
400	YDR304C	YDR304C	CPR5	25.326	9	9	0	72.267				1								5.4	0.261	225	-0.282667	0	17076	0.784323	0.14666666666666667	NaN	NaN			NaN	NaN			NaN	NaN			0	0	0		0	0	0	0	0	0
401	YDR320C	YDR320C	SWA2	75.019	2	2	0	14.979			1	1					1			5	0.151	668	-0.71018	22	524	0.0174292	0.4296407185628742	2.71626	1.44162	1.04899		2.1649	1.1143	0.720198		0.850513	-0.233595	0.214743		3.7	2	2	By MS/MS	31494000	5089500	10826000	15579000	1.9	1
402	YDR321W	YDR321W	ASP1	41.395	11	11	0	78.563												5.16	0.221	381	-0.067192	0	8097	0.28182	0.0	0.991544	-0.0122514	0.0154214		0.776086	-0.365712	0.714149		0.836126	-0.258208	0.439946		5.2	2	2	By MS/MS	37391000	13528000	11566000	12297000	5.2	2
403	YDR324C	YDR324C	UTP4	87.8	6	6	0	20.066		1										6.52	0.169	776	-0.402835	46	1670	0	0.06958762886597938	1.09309	0.12841	0.349371		0.827722	-0.272782	1.11383		0.791605	-0.337147	1.34613	1	2.2	1	1	By matching	23620000	8954400	8985700	5680100	2.2	1
404	YDR325W	YDR325W	YCG1	117.85	3	3	0.0024907	2.3883		1										4.61	0.132	1035	-0.305314	23	399	0.0385665	0.18840579710144928	NaN	NaN			NaN	NaN			NaN	NaN			0	0	0		0	0	0	0	0	0
405	YDR328C	YDR328C	SKP1	22.33	7	7	0	50.228		1										4.19	0.193	194	-0.947423	0	15611	0.41255	0.4020618556701031	NaN	NaN			NaN	NaN			NaN	NaN			0	0	0		0	0	0	0	0	0
406	YDR335W	YDR335W	MSN5	142.12	5	5	0	6.866		1										5.07	0.154	1224	-0.180229	Stable	625	0.0354805	0.032679738562091505	1.43498	0.521027	2.5671	1	1.43417	0.520217	1.46596	1	1.0289	0.0411025	0.249127		2.2	2	2	By MS/MS	5896600	1966700	2297000	1632900	2.2	2
407	YDR341C	YDR341C		69.524	50	49	0	323.31												6.77	0.285	607	-0.318946	0	23336	0.635017	0.016474464579901153	2.34153	1.22745	3.27988	1	2.16031	1.11124	2.28705	1	0.934842	-0.0972057	0.526687		7.9	5	5	By MS/MS	384250000	92606000	162550000	129090000	9.2	6
408	YDR342C;YDR343C;YHR092C	YDR342C;YDR343C	HXT7;HXT6	62.734	8	6	0	74.806						1						7.7	0.519	570	0.362456	81	3101	0.35365	0.028070175438596492	NaN	NaN			NaN	NaN			NaN	NaN			0	0	0		0	0	0	0	1.2	1
409	YDR345C	YDR345C	HXT3	62.557	8	6	0	37.795						1						7.01	0.494	567	0.318695	Stable	6046	0.715417	0.06701940035273368	0.982906	-0.024875	0.0326435		0.88541	-0.175583	0.478073		0.871324	-0.198718	0.285413		2.1	1	1	By MS/MS	179450000	80620000	48473000	50356000	3.4	2
410	YDR346C	YDR346C	SVF1	54.367	12	12	0	61.906		1										4.26	0.254	481	-0.635343	55	7699	0.355557	0.21621621621621623	0.958727	-0.0608074	0.0908213		1.07106	0.0990327	0.211642		1.09447	0.130228	1.04328		0	0	0		0	0	0	0	6.7	2
411	YDR353W;YHR106W	YDR353W	TRR1	34.238	16	16	0	265	1		1									5.8	0.315	319	-0.158307	0	56179	0.599183	0.0219435736677116	0.4647	-1.10563			0.51256	-0.964207			1.02487	0.0354418	0.0977228		3.8	1	1	By MS/MS	73017000	48998000	11253000	12767000	0	0
412	YDR354W	YDR354W	TRP4	41.374	11	11	0	23.694		1	1									6.65	0.142	380	-0.045	24	4154	0.113987	0.0	1.14244	0.192121	0.295439		0.933907	-0.0986498	0.541175		0.794966	-0.331035	0.590897		2.4	1	1	By matching	11664000	4195800	4395500	3073000	2.4	1
413	YDR361C	YDR361C	BCP1	32.661	8	8	0	43.023		1										4.53	0.212	283	-0.692933	169	2609	0.316153	0.18374558303886926	1.17053	0.227164	1.03378		0.983934	-0.0233663	0.115145		0.832687	-0.264153	1.09743		3.5	1	1	By MS/MS	61673000	23812000	19855000	18006000	3.5	1
415	YDR365C	YDR365C	ESF1	72.409	3	3	0	4.5826		1										4.99	0.229	628	-1.29984	2	1096	0.140232	0.6640127388535032	1.09626	0.132585	0.606416		1.66817	0.738263	1.24416		1.40515	0.490724	1.18319		4.3	2	2	By MS/MS	130670000	41617000	33046000	56002000	3.7	2
417	YDR368W	YDR368W	YPR1	34.755	19	18	0	115.91		1										7.13	0.26	312	-0.185897	74	11653	0.384972	0.003205128205128205	NaN	NaN			NaN	NaN			NaN	NaN			0	0	0		0	0	0	0	0	0
418	YDR372C	YDR372C	VPS74	39.286	2	2	0.00066934	3.3973		1	1				1					4.85	0.183	345	-0.330725	127	3247	0.196594	0.10434782608695652	NaN	NaN			NaN	NaN			NaN	NaN			0	0	0		0	0	0	0	0	0
420	YDR378C	YDR378C	LSM6	9.3975	5	5	0	17.354		1										5.85	0.126	86	-0.152326	0	11701	0.326173	0.03488372093023256	0.824402	-0.27858			0.935629	-0.0959919			1.1109	0.151729			0	0	0		0	0	0	0	0	0
421	YDR380W	YDR380W	ARO10	71.384	29	29	0	155.72			1									6.51	0.16	635	-0.215905	30	1356	0.51856	0.012598425196850394	0.944018	-0.0831143	0.531425		0.912123	-0.132699	0.472982		0.969531	-0.0446412	0.116206		12.9	8	8	By MS/MS	419770000	153390000	144140000	122240000	14	9
422	YDR381W	YDR381W	YRA1	24.955	10	10	0	50.234		1										11.9	0.282	226	-0.951327	0	38972	0.732814	0.7477876106194691	0.926901	-0.109513	0.826391		1.00063	0.000904324	0.00532092		1.00044	0.000640825	0.00225923		20.8	5	5	By MS/MS	151130000	57569000	44659000	48903000	10.6	3
423	YDR382W	YDR382W	RPP2B	11.05	9	9	0	230.85			1		1							3.89	0.762	110	-0.131818	Stable	447865	8.22416	0.2818181818181818	NaN	NaN			NaN	NaN			NaN	NaN			10	1	1	By MS/MS	0	0	0	0	0	0
424	YDR384C	YDR384C	ATO3	30.028	2	2	0	15.049						1						4.42	0.127	275	0.365455	36	2105	0.11607	0.07272727272727272	NaN	NaN			NaN	NaN			NaN	NaN			0	0	0		0	0	0	0	0	0
425	YOR133W;YDR385W	YOR133W;YDR385W	EFT2;EFT1	93.288	68	68	0	323.31			1									6.25	0.804	842	-0.178385	155	217703	2.08183	0.029691211401425176	0.885556	-0.175344	3.21413	1	0.884011	-0.177864	2.49924	1	0.988835	-0.0161978	0.281984		77.2	61	61	By MS/MS	78441000000	30691000000	24827000000	22923000000	74.9	58
426	YDR388W	YDR388W	RVS167	52.774	5	5	0	41.405			1									5.89	0.177	482	-0.479876	41	14043	0.229061	0.23858921161825727	1.13844	0.187055	1.06484		1.17731	0.235494	0.773767		1.05924	0.0830305	0.230531		5.6	2	2	By MS/MS	52302000	18244000	13422000	20636000	9.8	3
428	YDR394W	YDR394W	RPT3	47.893	12	11	0	90.112		1	1									5.27	0.209	428	-0.291589	0	8778	0.341582	0.03271028037383177	0.922583	-0.116249	0.374251		1.00951	0.0136579	0.0525472		1.09621	0.13253	0.879109		24.8	8	7	By MS/MS	318640000	118520000	94581000	105540000	22.4	7
429	YDR395W	YDR395W	SXM1	108.4	15	15	0	159.38		1	1									4.44	0.196	944	0.011017	196	2318	0.137066	0.01059322033898305	0.938748	-0.0911897	0.760284		0.904184	-0.145312	1.40846	1	0.990877	-0.0132216	0.0944958		9.7	8	8	By MS/MS	459670000	169490000	131670000	158510000	11.7	10
430	YDR398W	YDR398W	UTP5	72.001	4	4	0	20.149		1										4.66	0.167	643	-0.424261	0	757	0.141576	0.19906687402799378	0.611743	-0.709002	0.48923		1.00415	0.00597206	0.00195155		1.44558	0.531644	0.333002		2.5	2	2	By MS/MS	20887000	10102000	5660500	5124300	2.5	2
431	YDR399W	YDR399W	HPT1	25.19	11	11	0	37.741		1	1									5.48	0.286	221	-0.417647	Stable	14469	0.506808	0.1085972850678733	NaN	NaN			NaN	NaN			NaN	NaN			0	0	0		0	0	0	0	0	0
432	YDR404C	YDR404C	RPB7	19.058	2	2	0.00070572	4.2863		1										7.83	0.152	171	-0.009357	35	2962	0.170846	0.0	NaN	NaN			NaN	NaN			NaN	NaN			0	0	0		0	0	0	0	0	0
433	YDR408C	YDR408C	ADE8	23.54	3	3	0.00071531	4.48		1										6.4	0.119	214	-0.106542	346	6993	0.139798	0.0	0.913954	-0.129806	0.961514		0.879745	-0.184843	1.96652	1	1.00506	0.00728509	0.0562243		3.3	1	1	By MS/MS	143440000	55123000	45973000	42342000	3.3	1
435	YEL054C;YDR418W	YEL054C;YDR418W	RPL12B;RPL12A	17.822	10	10	0	280.21			1									10.2	0.605	165	-0.336364	10	248153	4.95991	0.11515151515151516	0.944265	-0.0827357	1.22326		1.03017	0.0428776	0.813034		1.08415	0.116568	1.99685	1	64.8	10	10	By MS/MS	3328200000	1233000000	980950000	1114300000	63.6	9
436	YDR427W	YDR427W	RPN9	45.782	9	9	0	36.551		1	1									5.56	0.218	393	-0.303054	116	8359	0.210691	0.01272264631043257	1.0398	0.056309	0.284471		1.18331	0.242833	1.31521	1	1.20447	0.268394	1.57473	1	4.3	2	2	By MS/MS	65281000	21754000	19424000	24103000	4.3	2
437	YDR429C	YDR429C	TIF35	30.501	11	11	0	262.44												6.78	0.249	274	-0.683212	0	11028	0.749374	0.3795620437956204	1.25685	0.329807	2.02279	1	1.21751	0.283938	3.21653	1	1.01643	0.0235146	0.100989		29.6	6	6	By MS/MS	623560000	204140000	198020000	221400000	33.2	6
439	YDR432W	YDR432W	NPL3	45.407	13	13	0	235.86		1										5.35	0.359	414	-1.09541	0	16003	0.410252	0.6690821256038647	1.56542	0.64655	2.09392	1	1.42395	0.509902	1.89851	1	0.990873	-0.0132285	0.116506		10.1	4	4	By MS/MS	303010000	79803000	122350000	100850000	13	5
440	YML016C;YDR436W	YML016C;YDR436W	PPZ2;PPZ1	77.49	3	3	0	9.0621		1				1						8.28	0.164	692	-0.828324	50	433	0.100428	0.5520231213872833	1.1072	0.146916	0.55067		0.938622	-0.0913832	0.251387		0.952373	-0.0704011	0.490634		1.6	1	1	By MS/MS	25412000	11161000	7347300	6904200	1.4	1
442	YML024W;YDR447C	YML024W;YDR447C	RPS17B;RPS17A	15.788	12	12	0	323.31			1									11.28	0.81	136	-0.7375	Stable	501070	1.75207	0.04411764705882353	1.03037	0.0431639	0.138398		1.11696	0.159579	0.767007		1.07193	0.100211	0.572264		54.4	7	7	By MS/MS	1582800000	656700000	485020000	441120000	54.4	7
443	YML026C;YDR450W	YML026C;YDR450W	RPS18A;RPS18B	17.037	17	17	0	323.31			1									11.06	0.733	146	-0.70137	321	579433	1.94163	0.06164383561643835	1.10174	0.139783	1.12872		1.15279	0.205128	1.42493	1	1.0417	0.0589395	0.439222		74.7	12	12	By MS/MS	4009000000	1445200000	1304100000	1259700000	74.7	12
444	YDR453C	YDR453C	TSA2	21.615	3	2	0.00068871	3.7816												7.34	0.273	196	-0.104592	149	2067	0.200236	0.0	NaN	NaN			NaN	NaN			NaN	NaN			4.1	1	0	By matching	0	0	0	0	4.1	1
445	YDR454C	YDR454C	GUK1	20.637	14	14	0	155.71		1	1									7.31	0.314	187	-0.392513	Stable	56819	1.24879	0.06417112299465241	7.40141	2.8878	4.1956	1	6.37471	2.67236	5.62795	1	0.913377	-0.130717	0.760953		30.5	4	4	By MS/MS	254660000	20461000	121940000	112260000	36.9	6
446	YDR457W;REV__YNL051W	YDR457W	TOM1	374.18	44	44	0	151.41		1										4.92	0.155	3268	-0.296695	46	510	0.00867691	0.12576499388004897	0.997585	-0.00348786	0.0228759		1.08879	0.122727	0.907067		1.1459	0.196476	0.957534		8	25	25	By MS/MS	238290000	74858000	86871000	76563000	8	23
447	YDR477W	YDR477W	SNF1	72.045	3	3	0	9.1687		1			1							6.65	0.188	633	-0.568878	34	2425	0.059816	0.24960505529225907	0.853293	-0.228887	0.791394		0.92057	-0.1194	1.02582		0.965941	-0.049993	0.164775		2.2	1	1	By MS/MS	21925000	6985500	7938800	7000500	3.3	2
448	YDR481C	YDR481C	PHO8	63.003	2	2	0.0042735	2.2274					1							5.39	0.159	566	-0.40424	3	5550	0.11248	0.10954063604240283	NaN	NaN			NaN	NaN			NaN	NaN			0	0	0		0	0	0	0	0	0
449	YDR483W	YDR483W	KRE2	51.386	8	8	0	14.702					1		1					5.17	0.279	442	-0.574434	2	3856	0.688433	0.07013574660633484	NaN	NaN			NaN	NaN			NaN	NaN			0	0	0		0	0	0	0	0	0
450	YDR487C	YDR487C	RIB3	22.567	15	15	0	156.17	1		1									5.61	0.198	208	-0.229327	20	18590	0.403726	0.009615384615384616	1.1078	0.147697			1.248	0.319622			1.19155	0.252845			0	0	0		0	0	0	0	3.4	1
451	YDR496C	YDR496C	PUF6	75.105	15	15	0	23.826		1										6.88	0.247	656	-0.593445	0	2350	0.296535	0.18445121951219512	1.19932	0.262213	1.4334	1	1.24769	0.319258	1.01641		1.01848	0.0264175	0.0647324		8.1	6	6	By MS/MS	228150000	67015000	73367000	87769000	11.3	8
452	YDR497C	YDR497C	ITR1	63.569	5	5	0	7.8653					1	1						6.51	0.195	584	0.379795	59	9344	0.060841	0.0839041095890411	0.834578	-0.260882	1.61956	1	0.684208	-0.547494	1.09901		0.806519	-0.31022	0.599697		1.2	1	1	By MS/MS	7626500	2941600	2015300	2669600	1.2	1
454	YDR500C	YDR500C	RPL37B	9.8682	11	4	0	67.847			1									12.32	0.711	88	-1.17727	53	20734	0.35867	0.7386363636363636	NaN	NaN			NaN	NaN			NaN	NaN			18.2	2	0	By matching	0	0	0	0	18.2	2
455	YDR502C	YDR502C	SAM2	42.255	28	14	0	315.54			1									5.06	0.498	384	-0.305208	0	65423	0.661538	0.028645833333333332	0.17672	-2.50046			0.0982894	-3.34682			0.560099	-0.836247			16.4	5	0	By matching	0	0	0	0	20.6	7
456	YDR507C	YDR507C	GIN4	129.86	2	2	0.0025592	2.6661		1										10	0.158	1142	-0.796147	0	477	0.0743125	0.39316987740805603	0.824766	-0.277943	0.18469		0.736816	-0.440624	0.203956		0.936407	-0.0947925	0.170994		0.9	1	1	By MS/MS	7583000	1713900	2738700	3130400	0	0
457	YDR508C	YDR508C	GNP1	73.597	4	4	0	9.9039				1	1	1						7.67	0.196	663	0.110709	0	1284	0.194846	0.20361990950226244	0.977387	-0.0329982	0.108973		0.968682	-0.0459043	0.141586		1.03843	0.0544038	0.598305		2.3	1	1	By MS/MS	23882000	8804100	7487600	7589800	2.3	1
458	YDR510W	YDR510W	SMT3	11.597	4	4	0	18.133		1										4.76	0.306	101	-0.848515	7	24487	1.48222	0.5148514851485149	2.49135	1.31693	1.77549	1	2.39499	1.26002	3.1425	1	0.976707	-0.0340029	0.0694184		6.9	1	1	By MS/MS	51224000	9578000	21298000	20348000	17.8	2
459	YDR513W	YDR513W	GRX2	15.861	6	6	0	28.372	1	1	1									7.34	0.212	143	0.024476	Stable	20955	0.451113	0.0	NaN	NaN			NaN	NaN			NaN	NaN			0	0	0		0	0	0	0	0	0
460	YDR516C	YDR516C	EMI2	55.92	14	13	0	43.216			1									6.22	0.178	500	-0.2314	31	6149	0.0994711	0.01	NaN	NaN			NaN	NaN			NaN	NaN			0	0	0		0	0	0	0	0	0
461	YDR518W	YDR518W	EUG1	58.981	5	5	0	6.2118				1								4.63	0.2	517	-0.17118	0	2403	0.221971	0.030947775628626693	0.18109	-2.46522			0.258511	-1.9517			1.4994	0.584385			0	0	0		0	0	0	0	0	0
462	YDR531W	YDR531W	CAB1	40.903	2	2	0.0006812	3.5991		1										6.35	0.142	367	-0.253406	0	1013	0.176647	0.0326975476839237	NaN	NaN			NaN	NaN			NaN	NaN			0	0	0		0	0	0	0	0	0
463	YDR533C	YDR533C	HSP31	25.67	16	16	0	145.88												5.2	0.236	237	-0.261603	Stable	19543	0.189373	0.0	NaN	NaN			NaN	NaN			NaN	NaN			0	0	0		0	0	0	0	0	0
464	YEL002C	YEL002C	WBP1	49.391	6	6	0	18.499		1		1								5.76	0.174	430	-0.331861	0	7872	0.532259	0.0	1.36806	0.452136	2.14788	1	1.19643	0.258739	1.12544		0.88449	-0.177082	0.808202		2.6	1	1	By MS/MS	25450000	8762400	8870000	7817500	7.2	3
466	YEL013W	YEL013W	VAC8	63.207	7	7	0	23.283		1	1		1							4.86	0.186	578	-0.11782	103	8548	0.311639	0.07093425605536333	0.664097	-0.590534	0.538486		0.82612	-0.275577	0.183922		1.27461	0.350058	0.407315		5.5	3	3	By MS/MS	85883000	18275000	12225000	55382000	6.9	4
467	YEL020W-A	YEL020W-A	TIM9	10.202	2	2	0.00071225	4.4096	1											8.17	0.219	87	-0.848276	0	34592	0	0.022988505747126436	NaN	NaN			NaN	NaN			NaN	NaN			0	0	0		0	0	0	0	0	0
468	YEL022W	YEL022W	GEA2	165.67	8	7	0	16.128			1				1					4.88	0.154	1459	-0.232351	16	789	0.0456093	0.0726525017135024	1.12054	0.164192	0.589195		1.13393	0.181327	1.26826		1.05574	0.0782489	0.294084		2.1	3	3	By MS/MS	30099000	8380000	12315000	9403500	3.4	5
469	YEL026W	YEL026W	SNU13	13.569	5	5	0	241.72		1	1									7.9	0.635	126	0.234127	0	24069	1.92174	0.0	0.920557	-0.119421	0.563916		0.904385	-0.144991	1.35349	1	0.960085	-0.0587665	0.398336		38.9	4	4	By MS/MS	210980000	81580000	67644000	61760000	42.9	3
471	YEL031W	YEL031W	SPF1	135.27	30	30	0	157.75				1		1						6.56	0.257	1215	0.010124	Stable	6952	0.0643686	0.03868312757201646	1.20668	0.271038	1.28063		1.18744	0.247858	1.38765	1	0.974041	-0.0379454	0.301519		10.5	10	10	By MS/MS	288930000	82485000	110090000	96352000	9.1	9
472	YEL032W	YEL032W	MCM3	107.52	6	6	0	30.415		1										5.19	0.184	971	-0.473223	31	1007	0.193751	0.2698249227600412	1.10827	0.148306	0.828463		1.06117	0.0856538	0.459622		0.98778	-0.0177385	0.0861009		4.6	4	4	By MS/MS	224360000	80388000	76396000	67579000	5.6	5
473	YEL034W;YJR047C	YEL034W	HYP2	17.114	14	14	0	323.31			1									4.64	0.814	157	-0.382803	0	552723	6.10091	0.2356687898089172	1.9119	0.935004	3.30467	1	1.50924	0.593819	1.96246	1	0.842516	-0.247224	2.05626	1	24.2	3	3	By MS/MS	130510000	29429000	53538000	47547000	30.6	3
474	YEL036C	YEL036C	ANP1	58.181	3	3	0.00069252	3.9095				1			1					5.04	0.157	500	-0.7466	0	1573	0.272654	0.214	1.25391	0.326434	1.14614		1.31067	0.390301	1.13403		1.06447	0.0901348	0.7671		3.4	2	2	By MS/MS	12100000	3924200	4320800	3855100	3.4	2
475	YEL037C	YEL037C	RAD23	42.366	10	10	0	83.827		1										4.07	0.164	398	-0.452513	0	10428	0.228873	0.6005025125628141	NaN	NaN			NaN	NaN			NaN	NaN			0	0	0		0	0	0	0	0	0
476	YEL038W	YEL038W	UTR4	25.187	8	8	0	20.566		1										5.36	0.125	227	-0.295595	0	5432	0.190414	0.0	NaN	NaN			NaN	NaN			NaN	NaN			0	0	0		0	0	0	0	0	0
477	YEL039C;YJR048W	YEL039C	CYC7	12.532	3	3	0	7.6612	1											10.4	0.183	113	-0.90177	236	3579	0.391407	0.24778761061946902	NaN	NaN			NaN	NaN			NaN	NaN			0	0	0		0	0	0	0	0	0
478	YEL040W	YEL040W	UTR2	49.906	3	3	0	30.71	1									1		4.45	0.235	467	-0.352463	22	2316	0.592203	0.284796573875803	0.852878	-0.229589	2.82859	1	0.826583	-0.274769	1.42152	1	0.982988	-0.024754	0.129462		4.3	2	2	By MS/MS	262580000	106290000	82017000	74268000	7.5	3
479	YEL042W	YEL042W	GDA1	56.821	5	5	0	40.288							1					5.07	0.227	518	-0.214093	2	3085	0.277404	0.0637065637065637	NaN	NaN			NaN	NaN			NaN	NaN			0	0	0		0	0	0	0	0	0
480	YEL046C	YEL046C	GLY1	42.815	22	22	0	259.48			1									6.24	0.33	387	-0.164341	1367	15150	0.434873	0.0	0.928504	-0.10702	1.17975		0.953077	-0.069336	0.748895		0.994971	-0.00727403	0.0407401		51.2	15	15	By MS/MS	2234000000	877710000	718680000	637570000	39.8	12
481	YEL047C	YEL047C	FRD1	50.843	30	30	0	312.74			1			1						6.27	0.26	470	-0.135106	201	15697	0.249539	0.04893617021276596	NaN	NaN			NaN	NaN			NaN	NaN			0	0	0		0	0	0	0	0	0
482	YEL051W	YEL051W	VMA8	29.194	6	6	0	84.82					1							5.71	0.322	256	-0.617969	0	13380	0.618018	0.14453125	0.927099	-0.109204	0.556797		0.882332	-0.180606	0.395073		1.18317	0.24266	0.626541		23.4	4	4	By MS/MS	272280000	144160000	74926000	53194000	23.4	4
483	YEL055C	YEL055C	POL5	115.89	11	11	0	18.575		1										5.07	0.153	1022	-0.292564	32	739	0.159064	0.10469667318982387	1.12493	0.169832	0.725484		1.17743	0.23564	1.8642	1	0.96485	-0.051623	0.296632		5.4	5	5	By MS/MS	89250000	25687000	30959000	32603000	3	3
484	YEL058W	YEL058W	PCM1	62.066	14	14	0	24.026		1	1									5.78	0.156	557	-0.158348	43	8442	0.171642	0.0	0.562113	-0.831067			0.416111	-1.26496			0.7491	-0.41677			0	0	0		0	0	0	0	0	0
485	YEL060C	YEL060C	PRB1	69.621	10	10	0	25.062					1							6.37	0.3	635	-0.660315	3	9842	0.178974	0.29763779527559053	0.945625	-0.0806604	0.0817115		1.05902	0.0827286			0.450541	-1.15027	1.03433		6.1	1	1	By matching	27020000	10982000	10157000	5880900	0	0
486	YEL071W	YEL071W	DLD3	55.224	41	39	0	323.31												6.88	0.22	496	-0.263508	56	55549	0.191353	0.0	1.74761	0.805381	2.47696	1	1.48213	0.567673	1.39653	1	0.819181	-0.287746	1.14643		51	18	17	By MS/MS	2835500000	680050000	1129500000	1026000000	46	16
487	YER002W	YER002W	NOP16	26.901	4	4	0	5.072		1										10.07	0.18	231	-1.24242	37	1471	0.38068	0.5367965367965368	NaN	NaN			NaN	NaN			NaN	NaN			0	0	0		0	0	0	0	0	0
488	YER003C	YER003C	PMI40	48.188	23	23	0	178.04		1										5.86	0.288	429	-0.48951	29	19491	0.284769	0.1282051282051282	6.39671	2.67733			4.5131	2.17412			0.71293	-0.488168			2.3	1	1	By MS/MS	15857000	1714200	7843200	6299400	0	0
489	YER006W	YER006W	NUG1	57.708	21	21	0	101.59		1										9.64	0.21	520	-0.576346	738	7069	0.325216	0.2846153846153846	1.19775	0.260321	1.53874	1	1.19313	0.254757	1.2989		1.01286	0.0184341	0.39876		30	12	12	By MS/MS	673580000	205490000	219720000	248370000	28.5	11
490	YER007C-A	YER007C-A	TMA20	20.277	8	8	0	18.92			1									7.05	0.235	181	-0.18453	74	9833	0.39403	0.0	1.00995	0.0142789	0.108001		1.11147	0.152471	0.383066		1.1268	0.172234	0.450165		6.1	1	1	By MS/MS	23754000	7976100	8420700	7356900	6.1	1
491	YER009W	YER009W	NTF2	14.453	6	6	0	114.78		1										4.35	0.326	125	-0.3872	0	52159	0.675538	0.0	NaN	NaN			NaN	NaN			NaN	NaN			0	0	0		0	0	0	0	0	0
492	YER012W	YER012W	PRE1	22.516	9	9	0	32.994		1	1	1								6.15	0.204	198	-0.360606	1131	7394	0.497115	0.0	1.18265	0.242022	0.545681		1.11112	0.152009	0.299303		0.923608	-0.114648	0.175911		4	1	1	By MS/MS	8716500	2622400	2914600	3179600	4	1
493	YER014W	YER014W	HEM14	59.702	2	2	0.00068493	3.6956	1											10.05	0.124	539	-0.319666	151	1338	0.11328	0.0686456400742115	NaN	NaN			NaN	NaN			NaN	NaN			0	0	0		0	0	0	0	0	0
495	YER021W	YER021W	RPN3	60.392	15	15	0	44.237												5.37	0.183	523	-0.343404	23	6560	0.345589	0.06692160611854685	0.966036	-0.0498518	0.605828		1.0299	0.0424988	0.228836		1.04625	0.0652268	0.305804		15.5	8	8	By MS/MS	271640000	101810000	84602000	85225000	10.7	4
496	YER023W	YER023W	PRO3	30.131	12	12	0	144.04												5.29	0.21	286	0.109441	Stable	24257	0.34908	0.017482517482517484	1.39336	0.478572	1.58105	1	1.17996	0.238738	1.32706	1	0.870756	-0.19966	0.477962		2.4	1	1	By MS/MS	24870000	7662700	7922000	9285200	2.4	1
497	YER025W	YER025W	GCD11	57.865	24	24	0	198.56			1									6.77	0.333	527	-0.226945	0	29166	0.535108	0.16698292220113853	0.978474	-0.031394	0.445511		0.990549	-0.0136999	0.147718		1.02552	0.0363562	0.761935		39.3	16	16	By MS/MS	1956200000	729340000	635370000	591510000	40.6	17
498	YER026C	YER026C	CHO1	30.804	4	4	0.00068074	3.594	1			1								6.23	0.177	276	0.164855	0	5869	0.245221	0.14492753623188406	NaN	NaN			NaN	NaN			NaN	NaN			0	0	0		0	0	0	0	0	0
499	YER029C	YER029C	SMB1	22.379	3	3	0	5.1019		1										11.15	0.094	196	-1.0352	Stable	860	0	0.5612244897959183	1.32379	0.404676	1.76516	1	1.27814	0.354048	2.28188	1	0.958896	-0.0605531	0.492382		5.1	1	1	By MS/MS	3541200	1183200	1202200	1155800	5.1	1
500	YER030W	YER030W	CHZ1	17.462	3	3	0	15.68		1										4.27	0.246	153	-1.78497	Stable	2539	0.457322	1.0	NaN	NaN			NaN	NaN			NaN	NaN			0	0	0		0	0	0	0	0	0
501	YER031C;YGL210W	YER031C;YGL210W	YPT31;YPT32	24.469	8	8	0	17.784			1		1		1	1				4.81	0.156	223	-0.534081	77	3819	0	0.19730941704035873	2.9522	1.56179	0.860901		2.74035	1.45436	1.21998		0.915309	-0.127669	0.204187		11.2	2	2	By MS/MS	39140000	4191900	23010000	11938000	0	0
502	YER036C	YER036C	ARB1	68.376	34	34	0	323.31		1										6.48	0.372	610	-0.367541	53	34289	0.446173	0.07377049180327869	1.22021	0.287133	1.85069	1	1.19767	0.26023	1.57506	1	0.988317	-0.0169546	0.394865		43.8	27	27	By MS/MS	5400600000	1645500000	1904800000	1850400000	46.1	26
503	YER042W	YER042W	MXR1	21.141	5	5	0	6.573		1										6.99	0.168	184	-0.682609	145	9376	0.487896	0.05434782608695652	NaN	NaN			NaN	NaN			NaN	NaN			0	0	0		0	0	0	0	0	0
504	YER043C	YER043C	SAH1	49.125	36	36	0	323.31			1									6.2	0.641	449	0.003786	0	396836	1.75656	0.0	0.349746	-1.51562	2.96769	1	0.329591	-1.60125	3.4895	1	0.943498	-0.0839086	0.245179		55.2	25	25	By MS/MS	10716000000	6858600000	1786200000	2071600000	53.5	26
506	YER048C	YER048C	CAJ1	44.854	4	4	0	12.498		1	1									5.61	0.186	391	-0.840665	0	9000	0.244373	0.289002557544757	NaN	NaN			NaN	NaN			NaN	NaN			0	0	0		0	0	0	0	0	0
507	YER049W	YER049W	TPA1	74.041	12	12	0	31.972		1										5.12	0.255	644	-0.621273	35	4503	0.203366	0.06832298136645963	1.22147	0.288618	2.27034	1	1.28518	0.361973	3.2148	1	1.00259	0.00373748	0.154353		5.7	3	3	By MS/MS	166500000	53474000	56058000	56970000	7.9	4
508	YER052C	YER052C	HOM3	58.109	16	16	0	57.57												6.64	0.258	527	-0.102657	78	13148	0	0.051233396584440226	0.923387	-0.114993	0.437744		0.88802	-0.171336	0.471954		0.955747	-0.0652997	0.169163		15.2	8	8	By MS/MS	622490000	255580000	196990000	169920000	15.4	9
509	YER055C	YER055C	HIS1	32.266	20	20	0	166.1												5.99	0.192	297	0.09697	0	39940	0.634595	0.0	0.94686	-0.0787777	0.463219		0.991454	-0.012382	0.0288073		1.03546	0.0502781	0.153156		4.7	2	2	By MS/MS	77140000	30178000	25680000	21282000	0	0
510	YIL052C;YER056C-A	YIL052C;YER056C-A	RPL34A;RPL34B	13.641	2	2	0	67.76			1									11.56	0.781	121	-0.798347	69	96929	1.23519	0.39669421487603307	0.869773	-0.201289	2.53937	1	0.868006	-0.204223	1.39452	1	1.03567	0.0505575	1.1364		20.7	2	2	By MS/MS	909890000	358470000	272540000	278870000	20.7	2
511	YER057C	YER057C	HMF1	13.906	6	6	0	56.126	1	1	1									5.19	0.307	129	0.179845	Stable	53281	0.524378	0.0	NaN	NaN			NaN	NaN			NaN	NaN			0	0	0		0	0	0	0	0	0
512	YER062C	YER062C	GPP2	27.813	15	7	0	38.492		1										6.07	0.292	250	-0.282	Stable	11765	1.26576	0.012	NaN	NaN			NaN	NaN			NaN	NaN			20.8	5	0	By matching	0	0	0	0	21.6	6
513	YER063W	YER063W	THO1	24.137	5	5	0	18.339		1										7.54	0.19	218	-1.21697	63	12149	0.280874	0.963302752293578	NaN	NaN			NaN	NaN			NaN	NaN			0	0	0		0	0	0	0	0	0
514	YER067W	YER067W	RGI1	18.989	6	6	0	18.115		1				1						6.15	0.208	161	-0.937267	Stable	6092	0.181949	0.15527950310559005	NaN	NaN			NaN	NaN			NaN	NaN			0	0	0		0	0	0	0	0	0
515	YER069W	YER069W	ARG5,6	94.868	14	14	0	41.03	1											8.4	0.198	863	-0.165817	0	10690	0.0242809	0.02433371958285052	0.847072	-0.239443	0.35394		1.07298	0.101627	0.237304		1.27573	0.351321	0.551839		1.3	1	1	By MS/MS	57155000	28719000	13173000	15263000	1.3	1
516	YER070W	YER070W	RNR1	99.56	23	18	0	167.88		1	1									6.12	0.312	888	-0.33232	77	1415	0.0193341	0.07094594594594594	0.924458	-0.11332	1.07443		0.888973	-0.169789	1.6086	1	0.930005	-0.104689	1.12344		23	18	15	By MS/MS	1341700000	421680000	373450000	546610000	25.9	20
517	YER072W	YER072W	VTC1	14.371	3	3	0	4.58				1	1							11.31	0.137	129	0.392248	0	12247	0	0.0	1.20624	0.27052	0.597447		2.57691	1.36564	1.86568	1	1.99995	0.999964	1.70267	1	14	2	2	By MS/MS	72726000	18506000	17371000	36850000	14	2
518	YER073W	YER073W	ALD5	56.692	23	21	0	107.97	1											8.32	0	520	0	64	13416	0	0.0019230769230769232	0.912637	-0.131887	0.960661		0.946861	-0.0787752	0.315646		1.00652	0.00937164	0.0610436		25.4	13	12	By MS/MS	687050000	280740000	196960000	209350000	22.5	11
519	YIL069C;YER074W	YIL069C;YER074W	RPS24A;RPS24B	15.329	18	18	0	167.27			1									11.29	0.756	135	-0.702963	Stable	295379	3.36699	0.16296296296296298	1.08579	0.11875	2.59213	1	1.14026	0.189368	1.08599		1.03283	0.0465998	0.447743		51.1	9	9	By MS/MS	2462500000	904000000	798300000	760180000	59.3	10
520	YER080W	YER080W	AIM9	72.413	5	5	0	7.7629	1											9.15	0.199	627	-0.581659	40	5084	0.101548	0.03668261562998405	1.06393	0.0894045	0.190673		1.42784	0.513836	0.519172		1.37041	0.454604	0.562165		2.1	1	1	By MS/MS	45683000	9281600	9776600	26625000	2.1	1
521	YER081W	YER081W	SER3	51.193	20	9	0	229.3												5.37	0.328	469	-0.050746	192	8647	0	0.017057569296375266	0.949823	-0.0742697	0.462126		0.863642	-0.211494	1.8924	1	0.926586	-0.110003	1.24356		40.9	15	7	By MS/MS	1175500000	478660000	344480000	352360000	40.1	15
522	YER082C	YER082C	UTP7	62.316	4	4	0	7.8241		1										10.27	0.161	554	-0.722744	54	1051	0.126101	0.3267148014440433	0.999902	-0.000141114	0.00122247		1.08211	0.113844	0.313966		1.06282	0.0878979	0.342612		3.2	2	2	By MS/MS	6978900	1573500	1721600	3683800	0	0
523	YER083C	YER083C	GET2	31.493	3	3	0	6.3646				1			1					10.29	0.118	285	-0.055439	0	1980	0.107568	0.36140350877192984	1.10199	0.140113	0.0939272		0.977176	-0.0333102	0.0557369		1.19231	0.253761	0.16101		5.6	1	1	By matching	7863600	2795400	1739900	3328400	0	0
524	YER086W	YER086W	ILV1	63.83	22	22	0	242.54	1											8.84	0.312	576	-0.166667	44	18755	0.236543	0.0	0.953415	-0.0688238	1.03855		0.956323	-0.0644296	0.594131		1.00115	0.00165541	0.0108708		35.1	13	13	By MS/MS	1017600000	391220000	319610000	306720000	33.9	14
527	YER089C	YER089C	PTC2	50.388	12	11	0	53.239		1										4.7	0.142	464	-0.39806	100	4495	0.171118	0.2435344827586207	NaN	NaN			NaN	NaN			NaN	NaN			0	0	0		0	0	0	0	0	0
528	YER090W	YER090W	TRP2	56.767	27	27	0	136.34												5.7	0.216	507	-0.336687	39	23944	0.179239	0.09664694280078895	1.11086	0.151681	1.20346		1.03034	0.0431247	0.377703		0.934292	-0.098054	0.806426		19.7	8	8	By MS/MS	474020000	156900000	167430000	149690000	15.6	6
529	YER091C	YER091C	MET6	85.859	58	58	0	323.31			1			1						6.42	0.657	767	-0.281095	38	216248	0.208534	0.005215123859191656	1.04226	0.0597148	0.334519		1.09456	0.130347	0.575618		1.02591	0.0368977	0.150336		28.2	16	16	By MS/MS	813130000	261290000	289290000	262540000	17.1	10
530	YER094C	YER094C	PUP3	22.605	5	5	0	61.673		1	1	1								4.87	0.159	205	-0.012683	0	19391	0	0.0	0.730412	-0.453218	0.821355		0.803918	-0.314879	0.37595		1.12896	0.174992	0.243741		8.8	1	1	By MS/MS	13620000	6022600	2814300	4783500	0	0
532	YER103W	YER103W	SSA4	69.65	55	29	0	323.31		1										4.86	0.184	642	-0.436604	Stable	2142	0.569233	0.22274143302180685	NaN	NaN			NaN	NaN			NaN	NaN			14.6	14	0	By matching	0	0	0	0	14.6	13
533	YER110C	YER110C	KAP123	122.6	50	50	0	323.31		1										4.36	0.343	1113	0.000359	130	17731	0.488202	0.042228212039532795	0.979423	-0.0299953	0.394815		0.917764	-0.123805	1.3538	1	0.930124	-0.104505	2.70264	1	48.2	40	40	By MS/MS	10551000000	3849100000	3458800000	3243500000	47.3	39
534	YER112W	YER112W	LSM4	21.276	3	3	0	7.5797		1										10.31	0.213	187	-1.15936	217	7708	0.256399	0.6042780748663101	NaN	NaN			NaN	NaN			NaN	NaN			0	0	0		0	0	0	0	0	0
535	YER120W	YER120W	SCS2	26.925	13	13	0	52.1		1		1		1						4.67	0.194	244	-0.295082	553	26629	0.614131	0.36065573770491804	0.955172	-0.0661677	0.290376		0.967075	-0.0483001	0.690554		1.00303	0.00436588	0.0146532		30.7	6	6	By MS/MS	248310000	70864000	120710000	56734000	14.8	3
536	YER122C	YER122C	GLO3	55.093	4	4	0	12.444							1		1			8.46	0.165	493	-0.9929	56	3802	0.147922	0.5841784989858012	0.833767	-0.262284	1.81272	1	0.858763	-0.219668	0.440858		0.975129	-0.0363353	0.116774		2	1	1	By MS/MS	8555300	3040000	2406800	3108500	2	1
537	YER125W	YER125W	RSP5	91.815	11	11	0	50.713		1			1	1	1	1				6.67	0.186	809	-0.677998	0	3979	0.0752242	0.3621755253399258	1.62764	0.70278	2.35001	1	1.46664	0.552517	2.31781	1	0.979384	-0.0300536	0.207878		11.4	8	8	By MS/MS	306640000	79282000	121510000	105850000	13.3	8
538	YER126C	YER126C	NSA2	29.722	2	2	0	10.188		1										11.04	0.299	261	-0.785824	70	984	0.330078	0.36015325670498083	1.81275	0.858176	1.94	1	1.90723	0.931482	3.40246	1	1.03986	0.0563943	0.848431		3.8	1	1	By MS/MS	32811000	8756300	12055000	12000000	11.5	2
539	YER133W	YER133W	GLC7	35.907	13	13	0	39.581		1										5.21	0.229	312	-0.272115	61	17541	0.421385	0.028846153846153848	1.01689	0.0241608	0.10911		1.00613	0.00880956	0.0350301		1.03612	0.0511858	0.867714		20.8	5	5	By MS/MS	206160000	78002000	70145000	58008000	25	6
540	YER136W	YER136W	GDI1	51.206	16	16	0	64.512												5.87	0.233	451	-0.391131	Stable	22090	0.460469	0.019955654101995565	NaN	NaN			NaN	NaN			NaN	NaN			0	0	0		0	0	0	0	0	0
542	YER145C	YER145C	FTR1	45.722	2	2	0	5.2641	1					1						8.53	0.194	404	0.196782	183	258	0.465035	0.04455445544554455	0.849006	-0.236154	0.387205		0.779373	-0.359615	0.766149		0.956901	-0.063559	0.12174		2.5	1	1	By MS/MS	6753700	3554400	1393000	1806300	2.5	1
543	YER146W	YER146W	LSM5	10.423	4	4	0	47.841		1										4.37	0.101	93	-0.056989	0	9994	0.709001	0.0967741935483871	NaN	NaN			NaN	NaN			NaN	NaN			0	0	0		0	0	0	0	0	0
544	YER148W	YER148W	SPT15	27.003	2	2	0.0019737	3.0836		1										10.16	0.173	240	-0.247083	0	1402	0.30876	0.17916666666666667	1.00195	0.00281594	0.00680314		1.49577	0.580885	0.681815		1.50547	0.590212	0.99529		0	0	0		0	0	0	0	0	0
545	YER151C	YER151C	UBP3	101.92	5	5	0	8.5173			1									7.92	0.179	912	-0.794518	45	1608	0.065806	0.4298245614035088	1.29916	0.377578	0.248047		0.977634	-0.0326335	0.0197126		0.760892	-0.394237	0.21417		2.3	2	2	By MS/MS	104350000	58000000	23934000	22414000	2.3	2
546	YER155C	YER155C	BEM2	245.43	17	17	0	67.571						1						8.6	0.149	2167	-0.474989	2616	812	0.0247286	0.2330410706045224	1.08861	0.122492	0.952029		1.18721	0.247572	2.24041	1	1.02155	0.0307643	0.144101		6.4	10	10	By MS/MS	242360000	85298000	75730000	81333000	5.1	8
547	YER156C	YER156C		38.174	16	15	0	48.035		1										7.5	0.162	338	-0.352959	Stable	7805	0.29718	0.0	NaN	NaN			NaN	NaN			NaN	NaN			0	0	0		0	0	0	0	3.3	1
548	YER164W	YER164W	CHD1	168.24	11	11	0	16.243		1										6.47	0.17	1468	-0.844959	19	799	0.0532026	0.3480926430517711	1.06093	0.0853269	1.40093	1	1.14065	0.189861	0.680245		1.06353	0.0888617	0.333159		3.1	5	5	By MS/MS	145560000	47238000	56453000	41874000	4.2	7
549	YER165W	YER165W	PAB1	64.343	42	42	0	323.31		1										5.83	0.488	577	-0.67799	0	81059	1.00623	0.29809358752166376	1.2753	0.350835	2.36761	1	1.19632	0.258602	1.82385	1	0.951063	-0.0723865	2.25903	1	63.8	35	35	By MS/MS	8688900000	2568300000	3174100000	2946500000	56.5	32
550	YER168C	YER168C	CCA1	62.484	2	2	0	9.9951	1	1										8.34	0.137	546	-0.345788	159	889	0.0831561	0.023809523809523808	1.47792	0.56357	0.618502		1.41299	0.498752	1.09106		0.912748	-0.131711	0.190238		1.8	1	1	By MS/MS	771790	229240	266250	276300	1.8	1
551	YER172C	YER172C	BRR2	246.18	2	2	0.0025413	2.58		1										5.28	0.132	2163	-0.323717	8	1103	0.0138805	0.08044382801664356	0.619967	-0.689737	0.331177		0.961026	-0.057352	0.0555019		1.37701	0.461542	0.44531		0	0	0		0	0	0	0	0.4	1
552	YER177W	YER177W	BMH1	30.091	23	7	0	323.31		1				1						4.65	0.323	267	-0.657678	0	54106	2.13927	0.18726591760299627	1.19382	0.25558	1.56822	1	1.14976	0.201335	2.13799	1	0.93684	-0.0941255	0.385931		33.3	7	2	By MS/MS	102750000	33120000	35576000	34055000	33.3	7
553	YER178W	YER178W	PDA1	46.343	23	23	0	137.12	1											8.13	0.296	420	-0.296905	77	41795	0.575343	0.10714285714285714	1.03156	0.0448226	0.122817		1.00402	0.00579183	0.0104491		1.00093	0.00134575	0.0102385		30	11	11	By MS/MS	854410000	343900000	281950000	228570000	19.3	8
554	YFL004W	YFL004W	VTC2	95.44	12	12	0	29.371				1	1							6.74	0.196	828	-0.529589	26	4723	0.210813	0.10386473429951691	1.32761	0.408829	2.24274	1	1.85064	0.888025	2.64891	1	1.28689	0.363893	1.14419		7.7	6	6	By MS/MS	204900000	58713000	69180000	77008000	11.4	7
555	YFL005W	YFL005W	SEC4	23.505	9	8	0	42.567				1		1	1		1			7.11	0.196	215	-0.225581	0	18565	0.263748	0.037209302325581395	1.24551	0.316732	1.40725	1	1.21508	0.281054	1.28377		0.962598	-0.0549945	0.302897		22.8	4	4	By MS/MS	163150000	56490000	53834000	52823000	26	4
556	YFL007W	YFL007W	BLM10	245.99	23	23	0	51.719		1	1									5.77	0.15	2143	-0.195894	6	257	0.011498	0.04526364909006066	1.82526	0.868104	2.47326	1	1.86134	0.896338	3.03567	1	1.04111	0.0581209	0.298244		6.3	12	12	By MS/MS	104970000	26134000	40304000	38536000	6.2	12
557	YFL009W	YFL009W	CDC4	86.089	2	2	0.007874	2.162		1										7.14	0.139	779	-0.282285	0	0	0	0.21951219512195122	NaN	NaN			NaN	NaN			NaN	NaN			0	0	0		0	0	0	0	0	0
558	YFL010C	YFL010C	WWM1	22.655	3	3	0	9.9703		1										4.12	0.144	211	-1.0109	92	3325	0.347422	0.8246445497630331	NaN	NaN			NaN	NaN			NaN	NaN			0	0	0		0	0	0	0	0	0
559	YFL014W	YFL014W	HSP12	11.693	11	11	0	323.31		1	1		1	1		1				5.1	0.639	109	-1.20917	0	180667	0.463471	0.9724770642201835	NaN	NaN			NaN	NaN			NaN	NaN			0	0	0		0	0	0	0	0	0
560	YFL016C	YFL016C	MDJ1	55.56	2	2	0.00068634	3.7337	1											9.95	0.161	511	-0.561448	53	3220	0.136997	0.14677103718199608	1.24123	0.311775	0.540846		1.41791	0.503763	0.656145		1.13018	0.176554	1.36359	1	0	0	0		0	0	0	0	2	1
561	YFL017C	YFL017C	GNA1	18.135	4	4	0	9.1039		1										4.97	0.144	159	-0.240881	25	3099	0.183427	0.0	NaN	NaN			NaN	NaN			NaN	NaN			0	0	0		0	0	0	0	0	0
562	YFL018C	YFL018C	LPD1	54.009	15	15	0	39.49	1											8.11	0.253	499	-0.181162	0	40084	0.345599	0.004008016032064128	0.801253	-0.319671	0.682399		0.754215	-0.406952	0.911624		0.9715	-0.0417136	0.120923		5.8	3	3	By MS/MS	176730000	59972000	36898000	79856000	5.4	3
563	YFL022C	YFL022C	FRS2	57.511	35	35	0	289.53												5.6	0.314	503	-0.474155	0	22334	0.265198	0.0	2.81308	1.49215	2.35389	1	2.43767	1.2855	2.14307	1	0.911112	-0.1343	0.844281		11.3	5	5	By MS/MS	119070000	19606000	50924000	48539000	23.9	9
566	YFL028C	YFL028C	CAF16	33.09	3	3	0	4.7425		1										6.63	0.174	289	-0.255017	219	3886	0.235993	0.02422145328719723	0.799927	-0.32206	0.440291		0.709182	-0.495772	0.682985		0.953621	-0.0685114	0.0472889		0	0	0		0	0	0	0	3.1	1
567	YFL034C-A	YFL034C-A	RPL22B	13.826	4	3	0	26.793			1									5.98	0.291	122	-0.536066	Stable	1738	0.166789	0.07377049180327869	NaN	NaN			NaN	NaN			NaN	NaN			14.8	1	1	By MS/MS	0	0	0	0	0	0
569	YFL037W	YFL037W	TUB2	50.922	18	18	0	174.25		1										4.46	0.271	457	-0.373304	0	34948	0.35379	0.09190371991247265	0.890981	-0.166534	1.77122	1	0.879962	-0.184487	0.84166		0.913844	-0.12998	1.16422		15.5	6	6	By MS/MS	844320000	355320000	264590000	224410000	21	7
570	YFL038C	YFL038C	YPT1	23.214	12	12	0	123.36			1	1			1		1			5.01	0.185	206	-0.412621	0	14700	1.21061	0.10679611650485436	1.4928	0.578021			1.37033	0.454526			0.906701	-0.141302			0	0	0		0	0	0	0	3.9	1
571	YFL039C	YFL039C	ACT1	41.689	28	28	0	323.31		1										5.51	0.711	375	-0.175733	0	269473	2.20353	0.024	1.02233	0.0318631	0.493259		1.00594	0.00854633	0.111015		0.963553	-0.0535639	0.930578		73.3	21	21	By MS/MS	7880400000	2917800000	2542600000	2420100000	71.2	21
572	YFL045C	YFL045C	SEC53	29.063	22	22	0	235.63			1									4.99	0.54	254	-0.385827	39	91173	1.68016	0.023622047244094488	1.8853	0.914794	3.65833	1	1.65572	0.727455	2.6708	1	0.863158	-0.212304	2.05893	1	56.7	15	15	By MS/MS	1375400000	331300000	572550000	471560000	64.2	15
573	YFL048C	YFL048C	EMP47	50.33	5	5	0.00071582	4.4819				1	1		1		1			5.72	0.177	445	-0.409663	13	4242	0.318797	0.0853932584269663	1.58409	0.663652	1.22581		2.04879	1.03477	0.906875		1.26791	0.342455	0.200485		2.7	1	1	By MS/MS	11509000	2595100	4357000	4557000	0	0
574	YFR001W	YFR001W	LOC1	23.59	3	3	0	10.128		1										11.1	0.182	204	-1.27255	Stable	5519	0.339496	0.6323529411764706	NaN	NaN			NaN	NaN			NaN	NaN			0	0	0		0	0	0	0	0	0
576	YFR004W	YFR004W	RPN11	34.398	9	9	0	30.146	1	1	1									6.13	0.204	306	-0.383007	138	11674	0.257588	0.13725490196078433	0.977945	-0.0321743	0.151274		1.05219	0.0734018	0.642028		1.08064	0.111883	0.568226		17.3	5	5	By MS/MS	120170000	34977000	42598000	42596000	9.2	3
577	YFR006W	YFR006W		61.753	12	12	0	31.817												6.1	0.21	535	-0.423552	0	3168	0.228275	0.0	NaN	NaN			NaN	NaN			NaN	NaN			0	0	0		0	0	0	0	0	0
578	YFR009W	YFR009W	GCN20	85.026	18	18	0	104.74			1									6.18	0.287	752	-0.459575	47	7370	0.197951	0.014627659574468085	1.01258	0.0180314	0.416465		1.02999	0.0426369	0.222091		1.02639	0.0375744	0.379584		19	13	13	By MS/MS	698830000	252430000	229520000	216880000	14.5	10
579	YFR010W	YFR010W	UBP6	57.11	9	9	0	20.625												7.14	0.208	499	-0.65511	83	8781	0.243425	0.12024048096192384	1.13941	0.188288	1.13229		1.10267	0.140997	0.318368		0.959206	-0.0600871	0.0992666		4.4	2	2	By MS/MS	42039000	16942000	14688000	10409000	5.6	2
580	YFR024C-A;YHR016C	YFR024C-A	LSB3	49.343	10	10	0	27.778						1						8.34	0.204	459	-0.610458	17	2808	0.162886	0.4008714596949891	1.00836	0.0120159	0.0771415		1.10101	0.138822	0.810662		1.08072	0.111995	1.50552	1	16.3	6	6	By MS/MS	240740000	94729000	72099000	73913000	14.8	7
581	YIL018W;YFR031C-A	YIL018W;YFR031C-A	RPL2A;RPL2B	27.408	20	20	0	323.31			1									11.74	0.764	254	-0.490945	0	337926	3.07259	0.28346456692913385	0.864918	-0.209364	1.79843	1	0.908019	-0.139206	1.30844	1	1.02685	0.0382228	1.22222		45.7	11	11	By MS/MS	5102400000	2153400000	1493200000	1455700000	47.6	12
583	YFR037C	YFR037C	RSC8	63.167	4	4	0	4.6096		1										5.14	0.128	557	-0.666966	74	4176	0.114206	0.18312387791741472	0.957042	-0.0633457	0.0887947		0.985786	-0.0206532	0.0208431		1.09888	0.13603	0.0877725		3.1	2	2	By MS/MS	8496700	1681000	1588500	5227100	5.6	3
584	YFR040W	YFR040W	SAP155	115	2	2	0.003096	2.3265												4.31	0	1002	0	42	519	0.0207579	0.35429141716566864	NaN	NaN			NaN	NaN			NaN	NaN			0	0	0		0	0	0	0	0	0
585	YFR044C	YFR044C	DUG1	52.871	26	26	0	253.6	1											5.43	0.313	481	-0.201871	82	23519	0.724427	0.0	NaN	NaN			NaN	NaN			NaN	NaN			0	0	0		0	0	0	0	0	0
586	YFR047C	YFR047C	BNA6	32.365	5	5	0	8.2499		1										5.69	0.188	295	-0.136949	239	4523	0	0.0	NaN	NaN			NaN	NaN			NaN	NaN			0	0	0		0	0	0	0	0	0
587	YFR050C	YFR050C	PRE4	29.443	9	9	0	102.84		1	1	1								5.81	0.148	266	-0.219549	Stable	14536	0.39321	0.011278195488721804	NaN	NaN			NaN	NaN			NaN	NaN			0	0	0		0	0	0	0	0	0
588	YFR051C	YFR051C	RET2	60.627	11	11	0	41.857							1		1			4.93	0.197	546	-0.410989	49	4559	0.297047	0.27472527472527475	0.970385	-0.0433703	0.175721		0.946052	-0.080009	0.333616		1.02459	0.0350477	0.421507		8.8	5	5	By MS/MS	240430000	86159000	67662000	86611000	9.7	6
589	YFR052W	YFR052W	RPN12	31.919	10	10	0	42.987		1	1									4.64	0.18	274	-0.433212	Stable	8620	0.508822	0.040145985401459854	1.6119	0.688762			1.16922	0.225548			0.714388	-0.485221			0	0	0		0	0	0	0	5.5	1
590	YFR053C	YFR053C	HXK1	53.738	36	34	0	323.31	1		1									5.19	0.461	485	-0.326186	49	41868	0.600033	0.08453608247422681	NaN	NaN			NaN	NaN			NaN	NaN			1.6	1	0	By matching	0	0	0	0	1.6	1
592	YGL008C;YPL036W	YGL008C;YPL036W	PMA1;PMA2	99.618	48	48	0	323.31			1			1						4.81	0.734	918	0.122876	45	45648	1.91526	0.11655773420479303	1.01321	0.0189393	0.759252		1.10714	0.146837	1.34993	1	1.06017	0.0842922	0.714713		46.4	36	36	By MS/MS	23070000000	7998600000	7026500000	8044600000	42.7	33
593	YGL009C	YGL009C	LEU1	85.793	45	45	0	323.31			1									5.74	0.336	779	-0.354814	29	108131	0.188615	0.12965340179717585	1.05968	0.0836303	0.300068		1.40328	0.488803	1.65955	1	1.34241	0.424824	1.45307	1	51.2	36	36	By MS/MS	9072600000	2703200000	3034700000	3334600000	58.7	39
594	YGL011C	YGL011C	SCL1	28.001	23	23	0	124.42		1	1									6.17	0.178	252	-0.251191	73	21016	0.495443	0.023809523809523808	NaN	NaN			NaN	NaN			NaN	NaN			0	0	0		0	0	0	0	0	0
595	YGL012W	YGL012W	ERG4	56.039	5	5	0	9.8337				1								8.77	0.23	473	0.124947	198	3934	1.1128	0.014799154334038054	1.21141	0.276685	0.290586		1.19627	0.258546	0.507742		0.979118	-0.0304449	0.0441445		2.3	1	1	By matching	29015000	10712000	7940400	10362000	2.3	1
596	YGL016W	YGL016W	KAP122	123.53	4	4	0	8.0759		1										4.75	0.18	1081	-0.011656	80	291	0.16943	0.0	0.869026	-0.202529	0.728399		0.859543	-0.218358	0.340607		1.03106	0.0441252	0.313195		0	0	0		0	0	0	0	0	0
597	YGL019W	YGL019W	CKB1	32.264	3	3	0.00069396	3.9256		1										4.35	0.126	278	-0.681655	17	2898	0.139117	0.2014388489208633	NaN	NaN			NaN	NaN			NaN	NaN			0	0	0		0	0	0	0	0	0
598	YGL020C	YGL020C	GET1	27.092	2	2	0	5.7445			1	1			1					9.98	0.161	235	-0.129362	18	2597	0.166375	0.0	NaN	NaN			NaN	NaN			NaN	NaN			0	0	0		0	0	0	0	0	0
599	YGL022W	YGL022W	STT3	81.528	5	5	0	8.7279				1								8.1	0.214	718	0.323677	19	1785	0.226803	0.025069637883008356	NaN	NaN			NaN	NaN			NaN	NaN			0	0	0		0	0	0	0	0	0
600	YGL026C	YGL026C	TRP5	76.625	37	37	0	323.31		1										6.48	0.32	707	-0.162235	29	43467	0.294542	0.009900990099009901	0.92189	-0.117334	2.13134	1	0.834467	-0.261073	2.44539	1	0.901772	-0.149166	2.09926	1	50.6	28	28	By MS/MS	7214300000	2837500000	2360600000	2016200000	47	27
601	YGL027C	YGL027C	CWH41	96.506	11	11	0	17.848				1	1							4.81	0.15	833	-0.443217	31	2132	0.13321	0.01920768307322929	NaN	NaN			NaN	NaN			NaN	NaN			0	0	0		0	0	0	0	0	0
602	YGL030W	YGL030W	RPL30	11.415	9	9	0	270.31			1									10.64	0.865	105	0.020952	146	105425	5.05261	0.0	0.916117	-0.126396	1.23903		0.946609	-0.0791601	0.528269		1.02435	0.0347142	0.776841		57.1	5	5	By MS/MS	977190000	378190000	305930000	293070000	57.1	5
603	YGL031C	YGL031C	RPL24A	17.613	11	2	0	97.254			1									11.9	0.759	155	-1.05226	113	35440	0	0.6387096774193548	0.908266	-0.138813	1.16895		0.942258	-0.0858052	0.605235		1.07579	0.105397	0.707049		32.9	9	2	By MS/MS	316790000	122070000	94588000	100140000	32.9	9
604	YGL037C	YGL037C	PNC1	24.993	11	11	0	122.23		1									1	6.23	0.319	216	-0.513889	Stable	30799	0.369116	0.041666666666666664	NaN	NaN			NaN	NaN			NaN	NaN			0	0	0		0	0	0	0	0	0
605	YGL039W	YGL039W		38.259	5	4	0	12.515												5.8	0.202	348	-0.179598	30	879	0	0.0	1.39175	0.4769			1.74231	0.801003			1.2521	0.32435			0	0	0		0	0	0	0	0	0
606	YGL040C	YGL040C	HEM2	37.74	9	9	0	44.031		1	1									6.06	0.203	342	-0.085965	Stable	7883	0.215735	0.017543859649122806	NaN	NaN			NaN	NaN			NaN	NaN			0	0	0		0	0	0	0	0	0
607	YGL043W	YGL043W	DST1	34.843	5	5	0	27.074		1										9.38	0.187	309	-0.799029	184	6282	0.242566	0.32362459546925565	NaN	NaN			NaN	NaN			NaN	NaN			0	0	0		0	0	0	0	0	0
608	YGL048C	YGL048C	RPT6	45.271	7	7	0	60.278		1	1									9.71	0.218	405	-0.262222	36	8233	0.288603	0.022222222222222223	1.00333	0.00480182	0.0137616		0.913331	-0.130791	0.364367		0.876179	-0.190702	0.659331		18.8	5	5	By MS/MS	227630000	86844000	72405000	68380000	17.5	5
609	YGL049C	YGL049C	TIF4632	103.9	10	6	0	25.071												7.69	0.177	914	-1.08162	43	2188	0.0913501	0.6663019693654267	1.08343	0.115603	0.147358		1.06135	0.0859052	0.129489		1.0296	0.0420899	0.12682		6.8	5	3	By MS/MS	117460000	29698000	35232000	52526000	8.5	7
611	YGL055W	YGL055W	OLE1	58.402	3	3	0	38.702				1								9.71	0.543	510	-0.292549	193	3642	0.8509	0.056862745098039215	1.55838	0.640051	2.21627	1	1.25794	0.331064	1.26138		0.85312	-0.229179	1.60878	1	2.5	1	1	By MS/MS	37305000	9580900	16389000	11336000	2.5	1
612	YGL056C	YGL056C	SDS23	58.097	3	3	0	13.235		1										9.5	0	527	0	63	1780	0.00911215	0.40417457305502846	0.830871	-0.267304	0.736534		0.819613	-0.286986	0.564617		0.984125	-0.0230865	0.071889		3.8	1	1	By MS/MS	138680000	54944000	39207000	44524000	3.8	1
613	YGL062W	YGL062W	PYC1	130.1	61	24	0	323.31			1									6.17	0.261	1178	-0.204669	Stable	3199	0.0422653	0.021222410865874362	1.45821	0.544195	1.73733	1	1.354	0.437231	1.74179	1	0.921035	-0.118672	0.231462		35.8	39	10	By MS/MS	1032700000	248920000	342750000	441030000	37.8	41
614	YGL067W	YGL067W	NPY1	43.516	2	2	0	35.743			1								1	6.26	0.152	384	-0.223958	20	1247	0.0901531	0.0	0.952281	-0.0705401	0.0959106		0.852536	-0.230167	0.336412		0.902865	-0.147418	0.308202		3.6	1	1	By MS/MS	8610800	3548100	2591700	2471000	0	0
615	YGL068W	YGL068W	MNP1	20.65	3	3	0	43.243	1											9.97	0.204	194	-0.128866	59	6897	0.358842	0.20618556701030927	NaN	NaN			NaN	NaN			NaN	NaN			0	0	0		0	0	0	0	0	0
616	YGL070C	YGL070C	RPB9	14.288	4	4	0	20.797		1										7.53	0.16	122	-0.663115	87	5967	0	0.04918032786885246	NaN	NaN			NaN	NaN			NaN	NaN			0	0	0		0	0	0	0	0	0
618	YGL078C	YGL078C	DBP3	58.826	23	23	0	117.98		1										9.91	0.271	523	-0.596558	33	7875	0	0.1586998087954111	1.0676	0.0943647	0.920479		0.948926	-0.0756328	0.664583		0.932191	-0.101302	0.941399		30	14	14	By MS/MS	865190000	318950000	280560000	265680000	37.7	16
620	YGL087C	YGL087C	MMS2	15.544	4	4	0	20.527		1										6.76	0.223	137	-0.740146	51	10457	0.248915	0.18248175182481752	NaN	NaN			NaN	NaN			NaN	NaN			0	0	0		0	0	0	0	0	0
621	YGL092W	YGL092W	NUP145	145.66	2	2	0.0019544	2.9281		1										5.51	0.134	1317	-0.462642	28	1327	0.0919164	0.29460895975702356	0.756433	-0.402716	0.467528		0.8138	-0.297253	0.518289		1.09803	0.134916	0.398873		0	0	0		0	0	0	0	0	0
622	YGL097W	YGL097W	SRM1	53.013	10	10	0	31.729		1										6.02	0.204	482	-0.435685	0	5319	0.121194	0.1825726141078838	NaN	NaN			NaN	NaN			NaN	NaN			0	0	0		0	0	0	0	0	0
623	YGL099W	YGL099W	LSG1	72.727	14	14	0	87.202			1									9.45	0.205	640	-0.715938	44	2266	0.148963	0.25625	1.3248	0.405777	1.53143	1	1.35095	0.433969	1.89715	1	0.986733	-0.0192687	0.575657		17.2	8	8	By MS/MS	470110000	143350000	168790000	157980000	17	8
624	YGL100W	YGL100W	SEH1	39.122	2	2	0	17.559		1			1							5.32	0.143	349	-0.456733	72	2862	0.185037	0.0659025787965616	0.917811	-0.123731	0.700781		0.87042	-0.200216	1.0349		0.956144	-0.0646996	0.579266		7.4	2	2	By MS/MS	29586000	10077000	9966300	9542800	7.4	2
625	YGL103W	YGL103W	RPL28	16.721	10	10	0	77.347		1	1									11.4	0.705	149	-0.614765	0	228448	2.56358	0.2953020134228188	0.875473	-0.191865	1.67866	1	0.90344	-0.1465	1.48234	1	1.02323	0.0331325	0.266399		35.6	6	6	By MS/MS	1390800000	576190000	394560000	420070000	35.6	6
626	YGL105W	YGL105W	ARC1	42.083	23	23	0	218.87												8.01	0.388	376	-0.606117	0	51638	1.00635	0.27925531914893614	2.40509	1.26609	4.28825	1	2.36633	1.24265	3.13593	1	0.947706	-0.0774884	0.555226		29.5	10	10	By MS/MS	1331100000	275470000	533700000	521910000	29.5	11
627	YGL106W	YGL106W	MLC1	16.444	15	15	0	79.404									1			4.39	0.217	149	-0.399329	0	29179	0	0.0	NaN	NaN			NaN	NaN			NaN	NaN			0	0	0		0	0	0	0	0	0
628	YGL111W	YGL111W	NSA1	51.906	3	3	0	6.7524	1	1										7.98	0.127	463	-0.371058	48	1485	0.0978634	0.047516198704103674	NaN	NaN			NaN	NaN			NaN	NaN			0	0	0		0	0	0	0	0	0
629	YGL115W	YGL115W	SNF4	36.401	4	4	0	8.0922		1	1			1						5.52	0.16	322	-0.006211	Stable	3616	0.169936	0.015527950310559006	0.941984	-0.0862258	0.170498		0.916845	-0.125251	0.474481		0.943254	-0.0842815	0.274712		7.1	2	2	By matching	20705000	8594500	6045200	6065100	3.7	1
630	YGL120C	YGL120C	PRP43	87.561	20	20	0	78.821		1										6.38	0.206	767	-0.471186	32	5177	0.180585	0.14993481095176012	1.18812	0.248683	1.6039	1	1.17229	0.229327	1.06761		1.03855	0.0545738	0.339342		16	10	10	By MS/MS	755820000	263470000	236770000	255580000	19.9	12
631	YGL122C	YGL122C	NAB2	58.32	5	5	0	6.5152		1										8.01	0.16	525	-0.802857	44	2955	0	0.4876190476190476	NaN	NaN			NaN	NaN			NaN	NaN			0	0	0		0	0	0	0	0	0
632	YGL123W	YGL123W	RPS2	27.449	18	18	0	323.31		1	1									11.21	0.801	254	-0.281496	0	257262	7.27568	0.16929133858267717	1.08744	0.120936	1.57317	1	1.15487	0.207733	1.20609		1.05899	0.0826836	0.468515		41.7	10	10	By MS/MS	2560600000	953630000	818200000	788750000	48.4	11
633	YGL125W	YGL125W	MET13	68.559	3	3	0	6.235			1									5.63	0.221	600	-0.338333	54	4615	0.0293583	0.016666666666666666	NaN	NaN			NaN	NaN			NaN	NaN			0	0	0		0	0	0	0	0	0
634	YPL220W;YGL135W	YPL220W;YGL135W	RPL1B;RPL1A	24.485	19	19	0	311.38			1									10.51	0.821	217	-0.270046	76	189137	11.0648	0.03686635944700461	0.911771	-0.133256	1.53824	1	0.940276	-0.0888435	1.1493		1.02087	0.0298059	0.886669		48.8	10	10	By MS/MS	4488300000	1982200000	1217000000	1289100000	48.8	10
635	YGL137W	YGL137W	SEC27	99.444	32	32	0	288.22							1		1			4.46	0.208	889	-0.382227	53	11558	0.166769	0.10123734533183353	1.09783	0.13466	1.39541	1	1.13701	0.185244	2.06678	1	1.02451	0.0349282	0.268258		27.7	18	18	By MS/MS	1507700000	500870000	500560000	506320000	34.5	21
636	YGL147C	YGL147C	RPL9A	21.569	11	2	0	154.54			1									10.54	0.771	191	-0.258639	53	7350	0	0.0	0.897003	-0.156816	3.88465	1	0.941925	-0.086316	0.903969		1.03583	0.0507906	1.03434		48.2	9	2	By MS/MS	392170000	135730000	130160000	126270000	48.2	9
637	YGL148W	YGL148W	ARO2	40.838	22	22	0	245.4			1									7.8	0.323	376	-0.377926	69	24467	0.612377	0.27925531914893614	0.982206	-0.0259025	0.117794		0.92025	-0.119903	0.50938		0.964632	-0.0519496	0.449938		29	9	9	By MS/MS	618060000	225650000	222770000	169640000	36.4	10
638	YGL150C	YGL150C	INO80	171.45	7	7	0	12.553		1										5.54	0.192	1489	-0.887374	88	476	0	0.35661517797179315	1.1631	0.21798	0.116813		0.814495	-0.296023	0.43107		0.772716	-0.37199	0.660235		0.7	1	1	By MS/MS	0	0	0	0	2.4	3
639	YGL157W	YGL157W	ARI1	38.083	12	11	0	59.988		1										5.75	0.206	347	-0.177234	56	11578	0	0.011527377521613832	NaN	NaN			NaN	NaN			NaN	NaN			0	0	0		0	0	0	0	2.9	1
640	YGL167C	YGL167C	PMR1	104.57	5	5	0	4.682						1	1					5.45	0.196	950	0.018526	57	2746	0.0551231	0.06421052631578947	1.05463	0.0767407	0.0499573		0.817589	-0.290552	0.140844		0.768647	-0.379606	0.493685		0	0	0		0	0	0	0	0	0
641	YGL173C	YGL173C	XRN1	175.46	47	47	0	244.2		1										7.5	0.194	1528	-0.601767	81	5467	0.0748179	0.19764397905759162	1.08423	0.116677	0.799624		1.18943	0.250272	1.68289	1	1.03401	0.0482525	1.10765		29.7	37	37	By MS/MS	3289900000	1053300000	1105200000	1131400000	27.6	34
642	YGL187C	YGL187C	COX4	17.142	2	2	0	16.192	1											6.9	0.285	155	-0.397419	0	25566	0.484376	0.15483870967741936	NaN	NaN			NaN	NaN			NaN	NaN			0	0	0		0	0	0	0	0	0
643	YGL189C;YER131W	YGL189C;YER131W	RPS26B;RPS26A	13.505	7	7	0	28.424			1									11.49	0.781	119	-0.867227	0	1190	16.6554	0.46218487394957986	1.02362	0.033677	0.432835		1.08479	0.117414	0.60756		1.03807	0.053904	0.612576		20.2	2	2	By MS/MS	737690000	280720000	232050000	224930000	20.2	2
644	YGL195W	YGL195W	GCN1	296.69	122	122	0	323.31			1									5.02	0.189	2672	0.044087	17	5764	0.0493646	0.005239520958083832	0.997397	-0.00376001	0.0512115		1.04477	0.063186	1.16667		1.0419	0.0592181	1.99975	1	45.2	103	103	By MS/MS	8228200000	2986700000	2600500000	2641000000	43.7	100
645	YGL200C	YGL200C	EMP24	23.332	4	4	0	26.523				1			1		1			6.78	0.223	203	-0.219704	Stable	10885	0.487152	0.0	1.20327	0.266966	2.04275	1	1.11071	0.151487	0.607889		0.964369	-0.0523422	0.288101		4.4	1	1	By MS/MS	10143000	3319100	4567100	2256800	11.3	2
647	YGL202W	YGL202W	ARO8	56.177	31	31	0	280.59												5.89	0.269	500	-0.3664	59	46320	0.693549	0.078	1.56779	0.648736	1.42421	1	1.05834	0.0818057	0.267775		0.702664	-0.509093	0.632031		2.2	1	1	By MS/MS	7890600	2216800	3217800	2455900	0	0
648	YGL206C	YGL206C	CHC1	187.23	73	73	0	323.31			1			1	1		1			4.98	0.266	1653	-0.166788	102	15131	0.0405713	0.013914095583787053	0.925481	-0.111724	0.945355		0.940585	-0.08837	0.847183		1.00745	0.0107037	0.0804076		38.2	50	50	By MS/MS	4276400000	1685200000	1380900000	1210200000	37.9	53
649	YGL207W	YGL207W	SPT16	118.63	48	48	0	228.29		1										4.82	0.211	1035	-0.648116	26	11108	0.184912	0.22801932367149758	1.54172	0.624544	2.39234	1	1.58526	0.66472	1.88001	1	1.03914	0.0553947	1.11312		18.9	18	18	By MS/MS	582110000	167070000	193920000	221120000	20.5	18
650	YGL213C	YGL213C	SKI8	44.231	4	4	0.0013324	3.2666		1										5.34	0.17	397	-0.266499	258	1791	0.144818	0.0	NaN	NaN			NaN	NaN			NaN	NaN			0	0	0		0	0	0	0	0	0
652	YGL221C	YGL221C	NIF3	31.888	12	12	0	31.543	1											7.45	0.182	288	-0.184028	161	12395	0.136355	0.0	NaN	NaN			NaN	NaN			NaN	NaN			0	0	0		0	0	0	0	0	0
654	YGL228W	YGL228W	SHE10	66.862	2	2	0.0025461	2.6032				1								5.7	0.174	577	-0.640035	230	6454	0.15917	0.19064124783362218	2.06049	1.04299			1.76445	0.819216			0.84168	-0.248656			0	0	0		0	0	0	0	1.6	1
655	YGL232W	YGL232W	TAN1	33.55	5	5	0	12.227		1										8.51	0.171	289	-0.8609	103	1942	0.24572	0.2179930795847751	NaN	NaN			NaN	NaN			NaN	NaN			0	0	0		0	0	0	0	0	0
656	YGL234W	YGL234W	ADE5,7	86.067	35	35	0	290.62												4.97	0.258	802	0.005611	162	23060	0.361364	0.00997506234413965	1.17299	0.230185	1.00166		1.12264	0.1669	1.22773		0.983473	-0.0240423	0.114867		16.5	10	10	By MS/MS	344400000	129230000	106010000	109160000	19.3	11
657	YGL238W	YGL238W	CSE1	109.35	11	11	0	45.965		1	1									4.95	0.188	960	0.051771	141	1043	0.15098	0.0	0.840935	-0.249933	1.55117	1	0.904647	-0.144573	1.09753		1.12335	0.167808	1.27904		12	9	9	By MS/MS	403640000	144290000	116660000	142680000	11.9	9
658	YGL242C	YGL242C		20.073	6	6	0	38.294												3.85	0.197	181	-0.81326	0	12225	0.587101	0.5524861878453039	NaN	NaN			NaN	NaN			NaN	NaN			0	0	0		0	0	0	0	0	0
659	YGL245W	YGL245W	GUS1	80.842	53	53	0	323.31	1		1									7.55	0.461	708	-0.458192	53	43982	0.98119	0.04943502824858757	1.64445	0.717602	2.60758	1	1.65655	0.728186	2.65994	1	1.02473	0.0352426	1.36079	1	56.5	39	39	By MS/MS	13615000000	3559900000	5274500000	4780600000	58.9	41
660	YGL252C	YGL252C	RTG2	65.571	3	3	0.00071073	4.3815		1										7.96	0.142	588	-0.211395	69	2389	0	0.011904761904761904	NaN	NaN			NaN	NaN			NaN	NaN			0	0	0		0	0	0	0	0	0
661	YGL253W	YGL253W	HXK2	53.942	33	31	0	323.31	1	1	1									5.02	0.643	486	-0.328395	0	113899	1.33415	0.09053497942386832	2.69654	1.43111	2.47803	1	2.53009	1.33919	2.86465	1	0.915648	-0.127135	0.365369		53.7	18	17	By MS/MS	2572600000	343870000	1288700000	939980000	56	19
662	YGR001C	YGR001C	EFM5	28.582	5	5	0	15.61												4.61	0.225	248	-0.610887	51	6430	0.423597	0.04032258064516129	0.755189	-0.40509	0.450871		0.854719	-0.226478	0.483349		1.17049	0.22711	0.528088		4.4	1	1	By matching	14173000	3949400	5674700	4549200	4.4	1
663	YGR008C	YGR008C	STF2	9.6144	2	2	0.00070423	4.2495												9.08	0.339	84	-1.60833	75	19071	0.566042	1.0	NaN	NaN			NaN	NaN			NaN	NaN			0	0	0		0	0	0	0	0	0
664	YGR019W	YGR019W	UGA1	52.946	6	6	0	7.0494			1									6.78	0.287	471	-0.419745	67	15845	0.11414	0.055201698513800426	NaN	NaN			NaN	NaN			NaN	NaN			0	0	0		0	0	0	0	0	0
665	YGR020C	YGR020C	VMA7	13.461	2	2	0	23.467					1							4.78	0.298	118	-0.474576	49	17474	0.589235	0.0847457627118644	NaN	NaN			NaN	NaN			NaN	NaN			0	0	0		0	0	0	0	0	0
666	YLR333C;YGR027C	YLR333C;YGR027C	RPS25A;RPS25B	12.009	6	6	0	97.378			1									11.13	0.612	108	-0.537037	427	0	0	0.1388888888888889	1.03479	0.0493315	0.34054		1.1423	0.191936	1.96209	1	1.07598	0.105647	0.712343		30.6	4	4	By MS/MS	722220000	241120000	214000000	267090000	30.6	4
667	YGR034W	YGR034W	RPL26B	14.235	20	4	0	280.76			1									11.25	0.736	127	-0.558268	Stable	541373	1.5339	0.06299212598425197	0.822796	-0.281393	2.3743	1	0.852315	-0.230541	2.45385	1	1.02765	0.0393502	0.283234		55.1	13	2	By MS/MS	219590000	92726000	66700000	60161000	56.7	12
668	YGR037C	YGR037C	ACB1	10.061	3	3	0	7.2115		1	1									4.67	0.36	87	-0.814942	Stable	55158	0	0.034482758620689655	NaN	NaN			NaN	NaN			NaN	NaN			0	0	0		0	0	0	0	0	0
669	YGR043C	YGR043C	NQM1	37.253	7	6	0	6.9931		1										6.35	0.171	333	-0.35015	61	6605	0.153386	0.0960960960960961	NaN	NaN			NaN	NaN			NaN	NaN			2.4	1	0	By matching	0	0	0	0	2.4	1
670	YGR048W	YGR048W	UFD1	39.81	3	3	0	9.836		1	1	1								6.05	0.125	361	-0.409695	70	2608	0.0937449	0.2548476454293629	NaN	NaN			NaN	NaN			NaN	NaN			0	0	0		0	0	0	0	0	0
671	YGR054W	YGR054W		71.304	20	20	0	112.01			1									9.53	0.219	642	-0.473832	0	5553	0.160719	0.27414330218068533	0.881453	-0.182044	0.427616		1.46786	0.553714	0.387613		1.25199	0.324218	0.411073		1.7	1	1	By MS/MS	6616300	2405600	2113400	2097300	1.7	1
672	YGR060W	YGR060W	ERG25	36.479	2	2	0	9.7034				1		1						8.14	0.501	309	-0.101942	Stable	1194	0.336845	0.06796116504854369	1.3492	0.432106	0.163818		0.946808	-0.0788559	0.0346847		0.70427	-0.505799	0.489232		4.2	1	1	By MS/MS	11672000	4496800	4074200	3101000	0	0
673	YGR061C	YGR061C	ADE6	148.9	60	60	0	323.31												5.02	0.277	1358	-0.220398	33	17236	0	0.050073637702503684	1.41751	0.503364	1.17898		1.45728	0.543275	1.47357	1	0.970342	-0.0434345	0.122225		5.2	6	6	By MS/MS	112640000	32018000	43372000	37254000	3.9	4
675	YGR078C	YGR078C	PAC10	23.115	3	3	0.0006734	3.4621												4.61	0.123	199	-0.646231	38	3370	0.198357	0.05025125628140704	NaN	NaN			NaN	NaN			NaN	NaN			0	0	0		0	0	0	0	0	0
676	YGR080W	YGR080W	TWF1	37.07	2	2	0	6.3794												5.56	0.139	332	-0.440663	150	6508	0.0918584	0.1536144578313253	NaN	NaN			NaN	NaN			NaN	NaN			0	0	0		0	0	0	0	0	0
677	YGR082W	YGR082W	TOM20	20.317	2	2	0	53.193	1											5.49	0.224	183	-0.331147	Stable	5267	0	0.29508196721311475	2.57869	1.36664	1.65168	1	2.36749	1.24336	1.20763		0.91514	-0.127936	0.431137		0	0	0		0	0	0	0	9.3	1
678	YGR083C	YGR083C	GCD2	70.851	7	7	0	29.143			1									10.22	0.156	651	-0.335791	0	1465	0.123654	0.3241167434715822	0.973972	-0.0380478	0.18289		0.994925	-0.00734031	0.0223922		1.0033	0.00474728	0.0314236		10.1	5	5	By MS/MS	263410000	98856000	79542000	85016000	7.2	4
679	YPR102C;YGR085C	YPR102C;YGR085C	RPL11B;RPL11A	19.719	14	14	0	107.38		1	1									10.73	0.781	174	-0.622414	71	243130	5.97446	0.10919540229885058	0.913509	-0.130509	1.50381	1	0.930479	-0.103955	1.47661	1	1.0123	0.0176366	0.586598		40.2	9	9	By MS/MS	4090600000	1553700000	1258100000	1278700000	40.2	9
680	YGR086C	YGR086C	PIL1	38.349	16	14	0	173.37						1						4.36	0.353	339	-0.858997	113	81465	1.27135	0.35693215339233036	1.25123	0.323347	1.60704	1	1.40925	0.494926	2.04181	1	1.16565	0.221129	1.59018	1	39.5	11	9	By MS/MS	629820000	181330000	213530000	234950000	39.8	11
681	YGR090W	YGR090W	UTP22	140.48	13	13	0	23.108		1										8.77	0.187	1237	-0.307437	13266	1538	0.0306139	0.07356507679870655	0.838975	-0.2533	0.927122		0.980376	-0.0285932	0.0748533		1.11743	0.160189	2.18616	1	9	9	9	By MS/MS	241890000	82623000	66671000	92591000	7.6	8
682	YGR094W	YGR094W	VAS1	125.77	60	60	0	323.31	1		1									6.94	0.369	1104	-0.480163	68	27387	0.258145	0.07246376811594203	1.17491	0.232551	2.1881	1	1.06288	0.0879814	1.45916	1	0.900838	-0.15066	1.49147	1	40.3	39	39	By MS/MS	5026900000	1642000000	1821700000	1563300000	39.2	40
683	YGR095C	YGR095C	RRP46	24.407	3	3	0	5.7456		1										4.59	0.123	223	0.186547	101	1996	0.0610284	0.0	NaN	NaN			NaN	NaN			NaN	NaN			0	0	0		0	0	0	0	0	0
684	YGR103W	YGR103W	NOP7	69.876	20	20	0	142.11		1										5.37	0.266	605	-0.816033	0	4442	0.587578	0.39669421487603307	1.3236	0.404462	2.0404	1	1.33264	0.414289	2.04519	1	0.99195	-0.0116602	0.435398		25.5	12	12	By MS/MS	1059100000	312360000	366340000	380420000	27.3	12
685	YGR116W	YGR116W	SPT6	168.29	34	34	0	107.8		1										4.73	0.218	1451	-0.784976	36	3771	0.109068	0.21226740179186768	0.936096	-0.0952713	1.29991		1.00925	0.0132871	0.115463		1.07487	0.104168	1.36117	1	14.7	19	19	By MS/MS	1180700000	411610000	396160000	372910000	14.5	20
686	YPR132W;YGR118W	YPR132W;YGR118W	RPS23A;RPS23B	16.038	10	10	0	242.81			1									11.47	0.789	145	-0.612414	43	169435	1.49513	0.16551724137931034	1.1186	0.161693	0.51396		1.38346	0.46828	1.55294	1	0.994747	-0.00759795	0.0242566		20	3	3	By MS/MS	1297400000	410260000	445710000	441400000	20	3
687	YGR123C	YGR123C	PPT1	57.994	5	5	0	4.946		1										7.68	0.173	513	-0.447953	125	3086	0.277008	0.03508771929824561	0.69185	-0.531469			0.598516	-0.740539			0.8175	-0.290709			0	0	0		0	0	0	0	0	0
688	YGR124W	YGR124W	ASN2	64.592	33	25	0	268.85			1									5.73	0.317	572	-0.38549	41	24705	0.739129	0.03496503496503497	1.60471	0.682313	0.375368		1.28861	0.365814	0.221188		0.772273	-0.372817	0.596058		3.3	2	0	By matching	0	0	0	0	3.3	2
689	YGR128C	YGR128C	UTP8	80.19	8	8	0	36.22		1										4.86	0.167	713	-0.228612	80	1685	0.192581	0.047685834502103785	0.9588	-0.0606977	0.327976		0.978884	-0.0307904	0.59735		1.05705	0.0800434	0.47885		2.5	2	2	By MS/MS	86459000	28732000	29576000	28151000	2.5	2
690	YGR130C	YGR130C		92.697	5	5	0	5.9243												4.79	0.193	816	-1.25809	44	5335	0.0978783	0.8259803921568627	1.08368	0.115939	0.307143		1.11164	0.152692	0.271638		1.06009	0.0841862	0.213733		1.5	1	1	By matching	844910	311680	241610	291620	1.5	1
691	YGR132C	YGR132C	PHB1	31.427	5	5	0	9.4964	1											8.93	0.223	287	-0.149826	27	11107	0.304659	0.08362369337979095	1.25345	0.325906	0.432689		0.985478	-0.0211041	0.0176537		0.90866	-0.138187	0.19443		0	0	0		0	0	0	0	3.8	1
692	YGR135W	YGR135W	PRE9	28.714	12	12	0	84.925		1	1									4.91	0.182	258	-0.435659	47	19165	0.558632	0.050387596899224806	1.05577	0.0782946	0.0973994		1.16774	0.223724	0.293208		1.10819	0.14821	1.80657	1	5	1	1	By MS/MS	22127000	7226400	7140800	7760000	5	1
693	YGR136W	YGR136W	LSB1	26.139	6	6	0	23.378		1										4.94	0.12	241	-0.651452	0	3686	0.235097	0.5435684647302904	NaN	NaN			NaN	NaN			NaN	NaN			0	0	0		0	0	0	0	0	0
694	YGR145W	YGR145W	ENP2	81.733	6	6	0	21.686		1										6.54	0	707	0	0	960	0.159348	0.32248939179632247	1.14409	0.194205	1.22543		1.05598	0.0785821	0.173749		0.903656	-0.146154	0.530662		4	4	4	By MS/MS	83925000	31993000	24365000	27567000	3.8	4
696	YGR152C	YGR152C	RSR1	30.39	3	3	0	14.287				1		1						9.97	0.138	272	-0.505882	11	1134	0.246201	0.36764705882352944	1.34196	0.424343	1.19563		1.21905	0.285762	0.71477		0.942431	-0.0855413	0.332166		8.5	2	2	By MS/MS	51834000	16076000	21259000	14499000	12.5	3
697	YGR155W	YGR155W	CYS4	56.021	43	43	0	323.31												6.66	0.346	507	-0.331756	0	81284	0.893193	0.055226824457593686	1.16661	0.222324	1.37859	1	1.22287	0.290273	1.86836	1	1.06248	0.08743	1.19858		73	29	29	By MS/MS	3927000000	1223200000	1349000000	1354900000	73	28
698	YGR157W	YGR157W	CHO2	101.2	11	11	0	39.493				1								8.56	0.17	869	-0.037284	43	7379	0.199371	0.010356731875719217	1.72018	0.782556	1.92774	1	1.85302	0.88988	3.06683	1	1.08451	0.117046	0.640009		8.3	7	7	By MS/MS	216880000	68427000	78106000	70347000	6.4	6
699	YGR159C	YGR159C	NSR1	44.535	25	25	0	222.34		1										4.69	0.493	414	-1.28865	Stable	15926	0.217524	0.7874396135265701	1.36099	0.444661	2.66816	1	1.28753	0.36461	2.43488	1	0.947023	-0.0785287	0.594334		20.3	7	7	By MS/MS	1027200000	317110000	371030000	339060000	23.4	8
701	YGR162W	YGR162W	TIF4631	107.1	29	25	0	229.63												5.91	0.254	952	-1.12668	42	5644	0.24811	0.7237394957983193	1.06765	0.0944383	0.628048		1.07575	0.105342	0.68309		1.00754	0.0108371	0.139498		25.9	18	16	By MS/MS	1253100000	406390000	420650000	426080000	25.5	21
702	YGR167W	YGR167W	CLC1	26.531	8	8	0	66.878						1	1		1			4.15	0.228	233	-1.21287	23	19275	0.579238	0.6351931330472103	NaN	NaN			NaN	NaN			NaN	NaN			0	0	0		0	0	0	0	0	0
703	YGR169C-A	YGR169C-A	LSO2	10.495	3	3	0	25.285		1										10.77	0.133	92	-1.67609	0	2702	0	1.0	NaN	NaN			NaN	NaN			NaN	NaN			0	0	0		0	0	0	0	0	0
704	YGR173W	YGR173W	RBG2	41.006	5	5	0	14.014												8.85	0.206	368	-0.361956	150	4548	0.242112	0.021739130434782608	1.13131	0.178	0.123265		0.743111	-0.42835	1.5367	1	1.03107	0.0441476	0.119089		8.7	3	3	By MS/MS	106170000	42017000	34236000	29913000	5.7	2
705	YGR175C	YGR175C	ERG1	55.125	7	7	0	18.865				1								6.45	0.441	496	-0.008266	40	1283	0.731168	0.0	1.54306	0.625793	0.53677		1.62068	0.696598	0.20255		1.08296	0.114977	0.04215		0	0	0		0	0	0	0	2.2	1
706	YGR178C	YGR178C	PBP1	78.78	9	9	0	42.247	1	1										6.91	0.168	722	-0.845568	Stable	1650	0.0885084	0.6454293628808865	1.35044	0.433429	1.57241	1	1.33796	0.420032	2.86436	1	1.03903	0.0552309	0.323065		9	5	5	By MS/MS	101790000	26031000	39291000	36469000	11.1	6
707	YGR180C	YGR180C	RNR4	40.054	21	21	0	239.02		1	1									4.96	0.497	345	-0.418261	372	41105	2.14458	0.0	1.18488	0.244746	1.35039	1	1.15955	0.213562	1.41327	1	0.998524	-0.0021315	0.00888687		32.8	8	8	By MS/MS	613520000	196530000	220740000	196250000	29.9	8
708	YGR184C	YGR184C	UBR1	224.84	4	4	0	6.5025												5.3	0.146	1950	-0.372974	0	838	0.116685	0.08871794871794872	0.988624	-0.0165066	0.0430083		1.12159	0.165546	0.479435		1.1825	0.24184	0.488531		1	2	2	By MS/MS	20312000	7331700	5118500	7861900	0.5	1
709	YGR185C	YGR185C	TYS1	44.019	30	30	0	277.69		1	1									8.75	0.302	394	-0.312437	121	23695	0.647397	0.13705583756345177	1.0873	0.120756	0.305333		1.13748	0.185839	0.622524		1.06605	0.0922789	0.399306		2.3	1	1	By MS/MS	79515000	28802000	27184000	23529000	2.3	1
710	YGR187C	YGR187C	HGH1	44.951	9	9	0	30.339		1										4.45	0.184	394	-0.263198	47	2930	0.14368	0.09390862944162437	1.04545	0.0641289	0.189942		1.0349	0.0494863	0.205784		1.05126	0.0721158	0.802376		9.9	4	4	By MS/MS	85421000	28862000	25484000	31075000	16.2	5
711	YGR192C	YGR192C	TDH3	35.746	40	15	0	323.31	1	1	1			1				1		6.96	0.924	332	-0.107229	0	323705	0	0.06626506024096386	0.980787	-0.0279885	0.215801		0.859418	-0.218568	1.345	1	0.845419	-0.242262	0.967757		73.8	28	10	By MS/MS	2633000000	1021700000	871080000	740280000	73.8	26
712	YGR193C	YGR193C	PDX1	45.361	10	10	0	25.625	1											5.49	0.159	410	-0.410488	46	12199	0	0.11951219512195121	NaN	NaN			NaN	NaN			NaN	NaN			0	0	0		0	0	0	0	0	0
713	YGR195W	YGR195W	SKI6	27.56	2	2	0.0025674	2.7115		1										8.99	0.139	246	-0.283333	Stable	1173	0	0.04065040650406504	NaN	NaN			NaN	NaN			NaN	NaN			0	0	0		0	0	0	0	0	0
714	YGR200C	YGR200C	ELP2	89.409	8	8	0	10.224	1	1										5.34	0.18	788	-0.290355	73	1325	0.058234	0.04949238578680203	0.956573	-0.0640531	0.151301		1.45039	0.536443	0.507597		1.55118	0.633367	0.496523		0	0	0		0	0	0	0	1.9	1
715	YGR204W	YGR204W	ADE3	102.2	52	47	0	323.31		1	1									6.83	0.277	946	-0.124313	86	36030	0.133341	0.07399577167019028	1.98455	0.988811	2.0785	1	1.61243	0.68924	2.1441	1	0.787565	-0.344529	1.42109	1	22.2	19	15	By MS/MS	2694600000	772090000	944920000	977550000	27.5	22
716	YGR207C	YGR207C	CIR1	28.758	4	4	0	9.2821	1											8.71	0.178	261	-0.195019	Stable	8999	0.352013	0.04597701149425287	NaN	NaN			NaN	NaN			NaN	NaN			0	0	0		0	0	0	0	0	0
717	YGR208W	YGR208W	SER2	34.207	8	8	0	18.304		1										4.92	0.205	309	-0.172168	59	5819	0.236654	0.0	NaN	NaN			NaN	NaN			NaN	NaN			0	0	0		0	0	0	0	0	0
718	YGR209C	YGR209C	TRX2	11.204	8	6	0	22.643		1	1		1		1					4.62	0.425	104	0.143269	0	50530	1.28252	0.0	NaN	NaN			NaN	NaN			NaN	NaN			0	0	0		0	0	0	0	9.6	1
719	YGR210C	YGR210C		45.213	5	5	0	46.868												8.33	0.126	411	-0.221898	209	1917	0.0972688	0.024330900243309004	1.08745	0.120947	0.66816		1.29577	0.373806	2.11003	1	1.08993	0.124238	0.430558		6.1	2	2	By MS/MS	63581000	21292000	19192000	23097000	6.1	2
720	YGR211W	YGR211W	ZPR1	55.071	23	23	0	104.24		1										4.59	0.244	486	-0.572222	13	6538	0.312882	0.18724279835390947	0.962562	-0.0550485	0.0846801		1.02177	0.0310705	0.0424677		1.01085	0.0155631	0.0266479		2.1	1	1	By MS/MS	12719000	5957600	3613400	3148000	3.9	2
722	YGR218W	YGR218W	CRM1	124.1	29	29	0	60.187		1										5.24	0.205	1084	-0.093543	51	3585	0.148442	0.0	0.93899	-0.0908186	1.28552		1.00276	0.00397405	0.0192715		1.08734	0.120809	2.83503	1	12.4	13	13	By MS/MS	579750000	201290000	170230000	208230000	17.6	20
723	YGR229C	YGR229C	SMI1	57.079	2	2	0	5.5716		1										4.42	0.187	505	-0.919604	39	3084	0.386069	0.5801980198019802	1.50245	0.58732	0.686746		1.38211	0.466874	1.04468		0.893816	-0.161951	0.91799		0	0	0		0	0	0	0	3.4	1
724	YGR231C	YGR231C	PHB2	34.406	5	5	0	73.652	1											10.73	0.165	310	-0.208064	39	8710	0.203822	0.02903225806451613	0.956602	-0.0640087	0.184468		0.94526	-0.0812171	0.217956		0.937706	-0.0927932	0.726557		9	2	2	By MS/MS	75890000	22913000	31024000	21953000	9	2
725	YGR232W	YGR232W	NAS6	25.616	6	6	0	36.244		1	1									6.42	0.167	228	-0.22807	Stable	6374	0.36225	0.0	NaN	NaN			NaN	NaN			NaN	NaN			0	0	0		0	0	0	0	0	0
726	YGR234W	YGR234W	YHB1	44.646	21	21	0	226.08	1	1	1									6.25	0.267	399	-0.191228	83	113931	1.47804	0.0	1.80771	0.85416	1.99786	1	2.03921	1.02801	1.26885		1.15689	0.210248	0.430931		10.5	3	3	By MS/MS	109830000	35291000	28785000	45755000	11	3
727	YGR240C	YGR240C	PFK1	107.97	71	70	0	323.31	1		1		1							6.35	0.466	987	-0.232523	0	51546	0.457918	0.03546099290780142	0.930019	-0.104668	1.16363		0.9783	-0.0316518	0.469518		1.03445	0.0488684	0.767372		60.9	52	51	By MS/MS	18588000000	6791400000	5990400000	5805800000	62.4	52
728	YGR244C	YGR244C	LSC2	46.9	7	7	0	33.157	1											7.49	0.189	427	-0.325059	0	18849	0.150592	0.08196721311475409	NaN	NaN			NaN	NaN			NaN	NaN			0	0	0		0	0	0	0	0	0
729	YGR245C	YGR245C	SDA1	86.617	13	12	0	55.77		1										6.92	0.201	767	-0.673533	55	423	0	0.38722294654498046	1.1108	0.151601	0.609574		1.05291	0.0743765	0.253058		1.02895	0.0411796	1.5413	1	7.8	7	6	By MS/MS	313610000	127430000	91294000	94892000	10	8
730	YGR248W	YGR248W	SOL4	28.447	8	8	0	8.5509		1	1									5.11	0.124	255	-0.069412	Stable	9647	0.0840311	0.0	NaN	NaN			NaN	NaN			NaN	NaN			0	0	0		0	0	0	0	0	0
731	YGR253C	YGR253C	PUP2	28.617	16	16	0	101.29		1	1									4.49	0.162	260	-0.298846	Stable	20486	0.629296	0.07692307692307693	NaN	NaN			NaN	NaN			NaN	NaN			0	0	0		0	0	0	0	0	0
732	YGR254W	YGR254W	ENO1	46.816	33	14	0	239.02	1		1		1	1						6.6	0.871	437	-0.179634	0	165245	17.0664	0.02288329519450801	NaN	NaN			NaN	NaN			NaN	NaN			30	11	0	By matching	0	0	0	0	30	10
733	YGR264C	YGR264C	MES1	85.677	43	43	0	323.31			1									6.59	0.293	751	-0.46711	65	17040	0.373094	0.006657789613848202	1.56434	0.645554	3.1452	1	1.53244	0.615827	2.42402	1	1.02691	0.0383161	0.603743		32	22	22	By MS/MS	3106200000	787960000	1144800000	1173400000	39.9	28
734	YGR267C	YGR267C	FOL2	27.769	8	8	0	42.986		1										7.23	0.208	243	-0.330864	0	3983	0.308614	0.22633744855967078	0.992003	-0.011584	0.0303633		0.835589	-0.259134	0.803492		0.935314	-0.0964778	0.333034		5.3	1	1	By MS/MS	8376500	3476000	2694200	2206300	5.3	1
735	YGR270W	YGR270W	YTA7	157.41	3	3	0	4.8391		1	1	1								4.91	0.143	1379	-0.801378	893	341	0.0740033	0.43002175489485134	1.11767	0.160491	0.168639		1.2441	0.315099	0.516088		1.23318	0.30238	0.336318		1.4	2	2	By MS/MS	11107000	3288400	2986300	4831900	0.7	1
736	YGR271C-A	YGR271C-A	EFG1	27.121	2	2	0.002594	2.8533		1										10.27	0.145	233	-0.9	Stable	1517	0	0.2145922746781116	NaN	NaN			NaN	NaN			NaN	NaN			0	0	0		0	0	0	0	0	0
737	YGR271W	YGR271W	SLH1	224.85	5	5	0	5.442												6.58	0	1967	0	48	182	0.0110632	0.0066090493136756485	0.796543	-0.328175	0.405197		0.992027	-0.0115491	0.00626199		1.11425	0.156072	0.208872		1	2	2	By MS/MS	8351600	3884200	2505800	1961600	0.9	2
738	YGR275W	YGR275W	RTT102	17.794	3	3	0	8.5993		1										5.43	0.12	157	-1.13057	Stable	3750	0.15309	0.6496815286624203	1.10601	0.145363	2.094	1	0.949624	-0.0745719	0.393367		0.919754	-0.12068	0.356345		5.1	1	1	By MS/MS	82047000	28194000	28794000	25059000	0	0
739	YGR277C	YGR277C	CAB4	34.306	7	7	0	18.271		1										6.29	0.114	305	-0.129836	Stable	1766	0.102611	0.019672131147540985	NaN	NaN			NaN	NaN			NaN	NaN			0	0	0		0	0	0	0	0	0
740	YGR279C	YGR279C	SCW4	40.173	6	6	0	25.019					1					1		4.52	0.546	386	-0.163731	23	3073	3.14889	0.19689119170984457	11.147	3.47858			6.50081	2.70062			0.58667	-0.769379			4.9	1	1	By MS/MS	36012000	2764300	22661000	10587000	0	0
741	YGR280C	YGR280C	PXR1	31.311	3	3	0	5.9402		1										10.67	0.15	271	-1.44354	110	700	0.33395	0.6162361623616236	1.01328	0.0190272	0.139834		0.953139	-0.0692418	0.596982		0.921852	-0.117393	0.58554		5.5	1	1	By MS/MS	14282000	5207700	4138100	4936200	5.5	1
742	YGR281W	YGR281W	YOR1	166.73	4	3	0.0036878	2.2638	1					1						7.65	0.175	1477	-0.079553	65	133	0.060436	0.07786052809749493	2.40164	1.26402	0.266803		0.934492	-0.0977451	0.119715		0.39808	-1.32887	0.324376		0.9	1	1	By MS/MS	16195000	1382800	13660000	1152000	0	0
743	YGR282C	YGR282C	BGL2	34.118	7	7	0	65.6					1					1		4.16	0.476	313	-0.209585	27	14776	3.17534	0.0	0.477039	-1.06782			0.738498	-0.437334			1.52625	0.609993			0	0	0		0	0	0	0	3.8	1
744	YGR284C	YGR284C	ERV29	35.012	2	2	0	5.2459				1					1			10.47	0.235	310	0.331613	46	3869	0.914062	0.0	1.25389	0.326407			1.25754	0.33061			0.96577	-0.0502484			0	0	0		0	0	0	0	0	0
745	YGR285C	YGR285C	ZUO1	49.019	30	30	0	323.31		1										8.8	0.504	433	-0.87321	107	35766	1.32396	0.27713625866050806	2.0921	1.06495	3.50225	1	2.05653	1.04021	2.56395	1	0.946657	-0.0790858	0.927185		49.9	17	17	By MS/MS	3698300000	1116400000	1313800000	1268100000	52.2	18
746	YHL001W	YHL001W	RPL14B	15.153	13	2	0.0013263	3.187			1									11.63	0.68	138	-0.076087	163	5534	3.58071	0.0	NaN	NaN			NaN	NaN			NaN	NaN			44.9	9	0	By matching	0	0	0	0	44.9	9
747	YHL007C	YHL007C	STE20	102.36	3	3	0	5.098		1				1						7.33	0.152	939	-0.744409	Stable	647	0.0498589	0.6922257720979765	0.994283	-0.00827093	0.0117917		1.07348	0.102293	0.25649		1.0001	0.000150753	0.00247614		2.6	2	2	By MS/MS	12888000	3672000	4555600	4660000	2.6	2
748	YHL011C	YHL011C	PRS3	35.123	15	13	0	90.254												8.34	0.242	320	0.025313	0	9789	0.591905	0.0	1.02168	0.0309482	0.0537283		0.904222	-0.145251	0.866828		0.851936	-0.231183	0.808046		15.9	5	4	By MS/MS	478150000	202220000	132180000	143760000	15.9	5
749	YHL013C	YHL013C	OTU2	36.113	2	2	0.006068	2.1851												5.93	0.153	307	-1.04007	50	726	0.252347	0.501628664495114	NaN	NaN			NaN	NaN			NaN	NaN			0	0	0		0	0	0	0	0	0
750	YHL015W	YHL015W	RPS20	13.907	16	16	0	280.44			1									10.33	0.827	121	-0.645454	0	263574	14.3891	0.2396694214876033	1.10744	0.147233	1.44449	1	1.13859	0.187242	1.31062	1	1.0364	0.0515861	0.253615		69.4	10	10	By MS/MS	2987700000	1039400000	1029800000	918450000	70.2	11
752	YHL021C	YHL021C	AIM17	53.134	6	6	0	15.3	1											7.53	0.163	465	-0.497635	0	13913	0.0914611	0.017204301075268817	NaN	NaN			NaN	NaN			NaN	NaN			0	0	0		0	0	0	0	0	0
753	YHL030W	YHL030W	ECM29	210.43	32	32	0	57.675		1										6.5	0.145	1868	-0.078694	19	1171	0.0691453	0.016059957173447537	0.980754	-0.0280369	0.159377		1.08789	0.12153	0.803832		1.12062	0.164301	1.75368	1	10.4	17	17	By MS/MS	366090000	128250000	110470000	127370000	11.1	18
754	YHL033C	YHL033C	RPL8A	28.124	28	5	0	66.688			1									10.85	0.842	256	-0.474609	0	20645	4.63873	0.2578125	0.868946	-0.202662	1.30872	1	0.869968	-0.200965	1.09365		0.950879	-0.0726661	1.19335		66	21	3	By MS/MS	314600000	116290000	90196000	108120000	61.3	19
755	YHL034C	YHL034C	SBP1	32.989	15	15	0	135.1		1										5.45	0.346	294	-0.864966	0	47127	1.10026	0.4965986394557823	1.23189	0.300871	1.57771	1	1.22548	0.293349	2.5933	1	0.936322	-0.0949237	0.779759		48.6	9	9	By MS/MS	724070000	224020000	262210000	237840000	51	10
756	YHL039W	YHL039W	EFM1	67.452	2	2	0	13.146		1										6.64	0.152	585	-0.205128	160	779	0.100231	0.0	1.02333	0.0332765	0.0359753		0.980622	-0.0282315	0.031647		1.0366	0.0518622	0.0798871		3.9	1	1	By MS/MS	39131000	13161000	13247000	12723000	3.9	1
757	YHR001W	YHR001W	OSH7	49.804	3	2	0	8.9978			1	1								7.25	0.149	437	-0.574142	41	3710	0.149876	0.09839816933638444	0.981003	-0.0276708	0.100411		0.930373	-0.104119	0.348455		0.985566	-0.0209761	0.13129		7.8	3	2	By MS/MS	44144000	14422000	14760000	14961000	2.3	1
758	YHR005C-A	YHR005C-A	TIM10	10.305	3	3	0	5.5183	1											5.13	0.243	93	-0.490323	0	18432	0.644618	0.0	NaN	NaN			NaN	NaN			NaN	NaN			0	0	0		0	0	0	0	0	0
759	YHR007C	YHR007C	ERG11	60.719	8	8	0	38.827				1		1						9.25	0.506	530	-0.220377	0	4572	1.21709	0.0037735849056603774	1.66456	0.735145	2.28719	1	1.762	0.817216	2.53091	1	1.05249	0.0738119	0.317858		2.3	1	1	By MS/MS	41321000	9864900	15836000	15621000	2.3	1
760	YHR008C	YHR008C	SOD2	25.774	6	6	0	22.357	1											9.03	0.226	233	-0.345923	Stable	30868	0.435301	0.04291845493562232	NaN	NaN			NaN	NaN			NaN	NaN			0	0	0		0	0	0	0	0	0
761	YHR010W;YDR471W	YHR010W;YDR471W	RPL27B;RPL27A	15.531	11	11	0	188.4			1									11.16	0.736	136	-0.522794	45	474892	4.7604	0.04411764705882353	0.883788	-0.178227	1.94971	1	0.946974	-0.0786035	1.42467	1	1.02235	0.0318897	0.505851		42.6	7	7	By MS/MS	3526900000	1419600000	1034300000	1072900000	52.9	8
762	YHR012W	YHR012W	VPS29	31.012	2	2	0.00071633	4.4846			1		1			1				4.37	0.148	282	-0.516312	87	2509	0.103675	0.32978723404255317	0.629215	-0.668374	0.309214		1.01049	0.0150495	0.0328765		1.79229	0.841806	0.465338		3.9	1	1	By MS/MS	10893000	3618500	3774100	3500700	3.9	1
763	YHR013C	YHR013C	ARD1	27.603	7	7	0	22.086			1									4.61	0.176	238	-0.552101	244	4840	0.256011	0.1638655462184874	0.884041	-0.177815	0.517213		0.986859	-0.0190837	0.0177694		1.09013	0.124502	0.189713		7.6	2	2	By MS/MS	32910000	11042000	8955000	12914000	2.9	1
764	YHR018C	YHR018C	ARG4	51.989	26	26	0	317.84			1									5.55	0.23	463	-0.293737	0	0	0.227473	0.0	2.87639	1.52426	2.67922	1	2.11628	1.08153	1.96722	1	0.751279	-0.41258	1.08364		2.8	1	1	By MS/MS	10707000	2365500	4656900	3684900	11.7	5
765	YHR019C	YHR019C	DED81	62.206	28	28	0	323.31			1									5.66	0.4	554	-0.379783	0	37281	0.764849	0.030685920577617327	1.8601	0.89538	2.16417	1	1.6273	0.702476	1.70809	1	0.935093	-0.0968188	0.486637		23.6	9	9	By MS/MS	743740000	334990000	214330000	194420000	18.6	7
766	YHR020W	YHR020W		77.385	43	43	0	323.31												6.36	0.355	688	-0.39375	0	28476	0.333606	0.08284883720930232	0.998899	-0.0015891	0.0135939		0.985036	-0.0217514	0.503945		1.01002	0.0143835	0.171413		53.9	30	30	By MS/MS	5865800000	2137900000	1871700000	1856100000	47.1	29
767	YKL156W;YHR021C	YKL156W;YHR021C	RPS27B;RPS27A	8.8793	8	8	0	64.618			1									9.51	0.361	82	-0.081707	0	503139	0.535108	0.024390243902439025	0.921627	-0.117745	1.42168	1	0.988232	-0.0170778	0.11751		1.05136	0.0722532	1.64108	1	46.3	4	4	By MS/MS	2307900000	926320000	659950000	721580000	46.3	4
768	YHR024C	YHR024C	MAS2	53.337	4	4	0	5.0921	1											6.31	0.141	482	-0.297925	53	3953	0.123986	0.05394190871369295	NaN	NaN			NaN	NaN			NaN	NaN			0	0	0		0	0	0	0	0	0
769	YHR025W	YHR025W	THR1	38.712	16	16	0	160.78												5.15	0.271	357	-0.055462	73	22353	0.330691	0.1092436974789916	1.15117	0.203099	0.637107		1.10406	0.142818	0.424047		0.885013	-0.176229	0.39852		19.6	4	4	By MS/MS	298970000	95664000	140270000	63040000	20.2	5
770	YHR027C	YHR027C	RPN1	109.49	37	37	0	238.33		1	1	1								4.35	0.206	993	-0.283384	49	11839	0.167002	0.17522658610271905	1.04013	0.0567706	1.14641		1.09207	0.127068	1.12379		1.0329	0.0467063	0.505354		17.1	14	14	By MS/MS	998780000	364280000	314820000	319680000	17.8	16
771	YHR028C	YHR028C	DAP2	93.403	2	2	0.0025625	2.6823					1							5.25	0.139	818	-0.435086	0	5469	0.0907483	0.022004889975550123	NaN	NaN			NaN	NaN			NaN	NaN			0	0	0		0	0	0	0	0	0
772	YHR029C	YHR029C	YHI9	32.563	8	8	0	51.072												5.53	0.157	294	-0.105102	138	6456	0.158463	0.0	NaN	NaN			NaN	NaN			NaN	NaN			0	0	0		0	0	0	0	0	0
774	YHR037W	YHR037W	PUT2	64.434	16	16	0	49.133	1											6.99	0.178	575	-0.313739	132	4755	0.124744	0.006956521739130435	NaN	NaN			NaN	NaN			NaN	NaN			0	0	0		0	0	0	0	0	0
775	YHR039C-A	YHR039C-A	VMA10	12.713	10	10	0	44.643					1							9.77	0.384	114	-0.762281	Stable	55717	0.725635	0.0	NaN	NaN			NaN	NaN			NaN	NaN			0	0	0		0	0	0	0	0	0
776	YHR042W	YHR042W	NCP1	76.771	18	18	0	75.629				1		1						4.89	0.226	691	-0.253256	61	9558	0.29533	0.002894356005788712	2.8637	1.51788	1.96074	1	1.90814	0.932169	1.78505	1	0.786584	-0.346327	1.82446	1	8.4	5	5	By MS/MS	161890000	23386000	78602000	59898000	3	2
777	YHR044C;YHR043C	YHR044C;YHR043C	DOG2;DOG1	27.1	2	2	0	4.6029		1										5.07	0.155	246	-0.151219	18	4772	0.0953713	0.0	NaN	NaN			NaN	NaN			NaN	NaN			0	0	0		0	0	0	0	0	0
778	YHR047C	YHR047C	AAP1	97.661	33	29	0	128.03		1				1						5.01	0.215	856	-0.283295	28	3151	0	0.0011682242990654205	NaN	NaN			NaN	NaN			NaN	NaN			0	0	0		0	0	0	0	0	0
779	YHR049W	YHR049W	FSH1	27.339	16	16	0	125.9	1	1										6.32	0.381	243	-0.354733	49	12283	0.449126	0.06584362139917696	NaN	NaN			NaN	NaN			NaN	NaN			0	0	0		0	0	0	0	0	0
780	YHR051W	YHR051W	COX6	17.341	6	6	0	14.945	1											5.92	0.254	148	-0.576352	48	18309	0.313828	0.0	NaN	NaN			NaN	NaN			NaN	NaN			0	0	0		0	0	0	0	0	0
781	YHR052W	YHR052W	CIC1	42.529	11	11	0	82.85		1										9.54	0.24	376	-0.593351	199	3728	0.301232	0.2154255319148936	1.30884	0.388291	1.37594	1	1.45782	0.543813	2.66886	1	1.03992	0.0564766	0.304892		13.3	3	3	By MS/MS	116930000	34011000	40374000	42547000	9.6	3
782	YHR063C	YHR063C	PAN5	42.821	11	11	0	44.472	1											6.61	0.203	379	-0.197889	205	6813	0.210738	0.0	1.95603	0.967929	1.12092		2.02716	1.01946	1.19959		0.938456	-0.091639	0.448152		2.9	1	1	By MS/MS	13062000	2169300	6041700	4850700	2.9	1
783	YHR064C	YHR064C	SSZ1	58.237	34	34	0	323.31												4.78	0.455	538	-0.200186	0	70402	0.818753	0.08178438661710037	1.41951	0.505393	2.03773	1	1.33884	0.42098	1.82816	1	0.94615	-0.0798585	1.65702	1	59.9	24	24	By MS/MS	3820500000	1034400000	1390700000	1395300000	54.8	22
784	YHR065C	YHR065C	RRP3	55.968	2	2	0	10.256		1										9.91	0.189	501	-0.383234	0	3339	0.0236544	0.2315369261477046	0.668795	-0.580363	0.791934		1.01182	0.0169511	0.0223852		1.59566	0.67415	0.774924		2.2	1	1	By MS/MS	45583000	11695000	16002000	17886000	3.6	2
785	YHR066W;YDR312W	YHR066W	SSF1	51.763	3	3	0.0013236	3.1712		1										10.05	0.189	453	-0.895806	30	198	0.0254597	0.4392935982339956	0.970704	-0.042897	0.124676		1.00303	0.00436614	0.0108057		0.998485	-0.00218751	0.00560096		4.6	2	2	By matching	29671000	9194100	11598000	8878900	4.6	2
786	YHR068W	YHR068W	DYS1	42.892	28	28	0	272.31												5.56	0.419	387	-0.237726	218	17561	0.889313	0.0	2.65117	1.40663	1.9525	1	2.47883	1.30966	1.85869	1	0.838114	-0.254782	1.25213		19.4	5	5	By MS/MS	178260000	30935000	82576000	64748000	13.2	4
787	YHR069C	YHR069C	RRP4	39.427	4	4	0	8.5859		1										6.19	0.132	359	-0.390808	74	1448	0.175581	0.17270194986072424	NaN	NaN			NaN	NaN			NaN	NaN			0	0	0		0	0	0	0	0	0
788	YHR070W	YHR070W	TRM5	56.514	3	3	0	6.539	1	1										9.35	0.142	499	-0.276954	76	1054	0.0543325	0.0841683366733467	3.70491	1.88944	0.623089		3.25131	1.70102	0.522882		0.895675	-0.158953	0.464546		0	0	0		0	0	0	0	0	0
789	YHR072W-A	YHR072W-A	NOP10	6.6356	3	3	0	12.488		1										10.99	0.366	58	-0.794828	0	12023	0	0.27586206896551724	0.945434	-0.0809518	0.616261		1.25	0.321923	0.264308		1.32188	0.402588	0.396323		32.8	3	3	By MS/MS	112600000	39412000	40187000	33005000	32.8	2
790	YHR074W	YHR074W	QNS1	80.685	16	16	0	68.311		1										6.5	0.172	714	-0.198599	94	4568	0.123901	0.0056022408963585435	NaN	NaN			NaN	NaN			NaN	NaN			0	0	0		0	0	0	0	0	0
791	YHR087W	YHR087W	RTC3	12.009	11	11	0	218.9		1										4.86	0.265	111	-0.477478	45	9563	0.290412	0.23423423423423423	NaN	NaN			NaN	NaN			NaN	NaN			0	0	0		0	0	0	0	0	0
792	YHR088W	YHR088W	RPF1	35.121	3	3	0	12.67		1										10.28	0.184	295	-0.828136	57	630	0.316367	0.2	1.52106	0.605074	2.042	1	1.57289	0.653414	1.69242	1	0.997452	-0.00368021	0.00705269		4.4	1	1	By MS/MS	34912000	8937300	10924000	15050000	4.4	1
793	YHR089C	YHR089C	GAR1	21.48	8	8	0	74.464		1										12	0.211	205	-0.683415	30	13241	0.561134	0.5024390243902439	0.963244	-0.0540274	0.275806		0.973028	-0.0394468	0.123359		0.977466	-0.0328823	0.137737		15.6	3	3	By MS/MS	264570000	101370000	79485000	83711000	23.4	4
794	YHR094C	YHR094C	HXT1	63.261	5	3	0	6.8901						1						7.33	0.408	570	0.300702	Stable	986	0.0280516	0.08947368421052632	0.795013	-0.330949	0.485162		1.12547	0.17053	0.254768		1.33143	0.412977	1.19975		1.8	1	1	By MS/MS	8152100	2369200	2773400	3009500	2.5	2
795	YHR098C	YHR098C	SFB3	103.95	7	7	0	16.929				1			1		1			6.24	0.176	929	-0.228525	15	3168	0.0705478	0.1442411194833154	0.887376	-0.172383	0.526632		0.92285	-0.115832	0.307731		0.992049	-0.0115167	0.0217555		3.8	3	3	By MS/MS	33465000	12258000	10576000	10631000	4.8	4
796	YHR099W	YHR099W	TRA1	433.17	36	36	0	54.61		1										6.51	0.139	3744	-0.163595	0	197	0.00215835	0.03365384615384615	0.976705	-0.0340049	0.387049		0.958713	-0.0608285	0.497483		1.05465	0.0767656	1.31843	1	3.3	10	10	By MS/MS	114180000	42348000	34574000	37262000	6.4	21
797	YHR104W	YHR104W	GRE3	37.118	28	28	0	157.36		1										7.07	0.226	327	-0.232416	152	23096	0.197822	0.0	NaN	NaN			NaN	NaN			NaN	NaN			0	0	0		0	0	0	0	0	0
798	YHR107C	YHR107C	CDC12	46.667	7	7	0	20.453										1		8.17	0.192	407	-0.66855	121	9301	0.199106	0.20638820638820637	0.952116	-0.0707906	0.367917		0.929699	-0.105165	0.637868		0.970635	-0.0429999	0.37134		13.3	4	4	By MS/MS	102470000	41537000	29042000	31889000	10.1	3
799	YHR108W	YHR108W	GGA2	64.346	13	13	0	58.694			1				1					6.46	0.194	585	-0.418633	58	4967	0.176558	0.29914529914529914	1.24167	0.312282	1.67636	1	1.16781	0.223807	1.23506		0.967737	-0.047313	0.857055		15.9	7	7	By MS/MS	245220000	71414000	81426000	92378000	19.7	9
800	YHR113W	YHR113W	APE4	54.173	4	4	0	16.05					1							7.02	0.182	490	-0.23898	0	4421	0.107782	0.018367346938775512	NaN	NaN			NaN	NaN			NaN	NaN			0	0	0		0	0	0	0	0	0
801	YHR121W	YHR121W	LSM12	21.313	2	2	0	18.369		1										10.18	0.168	187	-0.441711	38	4870	0.213217	0.058823529411764705	1.33233	0.413948	0.518884		1.23494	0.304439	0.91645		0.934254	-0.0981125	0.563797		13.9	2	2	By MS/MS	36465000	11504000	14662000	10300000	13.9	2
802	YHR128W	YHR128W	FUR1	24.594	20	20	0	179.49												5.53	0.365	216	-0.136111	0	28816	0.536641	0.0	1.20899	0.273799	2.68118	1	1.195	0.257016	2.20077	1	1.01249	0.0179144	0.181415		34.3	7	7	By MS/MS	791660000	248590000	266840000	276230000	40.3	8
803	YHR132C	YHR132C	ECM14	49.829	3	3	0	21.054					1							5.03	0.157	430	-0.391395	11	3345	0.445825	0.01627906976744186	NaN	NaN			NaN	NaN			NaN	NaN			0	0	0		0	0	0	0	0	0
805	YHR137W	YHR137W	ARO9	58.527	26	26	0	97.774		1										5.24	0.173	513	-0.331579	56	3565	0.0721656	0.009746588693957114	1.4205	0.506399	1.15593		1.21889	0.285563	0.88003		0.922829	-0.115864	0.461196		12.5	7	7	By MS/MS	289240000	65766000	123600000	99876000	12.3	7
806	YHR138C	YHR138C		12.752	2	2	0.0025094	2.4395					1							4.74	0.17	114	-0.067544	87	2845	0.216939	0.0	NaN	NaN			NaN	NaN			NaN	NaN			0	0	0		0	0	0	0	0	0
807	YNL162W;YHR141C	YNL162W;YHR141C	RPL42B;RPL42A	12.211	8	8	0	31.921			1									11.38	0.769	106	-1.05283	224	103410	3.76154	0.1509433962264151	0.77539	-0.367006	1.50375	1	0.852217	-0.230707	2.59556	1	1.04638	0.0654027	0.296102		14.2	2	2	By MS/MS	232160000	90201000	72851000	69106000	21.7	3
808	YHR143W-A	YHR143W-A	RPC10	7.7159	3	3	0	26.037		1										10.5	0.309	70	-0.325714	Stable	19419	0.979578	0.0	NaN	NaN			NaN	NaN			NaN	NaN			0	0	0		0	0	0	0	0	0
809	YHR146W	YHR146W	CRP1	51.115	12	12	0	91.812		1										7.45	0.179	465	-0.904301	0	17298	0.406631	0.7720430107526882	0.835562	-0.259182			1.10961	0.150049			1.0323	0.0458623			0	0	0		0	0	0	0	0	0
810	YHR163W	YHR163W	SOL3	27.784	15	15	0	156.5		1										5.26	0.183	249	-0.287149	396	13107	0.241499	0.01606425702811245	NaN	NaN			NaN	NaN			NaN	NaN			0	0	0		0	0	0	0	0	0
811	YHR165C	YHR165C	PRP8	279.5	2	2	0.0013333	3.304		1										7.31	0.148	2413	-0.467634	0	159	0.00946209	0.08619975134687112	1.05303	0.0745417	0.27198		0.923944	-0.114123	0.178503		0.896945	-0.156908	0.970193		0.5	1	1	By matching	3948600	854160	1666400	1428000	0.6	1
812	YHR169W	YHR169W	DBP8	47.878	5	5	0	18.067		1										10.4	0.139	431	-0.240371	Stable	771	0.115474	0.13225058004640372	0.951397	-0.0718812	0.116735		0.696581	-0.521638	0.123463		1.75919	0.814912	0.572495		2.6	1	1	By MS/MS	24483000	7068400	3412100	14003000	0	0
813	YHR170W	YHR170W	NMD3	59.095	16	16	0	79.395		1	1									5.21	0.244	518	-0.363706	80	3610	0.23174	0.14092664092664092	1.11592	0.158228	0.766648		0.955449	-0.0657495	0.181393		0.862631	-0.213185	0.894564		6.2	3	3	By MS/MS	88280000	35677000	30629000	21974000	6.2	3
814	YHR174W	YHR174W	ENO2	46.914	39	20	0	323.31	1		1		1	1						5.88	0.892	437	-0.184211	27	989539	0	0.02745995423340961	1.47506	0.560775	3.7144	1	1.44046	0.526534	2.60143	1	0.983658	-0.0237709	0.100275		64.5	22	11	By MS/MS	8563600000	2481600000	3116600000	2965400000	69.3	24
815	YHR179W	YHR179W	OYE2	45.01	33	30	0	323.31	1	1										6.54	0.415	400	-0.5385	107	56946	1.21854	0.1075	1.55914	0.64075	2.24812	1	1.27664	0.352357	2.19442	1	0.900883	-0.150589	1.97509	1	6.8	3	3	By MS/MS	91940000	25979000	36083000	29878000	4.2	2
816	YHR183W;YGR256W	YHR183W	GND1	53.543	42	42	0	323.31												6.6	0.623	489	-0.143354	0	73330	0.383211	0.012269938650306749	1.21193	0.277311	0.972351		1.1015	0.139474	0.716075		0.923352	-0.115048	1.30723	1	48.1	19	19	By MS/MS	3370900000	1230900000	1078500000	1061600000	38.4	16
817	YHR190W	YHR190W	ERG9	51.719	13	13	0	38.478				1								5.79	0.297	444	-0.107207	0	10160	0.539965	0.0	1.26099	0.334552	0.341337		1.32187	0.402576	0.575754		0.895802	-0.158749	0.624827		4.1	2	2	By MS/MS	37277000	9902200	14302000	13073000	4.1	2
818	YHR193C	YHR193C	EGD2	18.709	9	9	0	122.77		1										4.67	0.578	174	-0.471265	263	155766	3.04668	0.3275862068965517	0.947209	-0.0782456	0.795929		0.959704	-0.0593387	0.954435		1.04884	0.0688007	0.483989		21.3	3	3	By MS/MS	222540000	89396000	64925000	68223000	11.5	2
819	YHR196W	YHR196W	UTP9	65.271	5	5	0	8.405		1										4.57	0.171	575	-0.504174	36	17785	0.0252829	0.12695652173913044	1.23254	0.30163	0.653563		1.0519	0.0729971	0.15962		0.865152	-0.208975	1.35424	1	1.2	1	1	By MS/MS	252580000	83909000	93015000	75656000	1.2	1
820	YHR197W	YHR197W	RIX1	86.738	6	6	0	15.895		1	1									5.34	0	763	0	80	507	0.0856191	0.15465268676277852	0.900936	-0.150504	0.557128		1.06743	0.0941473	0.48227		1.16525	0.220638	0.847417		4.7	3	3	By MS/MS	70158000	26147000	19344000	24666000	6.3	4
822	YHR200W	YHR200W	RPN10	29.747	7	7	0	74.941		1	1									4.56	0.108	268	-0.50709	46	19784	0.449613	0.34701492537313433	0.895589	-0.159092	0.561449		0.898873	-0.153811	0.914218		1.01693	0.0242204	0.116394		20.5	4	4	By MS/MS	154210000	59596000	46464000	48153000	28	5
823	YHR201C	YHR201C	PPX1	45.051	8	8	0	9.2224	1		1			1						5.48	0.141	397	-0.327456	139	5395	0.178552	0.0	NaN	NaN			NaN	NaN			1.105	0.144046			0	0	0		0	0	0	0	0	0
824	YJR145C;YHR203C	YJR145C;YHR203C	RPS4B;RPS4A	29.41	30	30	0	323.31			1									10.9	0.695	261	-0.447893	53	264407	3.76377	0.022988505747126436	1.06551	0.0915491	1.23037		1.13739	0.185726	1.88148	1	1.03187	0.0452632	0.587487		52.9	16	16	By MS/MS	6639100000	2803300000	1893500000	1942300000	52.9	15
825	YHR205W	YHR205W	SCH9	91.81	3	3	0.0036832	2.2532		1			1							6.04	0.17	824	-0.67949	32	850	0.0330264	0.4211165048543689	1.01449	0.0207512	0.085964		0.930344	-0.104164	0.379794		0.885232	-0.175872	1.87173	1	1.9	2	2	By MS/MS	33415000	12560000	10770000	10086000	1.9	2
826	YHR208W	YHR208W	BAT1	43.596	19	17	0	261.08	1											9.59	0.348	393	-0.303817	897	63797	0.320167	0.061068702290076333	1.05033	0.0708374	0.928078		1.27771	0.353558	2.11609	1	1.15801	0.211642	1.21591		43.3	12	10	By MS/MS	2086700000	692700000	722970000	671000000	43.3	12
827	YHR216W;YAR073W	YHR216W	IMD2	56.529	25	10	0	66.332												8.59	0.305	523	-0.13499	54	715	0.28854	0.0019120458891013384	1.02751	0.0391479	0.073225		0.981953	-0.0262746	0.0445831		0.945853	-0.0803119	0.175445		24.7	10	2	By MS/MS	284230000	104090000	103070000	77078000	23.9	9
828	YIL002W-A	YIL002W-A		7.7286	3	3	0	10.617												4.36	0.171	69	-0.744928	0	1042	0	0.5507246376811594	NaN	NaN			NaN	NaN			NaN	NaN			0	0	0		0	0	0	0	0	0
830	YIL009W	YIL009W	FAA3	77.946	3	2	0.0025707	2.7311												9.7	0.209	694	-0.160951	58	413	0	0.040345821325648415	2.04378	1.03124			0.870701	-0.199751			0.421069	-1.24787			1	1	0	By matching	0	0	0	0	1	1
831	YIL010W	YIL010W	DOT5	24.119	3	3	0.00067431	3.5083		1										10.13	0.144	215	-0.576744	48	4160	0.366345	0.2186046511627907	1.07999	0.111024	0.221629		1.05164	0.0726423	0.122424		0.998515	-0.00214417	0.00630505		6	1	1	By matching	8309000	2794800	2547300	2966900	6	1
832	YIL015W	YIL015W	BAR1	63.729	2	2	0.00070373	4.2418												4.5	0.122	587	-0.203748	7	0	0	0.1788756388415673	0.997487	-0.00363019	0.00243765		1.02576	0.0366904	0.0158641		1.02805	0.0399038	0.0428347		0	0	0		0	0	0	0	2.7	1
834	YIL021W	YIL021W	RPB3	35.297	7	7	0	18.396		1										4.35	0.167	318	-0.426415	29	2259	0.267785	0.2389937106918239	NaN	NaN			NaN	NaN			NaN	NaN			0	0	0		0	0	0	0	0	0
835	YIL022W	YIL022W	TIM44	48.854	3	3	0	30.841	1											10.25	0.14	431	-0.644548	0	6697	0.152728	0.20417633410672853	0.993725	-0.00908102	0.0728891		1.08988	0.124173	0.744249		1.14575	0.196286	0.736009		5.3	2	2	By matching	21798000	8845500	6302900	6649900	5.3	2
836	YIL026C	YIL026C	IRR1	133.01	2	2	0.0019531	2.9203		1	1									4.84	0.169	1150	-0.43113	42	258	0.0607459	0.20608695652173914	0.76749	-0.38178			0.82466	-0.278129			1.0746	0.1038			1	1	1	By MS/MS	3372000	1719000	800700	852300	0	0
838	YIL033C	YIL033C	BCY1	47.218	4	4	0.00068823	3.7568		1				1						8.14	0.178	416	-0.688462	65	12162	0.554356	0.29086538461538464	1.19007	0.251045	0.730473		1.3324	0.414022	1.29343		1.13749	0.185848	1.22054		4.3	2	2	By MS/MS	46374000	12379000	14534000	19461000	2.4	1
839	YIL034C	YIL034C	CAP2	32.629	5	5	0	17.384						1						4.36	0.179	287	-0.517422	68	8169	0.294779	0.04529616724738676	0.8163	-0.292829			0.85524	-0.225599			1.0549	0.0771063			4.5	1	1	By MS/MS	14277000	6166900	3969000	4141400	0	0
840	YIL035C	YIL035C	CKA1	44.667	2	2	0	8.9224		1										9.22	0.178	372	-0.548656	62	854	0.30484	0.0	NaN	NaN			NaN	NaN			NaN	NaN			0	0	0		0	0	0	0	0	0
841	YIL038C	YIL038C	NOT3	94.402	3	3	0	34.781		1										5.39	0.144	836	-0.819737	64	5153	0.112996	0.5107655502392344	1.21429	0.280118	1.54465	1	1.24393	0.314902	2.04761	1	0.951914	-0.0710971	0.228717		3.7	2	2	By MS/MS	47374000	17378000	14054000	15942000	3.7	2
842	YIL041W	YIL041W	GVP36	36.67	15	15	0	94.627		1	1				1					4.74	0.239	326	-0.565644	87	43629	0.326498	0.18711656441717792	0.835618	-0.259084	1.38995	1	0.910932	-0.134584	0.722388		1.0558	0.0783422	0.313878		13.5	3	3	By MS/MS	1187800000	424530000	397480000	365760000	13.5	3
843	YIL043C	YIL043C	CBR1	31.493	13	13	0	31.757		1		1								9.43	0.182	284	-0.038028	0	11459	0.341632	0.007042253521126761	1.10919	0.149507	0.458537		0.969205	-0.0451259	0.126929		0.943682	-0.0836277	0.612687		10.9	3	3	By MS/MS	51585000	17026000	18001000	16558000	10.9	3
844	YIL051C	YIL051C	MMF1	15.908	9	9	0	79.537	1											10.06	0.318	145	-0.084138	809	52672	2.87116	0.034482758620689655	NaN	NaN			NaN	NaN			NaN	NaN			0	0	0		0	0	0	0	0	0
845	YIL053W	YIL053W	GPP1	27.947	28	20	0	323.31		1										5.31	0.687	250	-0.3104	113	111425	2.31766	0.012	2.10251	1.07211	3.36256	1	1.80998	0.855971	2.35944	1	0.869791	-0.201259	2.52501	1	58.8	14	9	By MS/MS	1963900000	408370000	819170000	736390000	59.6	16
846	YIL062C	YIL062C	ARC15	17.134	6	6	0	61.115	1											4.99	0.127	154	-0.320779	32	14195	0.494291	0.01948051948051948	NaN	NaN			NaN	NaN			NaN	NaN			0	0	0		0	0	0	0	0	0
847	YIL063C	YIL063C	YRB2	36.054	4	4	0	4.6258		1	1									6.64	0.17	327	-1.04771	22	2017	0.144977	0.5718654434250765	0.762068	-0.392009	1.62502	1	0.895325	-0.159517	0.177538		1.1642	0.219339	0.234171		0	0	0		0	0	0	0	3.1	1
851	YIL074C	YIL074C	SER33	51.188	13	2	0	27.839												6.39	0.237	469	-0.092751	350	3960	0.32606	0.03837953091684435	NaN	NaN			NaN	NaN			NaN	NaN			21.3	8	0	By matching	0	0	0	0	23.7	9
852	YIL075C	YIL075C	RPN2	104.23	33	32	0	112.58		1	1									6.07	0.176	945	-0.189206	400	8132	0.169876	0.0962962962962963	0.948691	-0.0759894	0.750397		0.973206	-0.0391832	0.192969		0.959571	-0.0595392	0.353966		20.5	18	17	By MS/MS	846770000	298220000	268070000	280470000	17.5	16
853	YIL076W	YIL076W	SEC28	33.829	6	6	0	35.897					1		1	1	1			4.27	0.208	296	-0.336824	20	10766	0.209132	0.0	NaN	NaN			NaN	NaN			NaN	NaN			0	0	0		0	0	0	0	0	0
854	YIL078W	YIL078W	THS1	84.519	47	47	0	323.31												7.01	0.408	734	-0.547548	0	30379	1.04976	0.06403269754768393	4.31255	2.10854	4.86848	1	4.09669	2.03446	4.53756	1	0.958064	-0.0618064	2.94565	1	47.3	34	34	By MS/MS	7121700000	934550000	3151300000	3035900000	42.9	31
856	YIL082W-A;YIL080W;YGR109W-B	YIL082W-A;YIL080W;YGR109W-B		172.45	5	5	0.0030941	2.3214		1										#N/A	#N/A	#N/A	#N/A	#N/A	0	#N/A	0.14352469959946595	0.915497	-0.127373	0.536258		0.89742	-0.156144	0.35503		1.03783	0.0535642	0.0972939		0.5	1	1	By MS/MS	45723000	18445000	14039000	13238000	1.1	2
857	YIL091C	YIL091C	UTP25	83.99	4	4	0	8.8931		1										6.28	0.168	721	-0.773232	0	664	0.0560854	0.2510402219140083	1.28681	0.363796	1.68144	1	1.32081	0.401426	2.20566	1	0.977436	-0.0329263	0.129638		3.1	2	2	By MS/MS	36779000	11216000	11996000	13566000	4.3	3
858	YIL094C	YIL094C	LYS12	40.068	15	15	0	41.188	1											8.06	0.314	371	-0.115364	18	43206	0.439921	0.013477088948787063	0.898211	-0.154874	1.52565	1	0.837108	-0.256514	1.47148	1	0.94599	-0.0801037	0.539002		14.3	5	5	By MS/MS	181210000	77682000	56276000	47254000	12.4	4
859	YIL103W	YIL103W	DPH1	48.31	2	2	0.00071124	4.3867												8.33	0.189	425	-0.254588	38	485	0.113374	0.08	1.36698	0.450991			2.94205	1.55682			2.0734	1.052			0	0	0		0	0	0	0	0	0
860	YIL109C	YIL109C	SEC24	103.63	24	23	0	161.54				1	1		1		1			6.16	0.212	926	-0.244708	0	10288	0.133016	0.19114470842332612	0.941632	-0.0867646	1.17988		0.979143	-0.0304086	0.346934		1.02839	0.0403876	1.5372	1	18.5	14	14	By MS/MS	624580000	224860000	195770000	203950000	16	12
861	YIL115C	YIL115C	NUP159	158.91	4	4	0	4.508		1										4.56	0.143	1460	-0.594521	82	1441	0.0938437	0.45136986301369864	0.902637	-0.147782	1.16369		1.01186	0.0170146	0.0313993		1.13163	0.178403	0.372309		0.7	1	1	By MS/MS	17794000	5851800	7815100	4127200	0.8	1
862	YIL116W	YIL116W	HIS5	42.646	4	4	0	19.043												6.37	0.209	385	-0.127273	0	13465	0.193195	0.03116883116883117	1.03051	0.0433633	0.167742		0.981693	-0.0266567	0.0819101		1.05573	0.0782465	0.229858		3.9	1	1	By MS/MS	28823000	9378300	10151000	9294000	7	2
863	YIL118W	YIL118W	RHO3	25.312	8	8	0	21.141			1			1						4.73	0.182	231	-0.265801	171	6292	0.599991	0.10822510822510822	0.84426	-0.244241			0.869868	-0.201132			1.07464	0.10386			0	0	0		0	0	0	0	3.9	1
864	YIL124W	YIL124W	AYR1	32.814	3	3	0	10.219	1			1								9.92	0.184	297	-0.161279	76	8367	0.300464	0.05387205387205387	NaN	NaN			NaN	NaN			NaN	NaN			0	0	0		0	0	0	0	0	0
865	YIL125W	YIL125W	KGD1	114.41	19	19	0	55.69	1		1									7.21	0.233	1014	-0.485404	85	17460	0.0276012	0.028599605522682446	1.58262	0.662314	1.54318	1	1.37265	0.456959	2.18744	1	0.907119	-0.140636	0.411246		4.9	3	3	By MS/MS	83213000	22346000	29027000	31840000	2.7	2
866	YIL126W	YIL126W	STH1	156.74	11	11	0	32.91		1										6.68	0.186	1359	-0.726711	Stable	895	0.0317943	0.24429727740986018	1.01363	0.0195354	0.0752002		1.14422	0.194369	1.47837	1	1.0847	0.117294	1.03824		5.1	7	7	By MS/MS	177700000	58358000	56626000	62717000	4.7	6
868	YIL129C	YIL129C	TAO3	269.85	9	9	0	7.9934												6.29	0.128	2376	-0.161237	299	158	0.0577423	0.10311447811447812	1.0922	0.127231	0.17012		1.12767	0.173347	1.17044		0.926259	-0.110513	0.129601		0.8	2	2	By MS/MS	12704000	3626000	3599200	5478600	0.3	1
869	YIL133C	YIL133C	RPL16A	22.201	21	12	0	103.61			1									11.28	0.611	199	-0.293468	1308	33353	3.06698	0.0	0.910801	-0.134793	0.952755		0.910452	-0.135345	0.886288		1.01012	0.0145299	0.101164		41.7	11	7	By MS/MS	965740000	372420000	298590000	294740000	36.2	10
870	YIL137C	YIL137C	TMA108	107.72	8	8	0	13.411						1						6.51	0.173	946	-0.27167	36	4713	0.0232244	0.0021141649048625794	0.856971	-0.222681			0.733084	-0.447949			0.80425	-0.314284			0	0	0		0	0	0	0	0	0
871	YIL138C	YIL138C	TPM2	19.093	9	9	0	97.676												4.31	0.246	161	-1.5	24	17681	0.852849	0.8757763975155279	NaN	NaN			NaN	NaN			NaN	NaN			0	0	0		0	0	0	0	0	0
872	YIL142W	YIL142W	CCT2	57.203	22	22	0	265.74			1									6	0.193	527	-0.153321	0	13577	0.379995	0.011385199240986717	0.941322	-0.0872399	1.24588		0.954473	-0.0672243	0.62073		1.0141	0.0201947	0.27032		30	11	11	By MS/MS	830810000	351760000	239980000	239070000	30	12
873	YIL145C	YIL145C	PAN6	35.032	5	5	0	10.285		1	1									5.18	0.126	309	-0.097735	Stable	1735	0	0.0	NaN	NaN			NaN	NaN			NaN	NaN			0	0	0		0	0	0	0	0	0
874	YKR094C;YIL148W;YLL039C	YKR094C;YIL148W;YLL039C	RPL40A;RPL40B;UBI4	14.554	10	2	0	121.88		1	1									10.63	0.742	128	-0.707031	Stable	6098	3.76248	0.1953125	0.844211	-0.244325	0.816862		0.917623	-0.124026	1.14087		1.08115	0.11257	0.295596		44.5	6	1	By MS/MS	169470000	72734000	47283000	49449000	44.5	5
875	YIL149C	YIL149C	MLP2	195.14	3	3	0.00069493	3.9455		1										5.81	0.155	1679	-0.955688	20	509	0	0.22036926742108398	1.05411	0.076029	0.166923		1.16777	0.223755	0.41367		1.11437	0.15623	0.346762		0.9	1	1	By MS/MS	1796200	712970	511630	571630	0.9	1
876	YIR001C	YIR001C	SGN1	28.954	2	2	0	4.8087												10.13	0.158	250	-1.2524	609	2157	0.096121	0.588	NaN	NaN			NaN	NaN			NaN	NaN			0	0	0		0	0	0	0	0	0
877	YIR006C	YIR006C	PAN1	160.27	5	5	0	44.437		1			1	1		1				5.02	0.156	1480	-0.771351	3	3200	0.0703104	0.7412162162162163	1.14394	0.194011	1.08571		1.03951	0.0559013	0.0915409		1.07806	0.108433	0.520191		3.3	4	4	By MS/MS	185620000	46283000	48352000	90981000	3.3	4
878	YIR008C	YIR008C	PRI1	47.69	3	3	0.00068027	3.5938		1										7.87	0.164	409	-0.60489	60	945	0.12035	0.06845965770171149	NaN	NaN			NaN	NaN			NaN	NaN			0	0	0		0	0	0	0	0	0
879	YIR012W	YIR012W	SQT1	47.166	7	7	0	10.338			1									4.18	0.157	431	-0.122738	0	3066	0	0.12529002320185614	1.049	0.0690212	0.138017		1.04538	0.0640271	0.205276		0.994719	-0.00763972	0.0278779		5.1	3	3	By MS/MS	51602000	16567000	20833000	14201000	9.5	4
880	YIR022W	YIR022W	SEC11	18.762	2	2	0.0025078	2.4384				1								9.96	0.165	167	0.090419	22	3055	0.212201	0.0	NaN	NaN			NaN	NaN			NaN	NaN			0	0	0		0	0	0	0	0	0
881	YIR034C	YIR034C	LYS1	41.464	11	11	0	56.954												9.82	0.218	373	-0.210456	Stable	25243	0.11896	0.032171581769437	1.11397	0.155712	0.184001		1.21082	0.27599	0.239311		0.99669	-0.00478345	0.00516139		5.6	2	2	By MS/MS	28754000	12537000	8755300	7461900	0	0
883	YIR036C	YIR036C	IRC24	28.804	2	2	0	10.561												6.3	0.106	263	-0.060837	54	7027	0.0954249	0.030418250950570342	0.838491	-0.254132	0.787581		1.05617	0.0788359	0.610499		1.17119	0.227974	0.829718		4.6	1	1	By MS/MS	30398000	9653700	10474000	10271000	4.6	1
884	YIR037W	YIR037W	HYR1	18.641	7	5	0	37.965	1		1								1	8.33	0.229	163	-0.478528	44	24199	0.739005	0.0	NaN	NaN			NaN	NaN			NaN	NaN			0	0	0		0	0	0	0	0	0
885	YJL001W	YJL001W	PRE3	23.547	10	10	0	49.34		1	1	1								5.73	0.172	215	-0.176744	36	9477	0.291327	0.0	NaN	NaN			NaN	NaN			NaN	NaN			0	0	0		0	0	0	0	0	0
886	YJL002C	YJL002C	OST1	54.071	3	3	0	20.914				1								4.88	0.165	476	-0.158614	85	2539	0.816335	0.01050420168067227	NaN	NaN			NaN	NaN			NaN	NaN			0	0	0		0	0	0	0	0	0
887	YJL008C	YJL008C	CCT8	61.662	24	24	0	167.32			1									5.53	0.203	568	-0.089437	0	14565	0.289262	0.03873239436619718	0.892877	-0.163466	1.49334	1	0.95736	-0.0628671	1.00655		1.05773	0.0809692	0.481672		20.2	11	11	By MS/MS	864940000	302560000	279920000	282460000	21.5	11
888	YJL010C	YJL010C	NOP9	77.721	8	8	0	17.472		1										8.33	0.17	666	-0.524174	0	475	0.231706	0.1036036036036036	1.16456	0.219788	0.801238		1.18524	0.245182	0.897667		0.998264	-0.00250605	0.00529118		7.2	4	4	By MS/MS	98136000	27176000	34398000	36562000	4.2	3
889	YJL011C	YJL011C	RPC17	18.596	2	2	0.0024845	2.3703		1	1									5.4	0	161	0	319	1257	0.23448	0.2111801242236025	NaN	NaN			NaN	NaN			NaN	NaN			0	0	0		0	0	0	0	0	0
890	YJL012C	YJL012C	VTC4	83.154	11	11	0	28.807				1	1							6.81	0.247	721	-0.435922	0	10249	0.439274	0.08737864077669903	1.40357	0.489104	1.37847	1	2.34143	1.22739	2.62484	1	1.74449	0.802807	3.28297	1	11.1	8	8	By MS/MS	233520000	68887000	62415000	102210000	8.7	7
891	YJL014W	YJL014W	CCT3	58.814	24	24	0	107.78			1									6	0.228	534	-0.14382	0	12940	0.427558	0.00749063670411985	0.968173	-0.0466625	0.829713		1.05427	0.0762435	0.629351		1.10597	0.145308	1.12321		24.9	12	12	By MS/MS	1021900000	407060000	298600000	316200000	28.3	15
892	YJL020C	YJL020C	BBC1	128.29	10	10	0	37.196												5.06	0.135	1157	-0.829386	0	6168	0.102662	0.7242869490060502	0.72054	-0.47285	1.1845		0.80362	-0.315414	1.84867	1	1.13367	0.181004	0.706863		5.3	6	6	By MS/MS	130850000	54297000	34592000	41958000	3.8	5
894	YJL026W	YJL026W	RNR2	46.147	19	19	0	258.75		1	1									5.01	0.501	399	-0.40802	0	25050	1.66172	0.14285714285714285	0.977585	-0.0327066	0.17795		0.842465	-0.247312	1.49728	1	0.833011	-0.263593	0.766998		20.6	7	7	By MS/MS	503590000	210380000	153320000	139900000	20.6	7
895	YJL033W	YJL033W	HCA4	87.192	4	4	0	7.8058		1										7.44	0.2	770	-0.584935	38	914	0.0923816	0.33636363636363636	1.10138	0.139314	0.493979		1.25453	0.327144	1.51117	1	1.07937	0.110195	0.748798		2.7	2	2	By MS/MS	117420000	42288000	37229000	37905000	3.6	3
896	YJL034W	YJL034W	KAR2	74.467	50	48	0	323.31				1								4.62	0.44	682	-0.318328	124	48236	1.07279	0.10850439882697947	0.971682	-0.0414433	0.758829		0.947707	-0.0774869	1.91399	1	1.00437	0.00628536	0.112286		46.6	33	31	By MS/MS	3523800000	1241900000	1195400000	1086400000	39.7	29
897	YJL039C	YJL039C	NUP192	191.53	14	14	0	34.528		1										5.06	0.148	1683	0.012715	194	283	0.00760155	0.013666072489601902	0.98261	-0.0253097	0.238416		1.01352	0.0193681	0.159788		1.00057	0.000824958	0.0232588		4.1	7	7	By MS/MS	77016000	26687000	23319000	27010000	6.9	10
898	YJL041W	YJL041W	NSP1	86.515	9	9	0	52.161		1										6.13	0.165	823	-0.965857	13	5576	0.0359955	0.8128797083839611	1.0049	0.00705191			0.91659	-0.125651			0.912826	-0.131589			0	0	0		0	0	0	0	1	1
899	YJL050W	YJL050W	MTR4	122.05	14	14	0	31.361		1										6.28	0.204	1073	-0.411463	47	2574	0.133276	0.16123019571295433	0.895541	-0.159169	2.56218	1	0.887825	-0.171652	1.73214	1	1.00354	0.00509632	0.0814155		6.1	5	5	By MS/MS	147040000	56811000	46133000	44097000	7.6	7
900	YJL052W	YJL052W	TDH1	35.75	25	14	0	120.94	1		1			1				1		8.59	0.856	332	-0.073193	85	119619	13.6985	0.07530120481927711	NaN	NaN			NaN	NaN			NaN	NaN			23.8	7	0	By matching	0	0	0	0	23.8	7
901	YJL055W	YJL055W		26.864	4	4	0	8.3866		1	1									5.45	0.143	245	-0.339184	32	12731	0.173476	0.16326530612244897	NaN	NaN			NaN	NaN			NaN	NaN			0	0	0		0	0	0	0	0	0
902	YJL060W	YJL060W	BNA3	50.082	4	4	0	5.3484	1											6.53	0.213	444	-0.191442	32	4277	0.0523626	0.02027027027027027	NaN	NaN			NaN	NaN			NaN	NaN			0	0	0		0	0	0	0	0	0
903	YJL068C	YJL068C		33.934	10	10	0	24.468			1									6.7	0.199	299	-0.453177	243	6106	0.228032	0.023411371237458192	NaN	NaN			NaN	NaN			NaN	NaN			0	0	0		0	0	0	0	0	0
904	YJL069C	YJL069C	UTP18	66.423	5	5	0.00070175	4.1567		1										4.7	0.165	594	-0.588047	60	21236	0.0843105	0.25757575757575757	0.683765	-0.548427	0.274641		0.679522	-0.557408	0.232038		0.992476	-0.0108953	0.00647662		1.5	1	1	By matching	5480800	3175500	1210300	1094900	4	2
905	YJL074C	YJL074C	SMC3	141.33	2	2	0.0025031	2.4218		1										5.62	0.181	1230	-0.673171	217	3245	0.0184534	0.08455284552845528	NaN	NaN			NaN	NaN			NaN	NaN			0	0	0		0	0	0	0	0	0
906	YJL076W	YJL076W	NET1	128.53	5	5	0	15.872		1										8.09	0.152	1189	-0.925315	43	1082	0.020463	0.8553406223717409	0.743861	-0.426895	1.56223	1	0.82374	-0.279739	0.987155		1.05432	0.0763149	0.34914		3.5	4	4	By MS/MS	72236000	31910000	17839000	22487000	3.5	4
907	YJL080C	YJL080C	SCP160	134.81	84	84	0	323.31		1		1	1							5.67	0.33	1222	-0.462275	183	24663	0.118855	0.21112929623567922	1.14354	0.193506	2.44824	1	1.08387	0.116197	1.22473		0.951366	-0.0719275	1.04611		57.3	66	66	By MS/MS	10754000000	3665400000	3481600000	3606700000	52.4	61
908	YJL087C	YJL087C	TRL1	95.336	3	3	0.0007148	4.4766		1										7.76	0.159	827	-0.516445	21	769	0.00586315	0.045949214026602174	NaN	NaN			NaN	NaN			NaN	NaN			0	0	0		0	0	0	0	0	0
909	YJL088W	YJL088W	ARG3	37.845	7	7	0	33.077			1									6.25	0.201	338	-0.149113	49	24671	0.0270366	0.008875739644970414	NaN	NaN			NaN	NaN			NaN	NaN			0	0	0		0	0	0	0	0	0
910	YJL097W	YJL097W	PHS1	24.51	2	2	0	8.4519				1	1							10.84	0.18	217	0.793548	Stable	0	0	0.0	0.816903	-0.291763	0.924715		0.870134	-0.200691	1.11941		1.02625	0.0373807	0.302945		6	1	1	By MS/MS	24078000	9085600	7367100	7625800	11.1	2
911	YJL109C	YJL109C	UTP10	200.08	51	51	0	291.51		1										6.45	0.17	1769	0.061447	12	1657	0.0865074	0.010175240248728096	0.982212	-0.0258931	0.410102		1.0459	0.0647443	1.07497		1.07734	0.107467	2.0836	1	19.8	29	29	By MS/MS	1497700000	547710000	460870000	489140000	23.6	35
912	YJL111W	YJL111W	CCT7	59.735	22	22	0	86.374			1									5.32	0.192	550	-0.087636	0	9313	0	0.04	0.84523	-0.242584	1.93731	1	0.906356	-0.14185	1.11376		1.06831	0.095324	0.819938		11.6	6	6	By MS/MS	482790000	181730000	144720000	156330000	16.5	8
913	YJL115W	YJL115W	ASF1	31.603	4	4	0	10.711		1	1									3.71	0.135	279	-1.07814	123	5683	0.128636	0.5376344086021505	NaN	NaN			NaN	NaN			NaN	NaN			0	0	0		0	0	0	0	0	0
914	YJL117W	YJL117W	PHO86	34.881	4	4	0	17.633				1								10.44	0.191	311	0.000643	0	1832	0.240559	0.06752411575562701	0.96568	-0.0503824	0.0909702		1.06521	0.0911315	0.159499		1.10707	0.146748	0.46996		3.9	1	1	By MS/MS	44643000	20214000	11362000	13066000	6.8	2
915	YJL121C	YJL121C	RPE1	25.967	9	9	0	48.089			1									6.24	0.297	238	-0.033613	1797	12114	0.434363	0.046218487394957986	NaN	NaN			NaN	NaN			NaN	NaN			0	0	0		0	0	0	0	0	0
916	YJL122W	YJL122W	ALB1	19.287	2	2	0	7.407		1										10.82	0.213	175	-0.760571	56	4221	0.577515	0.5085714285714286	NaN	NaN			NaN	NaN			NaN	NaN			0	0	0		0	0	0	0	0	0
917	YJL123C	YJL123C	MTC1	53.477	9	9	0	18.215							1		1			4.32	0.15	478	-0.948745	57	4773	0.138423	0.5502092050209205	1.04147	0.0586232			0.639345	-0.645333			0.6215	-0.686174			0	0	0		0	0	0	0	0	0
918	YJL124C	YJL124C	LSM1	20.307	2	2	0.00069784	4.0355		1										5.86	0.159	172	-0.832558	76	1867	0.273373	0.1744186046511628	NaN	NaN			NaN	NaN			NaN	NaN			0	0	0		0	0	0	0	0	0
919	YJL125C	YJL125C	GCD14	43.919	2	2	0	8.9953		1										7.58	0.145	383	-0.596345	905	2278	0.0631463	0.0783289817232376	NaN	NaN			NaN	NaN			NaN	NaN			0	0	0		0	0	0	0	0	0
921	YJL130C	YJL130C	URA2	245.04	124	122	0	323.31												5.6	0	2214	0	22	43747	0.0493702	0.013098464317976514	0.92639	-0.110308	2.11798	1	0.813648	-0.297524	2.69599	1	0.877046	-0.189275	2.0642	1	50.8	102	100	By MS/MS	16849000000	6725800000	5654800000	4468400000	53.3	105
923	YKR059W;YJL138C	YKR059W;YJL138C	TIF2;TIF1	44.697	33	33	0	323.31						1						4.85	0.753	395	-0.197215	Stable	189013	3.54457	0.017721518987341773	0.937228	-0.0935281	2.71352	1	0.906602	-0.141459	3.46797	1	0.950019	-0.0739722	1.93358	1	63.5	22	22	By MS/MS	18746000000	7418300000	5826200000	5501200000	64.3	24
924	YJL140W	YJL140W	RPB4	25.414	3	3	0	9.0614		1										4.66	0.137	221	-0.9	0	4583	0.343329	0.5203619909502263	NaN	NaN			NaN	NaN			NaN	NaN			0	0	0		0	0	0	0	0	0
925	YJL145W	YJL145W	SFH5	34.388	2	2	0.00068213	3.6303	1	1	1	1	1	1						8.04	0.225	294	-0.558503	331	2547	0.203663	0.006802721088435374	NaN	NaN			NaN	NaN			NaN	NaN			0	0	0		0	0	0	0	0	0
926	YJL148W	YJL148W	RPA34	26.875	5	5	0	6.5214		1										9.47	0.197	233	-1.20129	Stable	12926	0.688711	0.3133047210300429	0.826195	-0.275445	1.51968	1	0.86819	-0.203917	1.10128		1.01319	0.0189001	0.167162		15	4	4	By MS/MS	159330000	56701000	55755000	46876000	7.7	2
927	YJL154C	YJL154C	VPS35	109.14	5	5	0.0025429	2.5976			1		1			1				6.23	0.147	944	-0.233051	320	372	0.0304308	0.023305084745762712	0.945706	-0.0805361	0.122491		1.12493	0.16984	0.27502		1.3534	0.436586	0.982076		1.1	1	1	By matching	2394100	519270	485920	1388900	4	4
928	YJL159W;YJL160C;YKL163W	YJL159W	HSP150	41.059	7	5	0	23.986			1							1		4.86	0.621	413	-0.075303	8	4634	2.19504	0.23728813559322035	NaN	NaN			NaN	NaN			NaN	NaN			0	0	0		0	0	0	0	0	0
929	YJL167W	YJL167W	ERG20	40.483	21	21	0	268.55				1								5.21	0.373	352	-0.32017	13	71576	0.894646	0.0	NaN	NaN			NaN	NaN			NaN	NaN			0	0	0		0	0	0	0	0	0
930	YJL171C	YJL171C	TOH1	42.957	4	4	0	10.606				1		1				1		4.67	0	396	0	22	7580	0.318885	0.0	0.67331	-0.570657			0.773934	-0.369718			1.1149	0.156914			0	0	0		0	0	0	0	0	0
931	YJL172W	YJL172W	CPS1	64.596	14	14	0	68.832					1							5.34	0.25	576	-0.267361	9	7342	0.164332	0.05555555555555555	0.938886	-0.0909779	0.0930435		0.839457	-0.252471	0.317266		0.877391	-0.188709	1.35273	1	2.1	1	1	By MS/MS	20144000	6273700	7760000	6110400	2.1	1
932	YJL173C	YJL173C	RFA3	13.816	3	3	0	25.546		1										4.54	0.135	122	-0.209016	3196	3877	0.733931	0.08196721311475409	NaN	NaN			NaN	NaN			NaN	NaN			0	0	0		0	0	0	0	0	0
934	YJL179W	YJL179W	PFD1	12.782	2	2	0.0036787	2.2494												9.41	0	109	0	0	7472	0.770975	0.0	NaN	NaN			NaN	NaN			NaN	NaN			0	0	0		0	0	0	0	0	0
935	YJL183W	YJL183W	MNN11	47.858	4	4	0	7.7386				1			1					8.6	0	422	0	8	2972	0.438531	0.030805687203791468	1.07698	0.106994	0.631247		0.997728	-0.00328216	0.0138966		0.962934	-0.0544905	0.174859		2.8	1	1	By MS/MS	22987000	9058200	7590300	6338400	0	0
936	YJL184W	YJL184W	GON7	13.605	2	2	0	5.7856		1										4.55	0.083	123	-1.00569	Stable	3585	0.243285	0.943089430894309	NaN	NaN			NaN	NaN			NaN	NaN			0	0	0		0	0	0	0	0	0
937	YJL186W	YJL186W	MNN5	67.204	4	4	0	11.552							1					6.87	0	586	0	13	3151	0.179657	0.006825938566552901	1.11658	0.159093	0.61657		1.01196	0.0171556	0.0293461		0.911404	-0.133838	0.45488		4.3	2	2	By MS/MS	37482000	11941000	12881000	12660000	0	0
938	YJL189W	YJL189W	RPL39	6.3415	3	3	0	48.964			1									0	0.915	51	-1.42745	0	5854	3.02343	0.9215686274509803	0.728475	-0.457049	1.05316		0.923024	-0.11556	0.61185		1.25311	0.325512	0.770672		19.6	1	1	By MS/MS	72838000	31851000	21589000	19398000	19.6	1
940	YJL200C	YJL200C	ACO2	86.582	21	19	0	94.111	1											6.94	0.219	789	-0.3891	34	20667	0.116631	0.09505703422053231	1.92841	0.947411	3.04209	1	2.03743	1.02675	3.64995	1	1.03738	0.0529506	0.310141		20.2	15	13	By MS/MS	902210000	183900000	380470000	337850000	18.8	14
941	YJL207C	YJL207C	LAA1	229.9	3	3	0.0042866	2.2428			1				1		1			5.52	0.135	2014	-0.028699	25	51	0.0671234	0.007944389275074478	0.721567	-0.470794	1.37433	1	1.26465	0.338733	1.87273	1	1.80001	0.848006	1.54549	1	0	0	0		0	0	0	0	0.6	1
942	YJL217W	YJL217W	REE1	21.966	4	4	0	27.122												6.37	0.119	198	-0.329293	99	31131	0.255488	0.010101010101010102	NaN	NaN			NaN	NaN			NaN	NaN			0	0	0		0	0	0	0	0	0
943	YJR002W	YJR002W	MPP10	66.952	5	5	0	14.761		1										4.37	0.169	593	-0.947555	0	1513	0.210745	0.6138279932546374	1.38066	0.465359	1.15985		1.25541	0.328162	0.968363		0.903658	-0.146152	0.512281		6.2	3	3	By MS/MS	102080000	28351000	40474000	33250000	10.1	5
944	YJR007W	YJR007W	SUI2	34.717	17	17	0	103.99												4.75	0.371	304	-0.421382	42	20516	1.16996	0.07894736842105263	0.920343	-0.119756	0.694621		0.92369	-0.114519	0.924946		1.00448	0.00644537	0.0465412		22.7	7	7	By MS/MS	908100000	352890000	269220000	285980000	29.3	9
945	YJR009C	YJR009C	TDH2	35.846	34	9	0	323.31	1	1	1			1				1		6.96	0.905	332	-0.093374	0	52316	0	0.07228915662650602	0.998441	-0.00225057	0.049607		0.792662	-0.335223	1.47138	1	0.795431	-0.330192	1.40338	1	45.8	18	1	By MS/MS	105000000	45213000	32588000	27198000	52.4	19
946	YJR014W	YJR014W	TMA22	22.495	6	6	0	40.234												8.86	0.217	198	-0.612121	0	11681	0.58141	0.03535353535353535	1.6695	0.73942			1.8957	0.92273			1.1432	0.193078			0	0	0		0	0	0	0	0	0
947	YJR016C	YJR016C	ILV3	62.86	35	35	0	323.31	1											7.8	0.378	585	-0.213333	45	43051	0.264098	0.07863247863247863	1.09338	0.128798	1.04492		1.13296	0.180102	0.804139		1.02515	0.0358364	0.151618		27.2	10	10	By MS/MS	1319200000	454240000	456950000	408010000	23.8	10
949	YJR025C	YJR025C	BNA1	20.235	8	8	0	44.406		1										5.65	0.173	177	-0.528813	185	18460	0.203889	0.005649717514124294	NaN	NaN			NaN	NaN			NaN	NaN			0	0	0		0	0	0	0	0	0
951	YJR031C	YJR031C	GEA1	159.44	3	2	0.0006854	3.7236			1				1		1			4.7	0.13	1408	-0.102699	Stable	203	0.0664236	0.05965909090909091	1.16462	0.219857	0.600749		1.12149	0.165423	0.419266		0.897154	-0.156573	0.417438		0.7	1	1	By MS/MS	8477000	2028400	4007900	2440700	1.4	2
952	YJR040W	YJR040W	GEF1	87.591	2	2	0.0025126	2.4452				1	1	1	1	1				7.07	0.136	779	0.212195	0	265	0.145762	0.011553273427471117	NaN	NaN			NaN	NaN			NaN	NaN			0	0	0		0	0	0	0	0	0
953	YJR041C	YJR041C	URB2	135.12	2	2	0.0025543	2.6325		1										6.34	0.142	1174	-0.06448	32	147	0.0907769	0.002555366269165247	0.602259	-0.731544	0.791168		0.736728	-0.440796	0.744883		1.35002	0.432983	0.383179		0	0	0		0	0	0	0	0.9	1
954	YJR045C	YJR045C	SSC1	70.627	46	38	0	323.31	1	1										5.34	0.521	654	-0.324771	0	99173	1.36277	0.20642201834862386	1.24524	0.316429	3.07351	1	1.26648	0.340829	2.58911	1	1.01447	0.0207191	0.227661		50.9	25	19	By MS/MS	3372500000	1056600000	1152900000	1163000000	44.2	24
955	YJR051W	YJR051W	OSM1	55.064	3	3	0.0013298	3.2479	1			1								9.76	0.168	501	-0.217565	18	2637	0.168395	0.08582834331337326	0.67798	-0.560685			0.66219	-0.594683			1.05	0.0703893			2.6	1	1	By MS/MS	7308100	3377400	1717000	2213700	0	0
957	YJR059W	YJR059W	PTK2	91.399	2	2	0.0019634	2.9896		1				1						9.52	0.155	818	-0.800367	50	729	0.0501472	0.558679706601467	0.972979	-0.0395188	0.138627		1.194	0.255805	0.572454		1.29669	0.374836	1.83596	1	3.2	2	2	By MS/MS	6417100	1977000	1918000	2522100	3.2	2
958	YJR060W	YJR060W	CBF1	39.387	6	6	0	29.042		1										4.77	0.136	351	-1.2755	38	1537	0.132063	0.8319088319088319	NaN	NaN			NaN	NaN			NaN	NaN			0	0	0		0	0	0	0	0	0
959	YJR063W	YJR063W	RPA12	13.66	2	2	0	14.029		1										7.79	0.199	125	-0.3216	90	8138	0.698853	0.0	NaN	NaN			NaN	NaN			NaN	NaN			0	0	0		0	0	0	0	0	0
960	YJR064W	YJR064W	CCT5	61.913	23	23	0	90.351			1									5.25	0.217	562	-0.253381	0	8660	0.741967	0.05871886120996441	0.920886	-0.118905	1.43129	1	0.910491	-0.135283	1.30402	1	1.03114	0.0442345	1.05575		26	13	13	By MS/MS	485220000	185560000	143170000	156490000	22.8	11
961	YJR065C	YJR065C	ARP3	49.541	15	15	0	79.122						1						5.6	0.201	449	-0.256793	0	18444	0.369384	0.0334075723830735	0.8493	-0.235653	0.598829		0.926824	-0.109632	0.555081		1.19978	0.262771	1.31379	1	7.1	3	3	By MS/MS	143510000	52385000	41323000	49800000	12.2	5
962	YJR069C	YJR069C	HAM1	22.093	11	11	0	83.145		1										5.43	0.198	197	-0.338579	51	8672	0.496372	0.0	NaN	NaN			NaN	NaN			NaN	NaN			0	0	0		0	0	0	0	0	0
963	YJR070C	YJR070C	LIA1	36.164	23	23	0	323.31		1										4.61	0.4	325	-0.351385	63	20622	0.729131	0.16	3.69233	1.88453	1.38397	1	3.80759	1.92888	1.3276	1	0.927423	-0.1087	0.831778		42.2	10	10	By MS/MS	744680000	44407000	202040000	498230000	31.4	7
964	YJR072C	YJR072C	NPA3	43.194	4	4	0	30.423		1	1									4.58	0.171	385	-0.466753	141	2229	0.350388	0.2597402597402597	1.0757	0.10528	0.376858		1.10904	0.149317	0.408108		1.10217	0.140351	0.69088		10.1	3	3	By MS/MS	100440000	38591000	30263000	31582000	13.2	4
965	YJR073C	YJR073C	OPI3	23.15	2	2	0.0013228	3.1665				1								9.6	0.173	206	0.220874	203	990	0.153229	0.0	NaN	NaN			NaN	NaN			NaN	NaN			0	0	0		0	0	0	0	0	0
966	YJR074W	YJR074W	MOG1	24.307	2	2	0	13.096	1	1										4.41	0.154	218	-0.252294	29	1919	0.168566	0.12385321100917432	NaN	NaN			NaN	NaN			NaN	NaN			0	0	0		0	0	0	0	0	0
968	YJR076C	YJR076C	CDC11	47.648	4	4	0	7.7962										1		4.76	0.174	415	-0.581446	62	6150	0.162772	0.2	0.95956	-0.0595549	0.172992		0.909197	-0.137335	0.406353		0.960509	-0.0581294	0.177094		6	2	2	By MS/MS	52098000	24080000	14125000	13893000	8	3
969	YJR077C	YJR077C	MIR1	32.812	13	13	0	156.34	1											10.12	0.363	311	0.294534	0	32590	0.627309	0.003215434083601286	0.911556	-0.133597	0.244187		1.02887	0.0410602	0.213254		1.06561	0.0916855	0.375393		34.4	7	7	By MS/MS	522030000	218890000	140460000	162690000	24.1	5
970	YJR088C	YJR088C	EMC2	33.855	3	3	0	5.6711		1		1								5.44	0.171	292	-0.219521	Stable	4535	0.292849	0.0	0.506276	-0.982005	0.346399		0.524033	-0.93227	0.210112		0.881725	-0.1816	0.204228		0	0	0		0	0	0	0	0	0
971	YPR043W;YJR094W-A	YPR043W;YJR094W-A	RPL43B;RPL43A	10.091	12	12	0	112.76			1									11.21	0.872	92	-0.375	264	195848	0.695799	0.0	0.839125	-0.253042	1.76523	1	0.849658	-0.235045	1.33214	1	1.04412	0.0622824	0.756959		60.9	8	8	By MS/MS	1309100000	518080000	394490000	396580000	68.5	9
972	YJR096W	YJR096W		32.344	2	2	0.00071174	4.4038		1										6.92	0.222	282	-0.485461	63	4486	0.085253	0.0	NaN	NaN			NaN	NaN			NaN	NaN			0	0	0		0	0	0	0	0	0
973	YJR099W	YJR099W	YUH1	26.385	2	2	0	5.1486												4.28	0.109	236	-0.33178	0	1783	0.155294	0.038135593220338986	NaN	NaN			NaN	NaN			NaN	NaN			0	0	0		0	0	0	0	0	0
974	YJR104C	YJR104C	SOD1	15.854	17	17	0	258.46	1	1	1									5.93	0.377	154	-0.322727	Stable	292588	3.81466	0.5844155844155844	NaN	NaN			NaN	NaN			NaN	NaN			0	0	0		0	0	0	0	0	0
975	YJR105W	YJR105W	ADO1	36.372	20	20	0	323.31		1	1									4.86	0.37	340	0.005588	60	108229	0.65292	0.0	5.67543	2.50473	2.17684	1	3.23008	1.69157	0.716491		1.14914	0.200556	0.903318		9.1	3	3	By MS/MS	79158000	9935700	30015000	39207000	3.5	1
976	YJR109C	YJR109C	CPA2	123.91	81	79	0	323.31												5.05	0.239	1118	-0.133363	7	36132	0.0653575	0.011627906976744186	1.00705	0.0101355	0.0385689		0.702011	-0.510435	4.19118	1	0.700091	-0.514385	2.0285	1	66.6	68	66	By MS/MS	31046000000	13068000000	9975200000	8002600000	64.9	67
977	YJR110W	YJR110W	YMR1	80.151	3	3	0.0030998	2.3579												7.58	0.158	688	-0.546802	19	271	0.036464	0.0625	NaN	NaN			NaN	NaN			NaN	NaN			0	0	0		0	0	0	0	0	0
978	YJR117W	YJR117W	STE24	52.323	8	8	0	10.061		1		1								8.04	0.268	453	0.215452	24	6123	0.436178	0.0	NaN	NaN			NaN	NaN			NaN	NaN			0	0	0		0	0	0	0	0	0
979	YJR121W	YJR121W	ATP2	54.793	28	28	0	323.31	1											5.5	0.425	511	-0.018004	6627	90560	1.28286	0.04500978473581213	1.72611	0.787527	2.9224	1	1.61546	0.691948	3.18885	1	0.936405	-0.0947959	0.618291		36.6	14	14	By MS/MS	1137200000	272720000	451280000	413200000	36.6	14
980	YJR123W	YJR123W	RPS5	25.038	18	18	0	323.31			1									9.11	0.838	225	-0.332	0	309379	11.3419	0.12	1.07839	0.108877	0.985412		1.14144	0.190851	1.47648	1	1.03867	0.054734	0.700428		43.6	12	12	By MS/MS	4350700000	1587400000	1379700000	1383500000	43.6	12
981	YJR125C	YJR125C	ENT3	45.091	3	3	0	4.9506			1		1		1	1	1			4.55	0.167	408	-0.82402	0	4072	0.298303	0.5882352941176471	1.13793	0.186407	0.0288377		1.18694	0.247241	0.0399194		1.0437	0.0617106	0.223182		2.5	1	1	By MS/MS	9077200	1029100	4316400	3731800	0	0
982	YJR132W	YJR132W	NMD5	119.97	2	2	0.00067476	3.5098		1	1									4.32	0	1048	0	61	235	0.0896848	0.01717557251908397	0.743547	-0.427504	1.95013	1	0.845736	-0.24172	0.966636		1.12208	0.166177	1.38431	1	1.2	1	1	By MS/MS	47539000	18548000	13036000	15955000	1.2	1
983	YJR133W	YJR133W	XPT1	23.671	2	2	0	5.8512			1									6.17	0.284	209	-0.331101	68	6946	0	0.06698564593301436	1.4758	0.561497			1.0472	0.066537			0.72176	-0.470409			5.3	1	1	By MS/MS	21382000	7129100	8669500	5583700	0	0
984	YJR135W-A	YJR135W-A	TIM8	9.7638	4	4	0	41.407	1											5.11	0.219	87	-0.505747	0	9049	0	0.0	NaN	NaN			NaN	NaN			NaN	NaN			0	0	0		0	0	0	0	0	0
986	YJR139C	YJR139C	HOM6	38.502	28	28	0	323.31		1										7.75	0.467	359	0.050418	56	87239	1.17892	0.0	1.45474	0.540758	1.70342	1	1.40476	0.490327	1.66033	1	0.94517	-0.0813538	0.341376		20.1	4	4	By MS/MS	142450000	42798000	48898000	50750000	24.2	5
987	YJR142W	YJR142W		39.69	3	3	0	5.7587												5.21	0.154	342	-0.357018	35	879	0.19709	0.0	NaN	NaN			NaN	NaN			NaN	NaN			0	0	0		0	0	0	0	0	0
988	YJR143C	YJR143C	PMT4	87.965	5	5	0	10.738				1								6.93	0.216	762	0.013517	19	1987	0.545168	0.01706036745406824	1.25372	0.326211	0.376795		3.44194	1.78322	0.380761		2.67777	1.42103	0.379448		0	0	0		0	0	0	0	0	0
989	YJR144W	YJR144W	MGM101	30.09	4	4	0	5.2859	1											10.08	0.163	269	-0.516729	0	4801	0.30037	0.12267657992565056	NaN	NaN			NaN	NaN			NaN	NaN			0	0	0		0	0	0	0	0	0
990	YJR148W	YJR148W	BAT2	41.624	17	15	0	98.721		1										7.29	0.195	376	-0.2875	0	17612	0.242694	0.023936170212765957	1.64302	0.716346	1.87411	1	0.876396	-0.190345	0.348251		0.69098	-0.533284	0.534939		9.6	3	1	By matching	16686000	5457500	5196400	6031900	9.6	3
991	YKL006W	YKL006W	RPL14A	15.167	13	2	0	191.12			1									11.63	0.684	138	-0.060145	Stable	23711	3.64167	0.0	0.485792	-1.04159			0.852224	-0.230695			1.7848	0.835762			44.9	9	0	By matching	0	0	0	0	44.9	9
992	YKL007W	YKL007W	CAP1	30.699	6	6	0	14.8						1						5.06	0.181	268	-0.531716	Stable	9223	0.49452	0.0	NaN	NaN			NaN	NaN			NaN	NaN			0	0	0		0	0	0	0	0	0
993	YKL009W	YKL009W	MRT4	27.058	12	12	0	88.427		1	1									9.05	0.279	236	-0.561441	73	11773	0.595795	0.07203389830508475	1.63994	0.713639	1.92633	1	1.77419	0.82716	2.0454	1	1.06334	0.0886091	0.431177		9.7	2	2	By MS/MS	40696000	7744200	15453000	17499000	9.7	2
994	YKL010C	YKL010C	UFD4	167.84	4	4	0.00069832	4.0383		1										4.62	0.139	1483	-0.243897	11	392	0.0133424	0.14699932569116655	1.05078	0.0714618	0.12029		1.02776	0.0394999	0.0399991		1.06697	0.0935161	0.19835		0.5	1	1	By MS/MS	3078900	1031800	1044700	1002400	0.8	1
995	YKL013C	YKL013C	ARC19	19.916	5	5	0	43.56												5.22	0.14	171	-0.177778	Stable	5828	0.267876	0.05847953216374269	0.930264	-0.104288	0.340125		0.992505	-0.0108544	0.0372633		1.07185	0.100105	0.478494		15.8	2	2	By MS/MS	103460000	43891000	31726000	27842000	15.8	2
996	YKL014C	YKL014C	URB1	203.28	29	29	0	61.306		1										7.31	0.158	1764	-0.173866	45	387	0.044433	0.017573696145124718	0.921176	-0.118452	0.926441		1.06968	0.0971855	0.839117		1.14098	0.190269	1.9427	1	7	11	11	By MS/MS	147520000	55863000	45518000	46142000	11.3	19
997	YKL016C	YKL016C	ATP7	19.809	4	4	0	7.0326	1											9.74	0.224	174	-0.64023	16	10468	0.465442	0.05172413793103448	NaN	NaN			NaN	NaN			NaN	NaN			0	0	0		0	0	0	0	0	0
999	YKL021C	YKL021C	MAK11	53.672	5	5	0	9.9141		1										8.58	0.193	468	-0.513462	171	907	0.125668	0.06280193236714976	NaN	NaN			NaN	NaN			NaN	NaN			0	0	0		0	0	0	0	0	0
1000	YKL024C	YKL024C	URA6	22.933	11	11	0	47.148		1										6.53	0.211	204	-0.355882	329	11913	0.576109	0.024509803921568627	1.60588	0.683365	0.256341		1.54564	0.628206	0.279389		0.978667	-0.0311096	0.0821918		0	0	0		0	0	0	0	0	0
1001	YKL029C	YKL029C	MAE1	74.375	20	20	0	160.71	1											8.19	0.231	669	-0.318984	29	17789	0.138645	0.14798206278026907	1.75981	0.815419	1.47038	1	2.16688	1.11562	2.80559	1	1.18637	0.246553	1.04178		12.1	6	6	By MS/MS	385430000	74490000	159390000	151550000	12.9	6
1002	YKL033W-A	YKL033W-A		26.17	5	5	0	7.715												5.69	0.168	236	-0.205085	0	6186	0	0.0	0.666907	-0.584443	0.0705188		0.648747	-0.624272	0.0748166		0.979336	-0.0301239	0.41979		0	0	0		0	0	0	0	0	0
1003	YKL035W	YKL035W	UGP1	55.987	35	35	0	323.31						1						7.46	0.33	499	-0.298597	57	42659	0.555282	0.04609218436873747	0.988371	-0.0168749	0.0421838		0.938922	-0.0909221	0.138249		0.892296	-0.164406	0.210339		6.8	4	4	By MS/MS	80995000	27273000	32681000	21041000	3.6	2
1004	YKL040C	YKL040C	NFU1	29.174	7	7	0	18.388	1											4.76	0.193	256	-0.470313	117	10527	0.216905	0.0546875	NaN	NaN			NaN	NaN			NaN	NaN			0	0	0		0	0	0	0	0	0
1007	YKL054C	YKL054C	DEF1	83.972	11	11	0	39.901		1										4.76	0.248	738	-1.5393	0	5567	0.412079	0.8130081300813008	0.961418	-0.0567639	0.0849007		0.842521	-0.247216	0.393503		0.940312	-0.0887893	0.302143		2.4	2	2	By MS/MS	88800000	27577000	31414000	29809000	2.4	2
1008	YKL056C	YKL056C	TMA19	18.741	14	14	0	100.64	1		1									4.25	0.731	167	-0.325749	166	200687	6.14569	0.12574850299401197	8.36769	3.06483	3.67377	1	7.59342	2.92475	4.17731	1	0.958658	-0.0609126	0.600807		39.5	6	6	By MS/MS	1831200000	130990000	841780000	858470000	39.5	7
1009	YKL057C	YKL057C	NUP120	120.45	4	4	0	6.8356		1										4.91	0.157	1037	-0.117936	0	500	0.0213736	0.01832208293153327	0.641859	-0.639672	0.81446		0.839955	-0.251616	0.450571		1.31007	0.389648	0.876285		2.1	2	2	By MS/MS	21958000	7682700	7707700	6567200	0.9	1
1010	YKL060C	YKL060C	FBA1	39.62	27	27	0	323.31	1		1			1				1		5.65	0.869	359	-0.357382	104	1276423	22.1422	0.08913649025069638	1.16569	0.221186	1.45261	1	1.12975	0.176003	0.929644		0.964656	-0.0519131	0.223546		41.5	12	12	By MS/MS	9486100000	3252900000	3414900000	2818400000	41.5	12
1011	YKL065C	YKL065C	YET1	23.459	2	2	0	5.7187				1		1						10.34	0	206	0	1256	12126	0.415275	0.17475728155339806	NaN	NaN			NaN	NaN			NaN	NaN			0	0	0		0	0	0	0	0	0
1012	YKL067W	YKL067W	YNK1	17.166	10	10	0	76.827	1		1									9.13	0.229	153	-0.36732	Stable	36760	0.399233	0.0	0.933547	-0.0992062	0.419863		0.919467	-0.12113	0.427807		1.01333	0.0191005	0.0575871		9.2	1	1	By MS/MS	10225000	4391900	3032700	2800700	9.2	1
1014	YKL078W	YKL078W	DHR2	82.712	2	2	0.00067159	3.4341		1										9.43	0.137	735	-0.256599	46	37	0.0157524	0.08979591836734693	1.1562	0.209391			1.1593	0.213254			0.93138	-0.102558			1.2	1	1	By MS/MS	42168000	13410000	14601000	14157000	0	0
1015	YKL080W	YKL080W	VMA5	44.188	19	19	0	315.28					1							6.65	0.236	392	-0.210204	53	20848	0.652746	0.0	0.913942	-0.129825	1.04461		0.96225	-0.055517	0.265019		1.10924	0.149568	0.895563		34.2	11	11	By MS/MS	735040000	276560000	232120000	226370000	41.3	13
1016	YKL081W	YKL081W	TEF4	46.52	28	25	0	323.31		1										8.09	0.553	412	-0.395631	105	64711	2.58543	0.08980582524271845	1.61186	0.688727	2.153	1	1.547	0.629476	1.89516	1	0.964109	-0.0527312	0.597956		51.9	25	23	By MS/MS	13856000000	3488400000	5324200000	5043000000	50.5	24
1017	YKL085W	YKL085W	MDH1	35.65	15	15	0	136.67	1											8.99	0.313	334	-0.100599	167	52987	0.428589	0.08383233532934131	NaN	NaN			NaN	NaN			NaN	NaN			0	0	0		0	0	0	0	0	0
1018	YKL096W	YKL096W	CWP1	24.268	3	3	0.00070323	4.2407					1					1		4.32	0.28	239	-0.154393	25	8058	0.429782	0.3598326359832636	NaN	NaN			NaN	NaN			NaN	NaN			0	0	0		0	0	0	0	0	0
1019	YKL099C	YKL099C	UTP11	29.735	4	4	0.00067385	3.4889		1										10.98	0.157	250	-1.3076	0	867	0.353028	0.656	1.29562	0.37364	1.00268		1.06461	0.0903196	0.0905435		0.928368	-0.107232	0.154989		2.8	1	1	By MS/MS	5452600	1756700	1952300	1743500	2.8	1
1020	YKL103C	YKL103C	APE1	57.092	15	15	0	37.623					1							5.69	0.19	514	-0.335214	119	7120	0.208365	0.08365758754863813	NaN	NaN			NaN	NaN			NaN	NaN			0	0	0		0	0	0	0	0	0
1021	YKL104C	YKL104C	GFA1	80.046	29	29	0	172.26												6.4	0.272	717	-0.173501	31	24102	0.234315	0.03207810320781032	0.897611	-0.155837	1.88999	1	0.922049	-0.117085	1.88115	1	1.03386	0.0480372	0.745556		29	18	18	By MS/MS	1712500000	630980000	559140000	522430000	31.2	21
1022	YKL112W	YKL112W	ABF1	81.752	2	2	0.0019698	3.0306		1										4.74	0.178	731	-1.14391	2	1717	0.125603	0.7264021887824897	1.00762	0.0109467	0.0449284		0.995855	-0.00599299	0.0129441		1.02071	0.0295789	0.298431		2.5	1	1	By matching	7864200	2921200	2676800	2266200	2.5	1
1023	YKL113C	YKL113C	RAD27	43.279	2	2	0.00069541	3.9506	1	1	1									9.51	0.16	382	-0.503141	Stable	2134	0.143298	0.1649214659685864	NaN	NaN			NaN	NaN			NaN	NaN			0	0	0		0	0	0	0	0	0
1024	YKL117W	YKL117W	SBA1	24.081	7	7	0	39.94		1										4.29	0.28	216	-0.763426	280	23448	0.909063	0.4398148148148148	0.989218	-0.0156403			0.983381	-0.0241777			1.0603	0.0844725			0	0	0		0	0	0	0	0	0
1025	YKL120W	YKL120W	OAC1	35.153	6	6	0	12.028	1											10.37	0.187	324	0.137037	43	9227	0.164244	0.037037037037037035	0.946958	-0.0786274	0.146317		1.10418	0.142971	0.283954		1.1539	0.206521	0.972424		4.9	2	2	By MS/MS	39432000	16152000	11537000	11744000	9.9	3
1026	YKL122C	YKL122C	SRP21	18.425	4	4	0	14.77		1		1								11.19	0.152	167	-0.935329	325	5167	0.696308	0.5209580838323353	0.834604	-0.260836	0.351499		0.740138	-0.434134			1.06134	0.0858805	0.103044		0	0	0		0	0	0	0	11.4	1
1027	YKL126W	YKL126W	YPK1	76.479	4	3	0	14.374			1			1						6.47	0.171	680	-0.392794	30	1493	0.0916476	0.18088235294117647	0.651308	-0.618588	0.672297		0.736178	-0.441874	0.845386		1.15195	0.204078	0.50515		4.7	3	2	By MS/MS	84721000	39071000	21975000	23675000	2.8	2
1028	YKL127W	YKL127W	PGM1	63.111	23	18	0	64.271			1									7.23	0.2	570	-0.267544	23	4786	0	0.042105263157894736	0.978525	-0.0313194	0.0723907		0.890734	-0.166934	0.589179		0.95952	-0.0596159	0.255922		7.7	3	2	By MS/MS	106660000	40130000	35336000	31198000	11.6	5
1029	YKL128C	YKL128C	PMU1	33.776	5	5	0	27.369		1	1									6.56	0.139	295	-0.461356	0	2168	0.169918	0.0	1.49045	0.575747	0.169918		1.27153	0.346565	0.0956211		0.850536	-0.233555	0.523697		3.7	1	1	By MS/MS	2237900	253650	934320	1049900	3.7	1
1030	YKL142W	YKL142W	MRP8	25.097	11	11	0	71.744												4.49	0.202	219	-0.612329	48	39838	0.521232	0.0091324200913242	0.970334	-0.0434473	0.0785848		0.957537	-0.0626004	0.418506		0.950281	-0.0735744	0.394413		4.6	1	1	By MS/MS	119260000	43283000	40081000	35899000	4.6	1
1031	YKL143W	YKL143W	LTV1	53.39	4	4	0	6.042		1			1			1				4.36	0.178	463	-1.11858	0	617	0.177851	0.6069114470842333	2.41043	1.26929	1.11383		2.63045	1.39531	1.11001		0.946058	-0.0799989	0.376662		4.1	2	2	By MS/MS	71256000	25157000	22731000	23368000	4.1	2
1032	YKL145W	YKL145W	RPT1	51.982	15	15	0	57.456		1	1									5.17	0.232	467	-0.573662	9	14094	0.289839	0.3511777301927195	0.931381	-0.102556	0.463279		1.0589	0.0825717	0.248844		1.16752	0.223449	1.52007	1	7.9	3	3	By MS/MS	81131000	30542000	25576000	25014000	6	2
1033	YKL148C	YKL148C	SDH1	70.229	4	3	0.0048691	2.2086	1											7.47	0.245	640	-0.369063	62	6537	0.0901013	0.134375	NaN	NaN			NaN	NaN			NaN	NaN			0	0	0		0	0	0	0	0	0
1034	YKL150W	YKL150W	MCR1	34.137	5	5	0	22.904	1											9.33	0.26	302	-0.465232	53	21471	0.518105	0.029801324503311258	NaN	NaN			NaN	NaN			NaN	NaN			0	0	0		0	0	0	0	0	0
1035	YKL151C	YKL151C	NNR2	37.357	3	3	0.0013254	3.1799												7.48	0.134	337	-0.243917	54	4003	0.0674192	0.06231454005934718	NaN	NaN			NaN	NaN			NaN	NaN			0	0	0		0	0	0	0	0	0
1036	YKL152C	YKL152C	GPM1	27.608	23	23	0	323.31	1		1									9.65	0.811	247	-0.489474	Stable	876854	20.6712	0.032388663967611336	0.903668	-0.146136	1.50496	1	0.881544	-0.181896	2.18186	1	0.965517	-0.0506263	1.25533		52.6	13	13	By MS/MS	6509600000	2626200000	1971900000	1911500000	52.6	13
1037	YKL157W	YKL157W	APE2	107.75	44	40	0	248.92	1	1				1						8.21	0	952	0	36	11257	0.13734	0.005252100840336135	NaN	NaN			NaN	NaN			NaN	NaN			0	0	0		0	0	0	0	0	0
1038	YKL160W	YKL160W	ELF1	16.157	2	2	0.001975	3.085		1										4.32	0.13	145	-1.15586	119	2927	0.176135	0.5586206896551724	NaN	NaN			NaN	NaN			NaN	NaN			0	0	0		0	0	0	0	0	0
1040	YKL172W	YKL172W	EBP2	49.734	12	12	0	38.837		1										6.36	0.277	427	-1.48876	0	4535	0.53322	0.8571428571428571	1.35836	0.441868	1.54508	1	1.30717	0.386452	1.47343	1	0.971872	-0.041162	0.144348		4.4	2	2	By MS/MS	83769000	23129000	31824000	28816000	2.1	1
1041	YKL179C	YKL179C	COY1	77.513	2	2	0.0025526	2.6242							1					5.93	0.126	679	-0.872754	23	1676	0.0364611	0.4108983799705449	1.431	0.517028	1.69848	1	1.41549	0.501304	1.50005	1	0.982202	-0.0259084	0.0728014		2.1	1	1	By MS/MS	14700000	3893200	5448600	5358100	2.1	1
1043	YKL181W	YKL181W	PRS1	47.047	9	9	0	48.621												5.53	0.255	427	-0.257143	44	12624	0.355187	0.12412177985948478	0.856141	-0.224079	0.876973		0.780104	-0.358261	3.20163	1	0.939497	-0.0900397	0.474976		2.6	1	1	By MS/MS	58130000	25718000	15897000	16515000	2.6	1
1044	YKL182W	YKL182W	FAS1	228.69	127	127	0	323.31			1									5.79	0.364	2051	-0.180449	Stable	66919	0.155045	0.009751340809361287	1.00335	0.00482166	0.0848228		0.960673	-0.0578834	1.35681	1	0.962483	-0.0551674	2.80408	1	58	97	97	By MS/MS	33079000000	12170000000	10765000000	10144000000	59.4	98
1045	YKL184W	YKL184W	SPE1	52.285	2	2	0.00071023	4.3604												5.31	0.175	466	-0.215236	0	0	0.125028	0.008583690987124463	NaN	NaN			NaN	NaN			NaN	NaN			0	0	0		0	0	0	0	0	0
1046	YKL192C	YKL192C	ACP1	13.943	3	3	0	7.0947	1											4.64	0.21	125	-0.2544	Stable	5238	0.734227	0.008	NaN	NaN			NaN	NaN			NaN	NaN			0	0	0		0	0	0	0	0	0
1047	YKL193C	YKL193C	SDS22	38.887	3	3	0	5.2575		1										5.29	0.182	338	-0.480473	89	4590	0.306316	0.05917159763313609	NaN	NaN			NaN	NaN			NaN	NaN			0	0	0		0	0	0	0	0	0
1048	YKL195W	YKL195W	MIA40	44.536	3	3	0	6.7704	1											4.29	0.183	403	-1.36352	22	4147	0.105998	0.7890818858560794	NaN	NaN			NaN	NaN			NaN	NaN			0	0	0		0	0	0	0	0	0
1049	YKL196C	YKL196C	YKT6	22.707	11	11	0	33.212			1		1	1	1	1				5.49	0.181	200	-0.3995	0	18539	0.60755	0.0	0.863914	-0.21104	0.798944		1.05432	0.0763196	0.180703		1.20687	0.271266	1.24987		17	3	3	By MS/MS	92899000	36361000	32180000	24358000	17	3
1050	YKL203C	YKL203C	TOR2	281.56	4	4	0.00070621	4.2882		1			1	1						7.48	0.152	2474	-0.191067	0	27	0.00972799	0.04486661277283751	0.878334	-0.187158	0.253872		1.18814	0.248699	0.443099		1.31021	0.389798	1.00617		0.4	1	1	By MS/MS	1149900	380030	357100	412720	0	0
1051	YKL210W	YKL210W	UBA1	114.26	47	47	0	323.31		1	1									4.81	0.212	1024	-0.320215	114	28182	0.311001	0.0673828125	0.976076	-0.0349344	0.800341		1.00027	0.00038574	0.00366478		1.04887	0.0688362	0.572933		29.2	24	24	By MS/MS	2682600000	968780000	909430000	804350000	30.8	26
1052	YKL211C	YKL211C	TRP3	53.489	20	20	0	79.356			1									6.9	0.184	484	-0.138223	518	15037	0.159665	0.0	0.982098	-0.0260615	0.202185		0.836155	-0.258157	1.49731	1	0.951818	-0.071242	0.407914		19.2	8	8	By MS/MS	298150000	119260000	98760000	80127000	19.8	8
1053	YKL212W	YKL212W	SAC1	71.124	14	14	0	30.026				1			1					7.75	0.206	623	-0.335152	57	10918	0.245066	0.004815409309791332	0.940562	-0.0884045	0.286767		0.925009	-0.11246	0.335233		0.893706	-0.162128	0.515401		5.6	3	3	By MS/MS	53372000	21420000	18028000	13925000	2.7	1
1055	YKL215C	YKL215C	OXP1	140.43	3	3	0.00068446	3.6922			1									6.75	0.138	1286	-0.201322	0	2094	0.0209378	0.04121306376360809	NaN	NaN			NaN	NaN			NaN	NaN			0	0	0		0	0	0	0	0	0
1056	YKL216W	YKL216W	URA1	34.801	16	16	0	231.96												5.92	0.225	314	-0.188217	203	69440	0.270457	0.03821656050955414	1.21769	0.284148	0.568678		1.5704	0.651129	1.91144	1	1.20503	0.269067	0.485074		5.4	2	2	By MS/MS	33145000	9370400	12180000	11595000	2.5	1
1057	YKR001C	YKR001C	VPS1	78.736	28	28	0	141.86			1		1			1			1	8.15	0.249	704	-0.370597	79	15808	0.320079	0.15625	0.942807	-0.0849661	1.37324	1	0.918384	-0.12283	1.31001	1	0.963149	-0.054169	2.25032	1	40.6	23	23	By MS/MS	2138200000	837840000	667380000	632960000	33.7	19
1058	YKR008W	YKR008W	RSC4	72.29	5	5	0	10.312		1										4.92	0	625	0	55	1031	0.0145874	0.1744	1.29574	0.373771	1.34756	1	1.15958	0.213608	1.34334	1	0.896822	-0.157107	0.802867		2.2	2	2	By MS/MS	18747000	8928000	5149400	4669200	3.8	2
1059	YKR014C;YNL093W	YKR014C	YPT52	26.132	8	7	0	18.95			1	1	1	1		1	1			4.52	0.213	234	-0.62906	773	6352	0.312827	0.25213675213675213	1.1164	0.158854			0.848105	-0.237686			0.943663	-0.0836559			0	0	0		0	0	0	0	4.7	1
1060	YKR018C	YKR018C		81.753	4	4	0	6.9706		1										4.9	0.167	725	-0.285379	19	6237	0.117312	0.041379310344827586	0.843757	-0.2451	0.538111		1.06638	0.0927184	0.397362		1.30915	0.388625	0.691408		2.8	2	2	By MS/MS	115710000	47957000	35149000	32601000	1.4	1
1061	YKR026C	YKR026C	GCN3	34.025	5	5	0	10.454			1									5.06	0.14	305	0.027541	Stable	4129	0.237077	0.0	0.870333	-0.20036	0.478072		1.1026	0.140906	0.648437		1.43734	0.523402	1.04286		0	0	0		0	0	0	0	3.3	1
1064	YKR042W	YKR042W	UTH1	36.955	2	2	0	6.7338	1									1		4.45	0.521	365	-0.124384	0	10170	1.95944	0.1178082191780822	NaN	NaN			NaN	NaN			NaN	NaN			0	0	0		0	0	0	0	0	0
1065	YKR043C	YKR043C	SHB17	31.022	11	11	0	139.78		1	1									5.87	0.193	271	-0.559041	Stable	7864	0.477954	0.06273062730627306	NaN	NaN			NaN	NaN			NaN	NaN			0	0	0		0	0	0	0	0	0
1067	YKR048C	YKR048C	NAP1	47.884	10	10	0	44.524		1										4.06	0.153	417	-0.849401	108	12519	0.344363	0.37170263788968827	0.909712	-0.136519	0.58621		0.955749	-0.0652966	0.188888		1.06122	0.0857226	1.11174		7.4	2	2	By MS/MS	72316000	25926000	22066000	24324000	11.5	3
1069	YKR066C	YKR066C	CCP1	40.352	12	12	0	51.107	1											6.33	0.178	361	-0.610526	Stable	8440	0.202321	0.0997229916897507	4.64839	2.21673	0.805624		2.4765	1.3083	0.247209		0.531602	-0.911581	0.2662		0	0	0		0	0	0	0	3.6	1
1070	YKR069W	YKR069W	MET1	66.124	2	2	0.00369	2.291		1										6.53	0.116	593	-0.170321	0	0	0.0133577	0.07588532883642496	NaN	NaN			NaN	NaN			NaN	NaN			0	0	0		0	0	0	0	0	0
1071	YKR071C	YKR071C	DRE2	38.542	3	3	0	5.2155	1		1									4.99	0.207	348	-0.579598	59	1748	0.335402	0.22126436781609196	1.50331	0.588141	2.21436	1	1.62282	0.698503	1.25294		1.00659	0.00948221	0.0177529		2.6	1	1	By MS/MS	23350000	6456800	6956700	9936300	2.6	1
1073	YKR074W	YKR074W	AIM29	18.436	4	4	0	5.1282												6.37	0.183	155	-0.815484	Stable	13560	0.361261	0.0064516129032258064	NaN	NaN			NaN	NaN			NaN	NaN			0	0	0		0	0	0	0	0	0
1074	YKR080W	YKR080W	MTD1	36.239	5	5	0	9.5889		1	1									6.98	0.194	320	-0.296875	197	5339	0.184384	0.0	NaN	NaN			NaN	NaN			NaN	NaN			0	0	0		0	0	0	0	0	0
1075	YKR081C	YKR081C	RPF2	39.598	5	5	0	13.105		1										9.75	0.221	344	-0.669477	166	2376	0.317233	0.2703488372093023	1.32322	0.404053	0.523001		1.23201	0.301016	0.375771		0.906069	-0.142307	0.844087		0	0	0		0	0	0	0	0	0
1076	YKR082W	YKR082W	NUP133	133.32	5	5	0	7.5253		1	1									4.85	0.14	1157	-0.275108	15	1465	0.0266938	0.007778738115816767	0.988476	-0.0167228	0.0301187		0.980389	-0.0285741	0.0863647		0.983768	-0.0236102	0.138449		3	4	4	By MS/MS	65215000	21789000	21613000	21812000	1.7	2
1077	YKR084C	YKR084C	HBS1	68.729	2	2	0	7.055			1									5.09	0.149	611	-0.459738	43	2159	0.0846815	0.14729950900163666	0.867889	-0.204417	0.746548		0.8329	-0.263784	1.15658		0.983409	-0.024137	0.181312		1.3	1	1	By MS/MS	5344000	2063000	1585800	1695200	1.3	1
1079	YKR092C	YKR092C	SRP40	41.015	3	3	0	13.121		1										4.03	0.218	406	-1.36133	206	8722	0.350583	0.9359605911330049	0.86427	-0.210446			0.756601	-0.402395			0.853461	-0.228603			0	0	0		0	0	0	0	3.7	1
1080	YKR095W	YKR095W	MLP1	218.45	8	8	0	13.216		1										4.97	0.165	1875	-1.11259	0	1240	0.0843823	0.4144	1.33011	0.411545	1.02766		1.61676	0.693104	0.964559		1.21043	0.275522	0.848123		1	2	2	By MS/MS	36530000	5676900	9562900	21290000	1.5	3
1081	YLL001W	YLL001W	DNM1	84.971	2	2	0.0042787	2.2307	1		1								1	5.25	0.171	757	-0.362615	31	3232	0.0940157	0.11360634081902246	0.862381	-0.213603	0.654933		0.623334	-0.681923	1.09224		0.713726	-0.486558	1.50299	1	0	0	0		0	0	0	0	0	0
1082	YLL008W	YLL008W	DRS1	84.842	13	13	0	85.399		1										5.51	0.227	752	-0.741223	0	1335	0.0914954	0.386968085106383	0.969862	-0.0441482	0.343069		1.03174	0.0450861	0.287636		1.07207	0.100398	0.700404		14.9	10	10	By MS/MS	562040000	203970000	177700000	180370000	11.8	8
1083	YLL013C	YLL013C	PUF3	98.067	2	2	0.0025047	2.4235	1											7.21	0.178	879	-0.746644	326	1495	0.0284987	0.4379977246871445	1.23435	0.303756	0.469998		0.858828	-0.219559	1.3331	1	0.725936	-0.462086	0.489643		0	0	0		0	0	0	0	0.8	1
1084	YLL018C	YLL018C	DPS1	63.515	50	50	0	323.31		1										6.54	0.35	557	-0.531598	0	57330	0.645836	0.16696588868940754	2.11974	1.08389	2.46912	1	1.65933	0.730599	3.2311	1	0.790503	-0.339158	1.12453		42.7	21	21	By MS/MS	1480900000	355600000	596540000	528800000	44.7	21
1085	YLL021W	YLL021W	SPA2	163.14	4	4	0.00069204	3.8812												4.92	0.145	1466	-0.833356	Stable	545	0.0529059	0.718281036834925	1.40762	0.493254	1.94703	1	1.5853	0.664755	2.56694	1	1.11947	0.162816	0.94234		0.6	1	1	By MS/MS	4639400	1295500	1536400	1807500	1.4	2
1087	YLL024C	YLL024C	SSA2	69.469	59	14	0	323.31	1		1		1	1				1		4.77	0.802	639	-0.446009	0	67110	0	0.24569640062597808	0.930775	-0.103496	2.45129	1	0.914428	-0.129058	1.20765		1.00186	0.00268725	0.0229722		61.7	40	6	By MS/MS	7552200000	2885100000	2392600000	2274500000	67.3	41
1088	YLL026W	YLL026W	HSP104	102.03	68	68	0	323.31		1	1									5.2	0.305	908	-0.468392	61	44549	0	0.15308370044052863	0.935985	-0.0954434	1.26755		1.14015	0.18922	2.20116	1	1.25866	0.331892	3.88017	1	26.5	22	22	By MS/MS	1493000000	487820000	434680000	570490000	29.1	25
1089	YLL034C	YLL034C	RIX7	93.068	5	5	0	9.3769		1										5.11	0.173	837	-0.410753	20	972	0.0624911	0.2066905615292712	1.0083	0.0119183	0.0457715		1.01875	0.0267982	0.0727944		1.02859	0.0406643	0.742606		3.9	3	3	By MS/MS	96182000	34367000	29361000	32454000	4.1	3
1090	YLL040C	YLL040C	VPS13	357.85	22	22	0	34.571	1				1		1	1				5.37	0.163	3144	-0.382602	Stable	1216	0.0240096	0.07983460559796438	0.970937	-0.042551	0.277001		1.0503	0.0707977	0.270607		1.03867	0.0547328	0.411204		1.5	5	5	By MS/MS	587840000	181180000	205260000	201390000	3.1	9
1091	YLL045C	YLL045C	RPL8B	28.111	29	6	0	323.31			1									10.83	0.849	256	-0.460938	80	51907	4.84294	0.2265625	0.880384	-0.183795	1.5407	1	0.936544	-0.0945818	0.68814		1.0782	0.108628	0.891388		69.5	22	4	By MS/MS	735940000	279530000	223900000	232510000	64.8	20
1092	YLL048C;YHL035C	YLL048C	YBT1	189.16	9	8	0	15.898				1	1							8.13	0.187	1661	0.016978	0	1774	0.115475	0.033112582781456956	0.405746	-1.30135	0.645215		4.33073	2.11461	0.651216		11.0904	3.47124	0.669082		0	0	0		0	0	0	0	0	0
1093	YLL050C	YLL050C	COF1	15.901	9	9	0	178.65		1				1						4.89	0.543	143	-0.37972	Stable	117584	2.93575	0.0	1.07076	0.0986317	0.43944		0.977687	-0.0325556	0.0843296		1.00003	4.20214e-05	9.22705e-05		18.9	2	2	By MS/MS	53233000	17295000	20408000	15530000	18.9	2
1094	YLR002C	YLR002C	NOC3	75.581	4	4	0	10.36		1										5.78	0.17	663	-0.571191	44	724	0.101436	0.29260935143288086	1.11952	0.162879	1.83101	1	1.24876	0.320501	0.772654		1.15327	0.205727	0.800087		3.5	2	2	By MS/MS	61587000	19106000	19185000	23296000	3.5	2
1095	YLR003C	YLR003C	CMS1	33.394	2	2	0.0006689	3.3965		1										8.54	0.151	291	-0.690722	31	1766	0.270317	0.25773195876288657	0.988221	-0.0170945	0.02857		1.08408	0.116473	0.116968		0.969173	-0.045174	0.115363		0	0	0		0	0	0	0	3.4	1
1097	YLR009W	YLR009W	RLP24	23.975	4	4	0	22.075		1	1									10.35	0.384	199	-1.14774	0	13897	0.583875	0.19095477386934673	1.54806	0.630465	1.66397	1	1.6196	0.695636	2.40081	1	1.02821	0.0401355	0.374609		11.6	2	2	By MS/MS	94950000	24920000	35199000	34831000	15.6	3
1098	YLR017W	YLR017W	MEU1	37.856	2	2	0	6.1592	1	1										7.78	0.185	337	-0.245104	26	3152	0.187596	0.017804154302670624	1.25574	0.328543	0.861723		1.3296	0.410987	1.20953		1.24981	0.32171	0.456564		6.5	2	2	By MS/MS	78081000	32905000	23597000	21579000	3.3	1
1099	YLR024C	YLR024C	UBR2	216.78	3	3	0.0013289	3.2471												6.29	0.128	1872	-0.335737	0	1419	0.0100259	0.049145299145299144	0.890217	-0.167771	0.472307		0.947318	-0.0780799	0.683536		1.05073	0.0713974	0.359665		0.8	1	1	By matching	66153000	23946000	21390000	20817000	0.8	1
1100	YLR025W	YLR025W	SNF7	26.987	3	3	0	8.1082		1			1			1				4.48	0.114	240	-0.81125	324	4385	0.192719	0.65	NaN	NaN			NaN	NaN			NaN	NaN			0	0	0		0	0	0	0	0	0
1101	YLR027C	YLR027C	AAT2	46.057	28	28	0	251.37			1								1	8.5	0.232	418	-0.16244	205	47022	0.510069	0.0	1.79079	0.840595	0.750343		1.37084	0.45506	0.398009		0.71571	-0.482553	1.32883	1	6.5	2	2	By MS/MS	44843000	7904000	22023000	14916000	6.5	2
1102	YLR028C	YLR028C	ADE16	65.282	21	17	0	88.62			1									6.52	0.173	591	-0.210998	59	10182	0.15204	0.0	0.935691	-0.0958956	0.397654		0.943654	-0.0836703	0.156049		0.987334	-0.0183896	0.0573502		0	0	0		0	0	0	0	4.7	2
1103	YLR029C	YLR029C	RPL15A	24.422	13	3	0	143.49			1									11.96	0.783	204	-1.18922	0	91444	9.50166	0.3333333333333333	0.878964	-0.186124	1.30166	1	0.956083	-0.0647916	0.583349		1.03597	0.0509754	2.28405	1	36.3	7	2	By MS/MS	2727100000	1044900000	854870000	827290000	36.3	7
1104	YLR043C	YLR043C	TRX1	11.235	6	4	0	26.45	1	1	1		1		1					4.62	0.492	103	0.054369	0	37426	0	0.0	NaN	NaN			NaN	NaN			NaN	NaN			0	0	0		0	0	0	0	9.7	1
1105	YLR044C;YGR087C	YLR044C	PDC1	61.495	39	32	0	323.31		1	1									6.12	0.904	563	-0.058615	29	1032986	16.8663	0.0053285968028419185	1.09008	0.124436	1.53879	1	1.02727	0.0388086	1.84869	1	0.955785	-0.0652415	0.787898		66.8	30	25	By MS/MS	38244000000	13980000000	12198000000	12066000000	61.6	29
1107	YLR056W	YLR056W	ERG3	42.73	4	4	0	68.161				1								7.73	0.249	365	-0.048219	45	1172	2.4437	0.038356164383561646	1.7927	0.842131	0.794092		1.28067	0.356896	0.716359		0.718304	-0.477334	0.855943		0	0	0		0	0	0	0	0	0
1108	YLR058C	YLR058C	SHM2	52.218	34	33	0	260.28						1						7.44	0.589	469	-0.343497	0	108759	2.22025	0.008528784648187633	0.940474	-0.08854	1.03188		0.961039	-0.0573331	0.557847		1.02863	0.0407272	0.536339		47.1	22	21	By MS/MS	2629400000	983000000	839610000	806780000	41.8	19
1109	YLR059C	YLR059C	REX2	30.87	2	2	0	6.4542	1											7.05	0.144	269	-0.443495	66	1437	0.168202	0.17472118959107807	NaN	NaN			NaN	NaN			NaN	NaN			0	0	0		0	0	0	0	0	0
1110	YLR060W	YLR060W	FRS1	67.364	37	37	0	323.31												5.61	0.325	595	-0.326723	44	21652	1.03327	0.018487394957983194	2.22115	1.15131	2.77754	1	2.29703	1.19977	3.04543	1	1.03117	0.0442839	0.212593		23.2	13	13	By MS/MS	1010600000	205640000	426610000	378380000	23.9	12
1111	YLR061W	YLR061W	RPL22A	13.693	4	3	0	164.73			1									6.01	0.859	121	-0.581818	207	47482	3.21977	0.1322314049586777	0.88875	-0.17015	0.997664		0.923282	-0.115157	0.618502		1.0643	0.0898995	0.405937		41.3	2	2	By MS/MS	525320000	194830000	170700000	159790000	41.3	2
1112	YLR071C	YLR071C	RGR1	123.36	3	3	0.00067024	3.407		1										9.3	0.135	1082	-0.251479	61	203	0.0378289	0.11460258780036968	0.96358	-0.0535239	0.121362		1.12252	0.166747	1.19085		1.1295	0.175678	1.02405		2.1	2	2	By MS/MS	3981600	1447200	1235900	1298500	1.3	1
1113	YLR075W	YLR075W	RPL10	25.361	23	23	0	323.31			1									10.84	0.827	221	-0.609955	0	242392	0	0.0	0.920602	-0.119351	1.82303	1	0.95533	-0.0659296	1.30224	1	1.03213	0.0456193	1.07617		68.3	16	16	By MS/MS	6845900000	2505700000	2229300000	2110900000	57	14
1115	YLR089C	YLR089C	ALT1	66.421	3	3	0	11.867	1											7.01	0.211	592	-0.351858	78	3472	0.140039	0.0625	NaN	NaN			NaN	NaN			NaN	NaN			0	0	0		0	0	0	0	0	0
1116	YLR095C	YLR095C	IOC2	93.445	3	3	0	6.8636		1										5.58	0.12	812	-0.721305	12	425	0.0100468	0.35714285714285715	0.961862	-0.0560984	0.146425		0.952078	-0.0708481	0.170143		1.09509	0.131054	0.426719		3.9	3	3	By MS/MS	27469000	9230200	8245400	9993200	2.7	2
1117	YLR096W	YLR096W	KIN2	128.34	3	3	0.004284	2.2425		1				1						10.23	0.128	1147	-0.610898	0	230	0	0.5475152571926766	NaN	NaN			NaN	NaN			NaN	NaN			0	0	0		0	0	0	0	0	0
1118	YLR100W	YLR100W	ERG27	39.724	6	6	0	12.027				1								8.9	0.14	347	-0.11902	32	7486	0	0.0	1.39688	0.482209	0.525872		1.30678	0.386017	0.465701		0.926433	-0.110242	0.196845		9.5	3	3	By MS/MS	95886000	29722000	37642000	28522000	18.2	6
1119	YLR106C	YLR106C	MDN1	559.3	106	106	0	323.31		1										4.73	0.161	4910	-0.392607	0	767	0.0229271	0.12729124236252545	0.939523	-0.0900002	0.858808		0.969125	-0.0452451	0.34162		1.00894	0.012834	0.0731059		17.1	70	70	By MS/MS	1298100000	467770000	362600000	467720000	16.8	71
1120	YLR109W	YLR109W	AHP1	19.114	18	18	0	323.31			1			1						4.87	0.549	176	-0.048296	Stable	349709	4.38385	0.0	1.72314	0.785039	2.98332	1	1.4434	0.52947	1.84049	1	0.831824	-0.265649	1.50351	1	19.9	3	3	By MS/MS	263650000	73428000	106810000	83416000	32.4	4
1121	YLR113W;YPR054W;YHR030C	YLR113W	HOG1	48.858	4	4	0.0019519	2.9105		1										5.31	0.175	435	-0.241839	273	4257	0.193432	0.10804597701149425	NaN	NaN			NaN	NaN			NaN	NaN			0	0	0		0	0	0	0	0	0
1123	YLR129W	YLR129W	DIP2	106.34	4	4	0	8.6161		1										5.92	0.166	943	-0.309226	41	587	0.0114112	0.042417815482502653	1.04368	0.0616808	0.157696		0.932993	-0.100062	0.70838		1.01422	0.0203668	0.0867359		1.7	2	2	By MS/MS	29042000	11178000	8024000	9839600	1	1
1126	YLR150W	YLR150W	STM1	29.995	22	22	0	323.31		1										10.45	0.719	273	-1.2663	184	121648	3.02955	0.9377289377289377	0.884306	-0.177383	1.7592	1	0.809892	-0.304198	3.21938	1	0.886703	-0.173477	1.46537	1	52	11	11	By MS/MS	859300000	369530000	240550000	249220000	42.5	9
1127	YLR153C	YLR153C	ACS2	75.491	37	36	0	323.31		1	1									6.67	0.371	683	-0.261347	0	68558	0.349182	0.020497803806734993	0.938467	-0.0916214	1.15943		0.9799	-0.0292931	0.58907		1.04759	0.0670733	1.68662	1	49.8	30	29	By MS/MS	5501400000	2059100000	1743200000	1699100000	41.6	27
1128	YLR163C	YLR163C	MAS1	51.083	4	4	0	10.178	1											7.04	0.143	462	-0.334416	1961	2812	0.109086	0.02813852813852814	1.59977	0.677862	0.697295		1.56992	0.650694	1.48534	1	0.975342	-0.0360195	0.0596991		0	0	0		0	0	0	0	2.4	1
1129	YLR167W	YLR167W	RPS31	17.216	17	9	0	230.33		1	1									10.67	0.811	152	-0.674342	0	118853	0	0.09210526315789473	1.01619	0.0231705	0.132201		1.01827	0.0261255	0.142485		1.00323	0.00464822	0.0295827		52	8	3	By MS/MS	372080000	138460000	118290000	115330000	52	7
1131	YLR172C	YLR172C	DPH5	33.847	15	15	0	129.83												4.66	0.211	300	-0.28	403	6645	0.48571	0.04666666666666667	1.04	0.0565813			1.04287	0.0605627			0.99451	-0.00794222			0	0	0		0	0	0	0	0	0
1132	YLR175W	YLR175W	CBF5	54.704	30	30	0	323.31		1										9.5	0.375	483	-0.737888	30	10868	0.892981	0.2463768115942029	0.958173	-0.0616417	0.846766		0.967807	-0.0472093	0.560318		0.998308	-0.00244264	0.0414156		63.1	26	26	By MS/MS	2890800000	1114000000	913650000	863080000	54.2	20
1133	YLR178C	YLR178C	TFS1	24.357	8	8	0	129.31					1							6.52	0.136	219	-0.558447	55	21587	0.301287	0.1004566210045662	NaN	NaN			NaN	NaN			NaN	NaN			0	0	0		0	0	0	0	0	0
1134	YLR179C	YLR179C		22.151	5	5	0	17.277		1										4.61	0.208	201	-0.31791	66	23865	0.353672	0.009950248756218905	NaN	NaN			NaN	NaN			NaN	NaN			0	0	0		0	0	0	0	0	0
1135	YLR180W	YLR180W	SAM1	41.818	26	12	0	160.18			1									4.91	0.494	382	-0.267277	0	31591	0.910848	0.03664921465968586	2.05714	1.04064	2.89453	1	1.89166	0.919652	2.66204	1	0.893014	-0.163245	0.76026		31.2	9	4	By MS/MS	453540000	122410000	189770000	141350000	24.6	9
1136	YLR185W	YLR185W	RPL37A	9.8502	11	4	0	22.671			1									12.19	0.7	88	-1.15227	316	54031	1.21008	0.6931818181818182	0.761633	-0.392832	0.763		0.930385	-0.1041	0.247592		1.20156	0.264907	0.715526		44.3	4	2	By MS/MS	45291000	18940000	11657000	14694000	44.3	4
1137	YLR186W	YLR186W	EMG1	27.895	7	7	0	19.423		1										8.45	0.206	252	-0.178968	0	3873	0.24026	0.047619047619047616	0.883936	-0.177986	0.209886		0.866534	-0.206672	1.56684	1	1.07174	0.0999502	0.0951997		6.7	1	1	By MS/MS	13817000	4771500	3738000	5307500	0	0
1138	YLR192C	YLR192C	HCR1	29.564	14	14	0	106.27												4.86	0.301	265	-0.915849	36	24874	0.444057	0.6113207547169811	1.197	0.259423			0.96581	-0.0501882			0.801989	-0.318346			0	0	0		0	0	0	0	8.3	2
1139	YLR196W	YLR196W	PWP1	63.803	13	13	0	43.508		1										4.29	0.239	576	-0.586111	46	5707	0	0.375	2.35116	1.23337	3.04364	1	2.15608	1.10841	2.22385	1	0.882551	-0.180249	1.07976		6.8	4	4	By MS/MS	293640000	69663000	123630000	100350000	8.3	5
1140	YLR197W	YLR197W	NOP56	56.863	37	36	0	323.31		1										9.63	0.37	504	-0.643056	18	27708	1.48411	0.16666666666666666	0.973222	-0.0391591	0.856992		1.02203	0.0314321	0.754344		1.02494	0.0355352	0.808867		69.2	32	31	By MS/MS	6122400000	2257000000	1902300000	1963100000	68.8	31
1141	YLR199C	YLR199C	PBA1	30.695	2	2	0	6.1237												4.53	0.11	276	-0.102899	95	1372	0.251553	0.06521739130434782	NaN	NaN			NaN	NaN			NaN	NaN			0	0	0		0	0	0	0	0	0
1142	YLR200W	YLR200W	YKE2	13.284	7	7	0	106.46		1										4.51	0.162	114	-0.9	112	8603	0.550208	0.2543859649122807	NaN	NaN			NaN	NaN			NaN	NaN			0	0	0		0	0	0	0	0	0
1143	YLR203C	YLR203C	MSS51	50.88	3	3	0	6.0086	1				1							9.33	0.155	436	-0.531422	87	2275	0.0962349	0.06880733944954129	0.916506	-0.125783			0.851209	-0.232415			0.98673	-0.0192728			0	0	0		0	0	0	0	0	0
1144	YLR206W;YDL161W	YLR206W	ENT2	71.806	5	5	0	17.134												5.21	0.183	613	-1.37259	18	1235	0.0780355	0.7308319738988581	1.1275	0.173128	0.260154		1.26741	0.34188	0.838734		1.0873	0.120751	0.160828		1.6	1	1	By MS/MS	13244000	5400200	3010500	4833100	3.6	2
1145	YLR208W	YLR208W	SEC13	33.043	12	12	0	44.877		1		1	1		1		1			5.6	0.263	297	-0.342761	Stable	23432	0.411239	0.0707070707070707	0.740878	-0.432692	0.241833		0.756007	-0.403529	0.276284		1.02922	0.0415572	0.0366731		3.7	1	1	By MS/MS	23594000	6196100	7167200	10231000	3.7	1
1146	YLR209C	YLR209C	PNP1	33.755	4	4	0	24.446												7.27	0.135	311	-0.088103	31	5345	0.0977035	0.08038585209003216	NaN	NaN			NaN	NaN			NaN	NaN			0	0	0		0	0	0	0	0	0
1147	YLR216C	YLR216C	CPR6	42.071	22	22	0	138.89												6.06	0.253	371	-0.556334	89	30214	0.603063	0.07008086253369272	0.970846	-0.0426856	0.334205		1.17836	0.236779	1.58084	1	1.03866	0.054726	0.152961		24.5	8	8	By MS/MS	829140000	267790000	283550000	277800000	22.9	8
1148	YLR222C	YLR222C	UTP13	91.031	5	5	0	24.736		1										5.15	0.167	817	-0.194125	53	1444	0.112296	0.009791921664626682	0.985407	-0.0212084	0.0115784		0.925641	-0.111475	0.120832		0.972293	-0.0405366	0.0429855		1.3	1	1	By MS/MS	52004000	12996000	16088000	22920000	1.3	1
1150	YLR229C	YLR229C	CDC42	21.322	2	2	0	5.3608		1			1	1						6.72	0.177	191	-0.027225	0	14938	0.64038	0.0	1.11103	0.151898	0.445286		1.20957	0.274497	0.730747		1.13988	0.188882	0.627654		5.8	1	1	By MS/MS	45653000	16487000	17250000	11917000	11	2
1151	YLR231C	YLR231C	BNA5	51.031	3	3	0	7.4797		1										5.04	0.145	453	-0.221192	64	4577	0.124632	0.0	NaN	NaN			NaN	NaN			NaN	NaN			0	0	0		0	0	0	0	0	0
1152	YLR244C	YLR244C	MAP1	43.373	17	17	0	117.42			1									7.82	0.291	387	-0.581654	669	6404	0.745152	0.10594315245478036	2.9304	1.5511	4.56051	1	3.02095	1.595	3.4845	1	1.02352	0.03354	0.247369		23.5	6	6	By MS/MS	382350000	63075000	163700000	155580000	9.6	3
1153	YLR248W	YLR248W	RCK2	68.061	6	6	0	44.422												5.18	0.172	610	-0.580164	72	1447	0.13442	0.4081967213114754	1.27841	0.354351	1.70936	1	0.904483	-0.144835	0.470499		0.824601	-0.278232	1.22582		6.2	3	3	By MS/MS	58052000	16485000	20680000	20887000	10.5	5
1154	YLR249W	YLR249W	YEF3	115.94	88	70	0	323.31			1									5.95	0.778	1044	-0.284962	191	119686	2.91904	0.07088122605363985	1.29891	0.377301	2.10706	1	1.37799	0.462564	3.0031	1	1.05466	0.0767747	1.80538	1	67.8	71	57	By MS/MS	74672000000	21837000000	25776000000	27059000000	69.3	75
1155	YLR257W	YLR257W		35.998	10	10	0	19.642												4.64	0.153	321	-1.16293	21	8306	0.402572	0.897196261682243	NaN	NaN			NaN	NaN			NaN	NaN			0	0	0		0	0	0	0	0	0
1156	YLR258W;YFR015C	YLR258W	GSY2	80.078	14	14	0	24.83		1										6.32	0.165	705	-0.340284	0	3059	0.115771	0.07943262411347518	NaN	NaN			NaN	NaN			NaN	NaN			0	0	0		0	0	0	0	0	0
1157	YLR259C	YLR259C	HSP60	60.751	46	46	0	323.31	1		1									5.06	0.382	572	-0.119406	0	114767	0.852137	0.043706293706293704	1.10255	0.140848	1.33573	1	1.15875	0.212567	1.89682	1	1.04401	0.062134	1.39845	1	22.9	9	9	By MS/MS	441570000	136320000	139060000	166190000	20.6	9
1159	YLR262C-A	YLR262C-A	TMA7	6.9412	5	5	0	8.9531		1										11.05	0.342	64	-1.18281	0	37303	0	1.0	NaN	NaN			NaN	NaN			NaN	NaN			0	0	0		0	0	0	0	0	0
1160	YLR270W	YLR270W	DCS1	40.769	12	12	0	35.214		1										6.2	0.254	350	-0.422286	38	15625	0.333144	0.0	0.615428	-0.700338	0.217778		1.38348	0.468305	0.980579		2.26834	1.18164	0.381461		0	0	0		0	0	0	0	0	0
1161	YLR276C	YLR276C	DBP9	68.059	13	13	0	19.727		1										9.97	0.18	594	-0.508081	0	2099	0.0779372	0.2053872053872054	1.07732	0.107448	0.370545		1.16301	0.217865	1.24806		1.06442	0.0900655	0.343669		6.6	3	3	By MS/MS	31748000	10029000	10861000	10858000	7.1	4
1162	YLR277C	YLR277C	YSH1	87.673	2	2	0.0019481	2.8749		1										4.95	0.147	779	-0.240308	34	221	0	0.07060333761232349	1.11501	0.157052	0.431349		1.30135	0.380011	0.835364		1.20896	0.273765	0.706095		4	2	2	By MS/MS	31853000	11303000	9425100	11125000	4	2
1163	YLR285W	YLR285W	NNT1	29.632	2	2	0.00067843	3.5651												4.88	0.161	261	-0.351724	Stable	1342	0	0.08045977011494253	NaN	NaN			NaN	NaN			NaN	NaN			0	0	0		0	0	0	0	0	0
1164	YLR286C	YLR286C	CTS1	59.014	3	3	0	7.5748		1		1	1					1		4.22	0.21	562	-0.102313	0	2507	0.95949	0.12811387900355872	0.828132	-0.272067	0.25546		0.805265	-0.312464	0.180809		0.973713	-0.0384318	0.0129006		1.4	1	1	By MS/MS	19999000	6763400	6054300	7181200	0	0
1165	YOR182C;YLR287C-A	YOR182C;YLR287C-A	RPS30A;RPS30B	7.1184	7	7	0	32.544			1									12.24	0.748	63	-0.976191	74	107529	2.29822	0.873015873015873	0.782279	-0.354244	2.10866	1	0.879792	-0.184766	0.752643		1.17849	0.236944	1.299		44.4	4	4	By MS/MS	78114000	31128000	22201000	24784000	28.6	2
1166	YLR291C	YLR291C	GCD7	42.569	3	3	0	7.1067			1									8.01	0.167	381	-0.210761	124	1729	0	0.07086614173228346	0.999544	-0.000658587	0.00324487		1.0657	0.0917955	0.192444		1.02917	0.0414822	0.0990028		5.2	2	2	By MS/MS	65339000	24023000	18887000	22429000	2.9	1
1169	YLR300W	YLR300W	EXG1	51.31	11	11	0	32.657					1					1		4.42	0.345	448	-0.451563	15	239	0.950975	0.0	NaN	NaN			NaN	NaN			NaN	NaN			0	0	0		0	0	0	0	0	0
1170	YLR301W	YLR301W	HRI1	27.5	12	12	0	115.12		1	1	1								4.96	0.313	244	-0.436476	Stable	28470	0.69633	0.020491803278688523	NaN	NaN			NaN	NaN			NaN	NaN			0	0	0		0	0	0	0	0	0
1171	YLR304C	YLR304C	ACO1	85.367	42	40	0	323.31	1		1									8.15	0.462	778	-0.38072	72	79401	0.389373	0.09511568123393316	1.46265	0.548588	1.57908	1	1.26937	0.344115	1.18486		0.876959	-0.189418	1.51756	1	19.2	14	12	By MS/MS	1183800000	338260000	409710000	435860000	18.8	14
1172	YLR305C	YLR305C	STT4	214.6	8	8	0	17.752	1					1						7.44	0.144	1900	-0.070895	27	247	0.0231884	0.004736842105263158	0.852593	-0.230071	1.84397	1	1.04153	0.0587098	0.127779		1.1254	0.170435	0.657587		2.6	4	4	By MS/MS	24503000	9687800	5455900	9359200	1.7	3
1173	YLR314C	YLR314C	CDC3	60.054	6	6	0	9.6377										1		5.14	0	520	0	0	8221	0.224581	0.3	0.896732	-0.157252	0.727408		0.930279	-0.104264	0.28541		1.06201	0.0868018	1.0905		6.2	3	3	By MS/MS	115930000	41494000	38281000	36154000	2.1	1
1174	YLR325C	YLR325C	RPL38	8.8264	9	9	0	87.432			1									11.65	0.775	78	-0.465385	0	450845	6.94331	0.0	0.988196	-0.0171306	0.084672		0.984279	-0.022861	0.404299		1.03164	0.0449338	0.327914		41	3	3	By MS/MS	767690000	295670000	240450000	231570000	42.3	4
1175	YLR327C	YLR327C	TMA10	9.8337	6	6	0	21.755		1										10.58	0.233	86	-1.37442	0	17433	0	0.9883720930232558	NaN	NaN			NaN	NaN			NaN	NaN			0	0	0		0	0	0	0	0	0
1176	YLR328W	YLR328W	NMA1	45.859	3	3	0.0030921	2.3197		1										6.89	0.209	401	-0.557606	60	538	0.0906505	0.30174563591022446	NaN	NaN			NaN	NaN			NaN	NaN			0	0	0		0	0	0	0	0	0
1177	YLR330W	YLR330W	CHS5	73.638	5	5	0	19.139			1				1		1			4.33	0.152	671	-0.851416	228	3118	0.121514	0.6035767511177347	0.502102	-0.993947	0.659592		0.567405	-0.817549	0.575299		1.03607	0.0511202	0.0414533		4.2	2	2	By MS/MS	21373000	8581400	5245400	7546200	1.6	1
1178	YLR335W	YLR335W	NUP2	77.88	8	8	0	10.297		1										7.34	0.143	720	-0.904028	21	3806	0.210769	0.7375	1.34182	0.424187	0.451155		0.855465	-0.225219	0.380155		0.656315	-0.607539	0.519159		1.1	1	1	By MS/MS	19008000	6828500	5842900	6336500	1	1
1179	YLR336C	YLR336C	SGD1	102.85	4	4	0	5.2412		1										5.8	0.144	899	-0.684538	51	57	0.14123	0.3125695216907675	1.21933	0.286083	1.10453		1.12023	0.163795	0.618364		0.949719	-0.0744273	0.153737		1.1	1	1	By MS/MS	41745000	13821000	14124000	13799000	1.1	1
1180	YLR340W	YLR340W	RPP0	33.717	17	17	0	266.11			1									4.56	0.794	312	0.019872	0	201238	6.8224	0.08012820512820513	0.921321	-0.118224	1.49548	1	0.988213	-0.0171063	0.674593		1.0377	0.0533832	2.08634	1	38.5	11	11	By MS/MS	6904800000	2677100000	2099300000	2128400000	36.2	10
1181	YLR342W;YGR032W	YLR342W;YGR032W	GSC2;FKS1	214.85	50	49	0	323.31						1						7.19	0.273	1876	-0.108742	0	2984	0.0372071	0.09541577825159915	1.06682	0.0933173	2.21765	1	1.1195	0.162852	2.65609	1	1.0501	0.0705324	1.43328	1	22.4	36	35	By MS/MS	2542000000	834350000	803720000	903970000	23.5	36
1182	YLR344W	YLR344W	RPL26A	14.234	18	2	0	13.757			1									11.35	0.631	127	-0.558268	358	541373	0.918225	0.06299212598425197	0.864104	-0.210723	0.42973		0.921031	-0.118679	0.301851		0.995807	-0.00606203	0.00694888		55.1	13	2	By MS/MS	191780000	73641000	78585000	39551000	56.7	13
1183	YLR347C	YLR347C	KAP95	94.775	21	21	0	170.65		1										4.34	0.195	861	-0.016144	36	5298	0.0994391	0.003484320557491289	0.951049	-0.0724083	0.674864		0.996821	-0.00459408	0.0255038		1.03887	0.0550193	0.268265		16.4	11	11	By MS/MS	632180000	242900000	193160000	196120000	16.3	11
1184	YLR351C	YLR351C	NIT3	32.549	5	5	0	14.616	1											7.59	0.121	291	-0.264261	Stable	7069	0.282977	0.0	1.03999	0.0565714	0.342148		0.952014	-0.0709452	0.241817		0.91265	-0.131867	0.577126		4.8	1	1	By matching	26209000	8922400	8598900	8687700	4.8	1
1185	YLR354C	YLR354C	TAL1	37.036	36	35	0	323.31		1										6.36	0.58	335	-0.25403	136	119366	1.39788	0.0626865671641791	0.922668	-0.116116	0.674311		0.995243	-0.00687884	0.0415742		1.02383	0.0339724	0.24798		55.8	17	16	By MS/MS	1663600000	616990000	479090000	567560000	51.6	16
1186	YLR355C	YLR355C	ILV5	44.368	28	28	0	323.31	1											9.83	0.802	395	-0.446329	350	219249	2.75105	0.05822784810126582	1.08196	0.11365	0.899609		0.943301	-0.0842094	0.893062		0.868923	-0.2027	1.42983	1	60.3	18	18	By MS/MS	5279100000	2034500000	1714900000	1529700000	58	17
1187	YLR359W	YLR359W	ADE13	54.51	25	25	0	134.77												6.4	0.312	482	-0.188589	0	22781	1.16178	0.0	NaN	NaN			NaN	NaN			NaN	NaN			0	0	0		0	0	0	0	0	0
1188	YLR363W-A	YLR363W-A		9.7376	2	2	0.00068306	3.6526		1										11.81	0.281	85	-1.26118	302	0	0	1.0	NaN	NaN			NaN	NaN			NaN	NaN			0	0	0		0	0	0	0	0	0
1189	YLR367W;YJL190C	YLR367W;YJL190C	RPS22A;RPS22B	14.626	11	11	0	251.84			1									10.76	0.523	130	-0.179231	181	173236	1.40581	0.0	1.02441	0.0347873	0.379327		1.04431	0.0625564	0.628477		1.01088	0.0156129	0.137678		47.7	6	6	By MS/MS	1902400000	708370000	612500000	581480000	47.7	6
1190	YLR370C	YLR370C	ARC18	20.578	5	5	0	5.8738	1											8.11	0.158	178	-0.227528	51	9021	0.412623	0.0	NaN	NaN			NaN	NaN			NaN	NaN			0	0	0		0	0	0	0	0	0
1191	YLR372W	YLR372W	ELO3	39.465	5	5	0	49.176				1								10.13	0.372	345	0.441449	91	3727	0.875957	0.0	1.05144	0.0723696	0.538288		0.921454	-0.118016	0.39947		0.858308	-0.220433	0.710957		8.4	2	2	By MS/MS	48675000	17595000	16744000	14336000	3.5	1
1192	YLR378C	YLR378C	SEC61	52.936	5	5	0	44.659				1								10.18	0.24	480	0.438333	174	2091	0.699365	0.0	0.995403	-0.00664766	0.0242041		0.851521	-0.231886	1.55974	1	0.874835	-0.192917	0.479047		4	2	2	By MS/MS	68808000	26049000	25538000	17220000	2.3	1
1193	YLR380W	YLR380W	CSR1	47.462	3	3	0.00070077	4.1222			1		1			1				6.61	0.245	408	-0.573529	66	3233	0.303955	0.07352941176470588	1.08374	0.116019	0.27541		0.992543	-0.0107978	0.00591547		1.46028	0.546245	1.37068	1	0	0	0		0	0	0	0	0	0
1194	YLR384C	YLR384C	IKI3	152.99	17	17	0	49.718		1										4.79	0.181	1349	-0.321572	165	2713	0.0227625	0.056338028169014086	1.21054	0.275651	1.45853	1	1.22234	0.289647	1.66802	1	0.976926	-0.0336783	0.330616		6.2	8	8	By MS/MS	185900000	56240000	67608000	62053000	6.2	9
1196	YLR388W	YLR388W	RPS29A	6.6606	8	6	0	45.418			1									11.06	0.653	56	-0.848214	Stable	182650	4.97258	0.0	1.01689	0.0241577	0.0615023		0.94188	-0.0863845	0.295039		0.977693	-0.0325468	0.107212		32.1	2	2	By MS/MS	78765000	31493000	22325000	24946000	32.1	2
1197	YLR389C	YLR389C	STE23	117.58	3	3	0	5.6281	1											6.72	0.164	1027	-0.387829	0	1961	0.0626381	0.028237585199610515	NaN	NaN			NaN	NaN			NaN	NaN			0	0	0		0	0	0	0	0	0
1198	YLR390W-A	YLR390W-A	CCW14	23.268	3	3	0	12.638										1		5.81	0.383	238	-0.107143	0	3123	1.47388	0.3697478991596639	NaN	NaN			NaN	NaN			NaN	NaN			0	0	0		0	0	0	0	0	0
1199	YLR398C	YLR398C	SKI2	146.06	5	5	0	8.019												6.72	0.178	1287	-0.403263	40	1066	0.0607936	0.1857031857031857	1.10876	0.148941	0.5116		1.13799	0.186484	0.450519		1.14815	0.199311	0.822251		2.2	3	3	By MS/MS	34955000	12225000	11962000	10768000	0.7	1
1201	YLR409C	YLR409C	UTP21	104.79	6	6	0	22.885		1										7.8	0.176	939	-0.299894	0	839	0.0290226	0.08093716719914804	0.980909	-0.0278094	0.179682		1.04642	0.0654613	0.305933		1.06287	0.0879602	0.409016		3.9	3	3	By MS/MS	72459000	28076000	22038000	22344000	3.9	3
1202	YLR410W	YLR410W	VIP1	129.75	6	6	0	9.3541			1									9.11	0.164	1146	-0.58089	0	1954	0.073903	0.24607329842931938	0.900836	-0.150664	1.18162		1.15032	0.202039	1.24435		1.26937	0.344111	1.53403	1	3.5	5	5	By MS/MS	85254000	28967000	26360000	29927000	3.5	5
1203	YLR413W	YLR413W	INA1	72.697	6	6	0	16.559					1	1						4.87	0.193	675	0.332444	72	141	0.3073	0.01037037037037037	0.949276	-0.0751012	0.238474		1.10952	0.149942	0.327782		1.1269	0.172356	1.62307	1	3.3	2	2	By MS/MS	302110000	115550000	94755000	91808000	3.3	2
1204	YLR419W	YLR419W		163.04	4	4	0	7.2815		1										9.86	0.158	1435	-0.44878	26	331	0.0395325	0.13240418118466898	1.0761	0.105814	0.135035		1.14134	0.190727	0.148042		1.07581	0.105427	0.193673		0	0	0		0	0	0	0	0.9	1
1205	YLR420W	YLR420W	URA4	40.313	12	12	0	64.235		1										6.51	0.149	364	-0.159615	94	23314	0.18029	0.024725274725274724	NaN	NaN			NaN	NaN			NaN	NaN			0	0	0		0	0	0	0	0	0
1206	YLR421C	YLR421C	RPN13	17.902	4	4	0	24.083		1	1									4.28	0.162	156	-0.63141	Stable	6344	0.688373	0.17307692307692307	NaN	NaN			NaN	NaN			NaN	NaN			0	0	0		0	0	0	0	0	0
1207	YLR429W	YLR429W	CRN1	72.552	19	19	0	79.135												5.71	0.177	651	-0.726267	23	5194	0.29531	0.37327188940092165	1.2248	0.292544	1.31673	1	1.22023	0.287152	1.74492	1	0.976313	-0.0345847	0.13732		18.6	10	10	By MS/MS	359530000	120250000	127010000	112280000	20	12
1208	YLR430W	YLR430W	SEN1	252.49	8	8	0	6.7093		1										8.83	0.15	2231	-0.440923	0	74	0.0381106	0.22411474675033619	0.902087	-0.148661	0.391396		0.924433	-0.11336	0.300724		1.05306	0.0745886	0.223936		1.2	3	3	By MS/MS	12022000	4475800	3747900	3798800	0.8	2
1209	YLR432W	YLR432W	IMD3	56.584	28	9	0	323.31						1						7.38	0.464	523	-0.139579	650	17808	0.300383	0.0038240917782026767	1.24543	0.316642	1.10035		1.04328	0.0611232	0.129876		0.922666	-0.11612	0.598608		35.9	15	4	By MS/MS	431620000	133580000	178200000	119840000	30	11
1210	YLR435W	YLR435W	TSR2	23.713	3	3	0.0019789	3.1085		1										3.94	0.205	205	-0.697561	27	843	0.193404	0.2682926829268293	NaN	NaN			NaN	NaN			NaN	NaN			0	0	0		0	0	0	0	0	0
1211	YLR438C-A	YLR438C-A	LSM3	10.03	2	2	0	10.136		1										4.12	0.071	89	-0.174157	0	3706	0	0.056179775280898875	NaN	NaN			NaN	NaN			NaN	NaN			0	0	0		0	0	0	0	0	0
1212	YLR438W	YLR438W	CAR2	46.085	23	23	0	186.04		1	1									6.94	0.292	424	0.010377	0	60085	0.1706	0.0	0.978856	-0.0308321	0.318159		0.813775	-0.297298	1.96948	1	0.784311	-0.350503	2.10772	1	10.8	3	3	By MS/MS	87742000	37091000	27971000	22679000	10.8	3
1213	YLR441C	YLR441C	RPS1A	28.743	32	7	0	35.051			1									10.79	0.696	255	-0.494118	334	36455	0.161983	0.08627450980392157	1.20563	0.26979	1.43979	1	1.20536	0.269459	1.20528		1.02698	0.0384139	0.196287		68.6	19	5	By MS/MS	780620000	272180000	246680000	261760000	63.9	18
1214	YLR447C	YLR447C	VMA6	39.79	8	8	0	114.62					1							4.31	0.248	345	-0.308985	1348	21687	1.27278	0.0	0.897014	-0.156797	0.31894		0.842601	-0.247079	0.710054		0.84752	-0.23868	0.642071		7	2	2	By MS/MS	146830000	66731000	42513000	37586000	2.9	1
1215	YLR448W	YLR448W	RPL6B	19.986	18	10	0	153.25			1									10.89	0.627	176	-0.476136	Stable	99769	2.34307	0.09090909090909091	0.887785	-0.171718	1.37287	1	0.8946	-0.160685	1.58249	1	1.01847	0.0263987	0.239612		64.8	13	6	By MS/MS	1698500000	668910000	517130000	512490000	63.1	12
1216	YLR449W	YLR449W	FPR4	43.903	9	8	0	29.994		1		1								4.41	0.255	392	-1.04923	11	9647	0.38626	0.6989795918367347	1.15348	0.20599	0.815982		1.15073	0.202554	0.640184		0.968611	-0.0460106	0.322709		8.9	3	2	By MS/MS	116430000	37536000	39512000	39377000	18.1	5
1218	YLR452C	YLR452C	SST2	79.715	4	4	0	13.362						1						8.82	0.15	698	-0.398711	60	47	0.169103	0.1332378223495702	0.985576	-0.0209614	0.162647		1.14324	0.193133	0.522071		1.17683	0.234905	0.814613		4.4	3	3	By MS/MS	119280000	37284000	40163000	41835000	4.6	3
1219	YML001W	YML001W	YPT7	23.042	5	5	0	16.598			1		1			1	1			4.62	0.177	208	-0.334135	0	11940	0.251256	0.0	2.15147	1.10532	1.14098		1.98204	0.986983	1.05545		0.864054	-0.210806	0.475923		11.5	2	2	By MS/MS	73340000	12920000	33699000	26720000	11.5	2
1220	YML004C	YML004C	GLO1	37.208	6	6	0	11.173		1										6.83	0.195	326	-0.660123	85	3606	0.490358	0.08282208588957055	NaN	NaN			NaN	NaN			NaN	NaN			0	0	0		0	0	0	0	0	0
1221	YML008C	YML008C	ERG6	43.43	20	20	0	207.06				1								5.6	0.308	383	-0.550131	135	49454	0.433743	0.06266318537859007	1.16494	0.22026	4.32935	1	1.08366	0.115909	1.48943	1	0.9717	-0.0414174	0.837008		30	8	8	By MS/MS	1228100000	347570000	378440000	502080000	25.3	7
1222	YML010W	YML010W	SPT5	115.65	17	17	0	63.718		1										4.95	0.199	1063	-0.831703	3	4193	0.133991	0.48824082784571965	0.933744	-0.0989005	0.98449		0.947212	-0.0782402	0.541993		1.06556	0.0916114	1.54088	1	8	8	8	By MS/MS	203890000	74852000	67698000	61340000	10.6	10
1223	YML012W	YML012W	ERV25	24.106	3	3	0	16.244				1	1		1		1			5.26	0.214	211	-0.255924	215	12259	0.44514	0.018957345971563982	1.245	0.316144	1.48016	1	1.18522	0.245152	1.41339	1	0.972635	-0.0400303	0.329926		0	0	0		0	0	0	0	4.3	1
1224	YML017W	YML017W	PSP2	65.583	2	2	0	9.1297												9.54	0.131	593	-1.19207	20	2280	0.184781	0.7757166947723441	0.939021	-0.0907701	0.209045		1.19673	0.259094	1.08979		1.27129	0.34629	1.19035		2.2	1	1	By MS/MS	44799000	15426000	16528000	12845000	2.2	1
1225	YML022W	YML022W	APT1	20.587	11	11	0	95.594		1										4.87	0.255	187	0.150267	Stable	17432	0.696265	0.0	1.0785	0.109031	1.02168		1.17469	0.232278	1.31755	1	1.07833	0.108795	0.478003		7	1	1	By MS/MS	37357000	13933000	11127000	12297000	12.3	2
1226	YML028W	YML028W	TSA1	21.589	19	18	0	318.24			1									4.87	0.714	196	-0.025	Stable	298168	4.19478	0.0	0.972639	-0.0400241	0.398575		0.904879	-0.144203	1.20975		0.928123	-0.107612	0.71938		49	10	9	By MS/MS	1261700000	483360000	430640000	347660000	49	10
1227	YML031W	YML031W	NDC1	74.133	3	3	0.00068353	3.6696		1										8.41	0.114	655	0.005343	98	909	0.0368008	0.08244274809160305	0.989212	-0.0156478	0.0343529		0.974913	-0.0366542	0.0365525		1.01365	0.0195536	0.0368634		1.8	1	1	By matching	5872500	2381200	2095900	1395400	1.8	1
1228	YML035C	YML035C	AMD1	93.3	4	4	0	10.302												6.59	0.19	810	-0.650494	33	2580	0.12118	0.254320987654321	1.31543	0.39553	1.1229		1.47167	0.557453	0.954906		1.13903	0.187804	0.437421		1.2	1	1	By matching	10543000	2216700	3310900	5014900	2.3	2
1230	YML048W	YML048W	GSF2	45.869	9	9	0	13.824				1								7.14	0.194	403	-0.327047	108	7173	0.255631	0.02977667493796526	1.05089	0.071614	1.11957		1.10839	0.148468	0.933888		0.977462	-0.0328878	0.439636		4.5	2	2	By MS/MS	78525000	24615000	28035000	25876000	1.7	1
1232	YML056C	YML056C	IMD4	56.393	24	12	0	179.87												8.16	0.471	524	-0.097901	65	5971	0.256556	0.0	1.07503	0.104375	0.54251		0.9525	-0.0702086	1.4129	1	0.879611	-0.185062	1.74012	1	35.3	14	6	By MS/MS	856960000	308670000	287630000	260660000	32.1	12
1234	YML059C	YML059C	NTE1	187.13	5	5	0	15.122				1								8.19	0.162	1679	-0.323049	0	338	0.0304902	0.21500893388921977	1.05303	0.074543	0.208229		1.03326	0.0472045	0.0792496		0.922989	-0.115614	0.161356		0.8	1	1	By MS/MS	24256000	8790400	6766600	8698800	1.4	2
1235	YML063W	YML063W	RPS1B	28.812	33	8	0	323.31			1									10.81	0.769	255	-0.492157	0	59008	2.15062	0.054901960784313725	1.09611	0.13239	0.854167		1.10961	0.150055	1.44952	1	1.04584	0.064659	0.382968		69	20	6	By MS/MS	1658300000	574580000	516950000	566810000	63.9	18
1236	YML069W	YML069W	POB3	62.993	20	20	0	75.249		1										4.57	0.193	552	-0.743297	0	7979	0.105549	0.2028985507246377	1.49016	0.575469	1.71232	1	1.32446	0.405408	0.822731		0.916496	-0.125799	0.611196		17	7	7	By MS/MS	183850000	48116000	74640000	61096000	11.6	5
1237	YML070W	YML070W	DAK1	62.206	30	30	0	172.18												5.14	0.217	584	-0.072774	42	21056	0.204721	0.0	NaN	NaN			NaN	NaN			NaN	NaN			0	0	0		0	0	0	0	0	0
1239	YML072C	YML072C	TCB3	171.07	26	26	0	107.14				1		1						7.14	0.206	1545	-0.495016	32	5126	0.100135	0.23236245954692555	0.883866	-0.178101	1.98655	1	0.972701	-0.039932	0.189733		1.08076	0.112042	0.705905		10.2	12	12	By MS/MS	727490000	282280000	240790000	204420000	10	13
1240	YML073C	YML073C	RPL6A	19.961	16	8	0	93.142			1									10.91	0.672	176	-0.469318	0	91669	1.56162	0.03409090909090909	0.855391	-0.225344	1.88341	1	0.899464	-0.152862	1.60277	1	1.04738	0.0667872	1.29343		59.1	10	3	By MS/MS	735070000	271450000	253540000	210090000	61.4	12
1241	YML074C	YML074C	FPR3	46.553	11	10	0	75.097		1		1								4.19	0.366	411	-1.13674	0	39368	0.621532	0.7664233576642335	1.47153	0.557317	2.85136	1	1.54391	0.626592	2.7092	1	0.980384	-0.028581	0.185958		17.3	6	5	By MS/MS	491130000	132260000	193580000	165290000	17.3	6
1243	YML078W	YML078W	CPR3	19.919	9	8	0	47.614	1											9.17	0.308	182	-0.257692	58	18387	0.884302	0.0	NaN	NaN			NaN	NaN			NaN	NaN			0	0	0		0	0	0	0	0	0
1244	YML079W	YML079W		22.461	3	3	0	7.1703		1										5.19	0.157	201	-0.31592	76	3098	0.160504	0.09950248756218906	NaN	NaN			NaN	NaN			NaN	NaN			0	0	0		0	0	0	0	0	0
1246	YML085C	YML085C	TUB1	49.799	10	6	0	209.9		1										4.81	0.277	447	-0.327517	41	7933	0.334258	0.020134228187919462	0.939502	-0.0900311	0.400785		0.827829	-0.272596	0.961789		0.891057	-0.166411	0.89718		16.8	6	3	By MS/MS	167650000	49896000	47257000	70501000	17.4	6
1247	YML086C	YML086C	ALO1	59.493	9	9	0	19.594	1											6.77	0.217	526	-0.285932	39	9481	0.240816	0.024714828897338403	NaN	NaN			NaN	NaN			NaN	NaN			0	0	0		0	0	0	0	0	0
1248	YML092C	YML092C	PRE8	27.162	12	12	0	42.746		1	1									5.5	0.143	250	-0.188	7987	17925	0.281511	0.0	NaN	NaN			NaN	NaN			NaN	NaN			0	0	0		0	0	0	0	0	0
1249	YML093W	YML093W	UTP14	103.02	6	6	0	7.3803		1										4.78	0.225	899	-1.27942	9	3054	0.144515	0.8631813125695217	1.60298	0.680752			1.22212	0.289386			0.77894	-0.360416			0	0	0		0	0	0	0	0	0
1250	YML094W	YML094W	GIM5	18.356	3	3	0	6.337												9.51	0.183	163	-0.629448	51	5801	0.219768	0.12269938650306748	NaN	NaN			NaN	NaN			NaN	NaN			0	0	0		0	0	0	0	0	0
1251	YML100W	YML100W	TSL1	123.02	29	28	0	104.6												6.61	0.164	1098	-0.396539	39	6033	0.0552679	0.2777777777777778	0.920913	-0.118863	1.02092		0.943757	-0.0835121	1.02975		1.03996	0.0565221	2.93478	1	0.6	1	1	By MS/MS	7763100000	2868300000	2450500000	2444200000	0.6	1
1252	YML103C	YML103C	NUP188	188.57	11	11	0	42.296		1										5.36	0.153	1655	0.020967	46	502	0.0391297	0.010876132930513595	0.828584	-0.271281	1.46286	1	1.04648	0.0655412	0.401016		1.2404	0.310805	1.24403		2.6	3	3	By MS/MS	59758000	23536000	18241000	17982000	6.6	9
1253	YML105C	YML105C	SEC65	31.169	4	4	0	7.0465												9.8	0.173	273	-0.740293	66	4021	0.117108	0.3333333333333333	NaN	NaN			NaN	NaN			NaN	NaN			0	0	0		0	0	0	0	0	0
1254	YML106W;YMR271C	YML106W	URA5	24.664	16	16	0	122.85		1										5.92	0.256	226	0.141593	0	15172	0.543524	0.0	0.878689	-0.186576	0.695121		0.919969	-0.120343	1.98138	1	1.06367	0.0890536	0.305971		9.3	2	2	By MS/MS	44141000	16828000	13144000	14169000	10.6	2
1255	YML117W	YML117W	NAB6	126.14	2	2	0.0025856	2.8429		1										6.99	0.13	1134	-0.609876	139	1434	0.0370348	0.3968253968253968	0.869792	-0.201257			1.34628	0.428974			1.5632	0.644502			0	0	0		0	0	0	0	0	0
1256	YML124C	YML124C	TUB3	49.693	7	3	0	12.408		1										4.92	0.241	445	-0.320674	448	3118	0.182394	0.020224719101123594	0.801191	-0.319782	0.700165		0.956977	-0.0634438	0.0973608		0.967338	-0.0479084	0.111554		18.7	6	3	By MS/MS	73423000	33514000	18954000	20955000	18.7	6
1257	YML125C	YML125C	PGA3	35.287	8	8	0	27.348				1		1						5.31	0.205	312	-0.202564	Stable	4266	0.5686	0.0	1.56492	0.646093	0.303322		1.2664	0.340738	0.180241		0.844759	-0.243389	1.2961		3.2	1	1	By MS/MS	0	0	0	0	3.2	1
1258	YML126C	YML126C	ERG13	55.013	29	29	0	277.01		1										8.23	0.401	491	-0.380041	46	60771	0.885547	0.048879837067209775	2.75137	1.46015	2.35114	1	2.09246	1.0652	2.12785	1	0.72698	-0.460012	1.12053		15.7	6	6	By MS/MS	372520000	55641000	149230000	167660000	18.7	8
1260	YML130C	YML130C	ERO1	65.032	13	13	0	40.813				1								5.42	0.217	563	-0.453819	0	2289	0.166153	0.019538188277087035	NaN	NaN			NaN	NaN			NaN	NaN			0	0	0		0	0	0	0	0	0
1261	YML131W	YML131W		39.976	5	5	0	13.497			1									8.32	0.204	365	-0.027124	Stable	2827	0.121974	0.0	0.974401	-0.0374129	0.00194237		0.20028	-2.31991	0.208672		0.196752	-2.34555	0.356542		0	0	0		0	0	0	0	3	1
1262	YMR011W	YMR011W	HXT2	59.84	4	3	0	7.882					1	1						8.31	0.359	541	0.380776	Stable	1168	0.0869648	0.0018484288354898336	0.986443	-0.0196918	0.0247604		1.13227	0.179213	0.437543		1.20732	0.271808	0.411323		2.6	1	1	By MS/MS	33115000	12814000	7768000	12533000	3.3	2
1263	YMR012W	YMR012W	CLU1	145.16	56	56	0	323.31												6.36	0.227	1277	-0.47823	44	11481	0.0563709	0.11354737666405638	0.914822	-0.128437	2.14758	1	0.95203	-0.0709218	1.10128		1.06817	0.0951396	1.34335	1	39.7	42	42	By MS/MS	4744900000	1833600000	1436800000	1474500000	35.5	37
1264	YMR015C	YMR015C	ERG5	61.334	3	3	0	5.0653				1								7.88	0.363	538	-0.060595	0	2466	0.0868682	0.0	NaN	NaN			NaN	NaN			NaN	NaN			0	0	0		0	0	0	0	0	0
1265	YMR027W	YMR027W		54.128	11	11	0	18.402		1										5.43	0.188	470	-0.38766	26	4565	0.177769	0.019148936170212766	6.26133	2.64647			3.62462	1.85783			0.57351	-0.802109			0	0	0		0	0	0	0	0	0
1266	YMR031C	YMR031C	EIS1	93.344	7	7	0	13.812						1						6.28	0.174	843	-0.888731	9	6499	0.0614602	0.641755634638197	1.84172	0.881055	1.31437	1	1.73244	0.792809	3.17853	1	0.938238	-0.0919737	0.157056		1.8	2	2	By MS/MS	356320000	98140000	127960000	130220000	2.3	2
1267	YMR038C	YMR038C	CCS1	27.33	12	12	0	56.839	1	1	1									6.65	0.158	249	-0.346988	Stable	6197	0.196633	0.0	NaN	NaN			NaN	NaN			NaN	NaN			0	0	0		0	0	0	0	0	0
1268	YMR039C	YMR039C	SUB1	33.102	2	2	0.001328	3.2392		1										5.4	0.194	292	-1.44931	46	3477	0.094127	0.8356164383561644	NaN	NaN			NaN	NaN			NaN	NaN			0	0	0		0	0	0	0	0	0
1270	YMR049C	YMR049C	ERB1	91.704	19	19	0	62.423		1										4.89	0.229	807	-0.754523	17	3173	0.109362	0.3097893432465923	1.60198	0.679856	1.73756	1	1.38529	0.470191	0.888528		0.981014	-0.0276546	0.132836		12	8	8	By MS/MS	291740000	89436000	94867000	107440000	8.6	6
1271	YMR056C	YMR056C	AAC1	34.12	4	2	0	5.0793	1											10.54	0.116	309	0.006472	0	8485	0.031012	0.016181229773462782	0.742711	-0.429128	0.907352		0.801343	-0.319509	0.714968		1.06104	0.0854762	1.40475	1	6.5	2	1	By MS/MS	187410000	77735000	55483000	54191000	6.5	2
1272	YMR058W	YMR058W	FET3	72.359	4	4	0	19.087				1	1	1						4.45	0.217	636	-0.283176	46	386	0.133361	0.05345911949685535	0.987557	-0.0180643			22.9231	4.51873			23.613	4.56151			0	0	0		0	0	0	0	0	0
1273	YMR062C	YMR062C	ARG7	47.848	22	22	0	86.762	1											7.1	0.17	441	-0.096145	0	17692	0.142591	0.0	1.0702	0.0978804			0.9699	-0.0440921			0.94327	-0.0842573			2.7	1	1	By MS/MS	408280000	142070000	141590000	124610000	0	0
1274	YMR072W	YMR072W	ABF2	21.561	12	12	0	30.384	1	1										10.51	0.246	183	-0.973224	91	29839	1.04121	0.07103825136612021	NaN	NaN			NaN	NaN			NaN	NaN			0	0	0		0	0	0	0	0	0
1275	YMR074C	YMR074C	SDD2	15.977	4	4	0	23.711		1	1									4.58	0.243	145	-0.822069	Stable	6509	0.440498	0.45517241379310347	NaN	NaN			NaN	NaN			NaN	NaN			0	0	0		0	0	0	0	0	0
1276	YMR079W;YKL091C	YMR079W	SEC14	34.9	19	19	0	140.93			1				1					5.26	0.3	304	-0.469408	149	30237	0.539017	0.07236842105263158	4.22453	2.07879	2.41466	1	4.56128	2.18944	2.52019	1	1.04821	0.0679313	1.45895	1	11.8	3	3	By MS/MS	164040000	15108000	72718000	76216000	23.7	7
1277	YMR083W	YMR083W	ADH3	40.369	14	12	0	84.733	1											8.52	0.3	375	-0.044	Stable	40322	1.17292	0.0	0.989297	-0.0155247	0.0831188		1.04011	0.0567295	0.394411		1.03392	0.0481196	0.593921		29.6	8	6	By MS/MS	397600000	152400000	124190000	121020000	24	7
1278	YMR092C	YMR092C	AIP1	67.325	21	21	0	121.32		1										5.34	0.18	615	-0.264878	0	8638	0.199211	0.013008130081300813	NaN	NaN			NaN	NaN			NaN	NaN			0	0	0		0	0	0	0	0	0
1279	YMR093W	YMR093W	UTP15	57.686	6	6	0	17.516		1										10.09	0.148	513	-0.425341	122	2084	0.0174045	0.0935672514619883	1.08291	0.11492	0.617739		1.10861	0.148747	0.189434		1.00684	0.00983353	0.0103243		0	0	0		0	0	0	0	9	3
1280	YMR096W;YNL333W;YFL059W	YMR096W	SNZ1	31.817	4	4	0	12.255												5.36	0.182	297	0.025589	0	9830	0.0731592	0.0	NaN	NaN			NaN	NaN			NaN	NaN			0	0	0		0	0	0	0	0	0
1281	YMR099C	YMR099C		33.955	22	22	0	114.01		1										6.07	0.293	297	-0.379798	0	26140	0.473315	0.04713804713804714	1.2732	0.348456	0.128485		1.17219	0.229204	0.0744856		0.848015	-0.237839	0.371822		0	0	0		0	0	0	0	4	1
1282	YMR104C	YMR104C	YPK2	76.663	3	2	0.003681	2.2532		1										7.68	0.131	677	-0.43294	71	590	0.0138212	0.18168389955686853	0.744966	-0.424753	0.419334		1.01204	0.0172673	0.013169		1.38007	0.46474	0.256665		2.7	2	1	By MS/MS	44639000	21440000	11905000	11294000	4.1	3
1283	YMR105C	YMR105C	PGM2	63.088	38	33	0	278.51			1									6.6	0.308	569	-0.343234	43	15228	0.191359	0.056239015817223195	NaN	NaN			NaN	NaN			NaN	NaN			2.1	1	0	By matching	0	0	0	0	3.7	2
1284	YMR108W	YMR108W	ILV2	74.936	28	28	0	323.31	1											8.98	0.264	687	-0.256914	40	34014	0.221548	0.09024745269286755	1.0043	0.00618989	0.13575		1.13934	0.188196	2.34636	1	1.18124	0.240304	2.4588	1	42.2	25	25	By MS/MS	5267400000	1845300000	1619800000	1802300000	45.6	23
1285	YMR109W	YMR109W	MYO5	136.9	10	8	0	15.421												10.09	0.185	1219	-0.548318	168	2218	0.0729913	0.258408531583265	1.15655	0.209828	1.13379		1.06969	0.0971896	0.275863		0.960582	-0.0580186	0.105157		2.8	3	3	By MS/MS	67895000	22221000	24409000	21265000	6	7
1286	YMR110C	YMR110C	HFD1	59.978	2	2	0.0024938	2.4019	1			1	1			1				6.73	0.156	532	-0.143797	321	4423	0.183943	0.0	NaN	NaN			NaN	NaN			NaN	NaN			0	0	0		0	0	0	0	0	0
1287	YMR116C	YMR116C	ASC1	34.805	20	20	0	323.31			1									6.17	0.777	319	-0.131035	157	241099	4.42147	0.0	1.3588	0.442336	2.34562	1	1.25816	0.331318	2.26146	1	0.909478	-0.136889	0.832904		57.1	13	13	By MS/MS	2741200000	907840000	956790000	876520000	57.1	13
1288	YMR120C	YMR120C	ADE17	65.262	19	15	0	49.853			1			1						6.53	0.322	592	-0.203209	39	23957	0.573882	0.0	NaN	NaN			NaN	NaN			NaN	NaN			0	0	0		0	0	0	0	0	0
1289	YMR125W	YMR125W	STO1	100.02	18	18	0	43.618		1										4.64	0.194	861	-0.276307	65	2179	0.123004	0.011614401858304297	0.83617	-0.258132	0.764926		0.802013	-0.318302	0.407954		0.980562	-0.0283186	0.12396		5.5	4	4	By MS/MS	67141000	22935000	19673000	24533000	2	2
1290	YMR128W	YMR128W	ECM16	144.95	11	11	0	33.826		1										6.28	0.166	1267	-0.701579	393	740	0.0499215	0.27782162588792425	1.11727	0.159976	0.44481		1.12425	0.168959	1.28352		1.12191	0.165957	0.571268		3.6	4	4	By MS/MS	60807000	20407000	19968000	20432000	5.9	6
1291	YMR129W	YMR129W	POM152	151.65	3	3	0.0025189	2.4695		1										6.71	0.157	1337	-0.324383	46	1501	0.0484688	0.05160807778608826	1.65925	0.730533	0.469909		1.7104	0.774331	0.522359		1.1415	0.190928	0.069059		0.8	1	1	By matching	17062000	3510700	8532800	5018600	0.8	1
1292	YMR131C	YMR131C	RRB1	57.261	14	14	0	34.086		1										4.31	0.209	511	-0.663209	0	3527	0.278651	0.38551859099804303	1.18482	0.244662	0.412729		1.48303	0.568548	1.08951		1.24312	0.313961	0.668146		4.9	2	2	By MS/MS	22640000	6811800	7332900	8495200	2.2	1
1295	YMR146C	YMR146C	TIF34	38.755	24	24	0	282.6												5.48	0.295	347	-0.404323	1250	21256	0.332925	0.03170028818443804	1.04886	0.0688197	0.34284		1.17839	0.236823	2.20811	1	1.02978	0.0423364	0.255645		46.1	12	12	By MS/MS	1130800000	367830000	344540000	418430000	46.1	12
1296	YMR169C	YMR169C	ALD3	55.385	20	10	0	97.494												5.51	0.178	506	-0.152569	34	4280	0.0903434	0.03557312252964427	NaN	NaN			NaN	NaN			NaN	NaN			0	0	0		0	0	0	0	0	0
1297	YMR170C	YMR170C	ALD2	55.187	13	3	0	8.7262												5.32	0.167	506	-0.122332	Stable	1570	0.0774659	0.03557312252964427	NaN	NaN			NaN	NaN			NaN	NaN			0	0	0		0	0	0	0	0	0
1298	YMR173W	YMR173W	DDR48	46.233	10	10	0	54.478			1									4.08	0.354	430	-1.95977	63	22554	0.357571	0.9906976744186047	NaN	NaN			NaN	NaN			NaN	NaN			0	0	0		0	0	0	0	0	0
1300	YMR178W	YMR178W		31.144	2	2	0.0025381	2.5692		1										5.95	0.138	274	-0.325548	Stable	3860	0.198342	0.01824817518248175	1.02008	0.0286753			0.997208	-0.0040339			1.2804	0.356595			0	0	0		0	0	0	0	0	0
1301	YMR183C	YMR183C	SSO2	33.733	6	5	0	25.976				1		1						4.63	0.25	295	-0.703729	0	11988	0.276224	0.34915254237288135	NaN	NaN			NaN	NaN			NaN	NaN			0	0	0		0	0	0	0	3.1	1
1302	YMR186W	YMR186W	HSC82	80.899	68	20	0	323.31						1						4.59	0.581	705	-0.556028	109	49635	2.53306	0.14326241134751774	0.90186	-0.149024	1.44172	1	0.945609	-0.0806844	1.14514		1.05807	0.0814338	1.97249	1	59.4	50	14	By MS/MS	14663000000	5488700000	4485200000	4689500000	65.2	54
1303	YMR189W	YMR189W	GCV2	114.45	5	5	0	10.148	1		1									7.23	0.189	1034	-0.195551	69	4722	0.119891	0.0029013539651837525	NaN	NaN			NaN	NaN			NaN	NaN			0	0	0		0	0	0	0	0	0
1304	YMR194W	YMR194W	RPL36A	11.124	8	2	0	10.01			1									12.15	0.62	100	-0.56	214	6998	0.139581	0.24	0.829637	-0.269447	2.03816	1	0.888379	-0.170753	1.09544		1.07197	0.100268	0.541765		43	5	1	By MS/MS	28809000	12036000	7592300	9180900	43	5
1305	YMR196W	YMR196W		126.62	6	6	0	15.968				1								5.21	0.177	1088	-0.661029	346	2425	0.0271668	0.14430147058823528	NaN	NaN			NaN	NaN			NaN	NaN			0	0	0		0	0	0	0	0	0
1307	YMR202W	YMR202W	ERG2	24.895	3	3	0	16.757				1								5.83	0.297	222	0.079279	29	72443	0.501758	0.0	NaN	NaN			NaN	NaN			NaN	NaN			0	0	0		0	0	0	0	0	0
1308	YMR203W	YMR203W	TOM40	42.038	6	6	0	48.606	1											5.27	0.274	387	-0.195866	0	17827	0.523096	0.0103359173126615	0.56838	-0.815072			0.488209	-1.03443			0.86914	-0.202339			4.1	1	1	By MS/MS	18856000	8509500	5523800	4823100	0	0
1309	YMR205C	YMR205C	PFK2	104.62	51	50	0	323.31	1		1		1							6.65	0.512	959	-0.229718	96	48576	0.287663	0.0667361835245047	0.922446	-0.116463	3.02136	1	0.945965	-0.0801408	1.15195		1.02994	0.0425618	0.825661		51.5	41	40	By MS/MS	11913000000	4613400000	3669700000	3629900000	46.9	36
1310	YMR208W	YMR208W	ERG12	48.459	9	9	0	36.268		1	1									5.36	0.181	443	-0.026637	43	5307	0.172534	0.0	0.763126	-0.390007			0.689418	-0.53655			0.91399	-0.12975			0	0	0		0	0	0	0	0	0
1311	YMR214W	YMR214W	SCJ1	41.543	2	2	0.00070721	4.3011				1								7.41	0.159	377	-0.527586	67	2265	0.162941	0.14854111405835543	1.0297	0.0422241			1.0861	0.119157			0.95633	-0.0644196			2.7	1	1	By MS/MS	15508000	5647800	4877900	4981900	2.7	1
1312	YMR215W	YMR215W	GAS3	56.793	5	5	0	6.6984					1	1				1		4.43	0.217	524	-0.337977	17	2485	0.317362	0.06297709923664122	NaN	NaN			NaN	NaN			NaN	NaN			0	0	0		0	0	0	0	0	0
1313	YMR217W	YMR217W	GUA1	58.482	41	41	0	323.31			1									6.47	0.462	525	-0.167619	0	33844	0.840019	0.0019047619047619048	0.930746	-0.10354	1.24956		0.873346	-0.195375	2.60705	1	0.928599	-0.106873	1.51322	1	47.6	25	25	By MS/MS	4725700000	1880200000	1420700000	1424800000	39.4	21
1314	YMR220W	YMR220W	ERG8	50.454	4	4	0	7.6474		1										6.46	0.144	451	-0.390909	92	2765	0.11691	0.022172949002217297	NaN	NaN			NaN	NaN			NaN	NaN			0	0	0		0	0	0	0	0	0
1315	YMR226C	YMR226C		29.158	17	17	0	104.12		1										6.81	0.208	267	-0.121723	47	42865	0.358503	0.00749063670411985	1.04468	0.0630645	0.180968		1.1142	0.156006	1.40258	1	1.06406	0.089576	0.394076		21.3	5	5	By MS/MS	573870000	219830000	178480000	175560000	16.5	4
1316	YMR229C	YMR229C	RRP5	193.13	90	90	0	323.31		1										6.1	0.237	1729	-0.406189	15	6655	0.150405	0.13649508386350492	0.999299	-0.00101204	0.0114637		1.02302	0.0328312	0.451999		1.03416	0.0484644	0.669721		42.3	67	67	By MS/MS	7304300000	2619900000	2232000000	2452400000	45.5	71
1317	YOR293W;YMR230W	YOR293W;YMR230W	RPS10B;RPS10A	12.739	9	9	0	292.4			1									9.63	0.84	105	-0.900953	Stable	166331	2.78727	0.14285714285714285	1.19792	0.260535	2.25086	1	1.16292	0.217757	1.8741	1	1.02921	0.0415328	0.456986		24.8	2	2	By MS/MS	406150000	157440000	125800000	122910000	24.8	2
1318	YMR235C	YMR235C	RNA1	45.815	22	22	0	235.74		1	1									4.36	0.218	407	-0.276659	34	13118	0.278488	0.10565110565110565	1.13978	0.188759	2.05572	1	1.09448	0.130247	0.535012		1.0034	0.00489119	0.0526341		39.1	12	12	By MS/MS	1404700000	493950000	466820000	443960000	31.4	10
1319	YMR241W	YMR241W	YHM2	34.184	10	10	0	128.66	1											10.68	0.328	314	-0.106688	21	31970	0.626151	0.054140127388535034	1.18187	0.241071	0.41432		1.07048	0.0982551	0.119665		0.991025	-0.0130065	0.0278745		19.4	5	5	By MS/MS	287540000	101070000	120150000	66326000	22	7
1320	YOR312C;YMR242C	YOR312C;YMR242C	RPL20A;RPL20B	20.437	14	13	0	142.41			1									11.12	0.705	172	-0.615116	Stable	360546	1.40149	0.0	0.872285	-0.197128	1.66278	1	0.934207	-0.0981863	1.44508	1	1.03559	0.050446	2.15442	1	47.1	9	8	By MS/MS	5207300000	2085000000	1548200000	1574100000	47.1	9
1321	YMR243C	YMR243C	ZRC1	48.344	2	2	0	22.053					1							6.34	0.216	442	0.067647	35	5812	0.478009	0.16515837104072398	1.22952	0.298091	0.410062		1.40784	0.493487	0.430453		1.19343	0.255119	0.139115		3.8	1	1	By MS/MS	132730000	37081000	25297000	70349000	0	0
1322	YMR246W	YMR246W	FAA4	77.266	20	18	0	64.891						1						6.52	0.236	694	-0.151009	0	10934	0.246665	0.025936599423631124	1.13072	0.177239	1.84204	1	1.20753	0.272061	2.0756	1	1.06986	0.0974278	0.899185		21	13	11	By MS/MS	773300000	253430000	265650000	254220000	18.9	12
1323	YMR247C	YMR247C	RKR1	180.18	10	10	0	24.074		1										5.24	0.146	1562	-0.187516	3	187	0.0229669	0.0	0.965955	-0.049972	0.578079		0.979201	-0.0303224	0.285998		0.992703	-0.0105656	0.0980799		4.4	5	5	By MS/MS	51605000	18282000	18140000	15183000	4.6	6
1324	YMR250W	YMR250W	GAD1	65.989	3	3	0	4.9915												6.61	0.171	585	-0.40547	62	0	0.0336689	0.1111111111111111	NaN	NaN			NaN	NaN			NaN	NaN			0	0	0		0	0	0	0	0	0
1325	YMR259C	YMR259C	TRM732	163.58	3	3	0.00068399	3.6862												6.56	0.144	1420	-0.069085	89	554	0.0478932	0.0	0.919029	-0.121817	0.536915		0.924053	-0.113952	0.507114		1.08627	0.119382	0.40316		2.3	3	3	By MS/MS	8060700	3007200	2394800	2658800	0.5	1
1326	YMR260C	YMR260C	TIF11	17.435	7	7	0	55.466												4.53	0.404	153	-1.19935	32	24939	1.37995	0.48366013071895425	1.188	0.248536	0.429972		1.07412	0.103155	0.181745		1.05967	0.0836107	0.370368		26.1	4	4	By MS/MS	160070000	48533000	57143000	54396000	26.1	4
1327	YMR261C	YMR261C	TPS3	118.83	3	2	0	20.044												6.33	0.202	1054	-0.356641	22	3698	0.122116	0.23055028462998103	0.910657	-0.135021	0.213044		0.953425	-0.0688093	0.328311		1.16872	0.224927	1.12783		1.4	1	1	By MS/MS	6483700	2095300	2196000	2192400	0	0
1328	YMR266W	YMR266W	RSN1	107.67	2	2	0.0019621	2.9834				1	1							9.25	0.192	953	0.018258	42	2294	0.103476	0.05981112277019937	0.783479	-0.352034	0.373641		0.829274	-0.27008	0.505651		1.03262	0.0463079	0.180155		0	0	0		0	0	0	0	1.2	1
1329	YMR269W	YMR269W	TMA23	23.949	3	3	0	6.5989		1										10.94	0.124	211	-1.57488	23	427	0.507695	0.6398104265402843	0.958067	-0.0618014	0.127859		0.872953	-0.196024	0.568323		0.959667	-0.0593946	0.170484		10	2	2	By MS/MS	30998000	10510000	11784000	8703700	10	2
1330	YMR276W	YMR276W	DSK2	39.345	9	9	0	31.974		1										4.63	0.149	373	-0.472118	50	16407	0.4155	0.6702412868632708	11.342	3.5036			11.588	3.53456			1.2423	0.313014			3.2	1	1	By MS/MS	84395000	5064500	25877000	53453000	0	0
1331	YMR290C	YMR290C	HAS1	56.717	23	23	0	80.265		1										10.13	0.225	505	-0.354653	0	4838	0	0.12673267326732673	1.27167	0.346729	1.51294	1	1.26177	0.335451	1.78688	1	0.962588	-0.0550101	0.197953		22	11	11	By MS/MS	873300000	558520000	162350000	152430000	19.6	9
1332	YMR295C	YMR295C		22.178	3	3	0.00068918	3.8034												7.07	0.234	197	-0.872081	0	9222	0.633768	0.6040609137055838	NaN	NaN			NaN	NaN			NaN	NaN			0	0	0		0	0	0	0	0	0
1333	YMR296C	YMR296C	LCB1	62.206	5	5	0	15.066				1								6.12	0.173	558	-0.132796	Stable	4206	0.202662	0.008960573476702509	0.860807	-0.216238			0.75884	-0.398132			0.85656	-0.223374			0	0	0		0	0	0	0	0	0
1334	YMR297W	YMR297W	PRC1	59.801	8	8	0	35.26				1	1							4.39	0.257	532	-0.284399	13	9308	0.598025	0.0	NaN	NaN			NaN	NaN			NaN	NaN			0	0	0		0	0	0	0	0	0
1335	YMR300C	YMR300C	ADE4	56.719	17	17	0	52.692												6.22	0.235	510	-0.310196	0	11423	0	0.00392156862745098	2.08633	1.06097			1.40744	0.493073			0.68057	-0.555185			0	0	0		0	0	0	0	0	0
1336	YMR302C	YMR302C	YME2	96.687	2	2	0.00067522	3.513	1											9.69	0.16	850	-0.394706	46	1952	0.0509104	0.08352941176470588	0.961975	-0.0559286	0.0707423		1.00891	0.0128044	0.0196512		1.10565	0.1449	0.29882		1.6	1	1	By MS/MS	56084000	22380000	15864000	17840000	1.6	1
1337	YMR303C	YMR303C	ADH2	36.731	9	2	0.00070872	4.3191												6.72	0.505	348	-0.004598	41	29911	6.52674	0.011494252873563218	1.34802	0.430838	1.73012	1	1.07266	0.101191	0.244551		0.771067	-0.375071	1.24855		23	8	1	By MS/MS	135170000	49070000	51763000	34338000	23	8
1338	YMR307W	YMR307W	GAS1	59.582	12	12	0	218.5		1				1			1	1		4.3	0.37	559	-0.250626	0	4603	3.35684	0.07871198568872988	0.913529	-0.130478	0.754155		0.903653	-0.146159	0.597591		1.00685	0.00985127	0.0688787		15	7	7	By MS/MS	1612200000	619940000	493590000	498660000	15	7
1339	YMR308C	YMR308C	PSE1	121.03	13	13	0	104		1										4.45	0.18	1089	0.027456	88	2546	0	0.03764921946740129	0.884246	-0.177481	1.15736		1.02516	0.0358523	0.125561		1.11596	0.158284	1.75891	1	9.5	7	7	By MS/MS	422870000	157300000	131440000	134130000	10.6	8
1340	YMR309C	YMR309C	NIP1	93.203	39	39	0	323.31												4.69	0.31	812	-0.523153	Stable	8838	0.22994	0.16748768472906403	0.984972	-0.0218455	0.335024		0.984949	-0.0218785	0.345531		1.00069	0.000989007	0.0211478		31.5	22	22	By MS/MS	2836300000	1014600000	939110000	882640000	33	25
1341	YMR311C	YMR311C	GLC8	26.649	4	4	0	9.9016		1										4.4	0.122	229	-1.44148	53	4480	0.210729	0.9519650655021834	NaN	NaN			NaN	NaN			NaN	NaN			0	0	0		0	0	0	0	0	0
1342	YMR314W	YMR314W	PRE5	25.604	19	19	0	102.15		1	1									7.43	0.159	234	-0.218803	Stable	23597	0.432077	0.0	1.12665	0.172036	0.55726		1.17267	0.229791	0.603173		1.00379	0.00545165	0.0493685		0	0	0		0	0	0	0	5.1	1
1343	YMR315W	YMR315W		38.215	13	13	0	69.851		1										6.61	0.253	349	-0.177364	53	34783	0.336331	0.0	1.24939	0.321228	1.91279	1	1.22002	0.286903	1.78048	1	1.04782	0.0673899	0.355066		8.3	2	2	By MS/MS	138040000	42756000	49453000	45831000	8.3	2
1344	YMR318C	YMR318C	ADH6	39.617	16	16	0	138.2												6.72	0.294	360	-0.203056	57	37667	0.355804	0.0	1.04267	0.0602848	0.553036		0.881579	-0.181839	0.675038		0.882562	-0.180231	0.5099		0	0	0		0	0	0	0	0	0
1345	YNL002C	YNL002C	RLP7	36.559	9	9	0	42.89		1	1									10.24	0.224	322	-0.535714	96	2926	0.430705	0.21739130434782608	1.40466	0.490216	0.615533		1.15029	0.201997	0.187487		0.882153	-0.1809	0.360337		12.7	4	4	By MS/MS	59709000	16883000	19759000	23067000	12.7	4
1346	YNL007C	YNL007C	SIS1	37.59	20	20	0	120.42		1	1									9.86	0.161	352	-0.67017	274	26973	0.356797	0.5369318181818182	0.903431	-0.146514	1.07606		1.02465	0.0351382	0.414207		1.16932	0.225674	2.02303	1	13.1	4	4	By MS/MS	200680000	71789000	61122000	67770000	13.1	4
1348	YNL010W	YNL010W		27.48	19	19	0	75.138		1										5.18	0.367	241	-0.332365	97	25530	1.0167	0.0	1.73175	0.792234	1.8453	1	1.58446	0.663994	1.20261		0.978191	-0.0318124	0.0870128		7.9	2	2	By MS/MS	75458000	15208000	29580000	30669000	3.7	1
1349	YNL014W	YNL014W	HEF3	115.87	21	3	0	16.792			1									6.16	0.169	1044	-0.27615	3	2596	0.229385	0.08524904214559387	1.3808	0.465504			1.6332	0.707702			1.2883	0.365469			15.9	15	1	By MS/MS	228340000	72070000	78274000	77992000	16.5	17
1350	YNL015W	YNL015W	PBI2	8.5897	6	6	0	12.771		1	1		1							6.8	0.371	75	-0.556	106	61457	0.666967	0.18666666666666668	NaN	NaN			NaN	NaN			NaN	NaN			0	0	0		0	0	0	0	0	0
1351	YNL016W	YNL016W	PUB1	50.762	8	8	0	21.819		1										4.81	0.291	453	-0.845033	72	21897	0.294847	0.5275938189845475	1.31643	0.396636	1.62075	1	1.29553	0.373543	1.98659	1	1.06664	0.0930688	1.41305	1	8.4	4	4	By MS/MS	423790000	115790000	154130000	153870000	8.4	4
1352	YNL035C	YNL035C		43.848	3	3	0	4.5762		1	1									5.17	0.199	389	-0.474807	72	1530	0.117349	0.061696658097686374	NaN	NaN			NaN	NaN			NaN	NaN			0	0	0		0	0	0	0	0	0
1353	YNL036W	YNL036W	NCE103	24.859	12	12	0	196.25	1	1										6.99	0.214	221	-0.335294	14	3048	0.0251485	0.0	NaN	NaN			NaN	NaN			NaN	NaN			0	0	0		0	0	0	0	0	0
1354	YNL037C	YNL037C	IDH1	39.324	19	19	0	147.4	1											9.81	0.266	360	-0.209167	29	39415	0.212676	0.03888888888888889	1.03803	0.0538485	0.309408		1.00778	0.0111768	0.0498251		0.991053	-0.0129661	0.081048		34.4	9	9	By MS/MS	316770000	121090000	98613000	97068000	21.7	6
1355	YNL044W	YNL044W	YIP3	19.411	4	4	0	12.511				1			1		1			8.64	0.222	176	0.439204	44	20025	0.367915	0.0	0.891816	-0.165182	0.192563		0.800852	-0.320393	0.998825		0.9288	-0.10656	0.0966841		12.5	2	2	By MS/MS	51283000	22657000	13932000	14694000	7.4	1
1356	YNL045W	YNL045W	LAP2	77.352	14	14	0	66.279		1				1						6.56	0.239	671	-0.368554	0	2933	0.148371	0.02384500745156483	NaN	NaN			NaN	NaN			NaN	NaN			0	0	0		0	0	0	0	0	0
1358	YNL055C	YNL055C	POR1	30.428	21	21	0	274.7	1											8.1	0.361	283	-0.092226	0	224301	1.2424	0.028268551236749116	0.996017	-0.00575764	0.0312567		1.0319	0.0453056	0.490498		1.08525	0.118028	2.06744	1	34.6	8	8	By MS/MS	441540000	153040000	137030000	151480000	43.8	10
1360	YNL061W	YNL061W	NOP2	69.811	19	19	0	117.49		1										4.79	0.254	618	-0.737864	886	7874	0.252871	0.3705501618122977	1.52955	0.613105	3.03599	1	1.54345	0.626159	2.32355	1	0.983367	-0.0241988	0.216405		13.9	8	8	By MS/MS	399310000	103760000	142010000	153540000	15.5	9
1361	YNL062C	YNL062C	GCD10	54.389	3	3	0	9.0372		1										7.65	0.154	478	-0.450418	69	959	0.158783	0.10460251046025104	1.22	0.286878	0.59139		1.50049	0.585434	1.07992		0.991653	-0.0120931	0.380191		2.1	1	1	By MS/MS	15839000	5842300	5146900	4849400	2.1	1
1362	YNL064C	YNL064C	YDJ1	44.67	20	20	0	182.65			1									6.23	0.373	409	-0.538142	34	34006	0.6383	0.12224938875305623	0.926635	-0.109927	0.659207		1.05285	0.0743065	0.560406		1.12047	0.164101	0.966919		35.9	12	12	By MS/MS	1352000000	503090000	397850000	451040000	28.1	10
1363	YNL067W	YNL067W	RPL9B	21.657	11	2	0	41.884			1									10.47	0.778	191	-0.257592	Stable	2211	4.21158	0.0	1.04618	0.0651263	0.460172		1.02069	0.0295418	0.0933382		1.00117	0.00168907	0.00673704		48.2	9	2	By MS/MS	86740000	31013000	29348000	26379000	38.2	8
1364	YNL069C	YNL069C	RPL16B	22.249	21	12	0	180.67			1									11.34	0.723	198	-0.370707	0	66678	1.48279	0.0	0.881612	-0.181784	2.03878	1	0.882614	-0.180146	1.62866	1	1.00111	0.0015951	0.0201548		43.4	11	7	By MS/MS	1989400000	784410000	622300000	582680000	43.4	11
1366	YNL071W	YNL071W	LAT1	51.817	17	17	0	81.505	1											7.91	0.244	482	-0.258299	52	27618	0.377926	0.27385892116182575	0.872101	-0.197433	0.599029		0.911926	-0.133011	0.418815		1.07915	0.109902	1.16316		11.2	5	5	By MS/MS	315640000	131170000	90573000	93895000	7.1	4
1367	YNL075W	YNL075W	IMP4	33.482	2	2	0	5.4066		1										9.79	0.163	290	-0.605517	0	2304	0.264578	0.11724137931034483	1.13748	0.185847	0.558908		1.14523	0.195633	1.06115		1.08446	0.116977	0.352305		6.6	2	2	By MS/MS	48532000	17357000	12679000	18496000	6.6	2
1368	YNL079C	YNL079C	TPM1	23.54	22	22	0	323.31												4.4	0.315	199	-1.47538	153	58395	1.11099	0.8944723618090452	NaN	NaN			NaN	NaN			NaN	NaN			0	0	0		0	0	0	0	0	0
1369	YNL084C	YNL084C	END3	40.297	2	2	0.0030807	2.3043					1	1		1				5.08	0.185	349	-0.736963	90	3231	0.289611	0.2836676217765043	NaN	NaN			NaN	NaN			NaN	NaN			0	0	0		0	0	0	0	0	0
1370	YNL085W	YNL085W	MKT1	94.493	5	5	0	13.024		1										5.41	0.203	830	-0.241325	28	265	0.226456	0.09397590361445783	1.03247	0.0460935	0.225952		1.04671	0.0658619	0.483915		1.04979	0.0701065	0.256384		5.2	4	4	By MS/MS	126390000	31229000	61915000	33248000	3.4	3
1371	YNL087W	YNL087W	TCB2	132.51	5	4	0	5.2557				1		1						9.04	0.153	1178	-0.280391	19	1728	0.0884898	0.05432937181663837	0.858534	-0.220052	0.736216		0.883598	-0.178538	1.37392	1	0.987382	-0.0183191	0.130918		1.9	2	2	By MS/MS	45938000	18175000	14541000	13221000	1.9	2
1372	YNL088W	YNL088W	TOP2	164.21	18	18	0	39.71		1										7.03	0.175	1428	-0.696639	81	1341	0.0931445	0.1953781512605042	0.990668	-0.013527	0.172812		1.01859	0.0265799	0.142187		1.08167	0.113262	1.0584		6	9	9	By MS/MS	235800000	75467000	77183000	83149000	7.3	10
1373	YNL096C	YNL096C	RPS7B	21.634	21	10	0	96.804		1	1									10.73	0.597	190	-0.354737	Stable	61789	3.00991	0.07368421052631578	1.11316	0.154658	1.23299		1.26725	0.341703	2.18343	1	1.10271	0.141047	1.45981	1	70	13	7	By MS/MS	615170000	211120000	186870000	217190000	66.8	14
1374	YNL098C	YNL098C	RAS2	34.705	8	8	0	51.148	1	1		1		1						7.35	0.167	322	-0.719876	25	9073	0.306828	0.453416149068323	0.969902	-0.0440889	0.0162921		0.556042	-0.846735	0.192395		0.558888	-0.839369	0.386315		0	0	0		0	0	0	0	4.3	1
1375	YNL104C	YNL104C	LEU4	68.408	34	20	0	242.41	1											5.89	0.292	619	-0.384976	42	27297	0.267766	0.029079159935379646	1.1095	0.149913	0.555193		1.25496	0.327643	1.34418	1	1.21417	0.279976	0.821344		27.3	16	9	By MS/MS	715780000	207490000	276240000	232040000	24.2	14
1376	YNL108C	YNL108C		30.748	4	4	0	5.4707		1										5.55	0.159	270	-0.501852	Stable	1684	0.120215	0.08518518518518518	NaN	NaN			NaN	NaN			NaN	NaN			0	0	0		0	0	0	0	0	0
1377	YNL110C	YNL110C	NOP15	25.447	2	2	0.000668	3.3369		1										10.08	0.185	220	-1.08045	155	3298	0.561856	0.4318181818181818	NaN	NaN			NaN	NaN			NaN	NaN			0	0	0		0	0	0	0	3.2	1
1378	YNL112W	YNL112W	DBP2	60.999	27	26	0	183.86		1										9.34	0.422	546	-0.726007	0	9748	0.631913	0.27472527472527475	1.94543	0.960087	2.73184	1	1.78672	0.837316	2.21554	1	0.968717	-0.045853	0.3006		23.1	11	10	By MS/MS	1923500000	822800000	548430000	552280000	29.1	13
1379	YNL113W	YNL113W	RPC19	16.151	7	7	0	72.327		1										4.14	0.186	142	-0.811972	Stable	11659	0.362304	0.5	NaN	NaN			NaN	NaN			NaN	NaN			0	0	0		0	0	0	0	0	0
1380	YNL121C	YNL121C	TOM70	70.122	15	15	0	82.141	1											5.08	0.274	617	-0.671475	29	15742	0.253001	0.12479740680713128	2.15417	1.10713	2.91127	1	2.06534	1.04638	2.58457	1	0.983051	-0.0246619	0.546747		16.7	9	9	By MS/MS	569120000	109050000	223170000	236890000	13.1	7
1381	YNL123W	YNL123W	NMA111	110.88	14	14	0	31.057		1										5.84	0.178	997	-0.163189	72	2300	0.0746459	0.028084252758274825	NaN	NaN			NaN	NaN			NaN	NaN			0	0	0		0	0	0	0	0	0
1383	YNL131W	YNL131W	TOM22	16.79	2	2	0	11.624	1											3.82	0.285	152	-0.330921	Stable	15830	0.564897	0.18421052631578946	NaN	NaN			NaN	NaN			NaN	NaN			0	0	0		0	0	0	0	0	0
1384	YNL132W	YNL132W	KRE33	119.35	27	27	0	121.51		1										7.88	0.239	1056	-0.403883	31	2072	0.121475	0.12215909090909091	0.985907	-0.0204772	0.106744		0.993911	-0.00881093	0.0587629		1.04275	0.0603905	0.751911		17	17	17	By MS/MS	1191000000	439040000	373360000	378610000	20.5	19
1385	YNL134C	YNL134C		41.164	23	22	0	256.95		1										6.14	0.239	376	-0.11383	104	51552	0.382122	0.0	NaN	NaN			NaN	NaN			NaN	NaN			0	0	0		0	0	0	0	0	0
1386	YNL135C	YNL135C	FPR1	12.158	4	4	0	14.894		1		1								5.87	0.508	114	-0.134211	196	150121	1.4629	0.017543859649122806	1.91608	0.938159	1.05358		1.70582	0.770466	0.600653		0.886848	-0.173241	0.297608		9.6	1	1	By MS/MS	39232000	13987000	13206000	12039000	10.5	1
1387	YNL138W	YNL138W	SRV2	57.521	13	13	0	52.331												5.4	0.219	526	-0.53403	87	16630	0.344815	0.29277566539923955	0.910381	-0.135457	0.715063		0.889404	-0.16909	1.21094		0.97677	-0.0339086	0.169468		22.4	10	10	By MS/MS	417220000	168000000	122880000	126340000	7.6	4
1388	YNL139C	YNL139C	THO2	183.93	4	4	0.0024829	2.3659		1										7.67	0.151	1597	-0.490921	86	326	0.0773977	0.2028804007514089	0.858874	-0.219481	0.263345		0.921738	-0.117571	0.131128		1.03143	0.0446442	0.0533404		0.9	1	1	By matching	6064100	2147100	2070300	1846600	2.1	3
1389	YNL141W	YNL141W	AAH1	39.635	13	13	0	55.465		1										5.15	0.248	347	-0.336023	82	760	0.39166	0.0	3.28887	1.71759	1.44793	1	3.14278	1.65204	1.41107	1	0.978379	-0.0315344	0.143883		6.1	2	2	By MS/MS	14436000	1151200	7325600	5959400	3.2	1
1390	YNL149C	YNL149C	PGA2	15.053	2	2	0.0025316	2.5307		1		1								5.51	0.216	129	-0.881395	0	3926	0.732748	0.32558139534883723	NaN	NaN			NaN	NaN			NaN	NaN			0	0	0		0	0	0	0	0	0
1391	YNL153C	YNL153C	GIM3	15.18	4	4	0	18.491												4.35	0.136	129	-0.765891	Stable	3563	0.632288	0.13953488372093023	NaN	NaN			NaN	NaN			NaN	NaN			0	0	0		0	0	0	0	0	0
1392	YNL154C	YNL154C	YCK2	62.078	4	3	0	82.735		1				1						9.86	0.173	546	-0.967399	18	2192	0.12359	0.45604395604395603	1.07402	0.103019	0.33357		1.1347	0.182313	0.169289		1.08582	0.118784	0.108425		0	0	0		0	0	0	0	3.1	1
1394	YNL160W	YNL160W	YGP1	37.327	6	6	0	24.545		1										5.17	0.448	354	0.120621	0	414	0.483208	0.03954802259887006	1.17101	0.227748	0.150397		1.47776	0.563415	0.322303		1.01207	0.0173114	0.00474085		5.1	1	1	By MS/MS	58689000	21099000	13191000	24400000	5.1	1
1395	YNL163C	YNL163C	RIA1	124.46	2	2	0.00070822	4.3091			1									4.86	0.151	1110	-0.300901	2	1418	0.053219	0.14594594594594595	0.941214	-0.0874054	0.285346		1.09895	0.136129	0.485942		1.23838	0.308453	1.02334		2.5	2	2	By MS/MS	16144000	5840500	5674500	4628700	0	0
1397	YNL168C	YNL168C	FMP41	28.792	3	3	0	5.7019	1											8.85	0.172	259	-0.310425	444	2618	0.136945	0.05405405405405406	NaN	NaN			NaN	NaN			NaN	NaN			0	0	0		0	0	0	0	0	0
1398	YNL175C	YNL175C	NOP13	45.609	13	13	0	37.002		1										9.94	0	403	0	78	3391	0	0.5459057071960298	0.958763	-0.0607535	0.027228		0.867101	-0.205728	0.108204		1.18113	0.240173	0.28657		5.2	2	2	By MS/MS	129510000	112350000	7912300	9246700	7.2	3
1399	YNL178W	YNL178W	RPS3	26.502	27	27	0	323.31		1	1									10.22	0.8	240	-0.185417	0	256201	0	0.14166666666666666	1.08312	0.115191	1.04237		1.19338	0.255059	1.77629	1	1.06446	0.0901214	0.64112		64.6	16	16	By MS/MS	6290600000	2365200000	1946300000	1979100000	64.6	16
1400	YNL182C	YNL182C	IPI3	61.772	4	4	0	9.831		1										5.56	0.148	555	-0.29027	0	1429	0	0.08468468468468468	0.842247	-0.247684			0.754774	-0.405884			0.90609	-0.142274			0	0	0		0	0	0	0	0	0
1401	YNL189W	YNL189W	SRP1	60.441	11	11	0	63.431		1	1									4.63	0.271	542	-0.35738	39	14093	0.346054	0.2047970479704797	1.01228	0.0176015	0.066439		0.985153	-0.0215806	0.0700575		1.01344	0.0192553	0.0886254		15.7	6	6	By MS/MS	212010000	74742000	68140000	69123000	9	4
1403	YNL207W	YNL207W	RIO2	49.124	2	2	0.00067204	3.437		1	1									5	0.184	425	-0.786118	61	1907	0.143152	0.2235294117647059	NaN	NaN			NaN	NaN			NaN	NaN			0	0	0		0	0	0	0	0	0
1404	YNL208W	YNL208W		20.151	5	5	0	35.068												7.9	0.206	199	-1.18392	0	24976	0.61029	0.9547738693467337	NaN	NaN			NaN	NaN			NaN	NaN			0	0	0		0	0	0	0	0	0
1405	YNL209W	YNL209W	SSB2	66.594	53	3	0	94.339						1						5.24	0.772	613	-0.241436	712	14793	0	0.0065252854812398045	1.0073	0.0104971	0.0628924		1.03679	0.0521202	0.356619		0.998254	-0.00252078	0.0354636		70.5	47	2	By MS/MS	2176200000	820070000	683630000	672480000	70.5	47
1406	YNL216W	YNL216W	RAP1	92.412	6	6	0	8.685		1	1									4.68	0.146	827	-0.785732	42	2856	0	0.5477629987908101	0.76923	-0.378514	0.59108		0.953452	-0.0687677	0.0835031		1.06194	0.0867007	0.111076		0.8	1	1	By MS/MS	77241000	25970000	20810000	30462000	1.9	2
1407	YNL220W	YNL220W	ADE12	48.279	18	18	0	71.327												8.34	0.335	433	-0.272748	57	29176	0	0.04387990762124711	0.92733	-0.108845	0.579618		0.891503	-0.165689	0.351704		1.12496	0.169879	0.187726		12.5	5	5	By MS/MS	189480000	77353000	55969000	56161000	12.5	5
1408	YNL229C	YNL229C	URE2	40.27	2	2	0.0025806	2.8104			1									6.45	0.125	354	-0.55113	39	2255	0.267188	0.2655367231638418	0.88912	-0.16955			1.1225	0.166715			1.1575	0.211012			2	1	1	By MS/MS	4883400	1797800	1578000	1507600	0	0
1409	YNL231C	YNL231C	PDR16	40.713	3	3	0.00071327	4.4428			1	1		1						8.16	0.201	351	-0.520513	69	6134	0.225897	0.05698005698005698	NaN	NaN			NaN	NaN			NaN	NaN			0	0	0		0	0	0	0	0	0
1410	YNL232W	YNL232W	CSL4	31.583	3	3	0.00071378	4.4523		1										5.08	0.119	292	-0.484247	53	2839	0.134856	0.2465753424657534	1.3146	0.394624			0.84424	-0.244275			0.56333	-0.827948			4.8	1	1	By MS/MS	6294900	2007900	2671400	1615600	0	0
1411	YNL239W	YNL239W	LAP3	52.088	14	14	0	120.9												7.97	0.269	454	-0.409692	20	18296	0.353494	0.0	NaN	NaN			NaN	NaN			NaN	NaN			0	0	0		0	0	0	0	0	0
1412	YNL241C	YNL241C	ZWF1	57.521	21	21	0	323.31												6.24	0.172	505	-0.459406	Stable	10959	0.208618	0.061386138613861385	0.958909	-0.0605349	0.141838		0.906337	-0.141881	1.24494		0.941849	-0.0864319	0.25077		5.1	2	2	By MS/MS	33406000	11478000	9859900	12068000	6.3	2
1413	YNL243W	YNL243W	SLA2	108.91	14	14	0	44.219						1						5.11	0	968	0	480	4558	0.0871423	0.25826446280991733	0.984221	-0.0229463	0.158231		0.875868	-0.191214	0.928388		0.980334	-0.0286543	0.127411		9.3	8	8	By MS/MS	196370000	66150000	66964000	63257000	9.6	9
1414	YNL244C	YNL244C	SUI1	12.312	5	5	0	57.421												8.1	0.239	108	-0.541667	0	40268	1.81739	0.018518518518518517	NaN	NaN			NaN	NaN			NaN	NaN			0	0	0		0	0	0	0	0	0
1415	YNL246W	YNL246W	VPS75	30.615	2	2	0.0025723	2.7368		1	1									4.47	0.138	264	-0.806818	Stable	1226	0.206811	0.23484848484848486	NaN	NaN			NaN	NaN			NaN	NaN			0	0	0		0	0	0	0	0	0
1416	YNL247W	YNL247W		87.529	39	39	0	118.56	1											6.84	0.265	767	-0.564928	39	11463	0.209272	0.08083441981747067	1.01085	0.0155676	0.0750818		1.00103	0.00148894	0.00619796		1.02053	0.0293139	0.160944		1.8	1	1	By matching	11339000	3858000	4092900	3388000	1.7	1
1417	YNL248C	YNL248C	RPA49	46.65	9	9	0	21.469		1										10.36	0.222	415	-0.429398	113	5101	0.312005	0.13012048192771083	1.07867	0.109256	0.559413		0.973309	-0.0390298	0.133854		0.952731	-0.0698589	0.745807		18.3	5	5	By MS/MS	136190000	48064000	45557000	42566000	19.5	5
1418	YNL255C	YNL255C	GIS2	17.103	9	9	0	80.727												7.71	0.421	153	-0.808497	135	17575	0.725987	0.0	NaN	NaN			NaN	NaN			NaN	NaN			0	0	0		0	0	0	0	0	0
1419	YNL262W	YNL262W	POL2	255.67	7	7	0	7.9626		1										6.92	0.146	2222	-0.375833	190	275	0.0361247	0.041854185418541856	0.519621	-0.944467	0.589704		0.512064	-0.965603	0.513672		0.872676	-0.196482	0.29824		0.3	1	1	By MS/MS	3717000	1387300	1076000	1253700	1.5	2
1420	YNL263C	YNL263C	YIF1	35.498	2	2	0.002579	2.7964				1			1		1			9.52	0.158	314	0.037898	0	494	0.495463	0.16878980891719744	NaN	NaN			NaN	NaN			NaN	NaN			0	0	0		0	0	0	0	0	0
1421	YNL274C	YNL274C	GOR1	38.831	7	7	0	33.274		1	1									6.31	0.164	350	-0.277714	50	9460	0.0850348	0.06	NaN	NaN			NaN	NaN			NaN	NaN			0	0	0		0	0	0	0	0	0
1422	YNL281W	YNL281W	HCH1	17.246	8	8	0	54.011		1										4.4	0.178	153	-0.493464	Stable	12926	0.253243	0.08496732026143791	4.58245	2.19612	2.27853	1	4.6397	2.21403	2.34342	1	1.05141	0.0723271	0.607561		7.8	1	1	By MS/MS	26797000	3312000	11057000	12428000	12.4	2
1424	YNL287W	YNL287W	SEC21	104.83	34	34	0	219.33					1		1	1	1			4.84	0.238	935	-0.154438	37	9269	0.134021	0.044919786096256686	0.927107	-0.109193	1.57752	1	0.979029	-0.0305772	0.270848		1.02078	0.0296736	0.838466		28.3	21	21	By MS/MS	1643800000	574880000	515580000	553360000	30.3	23
1425	YNL288W	YNL288W	CAF40	41.155	2	2	0.00067069	3.4126		1										7.1	0.129	373	-0.139142	0	677	0.0586976	0.2734584450402145	0.828701	-0.271077	0.392523		0.956991	-0.0634229	0.211605		1.28011	0.356269	1.00061		5.4	2	2	By MS/MS	65692000	23504000	19525000	22663000	3.2	1
1427	YNL292W	YNL292W	PUS4	45.273	2	2	0	4.7328	1	1										6.55	0.133	403	-0.612903	65	1771	0.130741	0.23573200992555832	NaN	NaN			NaN	NaN			NaN	NaN			0	0	0		0	0	0	0	0	0
1428	YNL297C	YNL297C	MON2	186.83	6	6	0	7.8889			1		1		1	1				5.47	0.133	1636	-0.10379	22	391	0.00639462	0.0488997555012225	0.945507	-0.0808403	0.265184		1.05874	0.0823435	0.116578		1.131	0.177599	0.839571		1.7	3	3	By MS/MS	38086000	11780000	11100000	15206000	1.7	3
1429	YOL120C;YNL301C	YOL120C;YNL301C	RPL18B;RPL18A	20.563	9	9	0	95.093			1									12.24	0.812	186	-0.398925	0	181449	3.42128	0.34946236559139787	0.857042	-0.222563	2.18655	1	0.903592	-0.146257	2.13584	1	1.04136	0.058464	1.12492		40.3	9	9	By MS/MS	6202200000	2432100000	1934200000	1835900000	39.8	8
1430	YOL121C;YNL302C	YOL121C;YNL302C	RPS19B;RPS19A	15.917	11	11	0	323.31			1									10.45	0.794	144	-0.546528	Stable	152894	1.43406	0.1736111111111111	0.990672	-0.01352	0.0498802		1.00091	0.00130612	0.00482082		0.997035	-0.00428384	0.0346251		33.3	7	7	By MS/MS	934350000	441000000	232380000	260960000	33.3	7
1431	YNL307C	YNL307C	MCK1	43.135	7	7	0	42.223												8.92	0.159	375	-0.341333	0	6816	0.117703	0.037333333333333336	0.898929	-0.153721	0.703339		0.825926	-0.275915	1.40637	1	0.907242	-0.140441	0.543981		8.3	4	4	By MS/MS	66354000	29994000	19629000	16731000	8.3	3
1432	YNL308C	YNL308C	KRI1	68.653	10	10	0	31.357		1										4.86	0.195	591	-1.38122	31	3685	0.227133	0.6717428087986463	1.63884	0.712672	1.41402	1	1.67223	0.741777	1.71966	1	1.02435	0.0347129	0.193023		1.7	1	1	By MS/MS	91726000	19076000	37177000	35473000	3.6	2
1433	YNL312W	YNL312W	RFA2	29.936	4	4	0	10.532		1										4.7	0.194	273	-0.447253	125	3465	0.151897	0.2271062271062271	NaN	NaN			NaN	NaN			NaN	NaN			0	0	0		0	0	0	0	0	0
1434	YNL313C	YNL313C	EMW1	102.34	12	12	0	22.192		1										5.43	0.158	904	-0.214049	47	1564	0.0687213	0.0	1.15073	0.202555	1.21616		1.06972	0.0972368	0.296355		0.929592	-0.105331	0.784614		7.4	6	6	By MS/MS	80778000	23267000	29723000	27788000	8.6	7
1435	YNR001C	YNR001C	CIT1	53.359	19	18	0	188.55	1											8.86	0.254	479	-0.291649	0	49767	0.0664268	0.020876826722338204	0.814863	-0.29537	0.720846		0.955881	-0.0650973	0.135497		1.11234	0.153599	0.965827		7.7	3	3	By MS/MS	69807000	24531000	20871000	24405000	5.6	2
1436	YNR011C	YNR011C	PRP2	99.812	3	3	0.0019569	2.9482		1										8.42	0.129	876	-0.480822	7	193	0.102862	0.18949771689497716	6.45568	2.69057	0.656239		0.577196	-0.792868	0.220864		0.091435	-3.45111	1.59099	1	0	0	0		0	0	0	0	0	0
1438	YNR016C	YNR016C	ACC1	250.35	155	151	0	323.31			1	1								6.22	0.328	2233	-0.296507	233	32638	0.0188108	0.05105239587998209	1.05384	0.0756603	0.691636		0.995667	-0.00626467	0.0288122		0.932273	-0.101176	0.339859		65.6	137	133	By MS/MS	43391000000	15636000000	13305000000	14450000000	64.4	136
1439	YNR018W	YNR018W	RCF2	25.344	2	2	0.00068966	3.8055	1											10.28	0.166	224	-0.393304	Stable	3704	0.312986	0.026785714285714284	0.947478	-0.0778354	0.289717		0.726162	-0.461636	1.86713	1	0.867348	-0.205317	1.29207		8.9	2	2	By MS/MS	23490000	10297000	7444800	5748900	4.5	1
1440	YNR021W	YNR021W		47.093	7	7	0	31.455				1								10.2	0.253	404	-0.420297	24	7758	0.367255	0.09405940594059406	1.07739	0.107536	0.379015		1.08366	0.115909	0.203524		1.05265	0.0740288	0.176926		6.2	2	2	By MS/MS	45437000	15588000	13648000	16200000	6.2	2
1441	YNR034W	YNR034W	SOL1	35.652	4	3	0	15.658		1										7.59	0.121	321	-0.376947	37	1521	0.175044	0.16199376947040497	NaN	NaN			NaN	NaN			NaN	NaN			0	0	0		0	0	0	0	0	0
1442	YNR034W-A	YNR034W-A	EGO4	10.781	4	4	0	11.576			1									9.79	0.163	98	-0.170408	Stable	20082	0	0.04081632653061224	NaN	NaN			NaN	NaN			NaN	NaN			0	0	0		0	0	0	0	0	0
1443	YNR035C	YNR035C	ARC35	39.566	9	9	0	32.566			1									6.8	0.223	342	-0.287135	43	10185	0.281373	0.043859649122807015	0.842798	-0.246742	0.542233		0.959594	-0.0595033	0.178627		1.16401	0.219102	1.40104	1	14.9	3	3	By MS/MS	63788000	29493000	14493000	19802000	2.9	1
1444	YNR038W	YNR038W	DBP6	70.361	3	3	0	8.2197		1										6.19	0.187	629	-0.373291	74	439	0.138394	0.23052464228934816	0.871457	-0.198499	0.506206		0.894409	-0.160994	0.676372		0.958539	-0.0610909	0.455434		3.7	2	2	By MS/MS	38198000	13668000	12975000	11555000	3.7	2
1445	YNR043W	YNR043W	MVD1	44.115	18	18	0	241.6			1									5.56	0.2	396	-0.284344	65	24291	0.335896	0.06060606060606061	1.1716	0.22848			1.0412	0.0582473			0.92297	-0.115644			4.3	1	1	By MS/MS	153650000	50175000	56328000	47152000	0	0
1446	YNR046W	YNR046W	TRM112	15.066	4	4	0	18.956		1										4.45	0.173	135	-0.081482	36	6699	0.414324	0.037037037037037035	NaN	NaN			NaN	NaN			NaN	NaN			0	0	0		0	0	0	0	0	0
1447	YNR050C	YNR050C	LYS9	48.917	27	27	0	136.98												4.95	0.332	446	-0.142152	0	41444	0.310542	0.0	4.40634	2.13958	3.37648	1	3.15469	1.6575	3.64645	1	0.77282	-0.371796	2.46315	1	5.8	3	3	By MS/MS	79333000	9977700	40915000	28441000	5.4	3
1448	YNR051C	YNR051C	BRE5	57.673	8	8	0	30.488			1									9.9	0.179	515	-0.887767	18	2259	0.145061	0.5728155339805825	0.903001	-0.1472	0.604134		0.833349	-0.263008	1.27722		0.903493	-0.146415	1.82331	1	7.2	4	4	By MS/MS	70987000	26261000	23643000	21084000	8.5	4
1449	YNR053C	YNR053C	NOG2	55.488	6	6	0	14.577		1										10.29	0.219	486	-0.700411	381	2355	0.0302218	0.18518518518518517	1.11285	0.154263	0.34762		1.0677	0.0945064	0.322944		1.036	0.0510248	0.0954392		3.1	1	1	By MS/MS	43680000	11937000	18670000	13074000	4.7	2
1450	YOL004W	YOL004W	SIN3	174.84	7	7	0	17.819		1										5.42	0.15	1536	-0.74349	17	1407	0.0587907	0.4186197916666667	0.888611	-0.170376	0.872373		0.881434	-0.182075	0.362278		1.09601	0.132266	1.09415		2.9	4	4	By MS/MS	60676000	21207000	19544000	19926000	2.4	3
1451	YOL005C	YOL005C	RPB11	13.615	4	4	0	36.707		1										5.32	0.15	120	-0.364167	Stable	6347	0.265215	0.0	NaN	NaN			NaN	NaN			NaN	NaN			0	0	0		0	0	0	0	0	0
1452	YOL010W	YOL010W	RCL1	40.17	3	3	0	7.0481		1										9.41	0.162	367	-0.025613	46	1335	0.0269947	0.0	0.745545	-0.423632			0.742556	-0.429428			1.3004	0.378955			0	0	0		0	0	0	0	0	0
1453	YOL012C	YOL012C	HTZ1	14.282	3	2	0.0025284	2.5056		1										11.41	0.17	134	-0.348507	261	13784	0.727303	0.17164179104477612	NaN	NaN			NaN	NaN			NaN	NaN			5.2	1	0	By matching	0	0	0	0	5.2	1
1454	YOL021C	YOL021C	DIS3	113.71	6	6	0	25.864		1										6.63	0.178	1001	-0.364036	27	1253	0.0785841	0.04295704295704296	1.0194	0.0277176	0.02794		1.13255	0.17957	0.148148		0.934757	-0.097336	0.260059		1.6	1	1	By matching	18289000	8806700	4324900	5157200	1.6	1
1455	YOL022C	YOL022C	TSR4	45.993	2	2	0	6.0587												4.62	0.164	408	-0.626471	44	1629	0.176442	0.1642156862745098	1.39834	0.483717	0.95704		1.39682	0.482145	1.31796	1	0.94737	-0.0779998	0.145408		3.4	1	1	By MS/MS	15496000	4902200	5038000	5555600	3.4	1
1456	YOL027C	YOL027C	MDM38	65.004	2	2	0.00070472	4.2769	1											7.94	0.189	573	-0.582024	43	3111	0.224616	0.2774869109947644	1.00959	0.0137743	0.0330428		1.03172	0.0450466	0.147825		1.05814	0.0815344	0.383808		4.4	2	2	By MS/MS	18384000	8176000	4601300	5606500	3.1	1
1457	YOL030W	YOL030W	GAS5	51.869	5	5	0	45.911				1		1				1		4.3	0.271	484	-0.337397	11	2015	0.447116	0.23140495867768596	0.805184	-0.312609	1.81118	1	0.865536	-0.208335	0.915124		1.06334	0.0885982	0.510669		12.6	4	4	By MS/MS	206230000	69901000	60246000	76084000	8.5	3
1458	YOL038W	YOL038W	PRE6	28.439	11	11	0	101.11	1	1	1									7.37	0.156	254	-0.527953	Stable	12984	0.506314	0.14960629921259844	1.16478	0.22006	1.00583		1.1625	0.217233	1.1753		0.953211	-0.0691329	0.342356		9.8	2	2	By MS/MS	143090000	51359000	44096000	47634000	9.8	2
1459	YOL039W	YOL039W	RPP2A	10.746	6	6	0	255.61			1									3.77	0.804	106	-0.10566	159	430922	5.05829	0.330188679245283	0.73432	-0.44552	0.283207		0.729783	-0.45446	0.383593		0.974167	-0.0377588	0.119774		17.9	1	1	By MS/MS	22056000	10734000	5166000	6156000	29.2	2
1460	YOL040C	YOL040C	RPS15	16.002	5	5	0	220.83			1									11.45	0.769	142	-0.341549	0	278136	6.02865	0.08450704225352113	1.06792	0.0948085	0.654727		1.10739	0.147168	1.10127		1.05076	0.0714295	1.96501	1	24.6	3	3	By MS/MS	1593900000	606510000	493050000	494380000	24.6	3
1461	YOL041C	YOL041C	NOP12	51.941	11	11	0	37.229		1										10.22	0.216	459	-0.948584	35	4919	0.291826	0.5163398692810458	1.18994	0.250889	1.46966	1	1.24615	0.317481	1.52315	1	0.923563	-0.114717	0.345038		10.2	4	4	By MS/MS	84035000	23629000	31447000	28959000	7.8	3
1462	YOL049W	YOL049W	GSH2	55.815	6	6	0	39.13			1									5.41	0.153	491	-0.465988	75	4253	0.118585	0.008146639511201629	NaN	NaN			NaN	NaN			NaN	NaN			0	0	0		0	0	0	0	0	0
1463	YOL052C	YOL052C	SPE2	46.232	8	8	0	28.278		1	1									5.4	0.182	396	-0.460606	111	1263	0.112548	0.04040404040404041	NaN	NaN			NaN	NaN			NaN	NaN			0	0	0		0	0	0	0	0	0
1464	YOL056W	YOL056W	GPM3	34.863	2	2	0	4.5162			1									6.04	0.162	303	-0.665017	Stable	241	0.114095	0.1485148514851485	NaN	NaN			NaN	NaN			NaN	NaN			0	0	0		0	0	0	0	0	0
1465	YOL057W	YOL057W		80.509	9	9	0	24.523		1										6.23	0.173	711	-0.342757	56	2484	0.128235	0.0	NaN	NaN			NaN	NaN			NaN	NaN			0	0	0		0	0	0	0	0	0
1466	YOL058W	YOL058W	ARG1	46.927	30	30	0	323.31			1									5.25	0	420	0	135	154163	0.165032	0.05952380952380952	1.23351	0.302764	1.27388		1.2592	0.332512	0.929866		1.06543	0.0914354	0.294357		4.5	1	1	By matching	16524000	4505000	6479100	5539800	4.5	1
1467	YOL059W	YOL059W	GPD2	49.421	13	12	0	60.175	1		1									7.08	0.212	440	-0.187727	116	12623	0.123183	0.05454545454545454	1.05746	0.0806088	1.0197		1.02451	0.0349403	0.48241		0.955091	-0.0662898	0.674311		29.3	10	9	By MS/MS	441880000	129890000	168600000	143380000	25.7	7
1468	YOL061W	YOL061W	PRS5	53.504	8	8	0	28.273												7.26	0.192	496	-0.15625	124	9900	0.194928	0.1975806451612903	0.908839	-0.137903	0.371989		0.956556	-0.0640782	0.245456		1.15661	0.209898	0.725564		3.2	2	2	By MS/MS	38112000	15007000	10333000	12772000	6.9	3
1469	YOL064C	YOL064C	MET22	39.149	13	13	0	29.488		1										6.14	0.2	357	-0.229972	31	6286	0.212767	0.03361344537815126	NaN	NaN			NaN	NaN			NaN	NaN			0	0	0		0	0	0	0	0	0
1470	YOL076W	YOL076W	MDM20	92.808	3	3	0	7.0243												7.7	0.159	796	-0.380402	139	791	0.113902	0.0	1.02372	0.0338206	0.0699512		1.25756	0.330622	1.00481		1.21809	0.284619	0.5575		1.8	1	1	By MS/MS	12423000	3535600	3659600	5228000	1.8	1
1471	YOL077C	YOL077C	BRX1	33.531	9	9	0	19.795		1										9.81	0	291	0	170	9093	0.550152	0.11683848797250859	1.28667	0.363645	1.88037	1	1.26623	0.340539	1.4765	1	0.98392	-0.0233866	0.0803015		15.5	4	4	By MS/MS	172340000	53118000	56697000	62529000	15.5	4
1472	YOL080C	YOL080C	REX4	32.895	2	2	0.00067114	3.4298		1										10.65	0.159	289	-0.717301	97	257	0.109463	0.28027681660899656	0.742501	-0.429536			0.604595	-0.725959			0.85932	-0.218733			0	0	0		0	0	0	0	0	0
1473	YOL086C	YOL086C	ADH1	36.849	25	17	0	323.31						1						6.66	0.811	348	0.029598	0	611628	5.82865	0.0	1.2906	0.368038	2.31289	1	1.08432	0.116795	0.834707		0.847622	-0.238507	1.43563	1	69.8	22	14	By MS/MS	15243000000	5021300000	5530200000	4691300000	59.5	19
1474	YOL092W	YOL092W	YPQ1	34.872	2	2	0	5.1556				1	1							4.61	0.155	308	0.397727	13	2734	0.556493	0.06818181818181818	1.21107	0.276285	0.615999		1.2013	0.264596	0.71658		0.962476	-0.0551779	0.0866157		2.9	1	1	By MS/MS	20212000	6537900	7943700	5730300	0	0
1475	YOL097C	YOL097C	WRS1	49.35	23	23	0	146.61												6.79	0.286	432	-0.452083	153	13815	0.453816	0.06018518518518518	0.868489	-0.20342	0.516299		0.826612	-0.274717	1.07258		0.963489	-0.0536592	0.172098		12.7	5	5	By MS/MS	278020000	97003000	83843000	97173000	11.8	5
1476	YOL098C	YOL098C	SDD3	118.39	14	14	0	15.168												4.77	0.191	1037	-0.310511	24	1707	0.0919929	0.024108003857280617	1.14262	0.19234	0.178103		0.903622	-0.146208	0.531577		0.880825	-0.183073	1.42591	1	0	0	0		0	0	0	0	3.3	3
1478	YOL109W	YOL109W	ZEO1	12.589	17	17	0	138.84						1						5.24	0.583	113	-1.25929	Stable	156733	2.86256	0.8849557522123894	1.16621	0.22183	0.363791		1.56104	0.642503	1.22356		1.25701	0.330001	0.407656		0	0	0		0	0	0	0	10.6	1
1479	YOL111C	YOL111C	MDY2	23.732	4	4	0	15.621		1	1									10.01	0.171	212	-0.554245	176	6235	0.241623	0.2688679245283019	NaN	NaN			NaN	NaN			NaN	NaN			0	0	0		0	0	0	0	0	0
1481	YOL123W	YOL123W	HRP1	59.649	11	11	0	62.381		1										5.36	0.243	534	-1.31498	0	6637	0.315982	0.7434456928838952	1.60628	0.683723	1.33149	1	1.32322	0.404048	0.957963		1.05759	0.0807758	0.157124		2.2	1	1	By MS/MS	2600200	758090	1105600	736470	2.2	1
1482	YOL124C	YOL124C	TRM11	50.072	2	2	0.0025365	2.5568												7.97	0.142	433	-0.545959	50	594	0.202555	0.0	NaN	NaN			NaN	NaN			NaN	NaN			0	0	0		0	0	0	0	0	0
1483	YOL126C	YOL126C	MDH2	40.73	2	2	0	5.0097		1	1									6.89	0.209	377	0.038727	244	8205	0.0112689	0.013262599469496022	NaN	NaN			NaN	NaN			NaN	NaN			0	0	0		0	0	0	0	0	0
1484	YOL127W	YOL127W	RPL25	15.757	15	15	0	202.23			1									10.94	0.748	142	-0.353521	0	275403	0	0.0	0.874712	-0.19312	1.35194	1	0.892246	-0.164487	1.26406		1.0131	0.0187767	0.40847		47.9	7	7	By MS/MS	4019400000	1582000000	1210500000	1226900000	52.1	7
1485	YOL139C	YOL139C	CDC33	24.254	14	14	0	61.043		1										5.25	0.387	213	-0.588732	0	46731	1.31676	0.13615023474178403	0.903146	-0.146969	0.816573		0.812066	-0.300331	0.606435		0.962599	-0.0549936	0.525688		32.4	6	6	By MS/MS	375200000	129170000	128160000	117870000	21.6	5
1486	YOL140W	YOL140W	ARG8	46.681	8	8	0	32.986	1		1									7.55	0.212	423	-0.242317	81	17391	0.0114236	0.0	NaN	NaN			NaN	NaN			NaN	NaN			0	0	0		0	0	0	0	0	0
1487	YOL142W	YOL142W	RRP40	26.556	3	3	0.00071685	4.4987		1										5.39	0	240	0	242	1576	0.10857	0.0	1.3826	0.467384			2.3119	1.20908			1.8284	0.870582			5	1	1	By MS/MS	9686000	2468700	2525700	4691700	0	0
1488	YOL143C	YOL143C	RIB4	18.555	9	9	0	150.95	1	1										6.52	0.211	169	0.008284	61	53581	0	0.0	0.970944	-0.0425401	0.165237		1.05699	0.0799624	0.69655		1.02511	0.0357854	0.163418		4.7	1	1	By matching	21633000	7286900	8249400	6096300	4.7	1
1490	YOL151W	YOL151W	GRE2	38.169	18	18	0	123.41		1										6.08	0.244	342	-0.265789	90	8148	0.258844	0.02631578947368421	NaN	NaN			NaN	NaN			NaN	NaN			0	0	0		0	0	0	0	0	0
1491	YOR001W	YOR001W	RRP6	84.038	2	2	0	16.348		1										7.14	0.127	733	-0.58704	19	892	0.141679	0.1869031377899045	0.969895	-0.0440992	0.0921307		0.963852	-0.0531163	0.13374		1.10668	0.146238	0.716103		2	1	1	By MS/MS	19784000	5800500	7834100	6149000	2	1
1492	YOR004W	YOR004W	UTP23	28.801	4	4	0	4.7043		1										10.84	0.143	254	-0.888976	Stable	1383	0.337487	0.41732283464566927	NaN	NaN			NaN	NaN			NaN	NaN			0	0	0		0	0	0	0	0	0
1493	YOR007C	YOR007C	SGT2	37.218	26	26	0	323.31			1									4.51	0.192	346	-0.599422	1551	32578	0.976788	0.4682080924855491	2.15756	1.1094	0.98968		2.00661	1.00476	0.926969		0.938376	-0.0917623	0.301748		3.5	1	1	By MS/MS	26717000	4919700	10872000	10926000	3.5	1
1494	YOR014W	YOR014W	RTS1	85.334	2	2	0.00069638	3.9711		1										6.27	0.159	757	-0.569353	18	1184	0.0366498	0.42140026420079263	0.978997	-0.0306234	0.266771		0.944231	-0.082788	0.575671		0.988236	-0.0170718	0.0871363		1.5	1	1	By MS/MS	38457000	12012000	13025000	13419000	2.4	2
1496	YOR020C	YOR020C	HSP10	11.372	8	8	0	88.808	1											9.78	0.317	106	0.017925	0	99861	1.57093	0.0	NaN	NaN			NaN	NaN			NaN	NaN			0	0	0		0	0	0	0	0	0
1497	YOR021C	YOR021C	SFM1	24.743	6	6	0	23.02												4.77	0.193	213	-0.43615	129	9104	0.498368	0.004694835680751174	NaN	NaN			NaN	NaN			NaN	NaN			0	0	0		0	0	0	0	0	0
1498	YOR027W	YOR027W	STI1	66.264	47	47	0	323.31												5.36	0.248	589	-0.872835	89	45935	0.371619	0.3837011884550085	0.960304	-0.0584376	0.647828		1.04422	0.0624196	0.633106		1.09229	0.127356	2.78604	1	52.5	28	28	By MS/MS	4370200000	1587400000	1319400000	1463500000	51.6	28
1499	YOR039W	YOR039W	CKB2	29.842	2	2	0	5.7488		1										5.94	0.15	258	-0.454651	Stable	2057	0.174601	0.08139534883720931	NaN	NaN			NaN	NaN			NaN	NaN			0	0	0		0	0	0	0	0	0
1500	YOR042W	YOR042W	CUE5	46.869	6	6	0	13.236												4.53	0.146	411	-1.37299	3	4132	0.15426	0.9464720194647201	NaN	NaN			NaN	NaN			NaN	NaN			0	0	0		0	0	0	0	0	0
1501	YOR046C	YOR046C	DBP5	53.873	12	12	0	71.513		1										7.48	0.211	482	-0.373444	70	11822	0.312518	0.17427385892116182	1.00507	0.00729981	0.0358423		0.987783	-0.0177341	0.0972145		0.999929	-0.000103041	0.00206351		26.1	10	10	By MS/MS	482200000	179360000	157280000	145560000	26.1	10
1502	YOR048C	YOR048C	RAT1	115.93	3	3	0.00069013	3.814		1										6.8	0.164	1006	-0.673559	0	651	0.134173	0.2614314115308151	1.06042	0.0846396	0.114141		1.07854	0.109074	0.168234		1.11322	0.154743	0.30652		0	0	0		0	0	0	0	1.1	1
1503	YOR051C	YOR051C	ETT1	47.351	6	6	0	22.876		1										4.53	0.212	412	-0.728398	0	5408	0.25885	0.21601941747572814	1.8678	0.901341	3.14574	1	1.67402	0.743315	1.85783	1	0.972537	-0.0401749	0.350203		10.9	4	4	By MS/MS	93797000	19257000	38827000	35712000	18.2	6
1504	YOR052C	YOR052C	TMC1	16.734	3	3	0	4.9283		1										9.85	0.19	150	-0.919333	103	384	0.218956	0.5666666666666667	NaN	NaN			NaN	NaN			NaN	NaN			0	0	0		0	0	0	0	0	0
1505	YOR056C	YOR056C	NOB1	51.741	5	5	0	6.3037	1	1		1								8.65	0.146	459	-0.862091	234	1375	0.193927	0.4444444444444444	0.178368	-2.48707	0.336114		0.105344	-3.24682	0.590404		0.58698	-0.768616	0.409323		0	0	0		0	0	0	0	4.4	2
1506	YOR061W	YOR061W	CKA2	39.403	3	3	0	17.441		1										8.84	0.164	339	-0.334808	54	3277	1.05339	0.008849557522123894	1.01697	0.0242799	0.0702041		1.09991	0.13738	0.356804		1.1101	0.150696	0.249618		5.3	2	2	By MS/MS	35430000	10463000	11590000	13378000	2.9	1
1507	YOR063W	YOR063W	RPL3	43.757	38	38	0	323.31			1									11.1	0.83	387	-0.552972	120	276661	5.66348	0.05167958656330749	0.86622	-0.207194	1.58332	1	0.930293	-0.104243	1.62606	1	1.03895	0.0551247	1.30717	1	50.4	21	21	By MS/MS	11166000000	4337300000	3379100000	3449700000	50.4	21
1508	YOR069W	YOR069W	VPS5	76.483	2	2	0.00066756	3.3332			1		1		1	1				4.93	0.137	675	-0.747556	18	835	0.351889	0.3896296296296296	0.849153	-0.235904	1.67013	1	0.781358	-0.355944	0.80823		0.908479	-0.138475	0.22925		1.3	1	1	By MS/MS	7005100	2759700	1848400	2397000	0	0
1510	YOR078W	YOR078W	BUD21	24.385	3	3	0	4.7768		1										6.56	0.128	214	-1.26355	83	234	0.0755577	0.9018691588785047	1.3044	0.383386			1.0431	0.0608775			0.78826	-0.343257			4.7	1	1	By MS/MS	7679800	2742000	3189500	1748400	0	0
1512	YOR086C	YOR086C	TCB1	133.57	5	4	0	16.68				1		1						7.15	0.22	1186	-0.356408	318	4242	0.088072	0.05902192242833052	1.19565	0.257793	0.358098		1.13663	0.184768	0.30019		0.949916	-0.0741285	0.0559267		0.9	1	1	By MS/MS	34127000	10157000	14863000	9106300	1.2	1
1513	YOR089C	YOR089C	VPS21	23.081	9	8	0	20.262			1		1	1		1	1			5.12	0.148	210	-0.345238	0	4921	0.216334	0.17142857142857143	0.817461	-0.290778			0.217813	-2.19884			0.265179	-1.91496			0	0	0		0	0	0	0	0	0
1514	YOR091W	YOR091W	TMA46	39.514	8	8	0	21.299												10.1	0.221	345	-1.09797	45	2711	0.119394	0.43478260869565216	0.870522	-0.200047	0.327176		1.0246	0.0350598	0.076157		1.32425	0.405178	0.833031		3.8	1	1	By MS/MS	12651000	4520000	3815600	4315000	0	0
1515	YOR095C	YOR095C	RKI1	28.258	15	15	0	111.62		1	1									5.77	0.248	258	-0.238372	Stable	4224	0.320177	0.007751937984496124	NaN	NaN			NaN	NaN			NaN	NaN			0	0	0		0	0	0	0	0	0
1516	YOR096W	YOR096W	RPS7A	21.622	23	12	0	323.31		1	1									10.64	0.747	190	-0.349474	0	119135	3.03192	0.06315789473684211	1.11412	0.155907	1.05275		1.13714	0.185416	1.96001	1	1.00108	0.00155023	0.0108826		70.5	13	7	By MS/MS	1164900000	429540000	363850000	371540000	74.7	15
1517	YOR099W	YOR099W	KTR1	46.022	6	6	0	9.0904					1		1					6.67	0.246	393	-0.461323	3	3638	1.02211	0.0	0.75171	-0.411752			0.953562	-0.068602			1.3257	0.406754			0	0	0		0	0	0	0	0	0
1518	YOR101W	YOR101W	RAS1	34.346	3	3	0	10.038		1				1						5.08	0.159	309	-0.826861	106	921	0.22144	0.39158576051779936	NaN	NaN			NaN	NaN			NaN	NaN			0	0	0		0	0	0	0	0	0
1520	YOR108W	YOR108W	LEU9	67.199	21	7	0	12.478	1											6.75	0.248	604	-0.350497	38	2096	0.216617	0.008278145695364239	0.831206	-0.266722	0.19907		0.964499	-0.052148	0.050201		1.10115	0.139011	0.305058		17.1	9	2	By MS/MS	28910000	8069800	10748000	10092000	10.9	6
1521	YOR109W	YOR109W	INP53	124.58	4	4	0.00070972	4.3455												7.18	0.152	1107	-0.425926	68	665	0.0866382	0.21499548328816623	0.944302	-0.0826805	1.13548		0.988125	-0.0172345	0.240206		1.06302	0.0881738	0.691043		0.8	1	1	By MS/MS	1262300	416700	408070	437530	0.8	1
1522	YOR112W	YOR112W	CEX1	84.768	5	5	0	7.6954		1										5.13	0.122	761	-0.227332	39	2016	0.0825287	0.2352168199737188	0.90104	-0.150337	1.47497	1	0.865071	-0.209109	0.400253		1.09747	0.13418	0.507718		4.6	3	3	By MS/MS	46228000	17754000	12600000	15874000	3	2
1523	YOR116C	YOR116C	RPO31	162.3	2	2	0.0054745	2.2017		1										8.22	0.208	1460	-0.281096	0	941	0.148995	0.03767123287671233	0.89546	-0.159299			1.99187	0.994126			1.67328	0.742682	0.417669		0	0	0		0	0	0	0	0.7	1
1524	YOR117W	YOR117W	RPT5	48.255	11	11	0	32.758		1	1									4.76	0.195	434	-0.430185	0	10724	0.258427	0.18433179723502305	1.09246	0.127575	1.35422	1	0.945847	-0.0803217	0.12752		0.795399	-0.33025	1.93034	1	0	0	0		0	0	0	0	3.7	1
1525	YOR120W	YOR120W	GCY1	35.079	9	8	0	15.546		1										8.16	0.209	312	-0.39359	45	10453	0	0.0	6.00311	2.58571			1.94435	0.95929			0.309489	-1.69204			0	0	0		0	0	0	0	0	0
1526	YOR122C	YOR122C	PFY1	13.677	4	4	0	27.474			1			1						5.63	0.448	126	-0.146825	0	62141	0.875042	0.0	NaN	NaN			NaN	NaN			NaN	NaN			0	0	0		0	0	0	0	0	0
1527	YOR124C	YOR124C	UBP2	146.35	2	2	0	7.8445		1										4.94	0.152	1272	-0.539387	80	1172	0.0966568	0.09748427672955975	0.881002	-0.182782	1.34257	1	0.853868	-0.227915	0.81149		1.03304	0.0468932	0.335265		1.9	2	2	By MS/MS	5009700	1786600	1769200	1453900	0.6	1
1528	YOR128C	YOR128C	ADE2	62.339	12	12	0	16.65												7.31	0.179	571	-0.003853	0	0	0.221176	0.02276707530647986	1.5893	0.668396	0.378923		1.39689	0.482221	0.49488		0.839132	-0.25303	0.307863		0	0	0		0	0	0	0	3.3	2
1529	YOR136W	YOR136W	IDH2	39.739	15	15	0	106.84	1											9.15	0.245	369	-0.044444	Stable	50703	0.418482	0.04878048780487805	1.00673	0.00968152	0.0660665		1.10703	0.146699	1.41379	1	1.13901	0.187777	1.00799		17.1	5	5	By MS/MS	194070000	68895000	62257000	62915000	13.3	4
1530	YOR141C	YOR141C	ARP8	100.21	4	4	0	9.7854		1										4.52	0.151	881	-0.587968	199	1024	0.0846081	0.24177071509648126	1.10469	0.14364	0.628117		1.22871	0.29715	1.22197		1.10174	0.139781	0.397469		3.7	3	3	By MS/MS	42277000	16113000	11483000	14681000	1.2	1
1531	YOR142W	YOR142W	LSC1	35.032	11	11	0	55.856	1		1									8.73	0.239	329	-0.044985	1026	28009	0.504338	0.0486322188449848	0.998337	-0.00240085	0.00820675		1.09708	0.133666	0.307677		1.11059	0.151332	0.252028		13.7	3	3	By MS/MS	75071000	34060000	18907000	22104000	7.3	2
1532	YOR145C	YOR145C	PNO1	30.331	8	8	0	24.838		1										9.87	0.165	274	-0.498175	0	2368	0.283681	0.41605839416058393	1.14425	0.194405	0.263572		1.21533	0.281353	0.41755		1.14058	0.189773	1.11749		9.1	2	2	By MS/MS	162920000	62970000	49758000	50188000	17.2	4
1533	YOR151C	YOR151C	RPB2	138.75	32	32	0	175.01		1										6.5	0.228	1224	-0.390768	0	6260	0.113267	0.08660130718954248	1.24528	0.316475	1.56178	1	1.20868	0.273429	1.54755	1	0.960774	-0.0577313	0.244788		9.6	10	10	By MS/MS	287590000	104580000	89895000	93111000	9.2	10
1534	YOR153W;YOR328W	YOR153W	PDR5	170.44	24	19	0	76.501						1						7.75	0.246	1511	-0.124421	89	1784	0.0171889	0.071475843812045	1.06329	0.088537	0.101257		1.06922	0.0965571	0.11984		0.963849	-0.053121	0.132995		10.7	14	11	By MS/MS	430440000	149590000	185130000	95726000	7.5	10
1535	YOR157C	YOR157C	PUP1	28.268	9	9	0	35.487		1	1	1								6.6	0.179	261	-0.179694	254	13681	0.306707	0.04597701149425287	1.19962	0.262576	0.369762		1.20297	0.2666	0.183555		0.998758	-0.0017935	0.000780463		0	0	0		0	0	0	0	4.6	1
1536	YOR163W	YOR163W	DDP1	21.572	2	2	0.00069735	4.029		1										8.2	0.181	188	-0.931915	Stable	4423	0.31222	0.3723404255319149	NaN	NaN			NaN	NaN			NaN	NaN			0	0	0		0	0	0	0	0	0
1539	YOR167C;YLR264W	YOR167C;YLR264W	RPS28B;RPS28A	7.5917	8	8	0	115			1									11.42	0.528	67	-0.438806	117	55519	3.61541	0.04477611940298507	1.09984	0.137296	1.25602		1.1318	0.178623	0.7282		1.02696	0.0383792	0.222815		47.8	3	3	By MS/MS	315970000	115760000	105050000	95155000	47.8	4
1540	YOR168W	YOR168W	GLN4	93.132	57	57	0	323.31	1		1									8.7	0.269	809	-0.659333	25	13678	0.384677	0.0865265760197775	6.72004	2.74847	6.04918	1	7.16561	2.84109	6.27971	1	0.997353	-0.00382354	0.0194531		31.5	26	26	By MS/MS	2270500000	228740000	1020100000	1021700000	42.3	32
1541	YOR175C	YOR175C	ALE1	72.227	2	2	0	6.569				1								10.3	0.212	619	-0.228433	Stable	1081	0.176617	0.048465266558966075	0.683574	-0.548831			2.70358	1.43487			3.7879	1.9214			0	0	0		0	0	0	0	0	0
1542	YOR176W	YOR176W	HEM15	44.596	3	3	0.0096735	2.1425	1											9.8	0.169	393	-0.389567	123	8593	0.363168	0.005089058524173028	NaN	NaN			NaN	NaN			NaN	NaN			0	0	0		0	0	0	0	0	0
1543	YOR184W	YOR184W	SER1	43.415	18	18	0	170.12												6.52	0.258	395	-0.20557	0	24268	0.488825	0.05063291139240506	0.93944	-0.0901268	1.14257		0.910473	-0.135312	1.07234		0.951469	-0.0717711	0.878523		42	11	11	By MS/MS	850830000	326470000	272110000	252250000	40.5	12
1545	YOR187W	YOR187W	TUF1	47.972	12	12	0	71.623	1											6.64	0.291	437	-0.2	0	21900	0.371545	0.041189931350114416	1.1881	0.248654	1.63264	1	1.17884	0.237366	1.6287	1	0.953406	-0.0688371	0.364107		17.4	6	6	By MS/MS	286860000	97088000	98484000	91286000	17.2	6
1547	YOR197W	YOR197W	MCA1	47.982	5	5	0	18.069		1	1									5.09	0.172	432	-0.708333	19	4826	0.190228	0.3611111111111111	1.51078	0.59529	1.7104	1	1.15933	0.213288	0.246063		1.03783	0.053571	0.194624		6.9	2	2	By MS/MS	87988000	21553000	39284000	27151000	6.9	2
1548	YOR198C	YOR198C	BFR1	54.639	37	37	0	293.4				1								9.98	0.406	470	-1.05617	128	30200	0.627966	0.3659574468085106	1.51145	0.595931	3.2873	1	1.26818	0.342761	4.12389	1	0.86093	-0.216032	1.91514	1	30.9	15	15	By MS/MS	866040000	291410000	318620000	256010000	27.9	14
1549	YOR204W	YOR204W	DED1	65.552	35	30	0	323.31		1										7.88	0.376	604	-0.523344	0	18838	0.344824	0.34933774834437087	1.2887	0.365917	2.10303	1	1.31755	0.397854	1.9391	1	1.02248	0.0320747	0.913117		63.6	28	23	By MS/MS	10144000000	3006700000	3467100000	3670000000	67.4	29
1550	YOR206W	YOR206W	NOC2	81.6	14	14	0	36.805		1										8.94	0.224	710	-0.576056	224	2881	0.338705	0.252112676056338	1.04115	0.0581756	1.26859		1.08786	0.121492	0.777046		1.05148	0.0724242	0.267658		8.2	6	6	By MS/MS	313860000	112000000	102760000	99105000	11.4	9
1551	YOR207C	YOR207C	RET1	129.46	10	10	0	11.033		1										8.17	0.229	1149	-0.261184	25	691	0.0936065	0.06353350739773717	0.910269	-0.135635	0.263132		0.94524	-0.0812474	0.194981		1.10762	0.147467	0.942928		3	4	4	By MS/MS	48481000	19296000	11197000	17989000	7.1	8
1552	YOR209C	YOR209C	NPT1	49.018	22	22	0	118.58		1										6.92	0.207	429	-0.478788	176	7847	0.30474	0.02564102564102564	0.501468	-0.99577	0.287889		0.565842	-0.821529	0.245855		1.13375	0.181108	0.907798		0	0	0		0	0	0	0	0	0
1553	YOR210W	YOR210W	RPB10	8.2776	3	3	0	14.023		1										7.77	0.436	70	-0.272857	0	8194	0.791217	0.0	NaN	NaN			NaN	NaN			NaN	NaN			0	0	0		0	0	0	0	0	0
1555	YOR217W	YOR217W	RFC1	94.902	3	3	0	5.5285		1										9.99	0.158	861	-0.524158	44	1195	0.046362	0.27526132404181186	1.16871	0.224913	1.06556		0.922817	-0.115884	0.113769		1.05333	0.0749628	0.11532		1.6	1	1	By MS/MS	30019000	9261600	9813400	10944000	0	0
1556	YOR224C	YOR224C	RPB8	16.511	6	6	0	92.768		1										4.36	0.246	146	-0.386986	Stable	7857	0.552761	0.0821917808219178	1.35235	0.435467	1.72065	1	1.21546	0.2815	1.53086	1	0.888901	-0.169906	3.17147	1	20.5	2	2	By MS/MS	42200000	11873000	17459000	12869000	8.2	1
1557	YOR230W	YOR230W	WTM1	48.382	17	17	0	221.72		1										5.08	0.276	437	-0.468879	62	41042	0.580398	0.13043478260869565	0.782378	-0.354063	0.495736		1.1463	0.196985	0.525898		1.13398	0.18139	1.23909		0	0	0		0	0	0	0	0	0
1558	YOR232W	YOR232W	MGE1	26.066	12	12	0	28.926	1											8.9	0.246	228	-0.809649	0	15073	0.858214	0.3026315789473684	NaN	NaN			NaN	NaN			NaN	NaN			0	0	0		0	0	0	0	0	0
1559	YOR234C	YOR234C	RPL33B	12.168	9	2	0	36.358			1									11.76	0.73	107	-0.437383	Stable	18895	2.10261	0.0	0.967205	-0.0481066	0.300297		0.79526	-0.330502	1.12993		0.925641	-0.111475	0.559359		48.6	6	1	By MS/MS	292760000	111360000	93189000	88213000	40.2	5
1560	YOR239W	YOR239W	ABP140	71.485	7	7	0	8.6555												4.44	0.221	628	-1.07357	Stable	2891	0.251324	0.5573248407643312	1.23376	0.303062	0.518731		1.28337	0.359935	0.625675		1.53505	0.618284	0.474297		7	5	5	By MS/MS	134490000	34663000	69663000	30166000	4.1	3
1561	YOR241W	YOR241W	MET7	62.151	2	2	0.0025575	2.6439	1			1								9.44	0.146	548	-0.285766	99	16993	0.129884	0.0072992700729927005	0.91038	-0.135459			1.095	0.130931			1.2828	0.359296			1.6	1	1	By MS/MS	23531000	9039300	5945100	8547000	0	0
1562	YOR243C	YOR243C	PUS7	77.001	7	7	0	32.989		1										7.9	0.192	676	-0.61213	40	1999	0.114822	0.16124260355029585	1.27641	0.352087	1.50002	1	1.30666	0.385889	0.654082		0.958483	-0.0611757	0.14499		2.2	1	1	By matching	6044900	2306900	1720100	2017800	2.2	1
1563	YOR251C	YOR251C	TUM1	34.219	11	11	0	24.986	1											5.95	0.159	304	-0.364145	296	6424	0.266351	0.10855263157894737	NaN	NaN			NaN	NaN			NaN	NaN			0	0	0		0	0	0	0	0	0
1564	YOR252W	YOR252W	TMA16	20.839	4	4	0.00068166	3.6085		1										10.84	0.169	178	-0.970787	62	2727	0.761005	0.4044943820224719	NaN	NaN			NaN	NaN			NaN	NaN			0	0	0		0	0	0	0	0	0
1565	YOR253W	YOR253W	NAT5	19.726	3	3	0	7.8522			1									7.99	0.178	176	-0.176136	44	4292	0.37809	0.0	NaN	NaN			NaN	NaN			NaN	NaN			0	0	0		0	0	0	0	0	0
1566	YOR254C	YOR254C	SEC63	75.344	7	7	0	50.71		1		1								4.97	0.191	663	-0.364102	Stable	6817	0.434935	0.10105580693815988	1.3493	0.432213	2.12332	1	1.34603	0.428706	2.72942	1	1.04503	0.0635491	0.320174		6	3	3	By MS/MS	99407000	29028000	36246000	34133000	4.5	2
1567	YOR259C	YOR259C	RPT4	49.408	7	6	0	55.352		1	1									5.54	0.208	437	-0.6	0	7687	0.289242	0.1853546910755149	0.977105	-0.0334142	0.0710003		0.919963	-0.120352	0.448399		1.05297	0.0744641	0.188345		11	3	2	By MS/MS	58901000	22315000	13128000	23457000	13.3	4
1568	YOR260W	YOR260W	GCD1	65.699	8	8	0	16.007			1									4.63	0.178	578	-0.552595	1041	2489	0.305707	0.17301038062283736	0.82164	-0.283422	1.32841	1	0.841897	-0.248285	1.44597	1	0.96226	-0.0555014	0.343837		6.6	4	4	By MS/MS	106190000	35047000	37381000	33764000	6.6	4
1569	YOR261C;REV__YOR239W	YOR261C	RPN8	38.312	13	13	0	43.263			1									5.42	0.194	338	-0.539349	145	13101	0.446514	0.1390532544378698	1.25305	0.325439	0.421346		1.46192	0.547869	0.779702		1.16544	0.220869	1.05253		7.7	2	2	By MS/MS	36582000	8995900	10198000	17388000	4.1	1
1570	YOR265W	YOR265W	RBL2	12.379	6	6	0	27.396												4.82	0.165	106	-0.989623	30	18558	0.47041	0.05660377358490566	NaN	NaN			NaN	NaN			NaN	NaN			0	0	0		0	0	0	0	0	0
1571	YOR270C	YOR270C	VPH1	95.528	25	25	0	197.81					1							5.24	0.303	840	0.000476	44	12193	0.275706	0.017857142857142856	1.0393	0.055608	0.482493		1.0026	0.00374828	0.014471		0.999675	-0.000468415	0.00212738		14.9	11	11	By MS/MS	758850000	250930000	262090000	245830000	13.3	10
1572	YOR271C	YOR271C	FSF1	35.414	4	4	0	18.818	1											10.63	0.197	327	0.040367	31	11250	0.231388	0.04281345565749235	0.832386	-0.264675	1.14381		0.911787	-0.133232	0.997948		1.0851	0.117827	0.333857		7.3	2	2	By MS/MS	68914000	28796000	19280000	20839000	7.3	2
1573	YOR272W	YOR272W	YTM1	51.358	9	9	0	22.345		1										6.95	0.202	460	-0.471522	52	3312	0.18268	0.0782608695652174	1.61008	0.68713	2.25872	1	1.62136	0.697208	3.89923	1	0.963322	-0.0539093	0.303468		6.5	3	3	By MS/MS	92238000	23064000	36105000	33068000	9.3	4
1574	YOR276W	YOR276W	CAF20	18.223	3	3	0	23.935												5.88	0.356	161	-0.883851	Stable	8252	0.815072	0.6956521739130435	1.09077	0.125345	0.589366		1.03531	0.0500647	0.729136		0.983322	-0.0242645	0.159973		6.8	1	1	By MS/MS	60360000	23024000	19798000	17539000	6.8	1
1575	YOR283W	YOR283W		26.176	3	3	0.00071429	4.467		1	1									8.03	0.233	230	-0.569565	68	3686	0.288182	0.1	0.933722	-0.0989357	0.160264		0.949563	-0.0746644	0.232502		1.05277	0.0741899	0.134746		3.5	1	1	By matching	11211000	4012000	3718500	3480200	3.5	1
1576	YOR285W	YOR285W	RDL1	15.413	6	6	0	50.836				1								6.35	0.155	139	-0.518705	140	32591	0.817809	0.050359712230215826	NaN	NaN			NaN	NaN			NaN	NaN			0	0	0		0	0	0	0	0	0
1577	YOR286W	YOR286W	RDL2	16.697	2	2	0.00067249	3.4541	1											10.46	0.144	149	-0.471141	Stable	4974	0.333962	0.006711409395973154	NaN	NaN			NaN	NaN			NaN	NaN			0	0	0		0	0	0	0	0	0
1578	YOR294W	YOR294W	RRS1	22.963	4	4	0	17.962		1										10.27	0.207	203	-0.852217	0	3016	0.312714	0.4729064039408867	NaN	NaN			NaN	NaN			NaN	NaN			0	0	0		0	0	0	0	0	0
1579	YOR298C-A	YOR298C-A	MBF1	16.403	11	11	0	91.365		1										11.35	0.273	151	-0.891391	106	53822	0	0.8741721854304636	0.880299	-0.183935	0.853328		1.10064	0.138344	0.838841		1.16658	0.22228	1.0575		27.2	4	4	By MS/MS	172240000	64776000	41223000	66246000	28.5	4
1580	YOR303W	YOR303W	CPA1	45.361	13	13	0	32.419												7.28	0.227	411	-0.20365	25	2261	0.0454811	0.0	2.17535	1.12125	1.65354	1	2.09668	1.06811	1.53598	1	0.992073	-0.0114816	0.0155383		12.2	3	3	By MS/MS	37499000	8942000	11516000	17041000	1.9	1
1581	YOR310C	YOR310C	NOP58	56.956	31	30	0	323.31		1										9.74	0.389	511	-0.642857	38	23129	0.860329	0.25244618395303325	0.980776	-0.0280037	1.30844	1	0.997768	-0.00322314	0.0779511		1.02643	0.0376321	3.09635	1	55.4	26	25	By MS/MS	5231000000	1928800000	1638900000	1663200000	59.1	26
1582	YOR317W	YOR317W	FAA1	77.865	26	24	0	112.46				1		1						7.58	0.243	700	-0.244429	Stable	47593	0.145208	0.04285714285714286	1.05371	0.07548	0.603325		1.03826	0.0541734	0.314409		1.03752	0.0531333	0.273075		26.3	16	14	By MS/MS	869820000	315600000	274120000	280100000	22.6	13
1583	YOR323C	YOR323C	PRO2	49.74	24	24	0	323.31		1										5.33	0.249	456	-0.208991	106	19143	0.448918	0.017543859649122806	1.48966	0.574987	2.22744	1	1.40942	0.495104	1.81278	1	0.983035	-0.0246846	0.106319		43.2	13	13	By MS/MS	873900000	223650000	308320000	341940000	37.1	10
1584	YOR326W	YOR326W	MYO2	180.68	32	29	0	128.53					1				1			6.26	0.193	1574	-0.403875	168	1984	0.107793	0.12198221092757307	1.01229	0.01762	0.100645		0.953036	-0.0693977	1.28862		1.00192	0.00276944	0.0264296		13.9	18	17	By MS/MS	587700000	190660000	218160000	178880000	17.9	24
1585	YOR332W	YOR332W	VMA4	26.471	14	14	0	107.94					1							5.13	0.263	233	-0.529184	10	69990	0.925954	0.060085836909871244	1.28936	0.366651	0.595908		1.15248	0.204742	0.264453		0.870734	-0.199696	0.686589		0	0	0		0	0	0	0	0	0
1586	YOR335C	YOR335C	ALA1	107.28	62	62	0	323.31	1		1									5.27	0.378	958	-0.480062	108	27345	0.249759	0.01627670396744659	3.06044	1.61374	4.42515	1	2.76186	1.46564	4.84456	1	0.947084	-0.0784361	1.03453		40.4	33	33	By MS/MS	3954000000	654340000	1728500000	1571200000	42.7	36
1587	YOR340C	YOR340C	RPA43	36.224	5	5	0	9.3743		1										4.63	0.169	326	-0.653681	Stable	2262	0.289207	0.42024539877300615	0.840968	-0.249877	0.71336		0.920693	-0.119208	0.524471		1.04681	0.0659947	0.26603		3.7	1	1	By MS/MS	48757000	16737000	15802000	16218000	8.3	2
1588	YOR341W	YOR341W	RPA190	186.43	67	66	0	323.31		1										7.05	0.279	1664	-0.460156	27	4207	0.0613139	0.15685096153846154	1.07097	0.0989134	1.06748		1.05485	0.0770332	1.63948	1	1.0109	0.0156338	0.206279		27.9	38	37	By MS/MS	1852800000	632960000	619020000	600790000	30.6	42
1589	YOR354C	YOR354C	MSC6	79.946	2	2	0.0025445	2.6023	1											8.23	0.164	692	-0.443786	80	1251	0.0491748	0.03757225433526012	1.72942	0.790289	1.08711		1.39288	0.478071	0.545632		0.83049	-0.267966	0.737886		1.4	1	1	By MS/MS	7490800	1624400	3543800	2322600	0	0
1590	YOR360C	YOR360C	PDE2	60.999	2	2	0.000693	3.9116		1										6.6	0.165	526	-0.251711	45	228	0.145874	0.011406844106463879	1.0484	0.0681893			0.62237	-0.684156			0.94996	-0.0740613			4.4	1	1	By MS/MS	23943000	7080900	8273100	8588800	0	0
1591	YOR361C	YOR361C	PRT1	88.129	30	30	0	158.18												5.88	0.304	763	-0.494889	51	15248	0.162933	0.005242463958060288	1.02773	0.0394553	0.377074		1.03899	0.0551775	0.304245		1.03165	0.0449471	0.787188		32.4	23	23	By MS/MS	3249100000	1130900000	1017400000	1100900000	36	24
1592	YOR362C	YOR362C	PRE10	31.536	11	11	0	86.679		1	1									4.9	0.192	288	-0.463542	53	15140	0.424	0.2152777777777778	1.17067	0.227337	0.331026		1.23824	0.308296	0.450226		1.09787	0.134709	0.294965		3.8	1	1	By matching	31643000	9078900	11941000	10623000	3.8	1
1593	YOR369C	YOR369C	RPS12	15.471	10	10	0	177.36			1									4.5	0.844	143	0.021678	0	286719	0	0.0	1.23063	0.299396	2.43267	1	1.25202	0.324257	2.17117	1	1.03421	0.0485337	1.27447		26.6	4	4	By MS/MS	630080000	256920000	172700000	200460000	26.6	4
1594	YOR374W	YOR374W	ALD4	56.723	30	28	0	323.31	1											6.72	0.284	519	-0.150867	41	65605	0.195463	0.0	0.965324	-0.0509151	0.110432		1.16378	0.218814	0.67571		1.08892	0.122904	0.285961		15.2	6	5	By MS/MS	127000000	52203000	33714000	41079000	10.4	5
1595	YOR375C;YAL062W	YOR375C	GDH1	49.569	37	37	0	323.31		1	1									5.5	0.586	454	-0.263656	0	87104	0.476353	0.004405286343612335	1.27547	0.351024	2.12177	1	1.37862	0.463223	1.73495	1	1.00968	0.0138996	0.0583998		15	6	6	By MS/MS	154650000	47169000	52271000	55209000	14.5	6
1596	YPL004C	YPL004C	LSP1	38.071	15	13	0	69.65						1						4.44	0.255	341	-0.656305	389	53165	0.483517	0.34310850439882695	1.23159	0.300523	0.413228		1.55223	0.63434	0.902939		1.19721	0.259675	2.28814	1	19.1	6	4	By MS/MS	138400000	37576000	51993000	48828000	16.4	5
1597	YPL009C	YPL009C	RQC2	119.07	5	5	0	28.775												5.53	0.186	1038	-0.870617	0	1649	0.141855	0.3044315992292871	1.09693	0.133469	0.259198		1.17545	0.23321	0.263036		1.11721	0.159904	0.646719		1.9	2	2	By MS/MS	65165000	25845000	19060000	20260000	1.8	2
1598	YPL010W	YPL010W	RET3	21.687	2	2	0	5.6267							1		1			4.89	0.187	189	-0.37619	0	13764	0.420379	0.042328042328042326	0.838585	-0.253971	0.241405		1.08324	0.115347	0.172815		1.31593	0.39608	0.565117		6.9	1	1	By matching	29188000	9306400	13530000	6351100	0	0
1599	YPL012W	YPL012W	RRP12	137.51	36	36	0	134.18		1										7	0.178	1228	-0.216287	0	2581	0.128695	0.15146579804560262	1.04156	0.0587523	0.557441		1.01177	0.0168875	0.117773		0.978246	-0.0317303	0.272032		23.9	25	25	By MS/MS	1258800000	448410000	388860000	421490000	22.1	23
1600	YPL018W	YPL018W	CTF19	42.782	2	2	0.0060716	2.1882		1										8.73	0.108	369	-0.464769	Stable	563	0.0607724	0.16802168021680217	NaN	NaN			NaN	NaN			NaN	NaN			0	0	0		0	0	0	0	0	0
1601	YPL019C	YPL019C	VTC3	96.552	7	7	0	17.748				1	1							7.48	0.188	835	-0.572455	17	3280	0.0971296	0.13652694610778443	1.25498	0.327664	0.442219		4.10824	2.03852	3.24605	1	3.22283	1.68833	2.70216	1	8	5	5	By MS/MS	61487000	8722100	12161000	40604000	1.3	1
1602	YPL023C	YPL023C	MET12	73.941	2	2	0.0025349	2.5397			1									5.12	0.144	657	-0.336986	0	1335	0.0923275	0.0943683409436834	0.903992	-0.145618	0.621536		0.92705	-0.109281	0.361591		1.02781	0.0395798	0.0964605		1.4	1	1	By matching	68264000	27175000	20448000	20641000	1.4	1
1603	YPL028W	YPL028W	ERG10	41.728	24	24	0	323.31		1	1									7.38	0.366	398	0.011307	117	63697	0.572082	0.0728643216080402	1.17267	0.229791	0.870099		1.23254	0.301632	1.32184	1	0.963572	-0.0535353	0.184533		13.3	4	4	By MS/MS	83020000	32783000	25032000	25206000	13.3	4
1604	YPL032C	YPL032C	SVL3	92.143	6	6	0	30.182												9.39	0.164	825	-0.642424	24	1735	0.237322	0.5321212121212121	0.877003	-0.189347	0.540548		0.793404	-0.333872	1.44875	1	0.939027	-0.0907608	0.264632		4.4	3	3	By MS/MS	26323000	11193000	9042300	6087900	1.5	1
1605	YPL037C	YPL037C	EGD1	17.02	7	7	0	167.86		1										6.53	0.615	157	-0.557325	Stable	75800	2.82968	0.35668789808917195	0.945193	-0.0813191	0.408881		0.897305	-0.15633	0.507071		1.01531	0.0219144	0.0642341		16.6	2	2	By MS/MS	110920000	47818000	31585000	31517000	4.5	1
1606	YPL043W	YPL043W	NOP4	77.824	13	13	0	31.662		1										9.81	0.202	685	-0.957518	22	741	0.233591	0.3372262773722628	1.34208	0.424474	2.42223	1	1.26939	0.344131	1.81431	1	0.955541	-0.0656107	0.41702		8.8	6	6	By MS/MS	257820000	105930000	77788000	74103000	5.7	4
1607	YPL048W	YPL048W	CAM1	47.087	27	24	0	323.31		1										8.9	0.396	415	-0.465542	45	22420	0.696796	0.09156626506024096	2.03369	1.0241	3.89121	1	2.15754	1.10939	3.56534	1	1.03487	0.0494434	1.09695		33.3	15	13	By MS/MS	1275600000	275640000	492050000	507860000	38.3	16
1608	YPL050C	YPL050C	MNN9	45.954	7	6	0	34.485				1			1					6.85	0.216	395	-0.423797	7	3241	0.337843	0.007594936708860759	1.26095	0.334512	1.4633	1	1.17753	0.235758	1.12259		0.930078	-0.104576	0.831854		7.1	3	2	By MS/MS	44623000	15824000	15112000	13687000	7.3	3
1609	YPL059W	YPL059W	GRX5	16.931	3	3	0	27.526	1											4.66	0.134	150	-0.259333	94	12541	0.395983	0.1	NaN	NaN			NaN	NaN			NaN	NaN			0	0	0		0	0	0	0	0	0
1610	YPL061W	YPL061W	ALD6	54.414	44	44	0	323.31	1		1									5.18	0.52	500	-0.1406	115	196889	0.499406	0.05	0.933229	-0.0996965	1.50443	1	0.880526	-0.183562	1.35621	1	0.968018	-0.0468944	0.452381		71	30	30	By MS/MS	15976000000	6346200000	5096500000	4533600000	71	30
1611	YPL063W	YPL063W	TIM50	55.098	6	6	0	13.34	1											7.29	0.21	476	-0.746639	39	4095	0.350241	0.14285714285714285	1.08438	0.116867	0.252971		1.08912	0.123168	0.251178		1.02901	0.0412519	0.150265		2.5	1	1	By matching	27778000	10767000	8932200	8078600	2.5	1
1612	YPL078C	YPL078C	ATP4	26.925	4	4	0	11.627	1											9.92	0.267	244	-0.127049	0	10307	0.369473	0.040983606557377046	1.26161	0.335262			1.72855	0.789561			1.2531	0.325502			0	0	0		0	0	0	0	0	0
1613	YPL079W	YPL079W	RPL21B	18.274	10	2	0	5.6701			1									11.2	0.733	160	-0.62375	84	22953	1.31562	0.13125	0.853895	-0.22787	0.78424		0.853961	-0.227758	1.00199		1.03362	0.0477034	0.894569		47.5	8	1	By MS/MS	37101000	13984000	12809000	10307000	47.5	8
1615	YPL082C	YPL082C	MOT1	209.97	5	5	0	6.7126		1										6.54	0.14	1867	-0.222335	60	179	0.0231647	0.12640599892876273	0.982429	-0.0255749	0.0472194		1.0034	0.00489441	0.0122076		1.46296	0.54889	1.0651		0.9	2	2	By MS/MS	22675000	8776000	8069600	5829200	1.1	2
1616	YPL085W	YPL085W	SEC16	241.69	6	6	0	22.078				1			1		1			5.12	0.141	2195	-0.761185	0	1803	0.0439389	0.7453302961275626	1.30638	0.385579	0.741523		1.49998	0.584945	1.0786		1.30013	0.378656	0.849836		2.1	4	4	By MS/MS	66424000	17840000	26812000	21772000	0.5	1
1617	YPL086C	YPL086C	ELP3	63.656	4	4	0.00069979	4.086		1										9.65	0.218	557	-0.526571	32	1555	0.182317	0.026929982046678635	1.16163	0.21615	0.601217		0.989719	-0.0149089	0.0211235		1.03318	0.0470928	0.0691595		1.8	1	1	By MS/MS	24061000	9033200	7998500	7029300	1.8	1
1618	YPL091W	YPL091W	GLR1	53.44	19	19	0	120.18	1	1	1									7.88	0.218	483	-0.302899	35	17034	0.299219	0.002070393374741201	0.56823	-0.815453			0.66528	-0.587966			1.19	0.250962			2.5	1	1	By MS/MS	88306000	46210000	21312000	20784000	2.5	1
1619	YPL093W	YPL093W	NOG1	74.409	24	24	0	107.63		1										9.38	0.36	647	-0.632921	28	3426	0.517829	0.24884080370942813	1.44833	0.534392	2.85326	1	1.36608	0.450039	2.28467	1	0.97935	-0.0301034	0.416625		19	13	13	By MS/MS	762280000	238510000	276490000	247280000	27	17
1620	YPL094C	YPL094C	SEC62	31.346	3	3	0	31.646				1								10.55	0.174	274	-0.274452	157	2518	0.160974	0.08759124087591241	1.92911	0.947935	2.39449	1	1.74528	0.803457	2.45227	1	0.972753	-0.0398545	0.171169		3.6	1	1	By matching	13382000	2997500	5660900	4723600	6.6	2
1621	YPL106C	YPL106C	SSE1	77.365	59	50	0	323.31												4.97	0.521	693	-0.507071	101	99984	0.944877	0.1746031746031746	1.32284	0.403636	2.3819	1	1.28745	0.364511	1.84584	1	0.976332	-0.0345563	0.699237		72.9	45	36	By MS/MS	14287000000	4009800000	5041700000	5235400000	71.6	44
1622	YPL111W	YPL111W	CAR1	35.662	17	17	0	111.79		1	1									5.44	0.213	333	-0.033333	69	38870	0.144944	0.009009009009009009	0.942088	-0.0860662	0.751288		0.783974	-0.351122	2.07275	1	0.828412	-0.271579	2.10978	1	17.4	6	6	By MS/MS	289860000	126670000	89277000	73919000	17.4	6
1623	YPL117C	YPL117C	IDI1	33.351	13	13	0	51.034		1	1									4.71	0.275	288	-0.591319	136	23031	0.290614	0.16666666666666666	NaN	NaN			NaN	NaN			NaN	NaN			0	0	0		0	0	0	0	0	0
1626	YPL126W	YPL126W	NAN1	101.24	17	17	0	39.268		1										6.32	0.169	896	-0.328125	55	2808	0	0.036830357142857144	0.97176	-0.0413275	0.154554		0.975054	-0.0364456	0.109605		1.13269	0.179757	0.715027		10	8	8	By MS/MS	416570000	139630000	125330000	151610000	10.8	9
1627	YPL127C	YPL127C	HHO1	27.803	4	4	0	14.265		1										11.02	0.17	258	-0.752713	35	4978	0.38611	0.46511627906976744	1.15268	0.204992	1.05865		1.00717	0.0103027	0.204243		0.954656	-0.0669474	0.627321		8.9	2	2	By MS/MS	27304000	9022700	10069000	8212200	8.9	2
1628	YPL129W	YPL129W	TAF14	27.44	2	2	0	29.701		1										5.06	0.144	244	-0.418033	251	4140	0.385538	0.27459016393442626	NaN	NaN			NaN	NaN			NaN	NaN			0	0	0		0	0	0	0	0	0
1629	YPL131W	YPL131W	RPL5	33.714	17	17	0	323.31		1	1									6.82	0.83	297	-0.634007	0	120520	3.46995	0.006734006734006734	0.940122	-0.0890808	1.19267		1.00489	0.00703055	0.0623749		1.05742	0.0805433	1.24939		38.7	8	8	By MS/MS	2763900000	1072700000	858060000	833170000	35.7	7
1630	YPL137C	YPL137C	GIP3	140.89	5	5	0	7.9704				1								7.4	0.164	1276	-0.467085	0	36	0.0166014	0.4231974921630094	0.955099	-0.0662773	0.1765		1.0136	0.0194862	0.0556144		0.999457	-0.000782931	0.00175089		1.7	2	2	By MS/MS	8878800	2750900	2907400	3220600	2.8	3
1631	YPL143W	YPL143W	RPL33A	12.154	9	2	0	69.236			1									11.76	0.747	107	-0.437383	0	41618	1.13778	0.0	0.911878	-0.133088	1.83549	1	0.973768	-0.0383499	0.1618		1.0452	0.0637808	1.17277		49.5	7	2	By MS/MS	679220000	263900000	211870000	203450000	41.1	6
1632	YPL145C	YPL145C	KES1	49.491	15	15	0	80.291			1				1					5.92	0.255	434	-0.531567	0	14750	0.358052	0.04608294930875576	1.02203	0.0314345	0.14776		1.07076	0.0986406	1.17154		1.06535	0.091321	1.19552		21.7	7	7	By MS/MS	268900000	96251000	85599000	87053000	16.4	6
1633	YPL154C	YPL154C	PEP4	44.498	16	16	0	113.54				1	1							4.54	0.355	405	-0.185185	0	40500	0.8097	0.014814814814814815	0.936927	-0.0939909	0.237998		1.03247	0.0461023	0.13337		1.15854	0.212306	1.39605	1	8.4	2	2	By MS/MS	54749000	17288000	19404000	18058000	4.4	1
1634	YPL160W	YPL160W	CDC60	124.14	63	62	0	323.31			1									5.68	0.3	1090	-0.435229	81	29018	0.240644	0.04862385321100918	1.28518	0.361966	1.84092	1	1.32637	0.407486	2.34919	1	1.08935	0.123461	1.12958		23.8	22	22	By MS/MS	1503800000	471770000	527520000	504480000	26.7	24
1635	YPL178W	YPL178W	CBC2	23.774	5	5	0	7.9563		1										4.86	0.173	208	-0.703365	87	3215	0.331131	0.23076923076923078	1.22238	0.289698	0.546159		1.26908	0.343787	0.738963		1.0264	0.0375893	0.0841734		11.5	3	3	By MS/MS	37914000	10226000	12880000	14808000	11.5	3
1636	YPL183C	YPL183C	RTT10	114.46	3	3	0	5.4605					1			1				6.1	0.14	1013	-0.164659	21	798	0.00658546	0.0	NaN	NaN			NaN	NaN			0.99437	-0.00814535			0	0	0		0	0	0	0	0	0
1637	YPL190C	YPL190C	NAB3	90.438	4	4	0	41.305		1										4.22	0.205	802	-1.2187	38	3596	0.138799	0.7531172069825436	1.03748	0.0530873	0.300957		1.03559	0.0504589	0.244004		1.00258	0.00372076	0.0144942		5.1	4	4	By MS/MS	160170000	62006000	45863000	52299000	2.2	2
1638	YPL195W	YPL195W	APL5	106.92	4	4	0	18.859							1		1			4.8	0.168	932	-0.370279	331	490	0.0970046	0.23390557939914164	0.984764	-0.0221505	0.0149263		1.06451	0.0901864	0.0448393		1.04844	0.0682474	0.202998		3	2	2	By MS/MS	26596000	7794500	8408900	10393000	0	0
1641	YPL210C	YPL210C	SRP72	73.54	7	7	0	11.361		1		1								10.21	0.171	640	-0.501406	53	3056	0.254372	0.13125	NaN	NaN			NaN	NaN			NaN	NaN			0	0	0		0	0	0	0	0	0
1642	YPL211W	YPL211W	NIP7	20.38	7	7	0	16.265		1										10.06	0.187	181	-0.153039	40	3831	0.624452	0.0	1.17252	0.22961	0.245272		1.0579	0.0812046	0.088829		0.984885	-0.0219733	0.441317		11	2	2	By MS/MS	66451000	19259000	23288000	23904000	19.9	3
1643	YPL212C	YPL212C	PUS1	62.142	9	9	0	35.387		1										8.31	0.183	544	-0.779596	151	2771	0.148327	0.26286764705882354	3.04681	1.6073	0.85269		2.8734	1.52276	0.726605		0.950068	-0.0738977	0.274732		1.7	1	1	By MS/MS	9956700	1998900	4602700	3355100	0	0
1644	YPL217C	YPL217C	BMS1	135.57	12	12	0	23.669		1										6.79	0.193	1183	-0.838546	0	1052	0.0941194	0.44040574809805577	1.13647	0.184556	0.707085		1.16185	0.216426	0.946347		0.98511	-0.0216436	0.16619		5.5	6	6	By MS/MS	176910000	55586000	59929000	61394000	3.6	4
1645	YPL218W	YPL218W	SAR1	21.45	9	9	0	80.568				1			1		1			5.12	0.35	190	-0.003684	0	30935	1.31155	0.0	0.895585	-0.159097	1.70356	1	1.07398	0.102962	0.762845		1.08978	0.124032	0.893088		31.6	5	5	By MS/MS	227410000	77994000	86013000	63401000	11.1	2
1646	YPL225W	YPL225W		17.445	11	11	0	35.277												5.07	0.267	146	-0.628082	34	31149	0.887263	0.0	0.947296	-0.0781133	0.510552		0.901412	-0.149741	0.606514		1.06268	0.0877137	0.834014		17.1	2	2	By MS/MS	83491000	32506000	26806000	24179000	17.1	2
1647	YPL226W	YPL226W	NEW1	134.33	54	54	0	299.27		1										5.67	0.304	1196	-0.515217	33	11220	0.137352	0.15635451505016723	1.11406	0.155824	1.43017	1	1.17486	0.232494	2.09685	1	1.02901	0.0412549	0.656634		34.4	35	35	By MS/MS	4198600000	1306100000	1376100000	1516400000	34.3	36
1649	YPL231W	YPL231W	FAS2	206.94	129	129	0	323.31			1									5.21	0.411	1887	-0.293588	19	68273	0.115437	0.11234764175940647	0.966646	-0.0489398	1.1758		0.927557	-0.108492	1.66482	1	0.948552	-0.0762007	2.13604	1	60.7	99	99	By MS/MS	27617000000	10066000000	9236700000	8314700000	62.5	106
1650	YPL232W	YPL232W	SSO1	33.106	3	2	0.0054678	2.1996					1	1						5.06	0.193	290	-0.582414	14	6125	0.164793	0.17586206896551723	NaN	NaN			NaN	NaN			NaN	NaN			0	0	0		0	0	0	0	3.1	1
1653	YPL235W	YPL235W	RVB2	51.611	14	14	0	72.914		1										5.06	0.195	471	-0.26879	250	9493	0.307033	0.10615711252653928	0.909312	-0.137153	1.90649	1	0.900792	-0.150734	0.830326		1.04235	0.0598332	0.438022		15.7	6	6	By MS/MS	317580000	116960000	94273000	106340000	24	9
1654	YPL237W	YPL237W	SUI3	31.574	19	19	0	114.52												10.27	0.285	285	-0.678948	0	15031	0.947646	0.24210526315789474	0.914598	-0.12879	0.942279		0.90292	-0.14733	0.812762		1.0002	0.000283857	0.00244129		21.1	5	5	By MS/MS	142770000	52932000	45729000	44112000	21.1	5
1655	YPL239W	YPL239W	YAR1	22.355	10	10	0	38.599		1										4.2	0.152	200	-0.669	25	9888	0.28846	0.325	NaN	NaN			NaN	NaN			NaN	NaN			0	0	0		0	0	0	0	0	0
1656	YPL240C	YPL240C	HSP82	81.405	60	12	0	323.31												4.66	0.518	709	-0.575317	0	6475	1.65084	0.14527503526093088	0.9047	-0.144489	1.71726	1	1.11588	0.15818	1.56472	1	1.26638	0.340706	2.56277	1	57.8	45	9	By MS/MS	1979600000	724210000	520590000	734790000	56.1	44
1657	YPL243W	YPL243W	SRP68	69.005	9	9	0	45.242		1		1								9.44	0.176	599	-0.509015	37	2530	0.293949	0.06010016694490818	0.875169	-0.192366	0.449103		0.660401	-0.598586	1.1819		1.08596	0.118966	0.753629		2.8	2	2	By MS/MS	111210000	34533000	36064000	40612000	2.8	2
1658	YPL249C	YPL249C	GYP5	101.8	3	3	0.0024969	2.4111			1			1	1		1			4.55	0.133	894	-0.759508	Stable	475	0.0623146	0.5190156599552572	0.929944	-0.104785	0.0880915		0.882765	-0.179899	0.551032		1.0099	0.0142157	0.0205765		2.5	2	2	By MS/MS	6342300	3004200	1834000	1504100	1.9	2
1659	YPL249C-A	YPL249C-A	RPL36B	11.135	8	2	0	72.954			1									12.15	0.8	100	-0.562	0	20890	0	0.23	0.878712	-0.186538	1.3626	1	0.878619	-0.186691	0.884181		1.00024	0.000343376	0.00178908		43	6	2	By MS/MS	87221000	36509000	23642000	27070000	43	5
1662	YPL260W	YPL260W	CUB1	62.779	4	4	0	10.19		1										4.85	0.189	551	-0.706534	57	7671	0.190466	0.2323049001814882	NaN	NaN			NaN	NaN			NaN	NaN			0	0	0		0	0	0	0	0	0
1663	YPL262W	YPL262W	FUM1	53.151	16	16	0	114.1	1		1									8.26	0.253	488	-0.206352	0	18946	0.341478	0.06762295081967214	NaN	NaN			NaN	NaN			NaN	NaN			0	0	0		0	0	0	0	0	0
1664	YPL263C	YPL263C	KEL3	75.432	7	7	0	15.999												4.86	0.197	651	-1.08141	29	1397	0.13705	0.34408602150537637	4.7799	2.25698			6.01144	2.58771			1.2578	0.330903			0	0	0		0	0	0	0	0	0
1665	YPL265W	YPL265W	DIP5	68.097	3	3	0	5.7501					1	1						9.55	0.227	608	0.290461	7	99	0.00808244	0.10855263157894737	0.952404	-0.0703545	0.284351		0.836002	-0.258422	1.70187	1	0.879464	-0.185303	1.26903		1.5	1	1	By MS/MS	51533000	20303000	17075000	14155000	1.5	1
1666	YPL266W	YPL266W	DIM1	35.95	5	5	0	7.1912		1										10.35	0.177	318	-0.297484	0	1571	0.198645	0.050314465408805034	0.654034	-0.612563	0.206415		0.380796	-1.39291	1.32695	1	0.904488	-0.144827	0.252363		0	0	0		0	0	0	0	0	0
1667	YPL273W;YMR321C	YPL273W	SAM4	36.668	11	11	0	48.72		1										4.98	0.214	325	-0.312	129	5457	0.395354	0.0	NaN	NaN			NaN	NaN			NaN	NaN			0	0	0		0	0	0	0	0	0
1668	YPL274W	YPL274W	SAM3	64.353	2	2	0.0019646	3.0073				1	1	1						7.73	0.164	587	0.408177	16	754	0.0888113	0.05110732538330494	NaN	NaN			NaN	NaN			NaN	NaN			0	0	0		0	0	0	0	0	0
1669	YPR004C	YPR004C	AIM45	36.802	4	4	0	21.13	1											8.66	0.146	344	0.060465	Stable	7714	0.122254	0.0	NaN	NaN			NaN	NaN			NaN	NaN			0	0	0		0	0	0	0	0	0
1670	YPR010C	YPR010C	RPA135	135.74	37	37	0	183.1		1										7.61	0.223	1203	-0.390607	0	4330	0.129013	0.0457190357439734	1.16228	0.216956	2.10087	1	1.10982	0.150323	1.43908	1	1.01574	0.0225294	0.140216		15.7	16	16	By MS/MS	873460000	309520000	287360000	276580000	18.5	18
1671	YPR016C	YPR016C	TIF6	26.457	4	4	0	29.409		1	1									4.37	0.294	245	-0.007347	69	17796	0.341024	0.0653061224489796	NaN	NaN			NaN	NaN			NaN	NaN			0	0	0		0	0	0	0	0	0
1673	YPR028W	YPR028W	YOP1	20.269	4	4	0	14.699				1			1					9.87	0.301	180	0.291111	0	14893	0.822715	0.0	NaN	NaN			NaN	NaN			NaN	NaN			4.4	1	1	By MS/MS	0	0	0	0	0	0
1674	YPR029C	YPR029C	APL4	93.623	3	3	0	6.6879							1		1			5.17	0.149	832	-0.139423	27	634	0.0811823	0.02283653846153846	0.887298	-0.172509	0.808844		0.958744	-0.060783	0.0877338		0.984543	-0.0224733	0.069279		1.4	1	1	By MS/MS	7416700	2968000	2561000	1887700	2.9	2
1675	YPR033C	YPR033C	HTS1	59.952	34	34	0	291.99	1											7.76	0.295	546	-0.27619	45	17233	0.434138	0.04945054945054945	1.36369	0.447512	1.05902		1.23799	0.308004	1.31388	1	0.934718	-0.0973975	0.281572		15.8	6	6	By MS/MS	163140000	48461000	62544000	52133000	6.4	2
1676	YPR035W	YPR035W	GLN1	41.766	18	18	0	170.65		1										6.29	0	370	0	73	39220	1.44506	0.043243243243243246	1.57496	0.655316	3.11271	1	1.41652	0.502346	2.24974	1	0.90999	-0.136077	1.01985		15.4	6	6	By MS/MS	305500000	79836000	128800000	96863000	13	4
1677	YPR036W	YPR036W	VMA13	54.415	15	15	0	140.72					1							6.31	0.193	478	-0.12636	223	26610	0.737113	0.0	0.883505	-0.178689	1.19142		0.978862	-0.0308221	0.161072		1.07029	0.0979981	1.19064		22.4	9	9	By MS/MS	494000000	179080000	157400000	157510000	20.1	8
1678	YPR041W	YPR041W	TIF5	45.261	18	18	0	122.29			1									4.78	0.315	405	-0.535062	186	26746	0.631771	0.1506172839506173	1.50514	0.5899	2.6034	1	1.4586	0.544586	1.7322	1	0.962563	-0.0550464	0.268558		24.9	9	9	By MS/MS	496690000	128560000	186120000	182020000	32.6	10
1679	YPR052C	YPR052C	NHP6A	10.802	8	8	0	22.155		1										10.58	0.351	93	-1.3043	0	13386	0.422566	0.7204301075268817	NaN	NaN			NaN	NaN			NaN	NaN			0	0	0		0	0	0	0	0	0
1680	YPR060C	YPR060C	ARO7	29.747	4	4	0	6.7869		1										6.21	0.217	256	-0.43086	3	6776	0.242001	0.00390625	NaN	NaN			NaN	NaN			NaN	NaN			0	0	0		0	0	0	0	0	0
1681	YPR062W	YPR062W	FCY1	17.507	7	7	0	50.812		1										5.79	0.184	158	-0.446835	Stable	12891	0.860683	0.0	NaN	NaN			NaN	NaN			NaN	NaN			6.3	1	1	By MS/MS	0	0	0	0	0	0
1682	YPR069C	YPR069C	SPE3	33.324	20	20	0	283.57		1										5.33	0.36	293	-0.289079	0	37528	0.180314	0.0	NaN	NaN			NaN	NaN			NaN	NaN			0	0	0		0	0	0	0	0	0
1684	YPR073C	YPR073C	LTP1	18.675	3	3	0	6.1929		1										7.47	0.217	161	-0.652174	44	3639	0.4062	0.0	NaN	NaN			NaN	NaN			NaN	NaN			0	0	0		0	0	0	0	0	0
1685	YPR074C;YBR117C	YPR074C	TKL1	73.805	46	46	0	323.31												7.01	0.489	680	-0.2125	0	92325	0.609575	0.03676470588235294	1.45732	0.543315	1.48231	1	1.31802	0.398369	1.11194		0.845622	-0.241916	2.79805	1	16.5	10	10	By MS/MS	477990000	167340000	165220000	145430000	15.3	9
1687	YPR088C	YPR088C	SRP54	59.624	5	5	0	37.43				1								9.04	0.178	541	-0.343253	0	2730	0.151312	0.27171903881700554	1.03881	0.0549279	0.968674		1.01035	0.0148488	0.186424		1.04885	0.068808	0.331234		8.5	4	4	By MS/MS	91990000	31039000	30021000	30931000	8.5	4
1689	YPR103W	YPR103W	PRE2	31.636	8	8	0	15.94		1	1	1								6.17	0.21	287	-0.23101	Stable	8555	0.371462	0.020905923344947737	NaN	NaN			NaN	NaN			NaN	NaN			0	0	0		0	0	0	0	0	0
1690	YPR108W	YPR108W	RPN7	48.958	11	11	0	32.056		1										5	0.186	429	-0.398135	Stable	11687	0.33042	0.02097902097902098	0.95191	-0.0711034	0.439148		1.06669	0.0931352	0.532862		1.10619	0.145598	1.81736	1	13.5	5	5	By MS/MS	126920000	45828000	34921000	46172000	11.2	4
1691	YPR110C	YPR110C	RPC40	37.686	16	16	0	114.6		1										5.25	0.232	335	-0.367463	0	10046	0.384987	0.03880597014925373	1.03683	0.0521861	0.202625		0.939137	-0.0905932	0.306073		0.95769	-0.0623698	0.207599		18.8	5	5	By MS/MS	256240000	90341000	69138000	96760000	15.2	5
1692	YPR112C	YPR112C	MRD1	101.12	11	11	0	22.204		1										6.52	0.19	887	-0.837317	16	774	0.0811713	0.37316798196166856	1.05737	0.0804863	0.228715		1.00964	0.0138424	0.0506728		0.978486	-0.0313768	0.159831		5.5	4	4	By MS/MS	108410000	40526000	31507000	36377000	6.2	5
1693	YPR114W	YPR114W		36.75	2	2	0.00069348	3.9245				1								10.01	0.185	315	0.327619	27	563	0.162902	0.022222222222222223	NaN	NaN			NaN	NaN			NaN	NaN			0	0	0		0	0	0	0	0	0
1694	YPR118W	YPR118W	MRI1	45.02	11	11	0	56.133		1										4.73	0.155	411	-0.041362	Stable	3977	0.134297	0.014598540145985401	1.15842	0.212162	1.6361	1	1.23975	0.310053	2.64047	1	1.04758	0.067055	0.390696		5.1	2	2	By MS/MS	82088000	25985000	28210000	27893000	2.2	1
1695	YPR129W	YPR129W	SCD6	39.189	5	5	0	25.115												7.55	0.203	349	-1.22579	30	3694	0.207016	0.8194842406876791	1.04472	0.0631114	0.0757112		1.14927	0.200717	1.83474	1	1.00451	0.00648721	0.0116256		3.7	1	1	By MS/MS	15902000	5616200	5556300	4729300	3.7	1
1696	YPR133C	YPR133C	SPN1	46.082	7	7	0	14.886		1										7.81	0.174	410	-0.969756	86	3288	0.22847	0.5804878048780487	1.31114	0.390818	1.28268		1.44308	0.529151	1.76271	1	1.02617	0.0372749	0.0820021		8.8	3	3	By MS/MS	40113000	12234000	13352000	14527000	9	3
1699	YPR137W	YPR137W	RRP9	65.053	3	3	0	6.9098		1										5.52	0.149	573	-0.679756	79	748	0.0134429	0.1849912739965096	1.13147	0.178193	1.19707		1.02224	0.0317405	0.320323		0.902634	-0.147787	0.505329		1.9	1	1	By MS/MS	16762000	5939400	5401000	5421400	1.9	1
1701	YPR145W	YPR145W	ASN1	64.47	36	28	0	323.31			1									6.04	0.368	572	-0.367832	0	36965	0.584068	0.012237762237762238	1.76739	0.821617	2.79411	1	1.59068	0.669642	2.86421	1	0.925006	-0.112465	0.53217		11.9	7	5	By MS/MS	182500000	46398000	73620000	62482000	13.3	8
1702	YPR149W	YPR149W	NCE102	18.967	7	7	0	22.503				1		1						10.08	0.361	173	0.578613	0	3247	1.19255	0.0	0.903917	-0.145737	0.581508		1.14478	0.195068	0.525438		1.34292	0.425375	3.34011	1	15.6	3	3	By MS/MS	40262000	13492000	11913000	14856000	15.6	3
1703	YPR154W	YPR154W	PIN3	23.539	3	3	0	7.1147		1										7.55	0.177	215	-0.801395	384	4236	0.273735	0.5255813953488372	NaN	NaN			NaN	NaN			NaN	NaN			0	0	0		0	0	0	0	0	0
1705	YPR159W	YPR159W	KRE6	80.122	6	6	0	12.068				1		1	1		1			4.34	0.189	720	-0.550417	324	2880	0.190055	0.3111111111111111	1.24997	0.321892			1.25701	0.329994			0.94846	-0.0763412			0	0	0		0	0	0	0	0	0
1706	YPR160W	YPR160W	GPH1	103.27	8	8	0	21.753												5.39	0.249	902	-0.392683	0	6278	0.201832	0.04212860310421286	NaN	NaN			NaN	NaN			NaN	NaN			0	0	0		0	0	0	0	0	0
1707	YPR163C	YPR163C	TIF3	48.521	27	27	0	179.14			1									5	0.351	436	-1.09908	67	23372	0.55638	0.7385321100917431	2.18874	1.1301	3.43919	1	1.94448	0.959385	2.58171	1	0.933425	-0.0993933	0.783983		38.8	13	13	By MS/MS	1404000000	296810000	610610000	496580000	35.6	12
1708	YPR165W	YPR165W	RHO1	23.152	8	8	0	24.597				1	1	1	1	1			1	6.07	0.267	209	-0.289474	0	32357	0.672661	0.14354066985645933	0.849227	-0.235778	0.876324		0.905979	-0.142451	1.03484		1.00997	0.0143083	0.0842798		13.4	3	3	By MS/MS	156370000	64524000	46716000	45128000	18.2	4
1709	YPR172W	YPR172W		22.507	2	2	0.00070126	4.1232		1										6.52	0.166	200	-0.406	142	4566	0.159509	0.18	NaN	NaN			NaN	NaN			NaN	NaN			0	0	0		0	0	0	0	0	0
1710	YPR173C	YPR173C	VPS4	48.172	3	3	0	37.953		1		1	1			1				4.96	0.158	437	-0.536842	57	2843	0.0855069	0.2494279176201373	1.23024	0.298936	0.754218		1.17594	0.233818	0.680926		1.00409	0.00588938	0.0225641		5	2	2	By MS/MS	20937000	6697900	7065600	7173300	6.6	3
1711	YPR180W	YPR180W	AOS1	39.273	2	2	0	13.718		1	1									4.85	0.147	347	-0.161671	85	1836	0	0.0345821325648415	1.13589	0.183819	0.800615		1.24869	0.320414	0.341325		1.10468	0.143635	0.182418		0	0	0		0	0	0	0	0	0
1712	YPR181C	YPR181C	SEC23	85.384	23	23	0	274.17				1			1		1			5.44	0.229	768	-0.211458	0	14738	0.196406	0.044270833333333336	1.00772	0.0110965	0.0737543		1.01342	0.0192307	0.133869		0.986196	-0.0200539	0.192199		16.4	11	11	By MS/MS	688080000	236550000	226010000	225520000	23.4	13
1713	YPR183W	YPR183W	DPM1	30.362	13	13	0	89.413				1								7.97	0.217	267	-0.029588	3	51595	0.49998	0.0	1.0262	0.0373122	0.205236		0.983569	-0.0239014	0.216202		0.936869	-0.0940809	0.561543		25.5	6	6	By MS/MS	182900000	75476000	63414000	44009000	13.1	3
1714	YPR187W	YPR187W	RPO26	17.91	3	3	0	54.294		1										4.36	0.244	155	-0.875484	Stable	11458	0.528661	0.5419354838709678	NaN	NaN			NaN	NaN			NaN	NaN			0	0	0		0	0	0	0	0	0
1716	YPR189W	YPR189W	SKI3	163.72	11	11	0	20.821		1										5.11	0.148	1432	-0.294204	32	1032	0.143397	0.04329608938547486	1.065	0.0908554	1.25335		1.07291	0.101528	0.620077		1.01025	0.0147077	0.132022		4.3	6	6	By MS/MS	73801000	27489000	24410000	21902000	4.3	7
1717	YPR190C	YPR190C	RPC82	74.016	4	4	0	11.937		1										6.64	0.149	654	-0.356575	27	747	0.0909494	0.14678899082568808	0.816119	-0.293148	0.4005		0.593908	-0.751689	1.13456		0.766772	-0.383131	0.505088		2.8	2	2	By MS/MS	42560000	15538000	14627000	12395000	1.2	1
1718	YPR191W	YPR191W	QCR2	40.478	23	23	0	79.628	1											8.34	0.227	368	-0.14837	352	48948	0.274192	0.0	2.06339	1.04502			3.39478	1.76332			1.62649	0.701764			3.5	1	1	By MS/MS	0	0	0	0	3.5	1
[truncated: 82 more columns]

## Sheet: b) GO wt +HS vs wt -HS
wt +HS vs. wt -HS
GO term	GO #	Category	Number of proteins	Proteins	p-value	-Log10 p-value
cytoplasmic stress granule	GO:0010494	cc	16	YCL011C,YDR023W,YDR432W,YFL045C,YGL105W,YGL245W,YGR234W,YGR264C,YKL056C,YKL081W,YLR180W,YLR244C,YOL123W,YOR303W,YPL048W,YPR163C	0.00248329	2.60497
ribonucleoprotein granule	GO:0035770	cc	16	YCL011C,YDR023W,YDR432W,YFL045C,YGL105W,YGL245W,YGR234W,YGR264C,YKL056C,YKL081W,YLR180W,YLR244C,YOL123W,YOR303W,YPL048W,YPR163C	0.0320449	1.49424
cytoplasmic ribonucleoprotein granule	GO:0036464	cc	16	YCL011C,YDR023W,YDR432W,YFL045C,YGL105W,YGL245W,YGR234W,YGR264C,YKL056C,YKL081W,YLR180W,YLR244C,YOL123W,YOR303W,YPL048W,YPR163C	0.0320449	1.49424
