# Supplementary material for: Quantitative proteomics identifies the universally conserved ATPase Ola1p as a positive regulator of heat shock response in Saccharomyces cerevisiae
Source: J Biol Chem. 2021 Sep 24;297(5):101050. doi: 10.1016/j.jbc.2021.101050 (PMC8531669; doi:10.1016/j.jbc.2021.101050)
Supplement: Table S4 [file mmc4.xlsx]

## Sheet: a) Aggregates
										Subcellular Localization											Protein Properties								wt+HS/wt-HS Rep 1-3				Δola1+HS/wt-HS Rep1-3				Δola1+HS/wt+HS Rep1-3				Rep1								Rep2
Protein Group ID	Protein IDs	Majority protein IDs	Gene standard name	Mol. weight [kDa]	Peptides	Unique peptides	Sequence coverage [%]	Q-value	Score	Mitochondria (Morgenstern et al., 2017)	Nucleus [GO:0005634]	Cytosol [GO:0005829]	Endoplasmic reticulum [GO:0005783]	Vacuole [GO:0005773]	Plasma membrane [GO:0005886]	Golgi apparatus [GO:0005794]	Endosome [GO:0005768]	Vesicle [GO:0031982]	Cell wall [GO:0005618]	Peroxisome [GO:0005777]	pI [SGD]	Codon adaption index [SGD]	Protein length [SGD]	GRAVY [SGD]	Half-lives (min) (Belle et al. 2006)	Molecules/cell (Morgenstern et al., 2017)	Translation rate (proteins/sec) (Arava et al. 2013)	Intrinsic disorder (IUPRED)	Fold change wt+HS/wt-HS	Mean log2 ratio wt+HS/wt-HS	-Log10 p-value wt+HS/wt-HS	T-test p-value < 0.05	Fold change Δola1+HS/wt-HS	Mean log2 ratio Δola1+HS/wt-HS	-Log10 p-value Δola1+HS/wt-HS	T-test p-value < 0.05	Fold change Δola1+HS/wt+HS	Mean log2 ratio Δola1+HS/wt+HS	-Log10 p-value Δola1+HS/wt+HS	T-test p-value < 0.05	Sequence coverage Rep1 [%]	Peptides Rep1	Unique peptides Rep1	Identification type Rep1	Intensity Rep1	Intensity L Rep1	Intensity M Rep1	Intensity H Rep1	Sequence coverage Rep2 [%]
35	Q0045;Q0070	Q0045;Q0070	COX1;AI5_ALPHA	58.797	2	2	10.1	0	7.9522	1											7.12	0.144	534	0.74176	0	1200	0.00677953	0.0	0.841056	-0.249726	0.300551	1	0.717634	-0.478679	0.91774	1	0.986654	-0.0193833	0.0225912	1	0	0	0		0	0	0	0	6.9
36	Q0050	Q0050	AI1	96.078	2	2	2.3	0.0014933	3.0961	1											10.7	0.123	834	-0.333813	0	105	0.0376467	0.06954436450839328	24.964	4.64178	NaN		2.87926	1.5257	NaN		0.122418	-3.03011	NaN		0	0	0		0	0	0	0	1.4
37	Q0250	Q0250	COX2	28.567	3	3	18.7	0	11.487	1											4.28	0.194	251	0.353386	0	4551	0	0.0	0.560113	-0.83621	0.81556	1	0.524511	-0.930954	0.711877	1	0.928471	-0.107072	0.0909732	1	12	2	2	By MS/MS	193050000	80036000	48052000	64963000	12
38	R0020C	R0020C	REP1	43.231	6	6	21.2	0	18.396		1										6.39	0.1	373	-0.462198	0	1936	0	0.07506702412868632	1.19465	0.256589	1.56021	1	1.03775	0.0534572	0.403359	1	1.01438	0.0205963	0.0193458	1	10.2	3	3	By MS/MS	406480000	129220000	129190000	148070000	8.3
39	R0040C	R0040C	REP2	33.196	5	5	18.6	0	40.316		1										9.74	0.106	296	-0.515203	0	2216	0	0.3344594594594595	1.43134	0.517362	0.559106	1	1.12474	0.169596	0.284085	1	0.766463	-0.383712	0.935202	1	13.5	3	3	By MS/MS	121270000	38901000	47434000	34938000	13.5
71	YAL003W	YAL003W	EFB1	22.627	9	9	57.3	0	280.75												4.13	0.763	206	-0.416505	0	133779	0	0.19902912621359223	1.29789	0.376167	0.321348	1	1.33778	0.419841	0.311111	1	0.964544	-0.0520807	0.12072	1	21.8	3	3	By MS/MS	2478000000	1039800000	739420000	698860000	33.5
72	YAL005C;YBL075C	YAL005C	SSA1	69.656	41	8	60.6	0	71.987		1	1		1	1				1		4.82	0.712	642	-0.438474	77	65011	1.33572	0.22741433021806853	0.953038	-0.0693944	0.0371982	1	0.903563	-0.146303	0.231383	1	0.974516	-0.0372424	0.0470076	1	40.8	27	3	By MS/MS	751300000	264320000	282410000	204570000	37.7
73	YAL007C	YAL007C	ERP2	24.063	6	4	25.1	0	132.78				1					1			4.83	0.235	215	0.147907	49	10792	0.363005	0.0	0.443855	-1.17184	1.42452	1	0.402642	-1.31243	2.3149	1	0.854875	-0.226214	0.496151	1	25.1	6	4	By MS/MS	679740000	363640000	151120000	164980000	25.1
74	YAL009W	YAL009W	SPO7	30.113	2	2	9.3	0	5.4187		1		1								10.84	0.111	259	-0.32085	0	0	0.127976	0.15444015444015444	1.42798	0.513977	0.559521	1	2.69169	1.42851	0.160623	1	1.94855	0.962399	0.115977	1	5	1	1	By MS/MS	315270000	20420000	27514000	267340000	4.2
75	YAL012W	YAL012W	CYS3	42.542	9	9	31.2	0	63.81		1										6.52	0.42	394	-0.144416	0	66855	0.839991	0.05583756345177665	1.5192	0.603315	0.561425	1	1.80043	0.848342	1.88603	1	1.04355	0.0614944	0.0676885	1	14	3	3	By MS/MS	152540000	44167000	46237000	62135000	21.8
76	YAL016W	YAL016W	TPD3	70.907	2	2	3.6	0.00052966	4.072		1										4.38	0.177	635	0.085512	180	5074	0.133364	0.05196850393700787	0.601318	-0.7338	0.573383	1	0.613412	-0.705071	2.44126	1	1.08301	0.115044	0.0936618	1	1.7	1	1	By MS/MS	28807000	13628000	8037200	7142000	1.9
78	YAL021C	YAL021C	CCR4	94.669	4	4	6.7	0	8.7619		1										6.84	0.137	837	-0.559976	224	1355	0.12574	0.3130227001194743	1.36129	0.444971	2.0411	1	1.3303	0.411748	0.661716	1	1.06374	0.0891461	0.1815	1	3.2	2	2	By MS/MS	57655000	16359000	20982000	20314000	3.5
79	YAL023C	YAL023C	PMT2	86.869	21	18	35.3	0	323.31				1								7.68	0.24	759	-0.052437	61	3593	0.259709	0.10540184453227931	0.410581	-1.28426	1.86044	1	0.339812	-1.55719	2.23868	1	0.851386	-0.232115	0.587929	1	33.1	18	15	By MS/MS	7932300000	4749400000	1667800000	1515200000	25.6
80	YAL024C	YAL024C	LTE1	163.15	3	3	2	0.0078558	2.119												6.43	0.123	1435	-0.603136	144	0	0.00926742	0.40487804878048783	1.0822	0.113966	1.77942	1	0.74905	-0.416867	0.157682	1	0.808244	-0.307137	0.107513	1	0.6	1	1	By MS/MS	36073000	7261300	6933000	21878000	1.6
81	YAL025C	YAL025C	MAK16	35.695	3	3	13.7	0	13.648		1										4.9	0	306	0	0	1358	0.0886236	0.42483660130718953	1.22206	0.28931	0.395033	1	1.01895	0.0270887	0.0440547	1	0.961487	-0.0566613	0.128956	1	8.2	2	2	By MS/MS	82290000	33383000	27532000	21375000	13.7
82	YAL026C	YAL026C	DRS2	153.76	17	17	17.2	0	165.85				1		1	1					5.14	0	1355	0	20	508	0.0271056	0.11660516605166052	0.600892	-0.734823	2.54668	1	0.657301	-0.605374	2.41879	1	1.1048	0.14379	0.932553	1	13.4	13	13	By MS/MS	809890000	365610000	213620000	230650000	7.7
84	YAL029C	YAL029C	MYO4	169.34	27	22	22.7	0	146.62	1											7.63	0.15	1471	-0.328076	0	336	0.0613456	0.04282800815771584	0.891226	-0.166137	0.258286	1	0.844903	-0.243142	0.343564	1	0.979547	-0.0298138	0.107233	1	18.2	21	16	By MS/MS	826680000	328300000	250700000	247680000	12.4
85	YAL035W	YAL035W	FUN12	112.27	34	34	41.2	0	323.31			1									5.55	0.355	1002	-0.740918	321	12256	0.178508	0.4181636726546906	1.71388	0.777267	1.30793	1	1.84872	0.886524	1.74365	1	1.16007	0.214214	1.11445	1	26.7	23	23	By MS/MS	6000700000	1512600000	1893200000	2595000000	33.6
86	YAL036C	YAL036C	RBG1	40.701	16	16	56.1	0	161.29												8.49	0.239	369	-0.131707	57	5319	0.404742	0.0	1.62727	0.702457	2.07134	1	1.70903	0.773179	1.95377	1	1.05893	0.0826034	0.775755	1	31.2	7	7	By MS/MS	1081200000	319270000	349890000	412060000	42.3
87	YAL038W	YAL038W	CDC19	54.544	56	54	86.8	0	323.31						1						7.66	0.893	500	-0.148	0	961034	7.16594	0.054	1.25644	0.329339	0.435954	1	1.22522	0.293036	0.309525	1	0.999911	-0.000129047	0.000260423	1	81.8	51	49	By MS/MS	115320000000	49524000000	26956000000	38836000000	81.6
88	YAL041W	YAL041W	CDC24	96.938	8	8	11	0	18.751		1										8.69	0.128	854	-0.477635	73	289	0.0616723	0.22014051522248243	0.917115	-0.124825	0.0758432	1	0.856582	-0.223337	0.108759	1	0.979931	-0.0292477	0.0530807	1	2.5	2	2	By MS/MS	26552000	12165000	7923900	6462600	7
89	YAL042W	YAL042W	ERV46	46.235	13	13	42.4	0	234.36				1			1		1			6.81	0.118	415	-0.399759	0	2429	0.502601	0.06746987951807229	0.445698	-1.16586	2.00903	1	0.415532	-1.26697	3.20573	1	0.929557	-0.105385	0.952537	1	40	11	11	By MS/MS	2570500000	1432900000	560250000	577350000	29.4
92	YAL053W	YAL053W	FLC2	87.468	2	2	3.1	0	8.5577				1								8.05	0	783	0	29	746	0.203405	0.1545338441890166	0.687995	-0.539531	NaN		0.773515	-0.370499	NaN		1.1291	0.175173	NaN		0	0	0		0	0	0	0	0
95	YAL060W	YAL060W	BDH1	41.582	3	3	11	0	7.6321												6.55	0	382	0	68	13043	0.124249	0.013089005235602094	3.26819	1.70849	1.35561	1	2.96847	1.56972	1.7418	1	1.1794	0.23805	0.825519	1	11	3	3	By MS/MS	201690000	26734000	87840000	87119000	5.5
96	YAR002C-A	YAR002C-A	ERP1	24.723	8	8	41.1	0	97.278				1					1			7.42	0.325	219	-0.130594	33	19740	0.553106	0.0	0.460304	-1.11934	1.64208	1	0.43202	-1.21083	2.03145	1	0.941716	-0.0866362	0.382176	1	41.1	8	8	By MS/MS	4890000000	2925500000	892090000	1072400000	41.1
98	YAR007C	YAR007C	RFA1	70.347	6	6	12.9	0	11.691		1	1									6.13	0.206	621	-0.558937	35	5249	0.222422	0.10144927536231885	1.08178	0.113406	0.31853	1	0.671358	-0.574846	0.72877	1	0.690843	-0.53357	0.72289	1	2.9	2	2	By MS/MS	29761000	14093000	9065700	6602600	6.6
100	YAR042W	YAR042W	SWH1	135.1	2	2	2.8	0	4.4923		1		1	1		1	1				5.34	0.176	1188	-0.759848	0	890	0.0844541	0.2887205387205387	1.11546	0.157635	0.640575	1	1.00893	0.01282	0.048789	1	0.931034	-0.103094	0.565743	1	1.4	1	1	By MS/MS	58561000	26260000	14752000	17549000	1.4
101	YHR215W;YAR071W	YHR215W;YAR071W	PHO11;PHO12	52.699	2	2	7.9	0	66.778					1					1		4.85	0.327	467	-0.386724	6	0	0.254621	0.0	0.601297	-0.733851	0.180055	1	0.559816	-0.836975	1.30173	1	0.900802	-0.150718	0.0409435	1	7.9	2	2	By MS/MS	69216000	40628000	8164400	20423000	0
102	YDR224C;YBL002W	YDR224C;YBL002W	HTB2;HTB1	14.252	4	4	35.9	0	142.66		1										10.92	0.658	131	-0.7	Stable	916	4.34362	0.37404580152671757	1.34207	0.424457	1.28123	1	1.2671	0.341528	1.80056	1	0.942259	-0.0858044	0.579477	1	29	3	3	By MS/MS	5083100000	1677600000	1618300000	1787200000	35.9
103	YDR225W;YBL003C	YDR225W;YBL003C	HTA2;HTA1	13.989	4	3	34.8	0	76.259		1										11.43	0.654	132	-0.315909	0	124831	2.71783	0.20454545454545456	1.25544	0.328193	0.808873	1	1.24598	0.31728	0.952975	1	0.989121	-0.0157811	0.0471279	1	34.8	4	3	By MS/MS	6018000000	2312400000	1754800000	1950900000	34.8
104	YBL004W	YBL004W	UTP20	287.56	43	43	22	0	211.44		1										7.03	0.146	2493	-0.168993	0	440	0.0380562	0.018451664661050943	0.722772	-0.468388	1.01393	1	0.749839	-0.415347	0.54719	1	1.17353	0.230859	0.448187	1	16.7	32	32	By MS/MS	1705900000	647160000	628130000	430570000	10
106	YBL007C	YBL007C	SLA1	135.85	2	2	1.7	0	4.4479		1			1	1		1				5.69	0.189	1244	-0.654421	41	2575	0.0766518	0.637459807073955	NaN	NaN	NaN		NaN	NaN	NaN		NaN	NaN	NaN		0	0	0		0	0	0	0	0
107	YBL011W	YBL011W	SCT1	85.693	10	10	15	0	27.509				1								7.27	0.166	759	-0.295389	205	282	0	0.1844532279314888	0.432373	-1.20965	3.40842	1	0.371059	-1.43028	1.91694	1	0.950434	-0.0733416	0.577878	1	8.3	6	6	By MS/MS	500780000	125720000	163560000	211500000	8.3
109	YBL016W	YBL016W	FUS3	40.772	5	5	11.9	0	10.619		1										7.11	0.11	353	-0.287818	43	1062	0.13106	0.0679886685552408	1.32424	0.405166	1.23068	1	1.18961	0.250486	0.70049	1	0.902408	-0.148148	0.686868	1	11.9	5	5	By MS/MS	357710000	112520000	84119000	161070000	11.9
110	YBL017C	YBL017C	PEP1	177.78	32	29	26.7	0	236.93					1		1	1				4.59	0.163	1579	-0.477707	30	1453	0.0216548	0.059531348955034834	0.59298	-0.753944	1.56393	1	0.539877	-0.889297	1.61969	1	0.956425	-0.0642762	0.130531	1	17.8	22	20	By MS/MS	1753000000	774400000	482100000	496490000	16.5
111	YBL020W	YBL020W	RFT1	66.21	5	5	12.9	0	42.974				1								9.94	0.139	574	0.406446	0	89	0.0569616	0.005226480836236934	0.562406	-0.830315	0.967556	1	0.555858	-0.847211	1.46587	1	1.22382	0.291388	0.39213	1	4	1	1	By MS/MS	53679000	23099000	17648000	12932000	11.1
112	YBL022C	YBL022C	PIM1	127.11	4	4	4.6	0	6.3718	1											5.36	0.186	1133	-0.582701	0	2784	0.0738401	0.28596646072374227	0.923743	-0.114437	0.317437	1	0.998499	-0.00216679	0.00221677	1	1.08044	0.111613	0.171611	1	0	0	0		0	0	0	0	1.9
113	YBL023C	YBL023C	MCM2	98.778	10	9	12.1	0	35.099		1										4.87	0.175	868	-0.637327	124	613	0.0493242	0.29838709677419356	1.81305	0.858419	1.9791	1	1.84502	0.883639	1.505	1	1.02466	0.0351496	0.129426	1	6.8	6	6	By MS/MS	234620000	62641000	80640000	91340000	10.1
114	YBL024W	YBL024W	NCL1	77.878	6	6	11.7	0	12.789		1										7.32	0.27	684	-0.580409	36	8324	0.278546	0.1476608187134503	NaN	NaN	NaN		NaN	NaN	NaN		NaN	NaN	NaN		0	0	0		0	0	0	0	0
115	YBL026W	YBL026W	LSM2	11.163	3	3	32.6	0	7.7698		1										8.4	0.169	95	-0.293684	31	8096	0.449133	0.031578947368421054	2.20987	1.14396	1.16301	1	2.50077	1.32237	1.15006	1	1.11606	0.158419	0.203937	1	8.4	1	1	By MS/MS	19203000	4054500	6827500	8321300	0
116	YBR084C-A;YBL027W	YBR084C-A;YBL027W	RPL19B;RPL19A	21.704	16	16	41.3	0	120.94			1									11.93	0.686	189	-0.950794	985	304581	2.22029	0.3386243386243386	0.652402	-0.616166	1.62689	1	0.690472	-0.534346	1.56911	1	1.04524	0.0638388	0.709801	1	39.2	13	13	By MS/MS	9924100000	3954600000	2629900000	3339600000	39.7
118	YBL030C	YBL030C	PET9	34.426	29	22	61.9	0	323.31	1											10.61	0.538	318	0.085849	0	64598	1.36255	0.040880503144654086	0.784479	-0.350193	0.601926	1	0.637047	-0.650529	1.22372	1	0.824409	-0.278567	0.419047	1	56.6	25	20	By MS/MS	23768000000	10318000000	6460500000	6989500000	59.4
119	YBL032W	YBL032W	HEK2	41.682	12	12	29.7	0	71.082		1										5.97	0.191	381	-0.397375	Stable	4257	0.193485	0.27034120734908135	1.05299	0.0744872	0.176175	1	1.05287	0.074328	0.262024	1	1.05708	0.0800898	1.03382	1	29.7	11	11	By MS/MS	2018800000	1001400000	552720000	464680000	23.1
120	YBL034C	YBL034C	STU1	174.18	3	3	3.2	0.002907	2.7108		1										6.25	0.148	1513	-0.444679	100	19	0.0414891	0.2048909451421018	1.23679	0.306605	0.125529	1	1.02243	0.0320021	0.01482	1	0.896333	-0.157893	0.988338	1	0.9	1	1	By matching	28345000	7332700	9787200	11225000	0.9
121	YBL037W	YBL037W	APL3	115.01	14	14	19.3	0	94.896						1			1			8.97	0.135	1025	-0.088585	47	215	0.0332137	0.045853658536585365	0.764691	-0.387051	1.15417	1	0.792708	-0.335138	1.20715	1	1.0536	0.0753328	0.728596	1	11.9	8	8	By MS/MS	260240000	105120000	65791000	89328000	11.3
122	YBL039C;YJR103W	YBL039C	URA7	64.71	32	32	68	0	323.31					1							5.93	0.309	579	-0.239378	389	10576	0.528214	0.0051813471502590676	0.773941	-0.369704	0.48568	1	0.81127	-0.301746	0.702741	1	1.04332	0.0611781	0.106028	1	56.6	28	28	By MS/MS	14015000000	6277100000	3086300000	4651400000	55.8
123	YBL041W	YBL041W	PRE7	26.871	2	2	12.4	0	9.9807		1	1	1								5.99	0.166	241	-0.436929	0	11100	0.496937	0.024896265560165973	3.35155	1.74483	2.32226	1	3.56638	1.83446	1.44678	1	1.13612	0.184112	0.175126	1	4.1	1	1	By MS/MS	81144000	22260000	20932000	37953000	12.4
124	YBL042C	YBL042C	FUI1	72.164	9	9	14.9	0	62.029					1	1						7.47	0.168	639	0.190923	Stable	0	0.0675838	0.0782472613458529	0.929709	-0.105149	0.174913	1	0.780674	-0.357208	0.529513	1	0.942327	-0.0857002	0.0776288	1	10	6	6	By MS/MS	298020000	141310000	82537000	74172000	7.7
125	YBL045C	YBL045C	COR1	50.227	18	18	52.3	0	153.89	1											7.34	0.293	457	-0.23151	291	41221	0.351867	0.0350109409190372	0.95991	-0.0590285	0.0508575	1	0.846387	-0.240611	0.214545	1	1.04029	0.0569915	0.0510265	1	28	9	9	By MS/MS	483570000	140940000	142730000	199890000	42
126	YBL047C	YBL047C	EDE1	150.78	2	2	1.9	0	26.342												4.44	0.197	1381	-0.684938	74	6348	0.213081	0.6929761042722665	NaN	NaN	NaN		NaN	NaN	NaN		NaN	NaN	NaN		0	0	0		0	0	0	0	0
127	YBL050W	YBL050W	SEC17	32.802	16	16	59.6	0	323.31			1		1							4.8	0.159	292	-0.513014	0	10320	0.157835	0.017123287671232876	0.410798	-1.2835	1.65419	1	0.400005	-1.32191	1.67136	1	0.942561	-0.0853425	0.217928	1	50	11	11	By MS/MS	2502700000	1363000000	573090000	566600000	56.5
129	YBL057C	YBL057C	PTH2	22.435	3	3	18.3	0	6.7105	1											5.08	0	208	0	34	6624	0	0.20673076923076922	1.75844	0.814294	1.64753	1	1.57271	0.653257	1.62911	1	0.987134	-0.0186821	0.104399	1	13	2	2	By MS/MS	571830000	150970000	185900000	234970000	13
130	YBL061C	YBL061C	SKT5	77.066	2	2	3.3	0	4.6376						1						10.08	0.113	696	-0.684627	10	374	0	0.4267241379310345	0.85927	-0.218817	0.361497	1	0.927877	-0.107994	0.121565	1	1.12738	0.172976	0.473807	1	3.3	2	2	By MS/MS	328650000	141540000	75076000	112030000	1.3
133	YBL068W	YBL068W	PRS4	35.72	4	3	11.7	0	11.682												6.35	0	326	0	116	1968	0.210183	0.012269938650306749	1.17539	0.233135	0.348658	1	1.25916	0.332467	0.54864	1	0.986043	-0.0202778	0.0179048	1	7.1	3	2	By MS/MS	270960000	96206000	98617000	76133000	7.1
134	YBL069W;YBL068W-A	YBL069W	AST1	48.348	11	10	35	0	116.98					1	1	1	1				8.57	0.169	429	-0.299301	6	405	0.144528	0.002331002331002331	0.413025	-1.2757	2.57797	1	0.337495	-1.56706	1.42999	1	0.810809	-0.302566	0.510772	1	17.9	6	5	By MS/MS	198830000	112420000	32394000	54018000	26.3
135	YER102W;YBL072C	YER102W;YBL072C	RPS8A;RPS8B	22.489	16	16	62.5	0	217.31			1									11.42	0.718	200	-0.8295	98	308796	10.4235	0.335	1.23428	0.303673	0.67069	1	1.29919	0.377609	1.375	1	1.06025	0.0844096	0.335158	1	62.5	14	14	By MS/MS	11855000000	3508300000	3618700000	4727900000	57.5
136	YBL076C	YBL076C	ILS1	122.98	54	54	54	0	323.31			1									5.94	0.342	1072	-0.340392	88	30164	0.263244	0.0065298507462686565	0.738438	-0.437451	1.08513	1	0.791127	-0.338018	0.845983	1	1.08003	0.111067	1.05738	1	46.3	44	44	By MS/MS	5533200000	2553000000	1371000000	1609200000	40.5
137	YBL079W	YBL079W	NUP170	169.47	17	17	14.5	0	47.435		1										6.04	0.151	1502	-0.188549	20	561	0.107669	0.07190412782956059	1.26556	0.339781	0.65606	1	0.991391	-0.0124739	0.0509406	1	1.03592	0.0509128	0.300205	1	10.7	13	13	By MS/MS	751250000	236620000	236130000	278500000	7.7
138	YBL082C	YBL082C	ALG3	52.86	2	2	5.2	0	5.2248				1								9.29	0.107	458	0.429039	30	0	0.065484	0.024017467248908297	0.411219	-1.28202	NaN		0.310107	-1.68916	NaN		0.786163	-0.347099	NaN		2.2	1	1	By MS/MS	0	0	0	0	3.1
140	YER117W;YBL087C	YER117W;YBL087C	RPL23A;RPL23B	14.473	10	10	54	0	137.67		1	1									11.11	0.648	137	-0.077372	0	282493	5.3083	0.0	0.984625	-0.0223534	0.0766371	1	0.994934	-0.00732754	0.0387311	1	1.03436	0.0487354	0.243487	1	46.7	9	9	By MS/MS	10087000000	3420900000	3615300000	3050500000	46.7
141	YBL091C	YBL091C	MAP2	47.518	3	3	8.8	0	58.155		1										6.17	0	421	0	36	5727	0.376113	0.20665083135391923	0.9688	-0.0457292	0.117164	1	1.04897	0.0689705	0.348377	1	1.11472	0.156681	0.485726	1	5	2	2	By MS/MS	151170000	47703000	51591000	51872000	5
142	YBL092W	YBL092W	RPL32	14.771	9	9	49.2	0	66.508			1									11.83	0.818	130	-0.678462	0	285115	1.73317	0.3076923076923077	0.880336	-0.183874	0.84937	1	0.987939	-0.0175054	0.263528	1	1.0855	0.118359	0.691559	1	43.8	7	7	By MS/MS	5676600000	2289500000	1536000000	1851100000	30
143	YBL098W	YBL098W	BNA4	52.429	5	5	15.7	0	25.397	1											8.52	0.165	460	-0.282391	175	481	0.106189	0.0	0.581795	-0.781418	0.931944	1	0.425367	-1.23322	1.86863	1	0.816421	-0.292615	0.774284	1	5.4	2	2	By MS/MS	72253000	37726000	20933000	13594000	6.3
144	YBL099W	YBL099W	ATP1	58.607	33	33	62.9	0	323.31	1											9.5	0	545	0	49	78868	0.924399	0.009174311926605505	0.819588	-0.28703	0.601222	1	0.77482	-0.368067	0.762571	1	0.973606	-0.0385894	0.0497835	1	55.4	27	27	By MS/MS	23341000000	8857700000	6436600000	8046300000	59.6
145	YBL104C	YBL104C	SEA4	117.63	5	5	6.1	0	9.7332					1							6	0.142	1038	-0.559345	0	269	0.0327377	0.12042389210019268	1.03621	0.0513189	0.0429104	1	0.729225	-0.455565	0.456142	1	0.802973	-0.316576	0.553519	1	2	2	2	By MS/MS	75532000	24832000	30236000	20464000	3.7
147	YHR218W-A;YBL112C;YFL066C;YPR204W;YLL067C;YLL066C;YEL077C;YML133C;YLR466W;YER190W;YJL225C;YIL177C;YOR396W;YLR467W;YDR545W;YPL283C;YNL339C;YGR296W	YHR218W-A;YBL112C;YFL066C;YPR204W;YLL067C;YLL066C;YEL077C;YML133C;YLR466W;YER190W;YJL225C;YIL177C;YOR396W;YLR467W;YDR545W;YPL283C;YNL339C;YGR296W	YRF1-1;YRF1-2;YRF1-3;YRF1-4;YRF1-5;YRF1-6;YRF1-8;YRF1-7	11.974	2	2	19	0.0024307	2.7491		1										9.87	0.089	105	-0.14381	0	0	0	0.0	3.15415	1.65725	0.840439	1	3.09541	1.63013	0.940776	1	0.985921	-0.0204562	0.0519698	1	10.5	1	1	By MS/MS	21402000	0	0	21402000	19
148	YBR001C	YBR001C	NTH2	89.678	2	2	2.9	0.00050942	3.4348												6.44	0.123	780	-0.543974	29	30	0.054427	0.11538461538461539	2.63569	1.39818	2.1802	1	2.38665	1.25499	2.19771	1	0.957066	-0.06331	0.218155	1	1.2	1	1	By MS/MS	21161000	5160900	6965900	9034000	1.2
149	YBR002C	YBR002C	RER2	32.693	5	5	24.5	0	28.659				1								7.79	0.109	286	-0.315385	0	95	0.0704335	0.02097902097902098	0.556286	-0.846101	2.166	1	0.504947	-0.985796	1.95546	1	0.889432	-0.169043	0.487471	1	5.9	2	2	By MS/MS	104040000	52359000	26591000	25088000	13.3
150	YBR008C	YBR008C	FLR1	61.628	5	5	11.3	0	45.303		1				1						6.31	0.156	548	0.410219	0	0	0.0166518	0.09306569343065693	1.0885	0.122336	0.0449372	1	1.15487	0.207725	0.0593156	1	1.14619	0.196849	0.0717807	1	11.3	5	5	By MS/MS	473750000	281400000	112940000	79422000	9.7
151	YNL030W;YBR009C	YNL030W;YBR009C	HHF1;HHF2	11.368	13	13	68	0	99.792		1										11.95	0.627	103	-0.503884	167	256060	3.9206	0.14563106796116504	1.11484	0.156835	0.354158	1	1.05391	0.0757566	0.332821	1	0.938754	-0.0911808	0.401714	1	60.2	11	11	By MS/MS	10377000000	3828800000	3131900000	3416100000	61.2
152	YNL031C;YBR010W	YNL031C;YBR010W	HHT1;HHT2	15.356	3	3	19.9	0	9.1528		1										12	0.563	136	-0.677941	223	134626	2.09499	0.34558823529411764	1.17076	0.227449	0.458936	1	1.0502	0.0706655	0.129757	1	0.938723	-0.0912282	0.570361	1	13.2	2	2	By MS/MS	1847700000	532510000	554170000	761060000	19.9
153	YBR011C	YBR011C	IPP1	32.299	7	7	35.9	0	59.853		1										5.33	0.621	287	-0.51777	883	98027	2.31568	0.08710801393728224	0.995576	-0.00639695	0.00811107	1	0.973703	-0.038447	0.0308301	1	0.933122	-0.099862	0.227765	1	25.8	4	4	By MS/MS	173410000	58280000	58074000	57055000	22
154	YBR014C	YBR014C	GRX7	22.565	3	3	23.6	0	6.1101					1		1					5.91	0.154	203	-0.436946	0	2330	0.18081	0.2660098522167488	0.352628	-1.50378	0.594341	1	0.440783	-1.18186	0.877691	1	1.25261	0.324935	0.331583	1	5.9	1	1	By MS/MS	0	0	0	0	5.9
155	YBR015C	YBR015C	MNN2	67.773	26	26	46.6	0	127.9							1					6.18	0.17	597	-0.417085	15	4776	0.244275	0.020100502512562814	0.479915	-1.05915	1.1775	1	0.434558	-1.20238	1.61633	1	0.895395	-0.159404	0.28285	1	43.4	23	23	By MS/MS	2195200000	1080300000	571050000	543900000	28.3
156	YBR017C	YBR017C	KAP104	103.68	5	5	6.6	0	12.989		1	1									4.34	0.144	918	-0.030719	41	1803	0.177996	0.032679738562091505	3.08156	1.62366	1.65581	1	3.17142	1.66513	2.19849	1	1.0703	0.0980144	0.15513	1	2.2	2	2	By MS/MS	122970000	18639000	44758000	59572000	6.6
157	YBR023C	YBR023C	CHS3	131.6	6	6	7.7	0	10.594				1		1			1			6.68	0.167	1165	-0.267039	49	149	0.0353067	0.1424892703862661	0.623157	-0.682333	2.30357	1	0.558289	-0.840916	2.41014	1	0.944486	-0.0823989	0.496583	1	2.9	3	3	By MS/MS	202490000	102390000	44191000	55906000	4.7
158	YBR025C	YBR025C	OLA1	44.174	35	35	78.7	0	323.31												7.42	0.567	394	-0.288579	136	54859	1.10923	0.02284263959390863	2.21284	1.1459	2.02841	1	0.0698014	-3.8406	2.07226	1	0.0452293	-4.4666	1.82208	1	78.4	29	29	By MS/MS	40750000000	15271000000	23502000000	1977700000	76.9
160	YBR028C	YBR028C	YPK3	59.591	3	3	6.1	0	6.3723		1										7.87	0.149	525	-0.567048	64	72	0.0541707	0.15619047619047619	0.816434	-0.292592	0.215187	1	0.751446	-0.412258	1.15316	1	0.910974	-0.134519	0.0916054	1	4.4	2	2	By MS/MS	66556000	25847000	23619000	17090000	3.8
161	YBR029C	YBR029C	CDS1	51.822	8	8	16	0	22.303				1					1			8.64	0.169	457	0.387527	0	28164	0.0980409	0.045951859956236324	0.46367	-1.10883	3.04466	1	0.395903	-1.33678	2.34087	1	0.816934	-0.291709	1.86613	1	8.8	5	5	By MS/MS	1808600000	992360000	415510000	400700000	13.6
162	YBR031W	YBR031W	RPL4A	39.092	18	2	56.4	0	323.31		1	1									11.4	0.803	362	-0.305801	0	32894	2.75149	0.22375690607734808	0.643942	-0.634998	1.24108	1	0.641191	-0.641174	1.74918	1	1.05086	0.0715712	0.267445	1	55.5	17	2	By MS/MS	1110600000	593360000	229340000	287880000	52.8
163	YBR034C	YBR034C	HMT1	39.786	11	11	37.4	0	59.508		1	1									5.23	0.267	348	-0.377874	43	3214	0.0722679	0.08333333333333333	3.23579	1.69412	1.57878	1	3.17877	1.66847	1.52148	1	1.00281	0.00405543	0.0437204	1	4.9	2	2	By MS/MS	175820000	45315000	65092000	65416000	29.3
164	YBR035C	YBR035C	PDX3	26.908	3	3	16.2	0	6.0385	1											7.62	0.241	228	-0.866667	0	24473	0.500577	0.05701754385964912	2.86261	1.51733	NaN		2.31411	1.21046	NaN		0.749232	-0.416515	NaN		0	0	0		0	0	0	0	4.4
165	YBR036C	YBR036C	CSG2	45.442	2	2	7.6	0	20.676				1	1							7.25	0.142	410	0.383414	31	119	0.228218	0.06097560975609756	0.611731	-0.70903	0.23751	1	0.538501	-0.892979	0.7831	1	0.92518	-0.112194	0.0541146	1	0	0	0		0	0	0	0	3.2
166	YBR038W	YBR038W	CHS2	109.88	6	6	7.5	0	24.016												8.98	0.172	963	-0.260748	0	0	0.222167	0.24091381100726894	0.479822	-1.05943	1.73962	1	0.565034	-0.82359	2.19543	1	1.08897	0.122964	0.328279	1	1.7	1	1	By MS/MS	35686000	17623000	7816500	10246000	6.1
167	YBR039W	YBR039W	ATP3	34.35	15	15	52.7	0	178.33	1											10.11	0.337	311	-0.309646	Stable	16268	0	0.0	0.808875	-0.306012	0.811092	1	0.789635	-0.340742	0.808925	1	0.925736	-0.111328	0.236319	1	52.7	13	13	By MS/MS	2816000000	1155400000	735430000	925170000	50.2
168	YBR041W	YBR041W	FAT1	77.14	15	15	31.4	0	183.22				1	1	1					1	8.47	0.194	669	-0.173393	0	4745	0	0.008968609865470852	0.578359	-0.789963	1.77056	1	0.471523	-1.0846	1.98398	1	0.883582	-0.178564	0.803263	1	16.6	9	9	By MS/MS	878170000	420660000	235810000	221700000	23.6
169	YBR042C	YBR042C	CST26	45.515	11	11	38.3	0	130.91												10.15	0.133	397	-0.007809	0	286	0.064674	0.0025188916876574307	0.5266	-0.92522	2.77966	1	0.482065	-1.0527	1.95174	1	0.991233	-0.0127045	0.0423043	1	31	9	9	By MS/MS	655220000	366430000	139960000	148830000	18.1
170	YDR025W;YBR048W	YDR025W;YBR048W	RPS11B;RPS11A	17.749	13	13	59.6	0	94.615			1									11.55	0.705	156	-0.457051	26	508584	2.60741	0.0641025641025641	1.15617	0.209354	0.485138	1	1.35005	0.433016	0.729412	1	1.2346	0.304049	0.549309	1	55.1	9	9	By MS/MS	11718000000	4271900000	2747900000	4698100000	57.1
171	YBR055C	YBR055C	PRP6	104.23	4	4	5.3	0	5.1305		1										8.04	0.127	899	-0.540935	2	104	0.031328	0.1935483870967742	1.43009	0.516101	0.44271	1	1.24069	0.311146	0.26043	1	0.887233	-0.172615	0.089446	1	0	0	0		0	0	0	0	3.4
172	YBR058C-A	YBR058C-A	TSC3	9.5791	2	2	30	0	5.3329				1								9.24	0.124	80	0.2675	0	2750	0	0.0	0.213475	-2.22786	2.70682	1	0.217317	-2.20213	1.26129	1	1.0008	0.00116058	0.000733717	1	12.5	1	1	By MS/MS	65522000	44548000	15689000	5284400	12.5
174	YBR068C	YBR068C	BAP2	67.769	4	4	7.4	0	21.219				1	1	1						8.35	0	609	0	18	232	0.0178135	0.090311986863711	0.762388	-0.391402	0.528373	1	0.685143	-0.545524	1.27639	1	0.981932	-0.0263054	0.0392426	1	6.1	3	3	By MS/MS	556790000	215990000	168490000	172300000	6.1
175	YBR069C	YBR069C	TAT1	68.757	9	9	12.4	0	136.3				1	1	1						7.67	0.151	619	0.245234	42	463	0.15828	0.11308562197092084	0.801493	-0.319238	0.718159	1	0.845619	-0.24192	0.670354	1	1.04783	0.067398	0.749282	1	10.2	5	5	By MS/MS	831170000	326120000	239580000	265470000	8.7
176	YBR070C	YBR070C	ALG14	27.035	4	4	20.3	0	8.2934		1		1								10.49	0.101	237	0.310126	43	810	0.0944729	0.0	0.399027	-1.32544	1.6543	1	0.42545	-1.23294	0.965444	1	1.06491	0.0907335	0.115776	1	5.5	1	1	By MS/MS	39160000	24710000	6904900	7545000	9.7
177	YBR072W	YBR072W	HSP26	23.879	5	5	34.6	0	37.289		1										5.22	0.338	214	-0.687851	Stable	34324	0.445094	0.2757009345794392	3.55488	1.8298	1.50627	1	3.78038	1.91853	2.44029	1	1.07859	0.109145	0.121163	1	19.6	3	3	By MS/MS	313910000	41158000	128960000	143790000	15.9
178	YBR073W	YBR073W	RDH54	107.94	3	3	3.3	0	9.889		1										9.68	0	958	0	30	353	0.0629402	0.14926931106471816	1.19792	0.260531	0.50957	1	1.11866	0.161769	0.544196	1	1.03048	0.0433137	0.192547	1	3.3	3	3	By MS/MS	135370000	60864000	33858000	40644000	0.9
179	YBR074W	YBR074W	PFF1	111.03	9	9	11.9	0	92.106					1							6.51	0	976	0	0	574	0.039878	0.09631147540983606	1.12108	0.164883	1.36399	1	1.05649	0.0792831	0.273138	1	1.00613	0.00882172	0.0156289	1	8.7	6	6	By MS/MS	362650000	150960000	103240000	108440000	8.3
181	YBR078W	YBR078W	ECM33	43.768	5	5	11.2	0	77.437				1		1				1		4.48	0	429	0	0	15539	1.62872	0.11188811188811189	0.672721	-0.571919	1.46245	1	0.465738	-1.10241	2.39957	1	0.783746	-0.351542	2.03931	1	9.6	4	4	By MS/MS	1976200000	968250000	551120000	456830000	9.6
182	YBR079C	YBR079C	RPG1	110.34	40	40	46.5	0	283.32												6.24	0.355	964	-0.669813	0	13957	0.1206	0.24896265560165975	1.13575	0.183649	0.906513	1	1.24235	0.313076	0.953484	1	1.08016	0.111249	1.11305	1	29.4	27	27	By MS/MS	4828900000	1224700000	1332100000	2272100000	33.8
183	YBR080C	YBR080C	SEC18	84.055	19	19	28.8	0	78.027			1				1					8.08	0.193	758	-0.241953	37	5210	0.202406	0.047493403693931395	0.882376	-0.180534	0.627002	1	0.915175	-0.12788	0.373848	1	1.05462	0.0767294	1.48718	1	26.5	17	17	By MS/MS	3615400000	1551000000	904760000	1159700000	21.4
184	YBR082C	YBR082C	UBC4	16.456	2	2	37.8	0	10.354												6.5	0.313	148	-0.314865	12	7599	1.56599	0.04054054054054054	2.79276	1.48169	1.71542	1	2.74476	1.45668	1.62139	1	1.23955	0.309818	0.421674	1	18.2	1	1	By MS/MS	79624000	6418500	32237000	40969000	37.8
185	YBR084W	YBR084W	MIS1	106.22	36	34	47.6	0	198.68	1		1									9.16	0.208	975	-0.158564	73	5847	0.0977564	0.041025641025641026	1.28472	0.361455	0.707365	1	1.24269	0.313466	0.849276	1	1.08562	0.118517	0.704458	1	36.3	25	23	By MS/MS	3355700000	1127200000	994600000	1233900000	33.9
186	YBR086C	YBR086C	IST2	105.85	18	18	21.9	0	287.68				1		1						9.73	0.176	946	-0.211311	482	2697	0.138184	0.3488372093023256	0.353558	-1.49998	1.51586	1	0.290947	-1.78117	2.23761	1	0.832536	-0.264416	0.569878	1	15.3	11	11	By MS/MS	2415600000	1196500000	619380000	599740000	12.2
187	YBR087W	YBR087W	RFC5	39.941	11	11	43.5	0	82.071	1	1										8.16	0.152	354	-0.057062	138	1221	0.198935	0.0	0.618791	-0.692476	2.15824	1	0.627927	-0.671332	1.84262	1	1.00634	0.00912151	0.114895	1	28.5	8	8	By MS/MS	995960000	480230000	245210000	270520000	35.9
188	YBR088C	YBR088C	POL30	28.916	2	2	9.3	0.0010091	3.2527		1										4.26	0.256	258	0.000387	0	14128	0.350582	0.0	NaN	NaN	NaN		NaN	NaN	NaN		NaN	NaN	NaN		0	0	0		0	0	0	0	0
189	YBR089C-A	YBR089C-A	NHP6B	11.476	4	4	40.4	0	64.05		1										10.54	0	99	0	103	16206	0.113489	0.8080808080808081	1.17334	0.230621	0.449592	1	1.13453	0.182098	0.336457	1	0.984885	-0.0219724	0.0412729	1	26.3	2	2	By MS/MS	305900000	118030000	98479000	89389000	26.3
190	YBR092C;YBR093C	YBR092C;YBR093C	PHO3;PHO5	52.776	2	2	5.4	0	24.408				1						1		4.27	0.354	467	-0.373233	9	0	0.179114	0.0	0.74052	-0.433389	NaN		0.69136	-0.532491	NaN		0.92615	-0.110682	NaN		3.4	1	1	By MS/MS	22318000	10430000	5700200	6187500	0
191	YBR096W	YBR096W		27.092	5	5	31.3	0	80.66				1								8.48	0.209	230	-0.133913	32	1100	0.680573	0.0	0.447277	-1.16076	1.30462	1	0.420906	-1.24843	1.87491	1	0.988896	-0.0161099	0.0229902	1	31.3	5	5	By MS/MS	822570000	456500000	147160000	218900000	31.3
192	YBR101C	YBR101C	FES1	32.604	3	3	11.7	0	8.0759			1									4.76	0.158	290	-0.242414	154	4631	0.119924	0.0896551724137931	2.56931	1.36138	NaN		2.61192	1.38511	NaN		0.962835	-0.0546401	NaN		0	0	0		0	0	0	0	8.3
194	YBR106W	YBR106W	PHO88	21.137	16	16	72.3	0	188.1				1		1						10	0.529	188	-0.166489	101	17916	1.32958	0.1595744680851064	0.423872	-1.2383	3.61306	1	0.355133	-1.49357	2.7492	1	0.912841	-0.131564	0.748148	1	53.2	13	13	By MS/MS	15554000000	9035800000	3574400000	2943800000	58
195	YBR109C	YBR109C	CMD1	16.135	7	7	61.9	0	49.543												4.01	0.22	147	-0.294558	0	36524	0.909078	0.07482993197278912	0.767687	-0.38141	0.665729	1	0.741361	-0.431751	0.978514	1	0.954695	-0.0668875	0.313838	1	23.1	3	3	By MS/MS	935460000	391030000	250760000	293670000	8.8
196	YBR110W	YBR110W	ALG1	51.928	15	15	53.9	0	101.43				1								9.31	0.141	449	0.03519	0	411	0.153752	0.0	0.485889	-1.0413	1.50465	1	0.386897	-1.36998	2.103	1	1.1581	0.211761	0.279561	1	37.4	11	11	By MS/MS	968910000	435120000	338170000	195610000	33.4
197	YBR112C	YBR112C	CYC8	107.2	14	14	19.4	0	95.471		1										4.76	0.162	966	-0.838302	13	2312	0.160145	0.6231884057971014	1.00222	0.00320316	0.01361	1	0.949648	-0.074535	0.200163	1	1.0284	0.040395	0.233346	1	13.7	11	11	By MS/MS	3722900000	1016200000	1265100000	1441600000	14.9
198	YBR115C	YBR115C	LYS2	155.34	5	5	4.5	0	13.732												5.8	0.212	1392	-0.256753	117	56	0.013149	0.02658045977011494	1.56127	0.642724	0.238932	1	1.53804	0.621093	0.272241	1	1.1342	0.18167	0.947829	1	0.9	1	1	By MS/MS	17738000	2395800	5891900	9449900	2.1
199	YPR080W;YBR118W	YPR080W;YBR118W	TEF2;TEF1	50.032	55	55	85.6	0	323.31	1		1		1							9.72	0.871	458	-0.299782	56	1138402	0	0.10043668122270742	1.10321	0.141709	1.40692	1	1.10711	0.146798	1.87153	1	1.0616	0.0862467	1.62721	1	81	49	49	By MS/MS	320810000000	121960000000	89449000000	109410000000	82.5
200	YBR121C	YBR121C	GRS1	75.338	35	35	57.1	0	204.69	1											5.64	0	667	0	44	38144	0.753247	0.04492753623188406	1.06951	0.0969538	0.142289	1	0.985072	-0.0216986	0.0606771	1	0.964733	-0.0517982	0.341908	1	40.3	24	24	By MS/MS	5022700000	1800300000	1562600000	1659700000	38.1
201	YBR125C	YBR125C	PTC4	44.175	5	5	13.7	0	22.303												7.37	0.129	393	-0.392621	62	609	0.0522042	0.027989821882951654	0.869273	-0.202119	0.794041	1	0.859496	-0.218438	0.772114	1	1.06111	0.0855693	0.498649	1	9.4	3	3	By MS/MS	151840000	76137000	32421000	43279000	3.6
202	YBR126C	YBR126C	TPS1	56.147	6	6	18.4	0	47.5												6.02	0.187	495	-0.223636	Stable	29430	0.184283	0.020202020202020204	2.5393	1.34443	1.81813	1	2.33555	1.22376	1.95749	1	0.959499	-0.0596468	0.123339	1	2.4	1	1	By MS/MS	42621000	5399300	16303000	20919000	15.6
203	YBR127C	YBR127C	VMA2	57.749	47	47	89.6	0	323.31					1							4.79	0.39	517	-0.378336	29	70970	1.25627	0.061895551257253385	0.890461	-0.167375	0.185188	1	0.830046	-0.268737	0.347495	1	0.997435	-0.00370513	0.00956693	1	81.6	38	38	By MS/MS	34097000000	11834000000	11191000000	11071000000	80.9
205	YBR136W	YBR136W	MEC1	273.34	2	2	1.2	0.0010152	3.3562		1										8.37	0.136	2368	-0.222171	0	8	0.0720676	0.0016891891891891893	NaN	NaN	NaN		NaN	NaN	NaN		NaN	NaN	NaN		0.5	1	1	By MS/MS	5435500	5435500	0	0	0
206	YBR139W	YBR139W		57.638	2	2	4.5	0	7.8713					1							5.02	0.15	508	-0.328346	18	1632	0.244656	0.0	0.533505	-0.906427	0.836629	1	0.522261	-0.937157	0.747347	1	0.994848	-0.00745147	0.00512751	1	1.8	1	1	By MS/MS	72942000	32389000	23617000	16936000	4.5
207	YBR140C	YBR140C	IRA1	350.98	18	18	7.4	0	67.478						1						6.54	0.14	3092	-0.122736	0	48	0.018193	0.08699870633893919	0.655964	-0.608311	1.24009	1	0.625676	-0.676512	1.96116	1	1.02521	0.035914	0.0662417	1	4.9	13	13	By MS/MS	628760000	214880000	98178000	315700000	3.6
208	YBR142W	YBR142W	MAK5	87.047	5	5	6.3	0	7.2825		1										8.74	0.182	773	-0.582924	127	981	0.169008	0.2445019404915912	0.472501	-1.08161	0.67015	1	0.528462	-0.920127	1.04167	1	1.1653	0.220706	0.301419	1	1.7	1	1	By MS/MS	42276000	23597000	6728800	11950000	1.6
209	YBR143C	YBR143C	SUP45	49.005	31	31	69.3	0	323.31												4.77	0.334	437	-0.340046	62	18913	0.772885	0.011441647597254004	2.19504	1.13425	2.02705	1	2.21105	1.14473	1.44835	1	0.980063	-0.0290542	0.134166	1	67.7	27	27	By MS/MS	13503000000	2913300000	4899100000	5690100000	64.3
211	YBR154C	YBR154C	RPB5	25.079	8	8	44.7	0	53.548		1										9.82	0.257	215	-0.502325	0	3310	0.541721	0.046511627906976744	1.33523	0.417084	1.80606	1	1.1146	0.156526	0.501248	1	0.881804	-0.18147	0.651283	1	18.6	4	4	By MS/MS	290830000	112720000	83242000	94863000	19.1
213	YBR159W	YBR159W	IFA38	38.708	22	22	62.5	0	323.31				1								10.28	0.231	347	0.027666	988	4588	0.30212	0.0	0.460381	-1.1191	1.4892	1	0.420574	-1.24957	1.80149	1	0.941022	-0.0877004	0.245306	1	56.5	19	19	By MS/MS	10449000000	4888800000	2980700000	2579400000	56.2
214	YBR160W	YBR160W	CDC28	34.061	17	15	57.7	0	73.423		1		1								8.5	0.168	298	-0.238591	Stable	3988	0.225341	0.0	1.19425	0.256102	1.74955	1	1.18669	0.24694	1.36792	1	1.00411	0.00591997	0.153793	1	44	10	8	By MS/MS	1172100000	415460000	345690000	410960000	40.9
216	YBR162C	YBR162C	TOS1	47.994	2	2	5.1	0	6.3972					1					1		4.33	0.381	455	-0.252747	67	2886	1.0108	0.1912087912087912	0.860658	-0.216488	0.242524	1	0.642303	-0.638675	1.01322	1	0.733596	-0.446942	1.05758	1	2.2	1	1	By MS/MS	81863000	28519000	30638000	22706000	2.9
217	YBR166C	YBR166C	TYR1	50.923	5	5	15.7	0	19.176												6.57	0.145	452	-0.145354	79	1105	0.107524	0.011061946902654867	0.776505	-0.364932	0.670241	1	0.722206	-0.469517	1.6289	1	1.11586	0.158155	0.461601	1	15.7	5	5	By MS/MS	610860000	296760000	175920000	138170000	3.1
218	YBR171W	YBR171W	SEC66	24.231	9	9	37.4	0	61.341				1								7.27	0.172	206	-0.404854	Stable	2216	0.376119	0.0	0.349383	-1.51712	2.68075	1	0.333336	-1.58495	2.37628	1	1.00244	0.00351679	0.00947951	1	26.7	6	6	By MS/MS	1709900000	1012700000	337960000	359230000	28.6
219	YBR172C	YBR172C	SMY2	81.396	3	3	7.6	0	5.7751			1	1								9.54	0.157	740	-0.752568	19	625	0.00611396	0.5202702702702703	1.80282	0.850255	0.292587	1	1.12595	0.171144	0.0403086	1	0.811806	-0.300793	1.33413	1	2.7	1	1	By MS/MS	149560000	71668000	47483000	30405000	0
220	YBR176W	YBR176W	ECM31	34.465	2	2	8	0.00050865	3.4037	1											8.12	0.144	312	-0.036859	118	877	0.0718256	0.0	0.642597	-0.638013	0.240731	1	0.48709	-1.03774	0.55231	1	0.821709	-0.2833	0.32463	1	5.1	1	1	By MS/MS	48067000	23792000	9407900	14867000	8
221	YBR177C	YBR177C	EHT1	51.255	28	28	68.1	0	323.31												7.83	0.166	451	-0.418625	Stable	15287	0.534363	0.04212860310421286	0.536334	-0.898797	1.45595	1	0.475115	-1.07365	1.40573	1	0.952914	-0.0695828	0.114916	1	53.4	21	21	By MS/MS	6262900000	3040300000	1436400000	1786200000	59.6
222	YPL090C;YBR181C	YPL090C;YBR181C	RPS6B;RPS6A	26.996	24	24	58.9	0	323.31		1	1									11.22	0.837	236	-0.771186	100	358727	0.811674	0.2923728813559322	0.908754	-0.138039	0.433896	1	0.985694	-0.020788	0.091052	1	1.03975	0.0562382	0.446903	1	58.5	22	22	By MS/MS	36870000000	13323000000	8399900000	15148000000	58.5
223	YBR185C	YBR185C	MBA1	31.811	3	3	16.2	0.00052466	3.97	1											10.65	0.136	278	-0.201799	187	170	0.159284	0.03597122302158273	1.31166	0.391399	0.199736	1	1.53076	0.614244	0.600401	1	1.13241	0.179395	0.132642	1	9.7	2	2	By MS/MS	67643000	18859000	18784000	30001000	0
224	YBR187W	YBR187W	GDT1	30.34	2	2	6.8	0	8.4022					1		1					5.21	0.162	280	0.544643	0	21	0.300963	0.0	0.8458	-0.241612	NaN		0.752106	-0.410992	NaN		0.738279	-0.437761	NaN		0	0	0		0	0	0	0	6.8
225	YBR189W	YBR189W	RPS9B	22.298	23	2	67.7	0	162.96		1	1									10.9	0.81	195	-0.653846	29	7293	2.63485	0.24102564102564103	1.16174	0.216288	0.237686	1	1.29549	0.373493	0.595186	1	1.10975	0.150229	0.499821	1	63.1	20	1	By MS/MS	384450000	131170000	120910000	132360000	63.1
226	YBR191W	YBR191W	RPL21A	18.242	13	2	66.2	0	44.037			1									11.2	0.691	160	-0.61375	0	45874	4.54834	0.13125	0.888255	-0.170955	0.801172	1	0.860968	-0.215968	0.557613	1	1.02009	0.0286921	0.105041	1	55	10	2	By MS/MS	1078900000	439120000	274860000	364930000	61.9
227	YBR192W	YBR192W	RIM2	42.101	2	2	7.2	0	8.8915	1											10.43	0.124	377	-0.266578	0	623	0.0505444	0.023872679045092837	0.639749	-0.644423	0.978081	1	0.715976	-0.482016	0.676292	1	1.01392	0.0199427	0.0319251	1	3.4	1	1	By MS/MS	50285000	26270000	12911000	11105000	7.2
228	YBR196C	YBR196C	PGI1	61.298	22	22	61.4	0	262.46	1					1						6.43	0.681	554	-0.225632	540	253215	2.23246	0.0	2.12149	1.08508	1.44267	1	2.16598	1.11502	1.04222	1	1.01619	0.0231744	0.0476447	1	48.6	18	18	By MS/MS	4692500000	1061900000	1612400000	2018200000	48.6
229	YBR198C	YBR198C	TAF5	88.967	4	4	6.6	0	5.5397		1										7.39	0.129	798	-0.651003	21	983	0.0755979	0.32456140350877194	1.11494	0.156963	0.114935	1	1.30112	0.379751	0.251484	1	1.35845	0.441957	0.42408	1	1.9	1	1	By matching	39379000	10130000	8534500	20715000	3.3
230	YBR199W	YBR199W	KTR4	54.555	12	12	40.1	0	160.08					1		1					4.56	0.133	464	-0.625	12	986	0.204648	0.02586206896551724	0.44103	-1.18105	1.80317	1	0.418976	-1.25506	2.0963	1	0.936106	-0.0952561	0.137013	1	21.6	8	8	By MS/MS	291450000	159340000	67835000	64277000	32.8
231	YBR204C	YBR204C	LDH1	43.286	3	3	14.1	0	17.728				1								6.51	0	375	0	0	453	0.0819282	0.005333333333333333	0.885157	-0.175995	0.610655	1	0.863704	-0.211391	0.100163	1	1.02577	0.0367084	0.0194971	1	5.3	1	1	By MS/MS	4676500	1591400	808880	2276200	5.3
232	YBR205W	YBR205W	KTR3	47.482	27	27	74	0	270.82		1			1		1					9.15	0.186	404	-0.427228	17	2820	0.276485	0.0	0.548733	-0.865825	2.99928	1	0.511616	-0.966867	4.38789	1	0.998391	-0.00232283	0.0114847	1	46.8	18	18	By MS/MS	3737300000	2015400000	832240000	889660000	63.6
233	YBR208C	YBR208C	DUR1,2	201.83	23	23	16.3	0	118.51												5.39	0.194	1835	-0.176839	45	2593	0.0268578	0.022888283378746595	1.33443	0.416227	0.595645	1	1.27792	0.353799	0.781741	1	1.00784	0.0112625	0.0309859	1	12.4	17	17	By MS/MS	1148300000	414870000	373730000	359710000	7.5
235	YBR212W	YBR212W	NGR1	75.023	2	2	4.9	0	5.2641												8.23	0.119	672	-0.700744	28	567	0.130554	0.5491071428571429	3.19543	1.67601	2.07353	1	3.12889	1.64565	1.88827	1	1.05663	0.0794677	0.493257	1	4.9	2	2	By MS/MS	192090000	37527000	60601000	93960000	1.9
236	YBR214W	YBR214W	SDS24	57.187	3	3	11.4	0	14.135			1									9.45	0.144	527	-0.281025	54	2394	0.113227	0.36622390891840606	1.6017	0.679604	0.453413	1	0.695274	-0.524347	0.719962	1	0.806254	-0.310693	0.0886528	1	11.4	3	3	By MS/MS	148840000	72064000	33512000	43266000	0
237	YBR216C	YBR216C	YBP1	77.74	9	9	13.9	0	22.866												5.35	0.141	674	-0.212166	23	173	0.169128	0.005934718100890208	1.78989	0.839871	2.4948	1	1.92855	0.947514	2.612	1	1.05415	0.0760807	0.405727	1	8.3	5	5	By MS/MS	183130000	41798000	65181000	76156000	7.9
238	YBR218C	YBR218C	PYC2	130.17	40	9	36.8	0	246.76			1									6.47	0.308	1180	-0.213898	40	7097	0.0929517	0.025423728813559324	1.02753	0.0391853	0.120685	1	0.761169	-0.393711	0.369726	1	0.820021	-0.286267	0.774545	1	29.9	30	6	By MS/MS	680480000	212570000	302060000	165850000	22.1
239	YBR220C	YBR220C		63.009	3	3	6.4	0	7.9443				1		1						9.85	0.107	560	0.324464	0	31	0.0764813	0.0035714285714285713	0.350027	-1.51446	0.603316	1	0.459648	-1.1214	0.273383	1	1.36939	0.453529	0.166762	1	2.3	1	1	By MS/MS	81669000	14161000	11092000	56415000	2.3
240	YBR221C	YBR221C	PDB1	40.053	8	8	26	0	43.214	1											5.06	0.343	366	-0.068579	72	39503	1.00635	0.0	1.86911	0.902348	2.23947	1	1.58443	0.66396	1.49045	1	0.904714	-0.144466	1.90042	1	19.1	5	5	By MS/MS	1475200000	407520000	536550000	531100000	9.6
241	YBR222C	YBR222C	PCS60	60.488	34	34	68	0	267.96											1	9.98	0.197	543	-0.171271	27	5803	0.201529	0.06813996316758748	0.302434	-1.72531	2.22943	1	0.270644	-1.88553	2.48989	1	0.901387	-0.149782	0.358255	1	58.2	31	31	By MS/MS	10048000000	6533500000	1862100000	1652800000	59.9
242	YBR227C	YBR227C	MCX1	57.945	8	8	18.1	0	37.78	1											7.8	0.166	520	-0.339423	83	1450	0.107713	0.08846153846153847	0.700728	-0.513074	2.0178	1	0.755455	-0.404583	0.561233	1	1.02004	0.0286312	0.0739493	1	10.8	5	5	By MS/MS	311660000	118430000	77179000	116050000	12.1
243	YBR229C	YBR229C	ROT2	110.26	10	10	14.3	0	75.269				1								6.11	0.167	954	-0.335849	27	1177	0.0868315	0.010482180293501049	0.53272	-0.90855	0.917565	1	0.390881	-1.3552	1.64039	1	0.886389	-0.173988	0.226484	1	9.9	7	7	By MS/MS	437530000	219760000	136110000	81662000	8.3
245	YBR233W	YBR233W	PBP2	45.782	2	2	5.3	0	7.1685		1										7.69	0.132	413	-0.334625	36	454	0.0556825	0.19128329297820823	2.13607	1.09496	1.19529	1	1.57786	0.657965	1.01147	1	0.745257	-0.42419	0.389173	1	3.4	1	1	By MS/MS	68082000	15609000	32701000	19772000	5.3
246	YBR234C	YBR234C	ARC40	42.474	5	5	19.8	0	25.824												7.03	0.197	384	-0.220573	66	9890	0.239807	0.046875	0.92936	-0.105691	NaN		0.642385	-0.638491	NaN		0.772857	-0.371726	NaN		0	0	0		0	0	0	0	14.8
248	YBR238C	YBR238C		83.76	4	3	7	0	51.17	1											7.52	0.24	731	-0.553078	19	179	0.0423632	0.28317373461012313	1.86726	0.900923	0.739595	1	1.83008	0.87191	0.863257	1	1.0126	0.018068	0.103582	1	7	4	3	By MS/MS	90753000	19045000	32695000	39013000	0
251	YBR244W	YBR244W	GPX2	18.406	6	5	46.3	0	113.17	1	1										8.82	0.198	162	-0.441975	168	6068	0.549156	0.0	1.34426	0.426807	1.62027	1	1.13141	0.178123	0.149812	1	1.06465	0.0903819	0.382825	1	25.9	3	2	By MS/MS	305650000	106790000	95545000	103310000	22.2
252	YBR245C;YOR304W	YBR245C	ISW1	131.1	16	16	15.9	0	79.578		1										6.61	0.192	1129	-0.742073	37	1673	0.0665595	0.17360496014171833	1.0815	0.113034	0.196588	1	1.06679	0.0932756	0.183159	1	1.09552	0.131614	0.42942	1	9.7	9	9	By MS/MS	689940000	307350000	153010000	229580000	11.2
253	YBR247C	YBR247C	ENP1	55.136	9	9	21.1	0	42.854		1										4.66	0.195	483	-0.633126	35	1847	0.112425	0.3333333333333333	1.6682	0.738296	1.03756	1	1.56699	0.647996	1.62046	1	0.954338	-0.067428	0.160919	1	18.8	8	8	By MS/MS	617470000	157300000	223350000	236830000	18.4
255	YBR249C	YBR249C	ARO4	39.749	9	9	26.5	0	91.861		1										6.93	0.527	370	-0.265135	71	73554	0.412764	0.0891891891891892	1.37322	0.457568	0.978137	1	1.26461	0.338693	0.584399	1	0.961405	-0.0567831	0.133793	1	22.7	6	6	By MS/MS	1440300000	378230000	573290000	488810000	23.5
256	YBR251W	YBR251W	MRPS5	34.883	2	2	7.2	0.0082873	2.0795	1		1									10.41	0.138	307	-0.554072	201	1075	0.119606	0.09771986970684039	0.42565	-1.23226	NaN		0.470899	-1.08651	NaN		1.04036	0.0570764	NaN		0	0	0		0	0	0	0	3.6
258	YBR260C	YBR260C	RGD1	74.618	7	7	11.3	0	15.331												8.56	0.153	666	-0.465616	45	405	0.0771854	0.27627627627627627	0.889531	-0.168884	0.637076	1	0.880641	-0.183374	0.661697	1	1.0957	0.131847	0.648814	1	4.8	3	3	By MS/MS	140470000	58295000	42946000	39232000	5.9
259	YBR261C	YBR261C	TAE1	26.067	3	3	19	0	6.0408			1									4.96	0.126	232	-0.334914	Stable	2865	0.167681	0.07758620689655173	4.476	2.16221	1.11982	1	3.95915	1.98519	2.43356	1	0.950601	-0.0730889	0.0883927	1	19	3	3	By MS/MS	241810000	34180000	103320000	104310000	9.5
260	YBR263W	YBR263W	SHM1	53.686	17	16	42.4	0	112.87	1											9.3	0.285	490	-0.269592	43	24668	0.254559	0.026530612244897958	0.927245	-0.108977	0.232591	1	0.850463	-0.233679	0.465638	1	0.936688	-0.0943595	0.22727	1	33.9	13	12	By MS/MS	1235100000	511990000	354180000	368950000	24.1
261	YBR265W	YBR265W	TSC10	35.972	5	5	23.1	0	20.283				1								6.25	0	320	0	206	1012	0.0825252	0.0	0.540966	-0.886389	1.01348	1	0.503389	-0.990254	1.36141	1	1.02559	0.0364512	0.0466211	1	5.3	2	2	By MS/MS	258900000	142100000	62091000	54709000	14.1
264	YBR275C	YBR275C	RIF1	217.93	2	2	0.8	0.0019802	3.0575		1										6.52	0	1916	0	0	14	0.0176374	0.3554279749478079	1.0179	0.0256022	0.0193357	1	1.04876	0.0686835	0.109751	1	1.09796	0.134822	0.165143	1	0.8	2	2	By MS/MS	44483000	17717000	13044000	13722000	0.4
265	YBR283C	YBR283C	SSH1	53.311	13	13	30.8	0	323.31				1								8.18	0.27	490	0.62	0	3428	0.533404	0.0	0.419476	-1.25334	2.42414	1	0.386259	-1.37236	2.63927	1	0.972374	-0.0404167	0.417642	1	22.4	9	9	By MS/MS	5570700000	3311400000	1117600000	1141700000	19.2
266	YBR286W	YBR286W	APE3	60.137	10	10	19.4	0	88.672					1							5.04	0.344	537	-0.415829	9	23716	1.18406	0.0670391061452514	0.635911	-0.653103	1.27829	1	0.68696	-0.541701	1.37263	1	1.02687	0.0382582	0.164544	1	17.9	8	8	By MS/MS	4088100000	1975700000	914820000	1197600000	15.5
268	YBR288C	YBR288C	APM3	54.837	3	3	7.9	0	14.791							1		1			6.52	0	483	0	79	947	0.0753518	0.016563146997929608	1.19981	0.2628	0.948803	1	0.884681	-0.17677	0.131029	1	0.75532	-0.404841	0.279434	1	5	2	2	By MS/MS	60740000	21499000	19120000	20121000	0
269	YBR291C	YBR291C	CTP1	32.173	3	3	16.4	0	12.149	1											10.39	0.148	299	0.052509	0	2111	0.0138675	0.0	0.772243	-0.372874	1.00138	1	0.730344	-0.453351	2.00668	1	0.974309	-0.0375481	0.516102	1	16.4	3	3	By MS/MS	144910000	48293000	68188000	28430000	11.7
271	YCL001W	YCL001W	RER1	22.27	5	5	23.9	0	23.555				1	1		1		1			8.63	0.237	188	0.055319	0	3068	0.363339	0.015957446808510637	0.485448	-1.04261	1.79754	1	0.491349	-1.02518	1.91592	1	1.07742	0.107582	0.528032	1	19.7	3	3	By MS/MS	887440000	493880000	172540000	221020000	13.8
273	YCL009C	YCL009C	ILV6	33.986	11	11	43.4	0	323.31	1											6.51	0.242	309	-0.18479	105	38492	0.354148	0.14563106796116504	0.725945	-0.462068	0.675822	1	0.661035	-0.597201	1.79541	1	0.842458	-0.247324	0.311846	1	39.2	9	9	By MS/MS	2635700000	1480600000	606260000	548860000	21.7
274	YCL011C	YCL011C	GBP2	48.728	9	9	27.9	0	42.188		1	1									6.16	0.168	427	-0.961124	61	4277	0.171365	0.405152224824356	2.24443	1.16635	1.24451	1	2.46087	1.29917	2.02937	1	1.15041	0.202147	0.247211	1	14.5	5	5	By MS/MS	219520000	42687000	68414000	108420000	20.1
275	YCL017C	YCL017C	NFS1	54.466	7	7	15.3	0	28.434	1	1	1									8.25	0.226	497	-0.247284	0	7932	0.112192	0.06639839034205232	1.62152	0.697351	2.30028	1	1.90012	0.92609	1.33755	1	1.04426	0.0624763	0.14863	1	15.3	7	7	By MS/MS	911320000	232610000	262840000	415870000	7.6
277	YCL025C	YCL025C	AGP1	69.671	8	8	16.1	0	84.657				1	1	1						6.95	0.25	633	0.227014	19	111	0.00595431	0.16429699842022116	0.594986	-0.749073	1.25436	1	0.522362	-0.936879	1.25844	1	0.946892	-0.0787277	0.168563	1	16.1	8	8	By MS/MS	2213400000	975930000	612070000	625430000	10.6
279	YCL030C	YCL030C	HIS4	87.72	16	16	26.3	0	176.92												5.04	0.269	799	-0.188235	0	62772	0.235908	0.012515644555694618	1.05574	0.0782562	0.0831103	1	0.925807	-0.111216	0.0873002	1	0.820706	-0.285063	0.685293	1	18.5	12	12	By MS/MS	1259700000	428740000	431140000	399800000	16.8
281	YCL034W	YCL034W	LSB5	39.872	2	2	7.6	0	12.122			1									5.25	0.097	354	-0.682768	0	1758	0.170896	0.2655367231638418	2.05526	1.03932	0.43349	1	2.40332	1.26503	0.645196	1	1.22054	0.287519	0.258612	1	4	1	1	By MS/MS	8590100	0	0	8590100	7.6
283	YCL037C	YCL037C	SRO9	48.059	10	10	29	0	155.33												9.7	0.285	434	-1.02235	0	10726	0.134063	0.7073732718894009	3.8382	1.94043	1.64447	1	4.26392	2.09218	1.7395	1	1.14444	0.194642	5.56566	1	16.8	6	6	By MS/MS	2134700000	166720000	829250000	1138700000	21.4
284	YCL040W	YCL040W	GLK1	55.377	2	2	5.8	0	5.925			1			1						6.14	0.158	500	-0.22	142	66085	0.309934	0.022	2.56099	1.3567	0.968804	1	2.75021	1.45954	0.908488	1	0.883336	-0.178966	0.285701	1	0	0	0		0	0	0	0	3
286	YCL043C	YCL043C	PDI1	58.226	31	31	58.4	0	323.31				1								4.22	0.404	522	-0.248276	8	48604	1.57664	0.044061302681992334	0.292746	-1.77228	1.10816	1	0.286681	-1.80248	1.14025	1	0.968241	-0.0465626	0.0391555	1	42.7	20	20	By MS/MS	5140500000	2368200000	1123800000	1648600000	48.1
287	YCL045C	YCL045C	EMC1	87.18	22	22	34.6	0	254.54				1								5.06	0.165	760	-0.225	48	2196	0.321877	0.0	0.294796	-1.76221	2.06525	1	0.282846	-1.82191	2.13708	1	0.999389	-0.000881309	0.00094273	1	25.8	16	16	By MS/MS	4870700000	2896500000	897110000	1077000000	30.3
288	YCL050C	YCL050C	APA1	36.492	16	16	69.5	0	323.31		1										4.77	0.331	321	-0.44891	122	37778	0.909128	0.17133956386292834	7.01037	2.80949	2.26605	1	7.0009	2.80754	2.30463	1	1.06218	0.0870262	1.02791	1	57.6	13	13	By MS/MS	3818000000	388410000	1588900000	1840700000	69.5
290	YCL057C-A	YCL057C-A	MIC10	10.408	2	2	24.7	0	4.8744	1											11	0.149	97	-0.058763	0	2415	0	0.23711340206185566	0.812843	-0.298951	0.701879	1	0.66462	-0.589398	0.953002	1	0.832656	-0.264207	0.656677	1	10.3	1	1	By matching	121500000	53329000	33758000	34415000	10.3
291	YCL059C	YCL059C	KRR1	37.159	8	8	29.1	0	22.653		1										10.18	0.215	316	-0.762658	191	6156	0.265531	0.1360759493670886	0.860104	-0.217417	0.790351	1	0.932566	-0.100723	0.238909	1	1.01263	0.0181022	0.0241839	1	2.2	1	1	By matching	201480000	76358000	53419000	71703000	16.8
292	YCR002C	YCR002C	CDC10	37.024	8	8	33.9	0	103.45												5.55	0.169	322	-0.380435	0	9948	0.24895	0.018633540372670808	1.33907	0.421233	0.870691	1	1.40969	0.495375	1.05301	1	1.10045	0.138099	0.915635	1	10.6	3	3	By MS/MS	210410000	71770000	67022000	71619000	25.2
293	YCR004C	YCR004C	YCP4	26.35	2	2	12.6	0	11.073						1						8.34	0.199	247	-0.22834	0	23985	0.300207	0.18218623481781376	0.721481	-0.470966	0.308311	1	0.652605	-0.615718	0.566357	1	0.868976	-0.202611	0.269873	1	0	0	0		0	0	0	0	6.1
294	YCR005C;YPR001W	YCR005C	CIT2	51.413	8	8	22.6	0	29.92	1										1	6.34	0.186	460	-0.333044	30	2374	0	0.015217391304347827	1.13946	0.188355	0.357908	1	1.18038	0.239251	0.212067	1	0.906993	-0.140836	0.552184	1	20.4	7	7	By MS/MS	353590000	118400000	107220000	127970000	15.7
295	YCR009C	YCR009C	RVS161	30.25	14	14	54.7	0	161.49			1									6.57	0.21	265	-0.551698	50	12488	0.3164	0.0	0.929159	-0.106002	0.70042	1	0.926618	-0.109954	0.416997	1	1.02216	0.0316181	0.235565	1	40.4	11	11	By MS/MS	4108900000	1814200000	1051700000	1243100000	30.2
296	YCR011C	YCR011C	ADP1	117.23	9	9	10.1	0	36.203				1	1	1						4.87	0.14	1049	-0.000858	Stable	1387	0	0.044804575786463297	0.884418	-0.177199	0.662981	1	0.965256	-0.0510166	0.171399	1	1.02074	0.0296224	0.055182	1	5.4	5	5	By MS/MS	397690000	139160000	121220000	137310000	6.8
297	YCR012W	YCR012W	PGK1	44.738	40	40	83.7	0	323.31	1					1						7.77	0.815	416	-0.10601	199	1087113	6.21633	0.040865384615384616	0.882852	-0.179757	1.00006	1	0.800924	-0.320262	0.878412	1	0.936265	-0.0950115	0.186988	1	81.2	35	35	By MS/MS	15927000000	6034400000	4541300000	5351500000	77.2
298	YCR016W	YCR016W		33.593	2	2	7.2	0.00050916	3.4209		1										8.32	0.164	290	-1.08138	68	1010	0.421339	0.4379310344827586	1.09097	0.125616	0.400477	1	1.42459	0.510546	1.55873	1	1.24084	0.311315	1.60672	1	2.4	1	1	By MS/MS	53478000	18534000	13454000	21489000	2.4
299	YCR017C	YCR017C	CWH43	107.88	7	7	8.2	0	32.355				1		1						6.22	0.155	953	0.250577	689	916	0.100304	0.01993704092339979	0.49488	-1.01485	2.33181	1	0.500071	-0.999794	1.26416	1	0.952694	-0.0699155	0.149196	1	5.2	4	4	By MS/MS	553790000	284720000	125510000	143570000	4.1
301	YCR026C	YCR026C	NPP1	84.733	2	2	3.5	0	4.8062												4.32	0.118	742	-0.533288	11	185	0.126616	0.13611859838274934	0.519173	-0.945713	1.52296	1	0.435152	-1.20041	1.69915	1	0.842949	-0.246482	0.560436	1	1.6	1	1	By MS/MS	15241000	8369300	3194200	3677300	3.5
303	YCR028C-A	YCR028C-A	RIM1	15.386	5	5	43.7	0	228.6	1											9.04	0.308	135	-0.681481	0	23149	1.1612	0.1259259259259259	1.36779	0.451846	0.463531	1	1.34619	0.428883	0.462113	1	0.956663	-0.0639177	0.218234	1	31.1	3	3	By MS/MS	781300000	219290000	268290000	293720000	26.7
304	YCR030C	YCR030C	SYP1	96.136	5	5	6.2	0	22.917												9.17	0.167	870	-0.618736	Stable	2888	0.0673816	0.41379310344827586	2.19024	1.13109	1.20828	1	2.03051	1.02184	1.08754	1	1.05078	0.0714592	0.107859	1	3.8	3	3	By MS/MS	433650000	89127000	203470000	141060000	3
305	YCR031C;YJL191W	YCR031C;YJL191W	RPS14A;RPS14B	14.536	13	13	71.5	0	224.05		1	1									11.43	0.805	137	-0.373723	40	0	2.02835	0.40145985401459855	1.26777	0.342289	1.18869	1	1.42009	0.505983	2.18816	1	1.07764	0.107871	0.38752	1	71.5	12	12	By MS/MS	13708000000	4999300000	3450000000	5258300000	71.5
307	YCR043C	YCR043C		14.779	2	2	33.1	0	7.9166			1				1					5.17	0.169	127	-0.129134	27	1707	0.310462	0.0	0.502886	-0.991697	2.22826	1	0.465454	-1.10329	1.83711	1	0.924205	-0.113715	0.223604	1	33.1	2	2	By MS/MS	231690000	139380000	35471000	56837000	33.1
308	YCR047C	YCR047C	BUD23	30.742	2	2	8.4	0	11.643		1										9.69	0.075	275	-0.543273	44	922	0.0921225	0.1709090909090909	1.26342	0.337337	0.425209	1	1.38315	0.467955	0.512864	1	1.07161	0.099774	0.0625277	1	0	0	0		0	0	0	0	3.6
309	YCR048W	YCR048W	ARE1	71.612	3	3	7.5	0	9.7069				1								8.27	0.114	610	0.035738	36	130	0.024001	0.13278688524590163	0.564266	-0.825552	0.764537	1	0.4596	-1.12155	1.41219	1	0.863132	-0.212347	0.196507	1	1.6	1	1	By MS/MS	100230000	63327000	16110000	20796000	5.9
310	YCR051W	YCR051W		24.694	4	4	29.3	0	102.74		1										4.34	0.141	222	-0.708108	0	5910	0.138891	0.4189189189189189	2.29797	1.20036	0.383304	1	2.12865	1.08994	0.335977	1	0.93508	-0.0968389	0.448464	1	13.5	2	2	By MS/MS	163620000	59933000	52260000	51424000	4.5
312	YCR053W	YCR053W	THR4	57.474	9	9	21.4	0	26.784		1										5.39	0.404	514	-0.28035	148	59407	0.220801	0.03501945525291829	1.12903	0.175085	0.632825	1	1.99262	0.994668	1.71177	1	1.6592	0.730488	1.09156	1	8	3	3	By MS/MS	28912000	8804400	3689900	16418000	3.5
313	YCR054C	YCR054C	CTR86	65.205	2	2	3.7	0	10.17		1										4.67	0.155	563	-0.197513	87	295	0.0523018	0.02486678507992895	2.47413	1.30692	1.17712	1	2.46547	1.30186	1.34173	1	1.04745	0.0668811	0.271902	1	2.1	1	1	By MS/MS	5288600	1064800	2073900	2149900	1.6
314	YCR057C	YCR057C	PWP2	103.98	11	11	11.8	0	26.903		1										4.79	0.162	923	-0.359263	Stable	617	0.034318	0.10292524377031419	1.34568	0.428335	1.40671	1	1.53758	0.620662	1.38251	1	1.12365	0.168196	1.01662	1	7.6	7	7	By MS/MS	709890000	279890000	192040000	237960000	6.7
317	YCR061W	YCR061W		70.921	3	3	5.7	0	7.4637												6.06	0.12	631	0.214104	0	513	0.0502894	0.07290015847860538	0.437289	-1.19334	1.3653	1	0.506085	-0.982549	0.921817	1	1.19836	0.261065	0.70244	1	2.9	2	2	By MS/MS	3791600	2146800	661500	983320	0
318	YCR067C	YCR067C	SED4	114.08	16	16	19.2	0	161.88				1			1					4.45	0.134	1065	-0.175775	62	511	0.0257706	0.3568075117370892	0.441526	-1.17943	2.20138	1	0.427193	-1.22704	3.2666	1	1.02621	0.0373246	0.993925	1	13.4	12	12	By MS/MS	1254400000	653510000	295690000	305240000	13.2
319	YCR072C	YCR072C	RSA4	57.025	3	3	8.5	0	19.648		1										9.25	0.169	515	-0.425437	0	1447	0.0288165	0.07961165048543689	1.73005	0.790817	1.23436	1	1.44324	0.529309	0.84106	1	0.981312	-0.0272165	0.0243658	1	2.9	1	1	By MS/MS	50527000	13978000	21517000	15032000	8.5
321	YCR077C	YCR077C	PAT1	88.51	6	6	7.9	0	42.352		1	1									7.45	0	796	0	15	1278	0.0634646	0.47361809045226133	1.12384	0.168433	1.72847	1	1.01998	0.0285362	0.0883421	1	1.00081	0.0011681	0.00269413	1	2.4	2	2	By MS/MS	27439000	8993400	7709800	10735000	6.9
322	YCR084C	YCR084C	TUP1	78.307	6	6	9	0	11.443		1										5.47	0.181	713	-0.62791	27	6719	0.0845953	0.45161290322580644	0.8942	-0.161331	NaN		0.92342	-0.114941	NaN		0.98884	-0.016191	NaN		1.5	1	1	By MS/MS	70899000	28191000	18593000	24115000	0
323	YCR087C-A	YCR087C-A		17.738	2	2	15	0	15.267		1										10.29	0.131	153	-1.17189	117	3151	0	0.3137254901960784	1.07906	0.109773	0.0692775	1	0.896966	-0.156875	0.14882	1	0.831611	-0.26602	0.531384	1	9.2	1	1	By MS/MS	8786100	3138200	2249800	3398100	9.2
324	YCR088W	YCR088W	ABP1	65.575	14	14	31.8	0	166.59												4.41	0.238	592	-1.04206	18	19838	0.25443	0.7550675675675675	2.31908	1.21355	1.97425	1	2.19433	1.13378	2.31358	1	0.97577	-0.0353868	0.188531	1	12.2	5	5	By MS/MS	1607600000	349690000	564050000	693850000	21.3
326	YCR093W	YCR093W	CDC39	240.28	33	33	18	0	203.28		1										6.4	0.169	2108	-0.089279	53	786	0.0319741	0.06546489563567362	1.49334	0.578541	1.46608	1	1.38708	0.472053	1.29467	1	1.00011	0.000152833	0.000739079	1	16	27	27	By MS/MS	2124900000	656450000	708450000	759960000	11.1
327	YCR094W	YCR094W	CDC50	44.982	6	6	18.4	0	29.669				1	1		1	1				7.73	0.13	391	-0.421483	47	328	0.0651219	0.056265984654731455	0.684325	-0.547247	1.12544	1	0.596125	-0.746314	3.08798	1	0.96806	-0.0468316	0.129089	1	15.3	5	5	By MS/MS	615850000	312720000	145750000	157380000	8.2
328	YDL001W	YDL001W	RMD1	49.931	5	5	12.6	0	18.648					1							5.46	0.14	430	-0.559302	2	150	0.0707694	0.2837209302325581	0.938091	-0.0922002	0.178077	1	0.911862	-0.133112	0.203016	1	1.00092	0.00132412	0.00161131	1	9.5	4	4	By MS/MS	123420000	40835000	36638000	45952000	7.4
330	YDL004W	YDL004W	ATP16	17.02	2	2	30	0	13.447	1											6.54	0.205	160	0.03625	0	9365	0.591981	0.0	1.0014	0.00201132	0.00373882	1	0.898551	-0.154327	0.207509	1	0.892162	-0.164623	0.255208	1	12.5	1	1	By MS/MS	13015000	3760500	3643400	5611300	17.5
331	YDL006W	YDL006W	PTC1	31.549	2	2	9.3	0	11.586		1										4.72	0.119	281	-0.230249	Stable	800	0.0764535	0.017793594306049824	2.6253	1.39248	0.5283	1	2.60442	1.38096	0.641625	1	1.07993	0.110936	0.155195	1	5.3	1	1	By MS/MS	64593000	2581900	45213000	16798000	5.3
332	YDL007W	YDL007W	RPT2	48.828	7	7	19	0	60.672		1	1									5.9	0.155	437	-0.49405	17	13909	0.422625	0.18764302059496568	1.17559	0.233382	0.258942	1	1.25635	0.329239	0.387429	1	1.15172	0.203785	0.527253	1	14	4	4	By MS/MS	813460000	330490000	192620000	290350000	14.2
333	YDL010W	YDL010W	GRX6	25.783	2	2	11.3	0.0029098	2.7145				1	1		1					6.32	0.109	231	-0.412121	2	282	0.14778	0.15151515151515152	0.92393	-0.114145	NaN		0.85344	-0.228638	NaN		0.99503	-0.00718809	NaN		5.6	1	1	By MS/MS	88526000	36606000	26139000	25781000	0
334	YDL014W	YDL014W	NOP1	34.465	22	22	64.5	0	201.9		1										11.03	0.492	327	-0.412232	0	46804	0.844355	0.3363914373088685	1.04652	0.0656	0.145665	1	1.11089	0.151715	0.651574	1	1.11052	0.151231	0.460856	1	61.5	17	17	By MS/MS	7588500000	3022300000	2007300000	2558900000	57.2
335	YDL015C	YDL015C	TSC13	36.767	13	13	31.6	0	77.139				1								10.38	0.24	310	0.039355	59	4362	0.43731	0.0	0.502883	-0.991706	1.97389	1	0.451113	-1.14844	2.67556	1	0.924919	-0.112601	0.447806	1	31.6	13	13	By MS/MS	1672100000	920590000	367020000	384480000	21
336	YDL018C	YDL018C	ERP3	26.511	4	4	20.4	0	57.206				1								6.84	0.141	225	-0.520444	Stable	812	0.114842	0.10666666666666667	0.403897	-1.30794	1.63926	1	0.411251	-1.28191	1.46725	1	0.99368	-0.00914724	0.0152078	1	4.9	1	1	By matching	114620000	63980000	22805000	27839000	12.9
337	YDL019C	YDL019C	OSH2	145.79	11	11	10.8	0	70.468		1		1		1						6.81	0.148	1283	-0.747077	15	1018	0.124002	0.284489477786438	0.932	-0.101598	0.76958	1	0.885152	-0.176003	0.985838	1	0.961615	-0.0564681	0.192552	1	5.2	6	6	By MS/MS	334290000	131260000	93632000	109400000	7.5
338	YDL022W	YDL022W	GPD1	42.868	11	10	41.7	0	36.121		1	1								1	5.26	0.46	391	-0.074424	250	23732	0.339273	0.0	0.640415	-0.64292	0.485702	1	0.545857	-0.873404	0.723513	1	0.940521	-0.0884679	0.0898647	1	15.1	5	4	By MS/MS	659300000	217340000	237000000	204960000	27.1
339	YDL029W	YDL029W	ARP2	44.073	14	14	44	0	137.62	1											5.59	0.209	391	-0.250384	Stable	15264	0.311067	0.03836317135549872	1.04023	0.0568996	0.0709237	1	0.954581	-0.0670604	1.54588	1	0.968774	-0.0457686	0.11442	1	26.6	8	8	By MS/MS	1027600000	399210000	316830000	311610000	30.7
340	YDL031W	YDL031W	DBP10	112.94	6	6	6.8	0	24.79		1										9.71	0	995	0	0	804	0.158044	0.35678391959798994	1.28541	0.362233	0.582973	1	1.33627	0.418207	0.536689	1	1.06438	0.0900185	0.319765	1	4.8	4	4	By MS/MS	309370000	100920000	84585000	123860000	3.9
341	YDL040C	YDL040C	NAT1	98.904	14	14	23.9	0	95.235			1									9.45	0.197	854	-0.577869	65	4313	0.222497	0.06674473067915691	1.12958	0.175787	0.386484	1	1.09122	0.125941	0.573954	1	1.02811	0.0400001	0.102714	1	14.4	8	8	By MS/MS	532970000	231300000	138980000	162690000	16.5
342	YDL051W	YDL051W	LHP1	32.104	8	8	34.5	0	52.922		1										9.02	0.25	275	-1.02473	0	8070	0.38013	0.2545454545454545	2.82167	1.49655	2.49412	1	2.32373	1.21644	1.55454	1	1.00233	0.00335957	0.00479125	1	9.1	2	2	By MS/MS	118110000	15119000	53145000	49843000	11.6
343	YDL052C	YDL052C	SLC1	33.887	17	17	50.2	0	92.249				1								10.41	0.213	303	-0.00198	138	6877	0.243191	0.09900990099009901	0.383867	-1.38132	2.01978	1	0.395643	-1.33773	1.94074	1	0.969156	-0.0451988	0.164244	1	49.5	13	13	By MS/MS	5726800000	3143400000	1174700000	1408800000	35
344	YDL055C	YDL055C	PSA1	39.565	22	22	66.2	0	323.31												6.29	0.6	361	0.003047	0	97228	2.83133	0.0	0.410223	-1.28552	0.773045	1	0.38935	-1.36086	1.24483	1	0.935376	-0.096382	0.133315	1	66.2	22	22	By MS/MS	9164000000	6145500000	1305600000	1712900000	52.6
346	YDL060W	YDL060W	TSR1	90.746	2	2	5.3	0	4.6155		1										5.55	0.182	788	-0.630965	27	1335	0.137351	0.22715736040609136	1.1108	0.151599	NaN		1.98444	0.988733	NaN		1.94175	0.957356	NaN		0	0	0		0	0	0	0	2.9
348	YDL063C	YDL063C	SYO1	70.164	5	5	10.6	0	34.843		1										4.93	0.121	620	-0.127903	35	689	0.0939839	0.054838709677419356	2.38429	1.25356	1.38728	1	2.49966	1.32173	2.04997	1	1.05246	0.0737661	0.150543	1	10.6	5	5	By MS/MS	283160000	55339000	105570000	122240000	8.2
350	YDL066W	YDL066W	IDP1	48.19	23	20	48.8	0	128.05	1											9.45	0.319	428	-0.371028	0	59274	0.676595	0.018691588785046728	1.18312	0.242597	1.66849	1	1.15916	0.213082	1.03941	1	1.00995	0.0142907	0.0286038	1	24.3	9	7	By MS/MS	700240000	292770000	167210000	240270000	28
351	YDL072C	YDL072C	YET3	22.902	3	3	20.7	0	18.179				1		1						7.19	0.176	203	0.219212	0	12922	0.601164	0.06896551724137931	0.585138	-0.773151	0.727181	1	1.01287	0.0184485	0.00343837	1	1.83737	0.87764	0.222219	1	5.9	1	1	By MS/MS	11310000	6714800	2081500	2513600	15.3
352	YDL074C	YDL074C	BRE1	80.691	2	2	4.7	0	5.3492		1										6.38	0.141	700	-0.805	61	799	0.0169726	0.17285714285714285	1.37505	0.459487	0.634478	1	2.2949	1.19843	0.617211	1	1.75288	0.809724	0.884123	1	0	0	0		0	0	0	0	3
354	YDL077C	YDL077C	VAM6	122.88	3	3	3	0.00053079	4.1386					1							7.04	0.156	1049	-0.439561	0	93	0.134133	0.00667302192564347	0.696108	-0.522616	0.229499	1	0.814185	-0.296572	0.179504	1	1.24527	0.316461	0.378656	1	0.9	1	1	By MS/MS	30419000	9168300	10424000	10827000	2.1
355	YDL078C	YDL078C	MDH3	37.186	26	26	84.8	0	323.31											1	10	0.154	343	-0.023032	64	12965	0.199984	0.03206997084548105	0.368583	-1.43994	1.49897	1	0.321928	-1.63519	1.54671	1	0.884027	-0.177838	0.20413	1	73.2	22	22	By MS/MS	7910900000	4282900000	1947300000	1680600000	67.3
356	YDL081C	YDL081C	RPP1A	10.908	2	2	28.3	0	52.858			1									3.61	0.714	106	-0.024528	0	67729	8.20795	0.27358490566037735	0.919751	-0.120684	0.513063	1	1.062	0.0867844	0.201056	1	1.07958	0.110474	0.592004	1	20.8	1	1	By MS/MS	452190000	158210000	126580000	167400000	20.8
357	YMR142C;YDL082W	YMR142C;YDL082W	RPL13A;RPL13B	22.525	13	13	40.7	0	79.284			1									11.71	0.742	199	-0.721608	67	22739	1.24955	0.22110552763819097	0.814042	-0.296824	1.73633	1	0.831515	-0.266186	2.93238	1	1.07161	0.099777	0.746411	1	33.7	10	10	By MS/MS	23310000000	10467000000	5482700000	7359900000	33.7
358	YMR143W;YDL083C	YMR143W;YDL083C	RPS16B;RPS16A	15.847	15	15	69.2	0	144.43			1									11.08	0.677	143	-0.344056	131	307283	0.925298	0.04195804195804196	1.08714	0.120533	0.3497	1	1.13595	0.183902	0.977505	1	1.08221	0.11398	0.367584	1	60.8	12	12	By MS/MS	8454700000	3156900000	2146800000	3151000000	66.4
359	YDL084W	YDL084W	SUB2	50.308	14	14	48.4	0	53.448		1										5.29	0.374	446	-0.406502	17	40334	0.594069	0.1367713004484305	0.689262	-0.536876	0.419503	1	0.61014	-0.712788	0.422022	1	0.94185	-0.0864305	0.0888689	1	6.1	2	2	By MS/MS	66614000	25256000	25142000	16216000	40.4
362	YDL093W	YDL093W	PMT5	84.775	6	6	7.5	0	9.9583				1								7.84	0.155	743	0.162315	0	33	0.0738249	0.021534320323014805	0.401513	-1.31648	1.29858	1	0.53515	-0.901986	1.99789	1	1.37374	0.458108	0.391664	1	5.1	5	5	By MS/MS	285000000	140990000	40552000	103450000	4.4
363	YDL095W	YDL095W	PMT1	92.674	23	23	37.3	0	311.55				1								6.68	0.227	817	-0.002448	171	15944	0.385202	0.05263157894736842	0.42366	-1.23902	2.10683	1	0.336006	-1.57344	2.66008	1	0.826817	-0.27436	0.953483	1	31	18	18	By MS/MS	6655300000	3531300000	1523700000	1600300000	23.5
364	YDL097C	YDL097C	RPN6	49.773	5	5	14.7	0	39.655			1									6.22	0.154	434	-0.379493	51	9723	0.383517	0.041474654377880185	1.15722	0.210658	0.507101	1	1.17011	0.22664	0.895204	1	0.992142	-0.0113817	0.0632729	1	4.8	2	2	By MS/MS	39846000	16494000	9487900	13864000	11.3
365	YDL100C	YDL100C	GET3	39.353	10	10	35.3	0	34.997			1	1			1					4.7	0.322	354	-0.30339	19	29188	0.32545	0.06497175141242938	0.900637	-0.150982	0.202198	1	0.90082	-0.150689	0.615013	1	0.980703	-0.0281111	0.0515745	1	2.8	1	1	By MS/MS	261810000	111210000	72737000	77872000	2.8
366	YDL101C	YDL101C	DUN1	58.632	2	2	5.3	0.00052549	3.9862		1										7.88	0.148	513	-0.541715	102	660	0.0808061	0.1267056530214425	1.99152	0.993872	1.42811	1	1.69703	0.763012	1.09046	1	0.91379	-0.130066	1.36464	1	5.3	2	2	By MS/MS	36715000	7457500	14304000	14953000	2.5
367	YDL102W	YDL102W	POL3	124.62	8	8	12.4	0	25.616		1										8.09	0	1097	0	0	1058	0	0.07383773928896992	1.33195	0.413541	0.299258	1	1.26955	0.344321	0.31761	1	1.09976	0.137188	0.442039	1	2.1	2	2	By MS/MS	45386000	17418000	11688000	16281000	10.3
368	YDL103C	YDL103C	QRI1	53.475	4	4	9.9	0	5.1659		1	1									7.42	0.177	477	-0.457023	60	7446	0.151049	0.03773584905660377	3.78053	1.91859	1.63949	1	4.43612	2.1493	2.14447	1	0.943563	-0.0838085	0.487184	1	4	2	2	By MS/MS	201970000	33452000	78740000	89779000	7.8
369	YDL112W	YDL112W	TRM3	165.05	25	25	19.6	0	67.966												5.99	0.147	1436	-0.108844	18	633	0.057824	0.004178272980501393	0.994277	-0.0082809	0.013414	1	1.09648	0.132881	0.215084	1	1.09485	0.130739	0.967026	1	13.1	18	18	By MS/MS	1001500000	445730000	227110000	328630000	10.8
370	YDL116W	YDL116W	NUP84	83.634	2	2	3.6	0	5.5259		1										4.58	0.15	726	-0.219559	230	509	0.0243123	0.0013774104683195593	0.96757	-0.047562	NaN		2.0577	1.04103	NaN		1.56392	0.645164	NaN		0	0	0		0	0	0	0	1.4
371	YDL122W	YDL122W	UBP1	92.768	6	6	10.5	0	32.53				1								4.63	0.189	809	-0.783189	38	1575	0.124948	0.3374536464771323	0.759103	-0.397633	0.658518	1	0.450538	-1.15028	2.42246	1	0.52962	-0.916971	1.36993	1	4.8	3	3	By MS/MS	92061000	47580000	28023000	16459000	9.4
372	YDL124W	YDL124W		35.56	10	10	47.8	0	53.697		1				1						6.1	0.197	312	-0.379487	55	41763	0.374473	0.0	2.9139	1.54295	1.85787	1	2.74181	1.45513	1.90807	1	0.909092	-0.137501	0.347202	1	26	5	5	By MS/MS	1305700000	749070000	285940000	270650000	36.5
373	YDL125C	YDL125C	HNT1	17.679	2	2	20.9	0	5.1025		1										6.95	0.231	158	-0.193671	267	26950	0.582016	0.0	NaN	NaN	NaN		NaN	NaN	NaN		NaN	NaN	NaN		0	0	0		0	0	0	0	0
374	YDL126C	YDL126C	CDC48	91.995	36	36	50.4	0	271.64	1	1	1	1								4.66	0.307	835	-0.366467	34	43151	0.338802	0.18323353293413175	1.82717	0.86961	1.74758	1	1.69072	0.757636	1.29148	1	0.972939	-0.0395782	0.115267	1	31.1	24	24	By MS/MS	4334400000	1270300000	1375900000	1688200000	26.9
375	YDL128W	YDL128W	VCX1	44.646	2	2	6.3	0	13.327					1							5.54	0.163	411	0.705353	35	1091	0.231069	0.012165450121654502	1.04998	0.0703551	0.0878071	1	0.975151	-0.0363023	0.0351616	1	0.982785	-0.0250524	0.0630483	1	6.3	2	2	By MS/MS	611770000	182200000	172640000	256930000	6.3
377	YDL131W	YDL131W	LYS21	48.594	23	3	63.4	0	5.2616		1										6.25	0.329	440	-0.233182	450	18941	0	0.08636363636363636	2.00966	1.00695	0.495351	1	1.09908	0.136296	0.090495	1	0.531805	-0.91103	0.621658	1	53	18	1	By MS/MS	341730000	98786000	96071000	146880000	61.8
378	YDL132W	YDL132W	CDC53	93.943	19	19	32.9	0	150.9		1										8.78	0.158	815	-0.409325	0	1876	0.127163	0.026993865030674847	1.16527	0.220663	1.49725	1	1.19555	0.257679	1.90773	1	1.19185	0.253197	1.20772	1	24.7	14	14	By MS/MS	1320200000	375210000	577020000	367920000	16.8
379	YDL135C	YDL135C	RDI1	23.138	3	3	24.8	0	13.614			1			1						5.89	0.2	202	-0.644555	Stable	6526	0.556192	0.04950495049504951	0.945269	-0.0812032	NaN		0.933707	-0.0989585	NaN		1.1341	0.181548	NaN		0	0	0		0	0	0	0	0
380	YDL191W;YDL136W	YDL191W;YDL136W	RPL35B;RPL35A	13.909	15	15	59.2	0	151.87			1									11.36	0.798	120	-0.79	0	403023	1.37833	0.041666666666666664	0.79298	-0.334644	0.921406	1	0.800141	-0.321674	0.84818	1	1.01302	0.0186614	0.738508	1	59.2	13	13	By MS/MS	8230000000	3402200000	2153700000	2674100000	49.2
382	YDL140C	YDL140C	RPO21	191.61	44	43	28.3	0	277.09		1										5.41	0.209	1733	-0.398384	22	6857	0.0252162	0.1933064050778996	2.1124	1.07888	1.99644	1	1.8555	0.891806	1.65964	1	0.948763	-0.0758803	0.282695	1	18.4	27	26	By MS/MS	2821400000	828870000	898710000	1093800000	19.4
383	YDL143W	YDL143W	CCT4	57.603	26	26	52.5	0	235.5			1									7.92	0.225	528	-0.093371	125	14482	0.294337	0.041666666666666664	0.932348	-0.101059	0.22399	1	1.11786	0.160741	0.593261	1	1.14362	0.193612	1.17286	1	46.6	21	21	By MS/MS	8690400000	3408300000	2158700000	3123400000	49.1
384	YDL145C	YDL145C	COP1	135.61	28	28	31.7	0	323.31							1		1			5.88	0.237	1201	-0.294588	92	9041	0.109107	0.07743547044129892	1.52235	0.606301	2.42908	1	1.47443	0.560159	2.10693	1	0.975779	-0.0353741	0.225472	1	21.8	21	21	By MS/MS	4656100000	1351000000	1475700000	1829400000	25.3
385	YDL147W	YDL147W	RPN5	51.768	9	9	27.4	0	60.041		1	1									6.05	0.172	445	-0.448989	87	5902	0.30499	0.006741573033707865	1.55777	0.639481	1.41848	1	1.80538	0.852302	2.49508	1	1.16924	0.225577	2.03316	1	16	6	6	By MS/MS	760100000	220530000	228790000	310780000	16
386	YDL148C	YDL148C	NOP14	94.301	3	3	3.5	0.00052056	3.8587		1										7.42	0.214	810	-0.927531	0	884	0.210429	0.5111111111111111	0.454411	-1.13793	1.21702	1	0.648256	-0.625364	0.944498	1	1.36388	0.44772	0.550402	1	2.6	2	2	By MS/MS	170630000	97887000	35300000	37443000	1.2
387	YDL153C	YDL153C	SAS10	70.259	4	4	8.7	0	19.999		1										4.42	0.22	610	-1.29934	0	1305	0.125075	0.7737704918032787	NaN	NaN	NaN		NaN	NaN	NaN		NaN	NaN	NaN		0	0	0		0	0	0	0	0
388	YDL159W	YDL159W	STE7	57.708	3	3	7	0	4.3771												9.92	0.12	515	-0.451845	14	0	0.0416751	0.18640776699029127	0.400033	-1.32181	0.332101	1	0.38821	-1.36509	0.19958	1	0.932598	-0.100672	0.0337299	1	0	0	0		0	0	0	0	4.9
389	YDL160C	YDL160C	DHH1	57.543	19	19	46.6	0	189.38												7.97	0.21	506	-0.38419	176	13456	0.228034	0.23517786561264822	1.12445	0.16922	1.26288	1	1.03297	0.0467926	0.183113	1	0.931993	-0.101609	0.937618	1	29.4	13	13	By MS/MS	3264700000	1190600000	1005300000	1068700000	37.4
390	YDL165W	YDL165W	CDC36	22.362	2	2	12	0.0069865	2.2465		1										5.74	0.131	191	-0.405759	Stable	1170	0.243655	0.0	4.15086	2.05341	1.82114	1	4.2109	2.07413	1.88219	1	1.68905	0.756208	0.386169	1	12	2	2	By MS/MS	384620000	149060000	51343000	184210000	3.7
391	YDL166C	YDL166C	FAP7	22.723	5	5	27.9	0	10.891		1										4.35	0.146	197	-0.747716	16513	2191	0.200151	0.1065989847715736	2.70088	1.43343	1.65521	1	2.85409	1.51303	1.55269	1	1.04809	0.0677656	0.447891	1	8.6	1	1	By MS/MS	61043000	10153000	19059000	31831000	27.9
392	YDL168W	YDL168W	SFA1	41.042	2	2	6.2	0	7.89												6.74	0.243	386	-0.048964	48	11024	0.175214	0.0025906735751295338	2.18148	1.12531	0.946139	1	2.21384	1.14655	0.996855	1	1.03516	0.0498541	0.0422528	1	2.3	1	1	By matching	91887000	16665000	38635000	36587000	2.3
393	YDL171C	YDL171C	GLT1	238.1	70	70	38.4	0	323.31												6.55	0.287	2145	-0.288578	61	10862	0.0369988	0.05501165501165501	1.29371	0.371509	1.17519	1	1.24644	0.317818	1.34754	1	0.957137	-0.0632029	0.144042	1	29.6	52	52	By MS/MS	12943000000	4384700000	4279500000	4278500000	29.7
394	YDL173W	YDL173W	PAR32	31.886	2	2	9.2	0	5.5944												10.3	0.164	295	-0.958305	72	5082	0.140531	0.864406779661017	NaN	NaN	NaN		NaN	NaN	NaN		NaN	NaN	NaN		0	0	0		0	0	0	0	0
395	YDL174C	YDL174C	DLD1	65.292	6	6	13.3	0	37.313	1											6.81	0.202	587	-0.375639	61	11083	0.399089	0.059625212947189095	0.538514	-0.892943	0.978598	1	0.575597	-0.79687	0.747715	1	1.18308	0.242544	0.639169	1	4.3	2	2	By MS/MS	157830000	85961000	36471000	35395000	2.4
396	YDL178W	YDL178W	DLD2	59.268	2	2	4.5	0	8.097	1											6.04	0.193	530	-0.295094	38	3661	0	0.005660377358490566	1.0329	0.0467006	NaN		1.81984	0.863809	NaN		1.92293	0.943306	NaN		0	0	0		0	0	0	0	2.6
397	YDL182W	YDL182W	LYS20	47.098	24	4	70.1	0	313.38		1										7.25	0.321	428	-0.184112	186	13006	0.481953	0.07476635514018691	0.772694	-0.372031	1.28242	1	0.779829	-0.35877	0.636553	1	0.88667	-0.173531	0.292904	1	57.7	20	3	By MS/MS	1524200000	717460000	373480000	433300000	68
398	YDL185W	YDL185W	VMA1	118.64	81	81	79	0	323.31					1	1						6.08	0.305	1071	-0.293931	109	87702	0.43495	0.018674136321195144	1.0063	0.00905839	0.0118649	1	0.947607	-0.0776393	0.156829	1	0.933843	-0.0987488	0.327742	1	61.5	59	59	By MS/MS	50080000000	16702000000	16885000000	16493000000	71.3
399	YDL190C	YDL190C	UFD2	109.91	6	6	8.9	0	16.73		1										5.54	0	961	0	Stable	1023	0	0.05619146722164412	1.29124	0.368762	0.733721	1	1.11559	0.157805	0.264592	1	0.99854	-0.00210729	0.00425698	1	2.2	2	2	By MS/MS	164180000	56543000	51861000	55776000	7.9
400	YDL192W	YDL192W	ARF1	20.529	11	3	61.3	0	151.05			1				1					7.46	0.524	181	-0.221547	Stable	11254	3.9953	0.0	0.902874	-0.147403	0.147084	1	1.02911	0.0413911	0.0333984	1	1.10522	0.14434	0.194568	1	61.3	10	2	By MS/MS	434790000	145170000	144870000	144750000	61.3
401	YDL193W	YDL193W	NUS1	42.557	3	3	11.2	0	17.998		1		1								6.94	0.199	375	-0.346933	0	768	0.167523	0.184	0.780722	-0.35712	0.24114	1	0.624569	-0.679067	1.59369	1	0.822963	-0.281101	0.186837	1	6.9	2	2	By MS/MS	279660000	139980000	81157000	58523000	7.7
402	YDL195W	YDL195W	SEC31	138.72	8	8	9.3	0	72.152				1			1		1			5.45	0	1273	0	26	10137	0.17302	0.4312647289866457	0.491969	-1.02336	NaN		0.484031	-1.04683	NaN		1.0092	0.0132121	NaN		1.6	1	1	By MS/MS	55652000	32619000	12980000	10052000	0
403	YDL198C	YDL198C	GGC1	33.215	23	23	64.7	0	169.39	1											10.84	0.209	300	-0.126	0	13200	0.16694	0.013333333333333334	0.778578	-0.361086	0.328544	1	0.583526	-0.777131	0.802425	1	0.7645	-0.387412	0.337904	1	61.7	20	20	By MS/MS	8703800000	3415500000	2831700000	2456600000	52.7
404	YDL201W	YDL201W	TRM8	33.391	5	5	18.5	0	10.403		1										9.86	0.19	286	-0.69056	9287	3312	0.307917	0.12237762237762238	1.14508	0.195452	0.143439	1	1.22238	0.289696	0.234903	1	1.11995	0.163432	1.63474	1	8.7	2	2	By MS/MS	148160000	68264000	36991000	42901000	3.5
405	YDL202W	YDL202W	MRPL11	28.515	2	2	11.6	0.0019714	2.9568	1											10.51	0.122	249	-0.544177	Stable	2082	0.165046	0.11646586345381527	2.07965	1.05634	0.973873	1	1.56615	0.647227	0.458403	1	0.777927	-0.362293	0.627143	1	8.4	1	1	By MS/MS	4494600	1108600	1746700	1639300	8.4
407	YDL208W	YDL208W	NHP2	17.122	7	7	50.6	0	40.882		1	1									10.52	0.425	156	-0.572436	0	18346	0	0.1794871794871795	1.09769	0.134475	0.318354	1	1.082	0.113698	0.476573	1	1.02091	0.0298571	0.0477765	1	50.6	5	5	By MS/MS	940200000	418190000	226960000	295050000	27.6
409	YDL212W	YDL212W	SHR3	23.512	3	3	8.1	0	25.992				1								8.07	0.239	210	0.073809	95	4446	0	0.1380952380952381	0.390797	-1.35551	1.86337	1	0.349681	-1.51589	1.8406	1	0.939797	-0.0895784	0.206691	1	8.1	3	3	By MS/MS	1553700000	898780000	298480000	356460000	8.1
410	YDL213C	YDL213C	NOP6	25.216	5	5	22.2	0	12.726		1										10.86	0.189	225	-1.22711	Stable	6233	0	0.7911111111111111	1.3353	0.417166	0.448645	1	1.20539	0.269498	0.363044	1	0.911195	-0.134169	0.40843	1	15.6	3	3	By MS/MS	297970000	99221000	101530000	97228000	10.2
411	YDL225W	YDL225W	SHS1	62.629	2	2	4.9	0.0019753	3.0455												5.31	0.19	551	-0.736298	76	3471	0.199934	0.3738656987295826	2.05959	1.04236	NaN		1.2461	0.31742	NaN		0.64251	-0.638209	NaN		4.9	2	2	By MS/MS	287550000	96849000	107990000	82712000	0
412	YDL226C	YDL226C	GCS1	39.296	2	2	6.8	0.0078449	2.1087			1		1		1	1				5.78	0.149	352	-0.92358	109	5520	0.365	0.53125	2.44691	1.29096	NaN		1.21243	0.277901	NaN		0.527872	-0.921741	NaN		0	0	0		0	0	0	0	6.8
413	YDL229W	YDL229W	SSB1	66.601	46	4	71.8	0	323.31						1						5.18	0.82	613	-0.244209	149	13359	0.198347	0.004893964110929853	1.99254	0.994612	3.08498	1	2.0271	1.01942	1.94192	1	1.08257	0.114462	0.397134	1	65.9	40	2	By MS/MS	2163600000	547120000	683310000	933150000	66.1
414	YDL237W	YDL237W	AIM6	44.382	13	13	48.7	0	176.18												5.28	0	390	0	0	2010	0.225371	0.0	0.505488	-0.984252	1.68755	1	0.426983	-1.22775	2.36811	1	0.807141	-0.309108	0.986618	1	48.7	12	12	By MS/MS	2743400000	1088300000	788200000	866910000	40.8
415	YDR001C	YDR001C	NTH1	85.878	2	2	2.7	0.0056075	2.307												7.82	0.168	751	-0.543808	30	3915	0.146671	0.11051930758988016	4.39356	2.13539	2.55727	1	4.32797	2.11369	1.96074	1	1.06511	0.0909974	0.154634	1	1.2	1	1	By MS/MS	45704000	4986000	17973000	22745000	2.7
416	YDR002W	YDR002W	YRB1	22.953	3	3	21.4	0	8.7779		1										5.96	0.489	201	-0.989055	0	44796	1.79242	0.3283582089552239	2.72497	1.44624	1.31687	1	3.22297	1.68839	0.808355	1	1.14696	0.197821	0.175538	1	0	0	0		0	0	0	0	10.9
417	YDR011W;YNR070W	YDR011W	SNQ2	168.76	51	50	37.7	0	323.31						1						7.57	0.18	1501	-0.086809	0	585	0.0268944	0.05263157894736842	1.08191	0.113583	0.21818	1	1.27168	0.346741	1.54922	1	1.19381	0.255569	0.849349	1	27.7	36	35	By MS/MS	7787100000	2673300000	2217900000	2896000000	28.6
418	YDR017C	YDR017C	KCS1	119.55	2	2	1.6	0	4.7732												6.78	0.144	1050	-0.866286	19	270	0.0328464	0.5095238095238095	0.907056	-0.140736	0.213052	1	1.03155	0.0448191	0.0498408	1	1.26244	0.336214	0.417791	1	0.8	1	1	By MS/MS	40961000	12688000	10294000	17978000	1.6
419	YDR019C	YDR019C	GCV1	44.468	2	2	4.5	0.0019831	3.0636	1											9.52	0.143	400	-0.28575	95	10666	0.16426	0.0	NaN	NaN	NaN		NaN	NaN	NaN		NaN	NaN	NaN		0	0	0		0	0	0	0	0
420	YDR023W	YDR023W	SES1	53.309	26	26	55	0	323.31												5.98	0.392	462	-0.652814	0	53236	1.44004	0.07792207792207792	0.916393	-0.125961	0.522038	1	0.884655	-0.176813	0.521344	1	1.0102	0.014646	0.0398564	1	47.2	14	14	By MS/MS	3415600000	1399300000	946270000	1070000000	35.1
422	YDR032C	YDR032C	PST2	20.965	6	6	44.4	0	44.27						1						5.61	0.367	198	-0.031818	40	72844	0.816784	0.030303030303030304	2.90392	1.538	0.599433	1	3.28005	1.71372	0.440419	1	1.13892	0.187663	0.158927	1	12.1	2	2	By MS/MS	430650000	152870000	144040000	133740000	11.6
423	YDR033W;YBR054W	YDR033W;YBR054W	YRO2;MRH1	36.19	7	7	19.7	0	83.093	1			1		1						9.85	0.508	320	0.25125	208	5685	2.82958	0.090625	0.922828	-0.115866	0.212939	1	0.718961	-0.476015	1.37477	1	0.866584	-0.206589	0.654743	1	19.4	6	6	By MS/MS	6852100000	2702500000	2226000000	1923600000	19.7
424	YDR035W	YDR035W	ARO3	41.069	7	7	28.4	0	36.564		1										7.35	0.287	370	-0.473784	61	17759	0.382904	0.07027027027027027	1.73654	0.796213	0.95641	1	1.67791	0.746668	1.20164	1	0.998024	-0.00285329	0.0157145	1	13.5	4	4	By MS/MS	219360000	57550000	73093000	88719000	13.5
425	YDR036C	YDR036C	EHD3	56.288	2	2	4.8	0.0010157	3.3634	1											8.4	0.203	500	-0.3176	67	1392	0.1694	0.014	2.41111	1.2697	0.842955	1	2.81704	1.49418	0.831049	1	1.22218	0.289458	0.155207	1	2	1	1	By MS/MS	22190000	3784400	7820900	10584000	0
426	YDR037W	YDR037W	KRS1	67.958	31	31	55.8	0	250.56												6.04	0.422	591	-0.601692	0	64305	1.00915	0.20812182741116753	1.05842	0.0819058	0.31349	1	1.05787	0.0811671	2.14839	1	1.03651	0.0517401	0.33844	1	39.8	20	20	By MS/MS	9056200000	3279100000	2765400000	3011600000	38.6
427	YDR039C;YDR040C;YDR038C	YDR039C;YDR040C;YDR038C	ENA5;ENA2;ENA1	120.32	7	7	8.1	0	47.239					1	1						5.28	0.19	1091	-0.059395	288	66	0.0951767	0.045829514207149404	0.59421	-0.750956	1.08847	1	0.598375	-0.740877	2.41385	1	1.22921	0.297737	0.356815	1	4.6	4	4	By MS/MS	325880000	187470000	70604000	67808000	3.2
428	YDR044W	YDR044W	HEM13	37.711	4	4	18	0	17.708			1									6.8	0.448	328	-0.671341	0	2524	0.220791	0.17378048780487804	6.95162	2.79735	0.587092	1	5.98495	2.58134	0.50222	1	0.857448	-0.221879	0.349161	1	4.6	1	1	By MS/MS	22747000	1649800	10007000	11090000	13.4
430	YDR046C	YDR046C	BAP3	67.364	9	9	13.7	0	56.989				1	1	1						8.17	0.156	604	0.227483	27	0	0.0884207	0.08278145695364239	0.747195	-0.420443	0.432811	1	0.638877	-0.646389	1.8711	1	0.970207	-0.0436357	0.0728112	1	7.5	4	4	By MS/MS	672870000	124550000	105560000	442760000	7
431	YDR049W	YDR049W	VMS1	72.733	2	2	1.6	0.00052247	3.9061	1		1	1								9.64	0.144	632	-0.857595	37	395	0.0659139	0.2721518987341772	0.658631	-0.602457	0.100203	1	0.599622	-0.737875	0.135045	1	0.925108	-0.112306	0.307257	1	1.6	1	1	By MS/MS	19201000	2929800	6933800	9337100	0
432	YDR050C	YDR050C	TPI1	26.795	17	17	75.4	0	323.31	1		1			1						5.86	0.817	248	-0.105242	96	841531	2.0854	0.0	3.82529	1.93557	2.16602	1	3.71592	1.89372	1.77558	1	0.956126	-0.0647276	0.11595	1	68.5	13	13	By MS/MS	7405200000	1364800000	2857400000	3183000000	67.7
434	YDR057W	YDR057W	YOS9	61.257	9	9	22.9	0	37.272				1								4.33	0.117	542	-0.376199	0	269	0.0658251	0.13284132841328414	0.54918	-0.864648	0.809198	1	0.504069	-0.988308	1.65163	1	0.807355	-0.308725	0.563247	1	3.7	2	2	By MS/MS	150730000	55476000	45083000	50166000	17
435	YDR060W	YDR060W	MAK21	116.68	6	6	7.8	0	19.446		1										4.72	0.2	1025	-0.807024	103	1643	0.0597678	0.4351219512195122	0.871864	-0.197825	0.292372	1	0.866598	-0.206565	0.2706	1	1.19203	0.253418	0.859461	1	3.8	3	3	By MS/MS	105670000	47195000	23376000	35099000	2.5
436	YDR062W	YDR062W	LCB2	63.11	32	32	62.7	0	323.31				1								8.05	0.217	561	-0.16738	29	4672	0.199432	0.0142602495543672	0.489839	-1.02962	2.28785	1	0.439416	-1.18634	2.63111	1	0.924731	-0.112895	0.549834	1	57.4	27	27	By MS/MS	7492400000	4434400000	1580500000	1477500000	55.4
437	YDR064W	YDR064W	RPS13	17.029	12	12	62.3	0	86.594		1	1									11.24	0.776	151	-0.294702	0	200047	0.594598	0.006622516556291391	1.10254	0.140827	0.264146	1	1.27648	0.352172	0.622869	1	1.20281	0.26641	0.466912	1	55	11	11	By MS/MS	15277000000	5789400000	3600100000	5887900000	62.3
438	YDR071C	YDR071C	PAA1	21.947	12	12	65.4	0	98.672												5.71	0.244	191	-0.257068	47	36878	0.821015	0.0	1.81469	0.859724	3.31872	1	1.79942	0.847531	3.07709	1	1.02104	0.0300359	0.137015	1	64.9	11	11	By MS/MS	2843200000	741320000	924670000	1177200000	58.6
440	YDR074W	YDR074W	TPS2	102.98	6	6	7.1	0	10.118												8.19	0.236	896	-0.516406	0	8149	0.102141	0.07700892857142858	2.84972	1.51082	0.637628	1	1.63666	0.710759	1.13334	1	0.560831	-0.834361	0.565238	1	1.2	1	1	By MS/MS	49881000	11478000	20919000	17484000	2.3
441	YDR083W	YDR083W	RRP8	45.985	2	2	7.1	0	6.3835		1										10.21	0.192	392	-0.876531	81	950	0.252881	0.27040816326530615	0.686483	-0.542704	0.785535	1	0.587922	-0.766304	3.01758	1	0.90384	-0.145861	0.230693	1	3.6	1	1	By MS/MS	58853000	33163000	14935000	10756000	3.6
442	YDR084C	YDR084C	TVP23	23.148	3	3	16.1	0	7.3412							1					8.88	0.119	199	0.179397	0	713	0.256515	0.0	0.407793	-1.29409	1.91407	1	0.446592	-1.16297	1.47365	1	1.11555	0.157751	0.26771	1	16.1	3	3	By MS/MS	225440000	132530000	42862000	50039000	7
443	YDR086C	YDR086C	SSS1	8.9435	5	5	41.2	0	12.641				1								10.26	0.441	80	0.00875	0	33370	1.66507	0.1625	0.340395	-1.55472	1.66798	1	0.383447	-1.3829	2.35623	1	1.16633	0.221974	0.36811	1	41.2	4	4	By MS/MS	3197600000	1956900000	637850000	602860000	31.2
444	YDR087C	YDR087C	RRP1	33.202	6	6	27.3	0	13.418		1										5.03	0.157	278	-0.795324	51	1286	0.218608	0.1474820143884892	1.36877	0.45288	1.75321	1	1.46468	0.550588	1.72449	1	1.01311	0.018795	0.0671305	1	17.6	4	4	By MS/MS	153320000	63327000	44870000	45119000	20.5
445	YDR091C	YDR091C	RLI1	68.34	28	28	55.8	0	311.78		1	1									8.82	0.369	608	-0.197369	38	10832	0.365022	0.014802631578947368	1.14365	0.19365	1.50162	1	1.13745	0.185797	1.3974	1	1.03787	0.0536253	0.326757	1	50.2	24	24	By MS/MS	8992400000	2841500000	3432000000	2719000000	41.1
446	YDR093W	YDR093W	DNF2	182.62	36	28	25.6	0	220.45				1		1						6.07	0.153	1612	-0.321464	19	498	0.0139406	0.20161290322580644	0.728026	-0.457939	0.972071	1	0.677271	-0.562195	1.63556	1	0.940461	-0.0885595	0.317134	1	17.9	24	17	By MS/MS	1156400000	592240000	300410000	263770000	14.3
447	YDR097C	YDR097C	MSH6	140.08	6	6	5.2	0	12.639		1										5.63	0.152	1242	-0.540258	31	809	0.0620967	0.23349436392914655	2.09311	1.06565	1.5562	1	1.64952	0.722043	1.29163	1	0.812412	-0.299716	0.351563	1	3.7	4	4	By MS/MS	122680000	29486000	42640000	50552000	1.7
448	YDR098C	YDR098C	GRX3	32.481	6	4	20.4	0	54.686		1	1									4.37	0.177	285	-0.471579	226	6263	0.321877	0.18	5.17874	2.3726	2.29677	1	4.29471	2.10256	1.64176	1	1.00493	0.00709763	0.0125436	1	11.2	4	2	By MS/MS	513130000	41328000	242250000	229540000	11.2
449	YDR099W	YDR099W	BMH2	31.061	12	2	48.4	0	17.556		1				1						4.65	0.385	273	-0.792308	Stable	29026	1.18917	0.24175824175824176	1.43216	0.518197	0.740798	1	1.93225	0.950282	1.7373	1	1.23552	0.305113	0.47673	1	22	5	1	By MS/MS	42415000	13207000	8323700	20885000	39.2
451	YDR101C	YDR101C	ARX1	65.212	3	3	5.6	0	13.641		1	1									7.17	0.238	593	-0.23086	96	7363	0.13348	0.047217537942664416	1.65358	0.725594	1.15536	1	1.61434	0.690946	2.41082	1	0.827417	-0.273314	1.9435	1	1.5	1	1	By MS/MS	27073000	6353500	12189000	8530000	5.6
452	YDR108W	YDR108W	TRS85	80.494	5	5	7.3	0	7.0354			1				1		1			6.38	0.127	698	-0.350716	42	78	0.0217193	0.08882521489971347	0.701664	-0.511147	0.856251	1	0.638493	-0.647258	0.84582	1	0.895281	-0.159588	0.224507	1	5.3	4	4	By MS/MS	181430000	92588000	52068000	36773000	1.7
454	YDR117C	YDR117C	TMA64	63.991	5	5	14.7	0	24.713			1									9.65	0.176	565	-0.418053	Stable	1496	0.130893	0.04070796460176991	1.52877	0.612376	0.50065	1	3.04542	1.60664	0.751798	1	1.80675	0.853398	0.278162	1	3	1	1	By MS/MS	0	0	0	0	8.1
455	YDR119W	YDR119W	VBA4	85.682	3	3	5.5	0	20.817					1							8.23	0.123	768	0.185547	9	225	0.103527	0.2578125	0.988565	-0.0165927	0.0367658	1	1.36525	0.449165	0.389032	1	1.30908	0.388554	0.604235	1	2	1	1	By MS/MS	2174100	438750	505470	1229900	2
456	YDR120C	YDR120C	TRM1	64.052	30	30	57.4	0	323.31	1	1										9.79	0.155	570	-0.535965	29	3724	0.292269	0.1456140350877193	0.850438	-0.233722	1.22451	1	0.827081	-0.2739	1.05215	1	0.98209	-0.0260731	1.68683	1	55.1	26	26	By MS/MS	6605700000	2833900000	1625300000	2146500000	47
458	YDR122W	YDR122W	KIN1	120.07	3	2	4.2	0	5.3629		1				1						9.36	0.127	1064	-0.703665	487	328	0.0843072	0.5733082706766918	1.5747	0.655077	NaN		0.57971	-0.786596	NaN		0.52378	-0.932968	NaN		0	0	0		0	0	0	0	3
459	YDR127W	YDR127W	ARO1	174.75	91	91	64.1	0	323.31												6.23	0.217	1588	-0.1216	60	26152	0.145025	0.018261964735516372	1.3862	0.471132	0.790616	1	1.18621	0.246364	0.519901	1	0.861119	-0.215715	1.03291	1	56.9	84	84	By MS/MS	56397000000	20774000000	17695000000	17928000000	58.1
460	YDR129C;REV__YDR129C	YDR129C	SAC6	71.772	13	13	26.5	0	108.55						1						5.22	0.234	642	-0.280841	96	21843	0.341811	0.10124610591900311	1.25674	0.329687	0.178052	1	1.0834	0.115567	0.0529921	1	0.950904	-0.0726282	0.0997433	1	10.7	6	6	By MS/MS	1076100000	171430000	518020000	386670000	19.8
461	YDR135C;YKR104W	YDR135C	YCF1	171.12	49	47	39.3	0	323.31					1							8.49	0.149	1515	0.064158	56	1702	0.0486505	0.017161716171617162	1.13081	0.177354	0.593992	1	1.13965	0.188592	2.2037	1	1.05654	0.0793458	0.513667	1	28.3	33	32	By MS/MS	4345600000	1495100000	1424400000	1426100000	31.6
462	YDR141C	YDR141C	DOP1	194.69	34	34	24.1	0	203.86			1		1		1	1				5.49	0.127	1698	-0.06702	23	875	0.0544217	0.01707891637220259	0.695254	-0.524387	1.77585	1	0.758936	-0.397949	1.78272	1	1.13234	0.179307	1.17241	1	19	27	27	By MS/MS	2220200000	1071900000	522960000	625320000	12.6
463	YDR144C	YDR144C	MKC7	64.268	2	2	6.2	0	13.407					1	1				1		4.4	0.145	596	-0.15906	31	57	0.0492486	0.06879194630872483	0.664275	-0.590147	NaN		0.578503	-0.789604	NaN		0.83985	-0.251796	NaN		3.4	1	1	By MS/MS	17096000	17096000	0	0	0
464	YDR148C	YDR148C	KGD2	50.43	5	5	10.6	0	52.098	1											9.62	0.24	463	-0.379482	51	10212	0.21017	0.36069114470842334	0.952006	-0.0709568	0.107434	1	0.812777	-0.299068	0.918293	1	0.965913	-0.0500354	0.0700955	1	10.6	5	5	By MS/MS	1448600000	748920000	305820000	393900000	9.1
465	YDR150W	YDR150W	NUM1	313.03	7	7	2.7	0	11.11				1								5.18	0.163	2748	-0.705604	0	1914	0.048282	0.1524745269286754	5.1218	2.35665	0.705966	1	3.98854	1.99586	0.851277	1	0.975992	-0.0350593	0.0605398	1	1.4	3	3	By MS/MS	149400000	74921000	42151000	32330000	1.3
466	YDR153C	YDR153C	ENT5	47.321	3	3	8	0	8.4793			1		1			1	1			6.44	0.16	411	-1.01168	21	1806	0	0.48418491484184917	1.96041	0.971156	1.11911	1	1.61809	0.694289	0.977802	1	0.934147	-0.0982785	0.327409	1	5.4	2	2	By MS/MS	207230000	69722000	68322000	69189000	2.4
467	YDR155C	YDR155C	CPR1	17.39	9	9	60.5	0	199.5	1	1										7.51	0.614	162	-0.23642	Stable	342835	0	0.043209876543209874	11.5175	3.52575	1.72192	1	10.4591	3.38668	1.92413	1	0.872512	-0.196753	0.546209	1	60.5	7	7	By MS/MS	3917600000	198320000	1885400000	1833900000	52.5
468	YDR158W	YDR158W	HOM2	39.543	15	15	50.4	0	118.08		1				1						6.7	0.431	365	-0.043562	105	110636	0	0.0547945205479452	1.68098	0.749305	1.03993	1	1.49611	0.581214	0.631637	1	0.943021	-0.084638	0.662301	1	21.9	7	7	By MS/MS	1097100000	274130000	390110000	432810000	29.3
469	YDR161W	YDR161W	ACL4	42.942	3	3	12.4	0	129.33		1										4.1	0.122	387	-0.268734	107	977	0	0.06976744186046512	3.77205	1.91535	1.36227	1	4.09951	2.03545	1.39656	1	1.08334	0.115483	0.195226	1	9.3	2	2	By MS/MS	21290000	0	0	21290000	9.3
470	YDR164C	YDR164C	SEC1	83.479	2	2	3.3	0	11.798						1						7.3	0.159	724	-0.427486	2	585	0.137687	0.15193370165745856	1.39956	0.484976	1.1076	1	1.5857	0.66512	3.25921	1	1.13402	0.181448	0.464862	1	3.3	2	2	By MS/MS	61982000	12311000	24674000	24996000	2.2
471	YDR165W	YDR165W	TRM82	50.487	3	3	9.9	0	7.2261		1	1									6.7	0.192	444	-0.435586	26	2940	0.206159	0.08783783783783784	2.6238	1.39166	NaN		3.45089	1.78697	NaN		1.32176	0.402455	NaN		0	0	0		0	0	0	0	6.5
472	YDR166C	YDR166C	SEC5	112.12	3	3	2.9	0	6.8342												5.66	0.16	971	-0.408445	28	118	0.0142768	0.06797116374871266	1.10645	0.145942	1.46205	1	1.0772	0.107291	0.217304	1	1.01052	0.0150909	0.0300812	1	1.8	2	2	By MS/MS	56949000	17005000	17382000	22562000	1.8
474	YDR170C	YDR170C	SEC7	226.88	20	20	11.5	0	126.89			1		1		1	1	1			4.51	0.193	2009	-0.422698	65	1734	0.0734049	0.2269785963165754	0.933499	-0.0992795	0.233048	1	0.896254	-0.15802	0.757426	1	1.03208	0.0455574	0.131518	1	7.8	13	13	By MS/MS	1321400000	511910000	314220000	495230000	8.1
475	YDR172W	YDR172W	SUP35	76.55	20	20	33.3	0	291.3			1									7	0.315	685	-0.797226	0	16720	0.323255	0.3781021897810219	1.21322	0.278847	1.06121	1	1.19096	0.252123	1.85301	1	1.00774	0.0111265	0.146158	1	29.1	17	17	By MS/MS	5757800000	2052900000	1790700000	1914300000	28.6
476	YDR174W	YDR174W	HMO1	27.544	4	4	16.7	0	30.9		1	1									9.29	0.314	246	-0.928862	Stable	12201	0.653043	0.483739837398374	0.96879	-0.0457446	0.625752	1	0.92634	-0.110387	0.196067	1	1.04656	0.0656582	0.360932	1	16.7	3	3	By MS/MS	370080000	154820000	100590000	114670000	12.2
477	YDR175C	YDR175C	RSM24	37.393	3	3	12.9	0	7.479	1											10.05	0.136	319	-0.883699	30	844	0.13947	0.10031347962382445	2.38705	1.25523	1.84589	1	2.08898	1.0628	0.956797	1	0.945943	-0.0801753	0.0982141	1	8.2	2	2	By MS/MS	57363000	11309000	17528000	28526000	8.2
478	YDR179W-A	YDR179W-A	NVJ3	53.729	2	2	11.4	0.0042393	2.3908												8.63	0.132	463	-0.169546	24	0	0.0745898	0.0	0.983407	-0.0241396	0.0166486	1	0.868419	-0.203537	0.112215	1	0.994034	-0.0086323	0.158156	1	0	0	0		0	0	0	0	3.2
479	YDR182W	YDR182W	CDC1	57.147	13	13	36.7	0	322.13				1								10.28	0.12	491	-0.474949	6	993	0.225792	0.05295315682281059	0.553628	-0.853012	1.35936	1	0.536083	-0.899472	1.70813	1	0.926615	-0.109958	0.276424	1	21.4	10	10	By MS/MS	1511100000	700510000	418370000	392250000	27.3
480	YDR188W	YDR188W	CCT6	59.923	25	25	51.6	0	301.12			1									5.65	0.177	546	-0.167582	0	11198	0.430419	0.007326007326007326	1.05906	0.0827859	0.180009	1	1.10179	0.139848	0.573149	1	1.0985	0.135538	0.451055	1	48.5	21	21	By MS/MS	5725400000	1979800000	1309100000	2436500000	39.2
481	YDR189W	YDR189W	SLY1	74.678	8	8	15.9	0	53.582			1	1			1		1			4.94	0.188	666	-0.331081	32	2850	0.159624	0.08108108108108109	1.7665	0.820897	1.70544	1	1.95519	0.967306	1.3258	1	0.981604	-0.0267867	0.0719113	1	12.9	7	7	By MS/MS	510830000	111420000	174540000	224880000	7.5
482	YDR190C	YDR190C	RVB1	50.452	30	30	76.7	0	323.31		1										5.7	0.19	463	-0.123758	Stable	14374	0.403297	0.06263498920086392	1.07718	0.107256	0.260921	1	1.04042	0.0571603	0.102439	1	0.965853	-0.0501241	0.398342	1	59.8	22	22	By MS/MS	7088300000	2887600000	2025300000	2175400000	64.8
484	YDR194C	YDR194C	MSS116	76.268	16	16	29.7	0	42.578	1											9.69	0.205	664	-0.600452	162	2366	0.0873695	0.15963855421686746	1.23428	0.30367	0.747299	1	1.13011	0.176466	0.539544	1	0.98367	-0.0237543	0.198373	1	15.5	10	10	By MS/MS	864650000	285470000	315580000	263590000	20.8
485	YDR196C	YDR196C	CAB5	27.339	7	7	27	0	45.375		1	1	1								8.83	0.121	241	-0.194606	Stable	932	0.146388	0.058091286307053944	0.865887	-0.20775	0.239535	1	0.689113	-0.537187	0.922768	1	0.895502	-0.159232	0.448181	1	21.2	3	3	By MS/MS	82707000	42657000	20372000	19678000	21.2
486	YDR205W	YDR205W	MSC2	80.577	4	4	7.3	0	71.707		1		1			1					7.76	0.116	724	0.337845	0	34	0.0822884	0.07320441988950276	0.68083	-0.554634	0.983222	1	0.689521	-0.536334	2.58084	1	0.937036	-0.0938243	1.19981	1	5.2	3	3	By MS/MS	285570000	133920000	74101000	77540000	4.7
487	YDR208W	YDR208W	MSS4	89.319	4	4	8.6	0	19.96		1				1						10.13	0.143	779	-0.799872	0	17	0.0313757	0.4980744544287548	0.741029	-0.432399	1.35055	1	0.665684	-0.58709	1.57187	1	0.882351	-0.180576	0.716282	1	6.5	3	3	By MS/MS	139420000	61333000	40479000	37612000	6.5
490	YDR211W	YDR211W	GCD6	81.16	13	13	23.6	0	33.057			1									4.48	0.198	712	-0.398736	Stable	3373	0.184317	0.09410112359550561	1.47004	0.555851	0.737334	1	1.68726	0.754684	0.98418	1	1.149	0.200375	1.15847	1	5.9	4	4	By MS/MS	567550000	186220000	146300000	235030000	13.2
491	YDR212W	YDR212W	TCP1	60.48	28	28	63.7	0	225.17			1			1						6.45	0.244	559	-0.035063	0	8663	0.395819	0.02146690518783542	1.05912	0.0828657	0.264692	1	1.11617	0.158563	1.29683	1	1.10105	0.138876	0.492525	1	52.4	23	23	By MS/MS	5070500000	1835000000	1323800000	1911700000	58.9
492	YDR214W	YDR214W	AHA1	39.435	7	7	22.9	0	38.056												7.52	0.17	350	-0.5	34	14054	0.301714	0.16857142857142857	1.06033	0.0845189	0.0628115	1	1.13532	0.183094	0.105253	1	1.05475	0.0769047	0.0647115	1	2.3	1	1	By MS/MS	90016000	22766000	32560000	34690000	20.3
494	YDR221W	YDR221W	GTB1	79.907	10	10	16.5	0	45.374				1								4.6	0.152	702	-0.55755	26	447	0.0784327	0.05555555555555555	0.528818	-0.919157	1.12424	1	0.432784	-1.20828	1.83305	1	0.878561	-0.186785	0.22504	1	6.1	5	5	By MS/MS	102310000	49407000	26952000	25951000	10.1
495	YDR222W	YDR222W		47.413	9	8	26.5	0	69.414		1										8.41	0.185	415	-0.379277	76	821	0.016619	0.0024096385542168677	0.942416	-0.0855636	0.158613	1	1.24086	0.311335	0.804351	1	1.3414	0.423744	0.740702	1	26.5	9	8	By MS/MS	394110000	130000000	104100000	160010000	26.5
496	YDR226W	YDR226W	ADK1	24.254	6	6	35.1	0	14.606	1		1									6.37	0.532	222	-0.425225	217	73007	2.15571	0.25225225225225223	NaN	NaN	NaN		NaN	NaN	NaN		NaN	NaN	NaN		0	0	0		0	0	0	0	0
497	YDR227W	YDR227W	SIR4	152.06	2	2	1.4	0.0029155	2.7434		1										9.77	0.136	1358	-0.883579	0	27	0.0672567	0.585419734904271	0.336332	-1.57204	0.851867	1	0.140813	-2.82815	0.39731	1	0.409777	-1.28709	0.24088	1	0.7	1	1	By MS/MS	231070000	193280000	32072000	5721200	0
498	YDR228C	YDR228C	PCF11	71.897	3	3	5.3	0	9.8533		1	1									7.81	0.169	626	-0.705272	34	182	0.0274052	0.21565495207667731	0.536883	-0.89732	0.287666	1	0.562849	-0.829179	0.262066	1	1.0752	0.104606	0.240728	1	3.4	2	2	By MS/MS	104610000	37619000	29987000	37007000	1.9
499	YDR232W	YDR232W	HEM1	59.362	9	9	26.6	0	41.63	1											7.52	0.213	548	-0.193066	0	1325	0.13657	0.04562043795620438	3.03131	1.59994	2.10742	1	2.85718	1.51459	1.21267	1	0.92945	-0.105551	0.12526	1	19.7	6	6	By MS/MS	273540000	49257000	95112000	129170000	12
500	YDR233C	YDR233C	RTN1	32.916	15	15	46.8	0	182.56				1			1					9.64	0.398	295	-0.164746	Stable	47778	1.71776	0.2542372881355932	0.464793	-1.10534	1.42946	1	0.449661	-1.15309	1.78421	1	0.9518	-0.0712694	0.160961	1	44.1	14	14	By MS/MS	12849000000	6968600000	2920600000	2959700000	44.1
501	YDR234W	YDR234W	LYS4	75.15	8	8	14.4	0	63.904	1											7.36	0.2	693	-0.210678	40	11833	0.0902123	0.03751803751803752	1.51723	0.601436	1.58717	1	1.56963	0.650423	1.32432	1	0.995249	-0.00687114	0.00842187	1	7.4	4	4	By MS/MS	387250000	114230000	127460000	145550000	6.5
502	YDR236C	YDR236C	FMN1	24.537	2	2	14.2	0	9.1405	1			1								4.91	0.144	218	-0.063303	Stable	2903	0.149414	0.0	0.618238	-0.693766	NaN		0.759417	-0.397036	NaN		1.2163	0.282499	NaN		0	0	0		0	0	0	0	0
503	YDR238C	YDR238C	SEC26	109.02	29	29	32	0	253.63							1		1			5.42	0.218	973	-0.110997	0	7994	0.144944	0.03597122302158273	1.37895	0.463574	2.25782	1	1.45941	0.545388	1.46598	1	1.02939	0.0417953	0.183195	1	25.6	21	21	By MS/MS	3667300000	1084700000	1140900000	1441700000	27.7
504	YDR245W	YDR245W	MNN10	46.747	18	18	51.9	0	260.6				1			1					6.87	0.127	393	-0.614249	84	922	0.33927	0.04834605597964377	0.536025	-0.899628	2.48455	1	0.486611	-1.03916	3.13419	1	0.967155	-0.0481805	1.48468	1	37.4	12	12	By MS/MS	2035000000	1153100000	420040000	461830000	41
505	YDR246W	YDR246W	TRS23	24.863	3	3	17.8	0	20.682				1	1		1	1				9.54	0.125	219	-0.482192	0	162	0.152956	0.1872146118721461	0.567516	-0.817267	1.65473	1	0.548363	-0.866798	1.80295	1	0.928506	-0.107017	0.289442	1	17.8	3	3	By MS/MS	169350000	86880000	41408000	41066000	6.4
506	YDR258C	YDR258C	HSP78	91.335	7	7	10.2	0	18.276	1											8.13	0.207	811	-0.405302	57	7950	0.0828671	0.0468557336621455	1.64111	0.714669	0.245155	1	2.0837	1.05915	0.730967	1	1.00242	0.00348108	0.00182684	1	3.3	3	3	By MS/MS	349240000	32213000	202640000	114390000	2.5
507	YDR261C	YDR261C	EXG2	63.507	3	3	6	0	8.2283	1					1				1		5.1	0.15	562	-0.303203	11	854	0.068042	0.0	1.00543	0.0078139	0.0210418	1	0.740355	-0.433711	0.987908	1	0.77802	-0.362121	1.4249	1	4.3	2	2	By MS/MS	130610000	56261000	39250000	35098000	4.1
508	YDR264C	YDR264C	AKR1	85.839	18	18	31.9	0	133.96					1		1	1				5.53	0.133	764	-0.008377	90	763	0.168974	0.10732984293193717	0.519787	-0.944008	1.31476	1	0.554745	-0.850104	1.26849	1	1.21605	0.282208	1.49265	1	23.3	13	13	By MS/MS	1432300000	835780000	257500000	339050000	21.6
510	YDR284C	YDR284C	DPP1	33.514	2	2	11.8	0	18.467					1	1						6.42	0.156	289	0.161938	0	453	0.250761	0.01384083044982699	1.00989	0.0141912	0.0176078	1	0.880792	-0.183127	1.28042	1	0.893353	-0.162698	0.208599	1	11.8	2	2	By MS/MS	274850000	99760000	115570000	59519000	5.5
511	YDR289C	YDR289C	RTT103	46.488	3	3	8.6	0	10.529		1										4.6	0.156	409	-0.950611	86	1034	0.111095	0.48166259168704156	0.611806	-0.708853	0.951546	1	0.61811	-0.694064	1.32713	1	0.910272	-0.135631	0.305274	1	2	1	1	By MS/MS	143990000	68531000	35546000	39912000	2.4
512	YDR292C	YDR292C	SRP101	69.277	5	5	12.2	0	88.801				1								7.17	0.149	621	-0.482931	49	1808	0.114402	0.1996779388083736	0.9511	-0.0723304	0.0766371	1	1.00425	0.00611804	0.00976005	1	1.02859	0.040675	0.114528	1	12.2	5	5	By MS/MS	490820000	219630000	118400000	152790000	7.7
513	YDR293C	YDR293C	SSD1	139.95	8	8	9	0	18.927		1										7.67	0.186	1250	-0.70192	18	314	0.0668744	0.4024	1.12184	0.165866	0.350822	1	1.13273	0.179805	1.35068	1	1.03877	0.0548709	0.100775	1	3.8	4	4	By MS/MS	416010000	43841000	35731000	336440000	6.3
514	YDR294C	YDR294C	DPL1	65.565	22	22	49.2	0	196.4				1								8.04	0.161	589	-0.106791	32	5635	0.115109	0.027164685908319185	0.493513	-1.01884	2.27393	1	0.467844	-1.0959	1.91756	1	0.995332	-0.00675066	0.0338008	1	43.3	20	20	By MS/MS	2502300000	1333900000	526630000	641740000	42.1
516	YDR297W	YDR297W	SUR2	40.734	4	4	10.6	0	8.1836				1								8.95	0.209	349	-0.10659	Stable	1748	0.268111	0.008595988538681949	0.416861	-1.26236	1.48524	1	0.344401	-1.53784	1.7728	1	0.914184	-0.129444	0.29995	1	10.6	4	4	By MS/MS	426580000	226780000	99615000	100180000	2.9
517	YDR298C	YDR298C	ATP5	22.814	11	11	55.2	0	109.46	1											10.37	0.232	212	-0.093868	Stable	19320	0.40073	0.0	0.814514	-0.295988	0.629957	1	0.803991	-0.314748	0.92805	1	1.00059	0.000849726	0.0018521	1	46.7	9	9	By MS/MS	2501300000	990010000	561120000	950160000	52.4
519	YDR300C	YDR300C	PRO1	47.162	5	5	14.5	0	13.091												6.75	0.198	428	-0.222663	Stable	2786	0.181303	0.02570093457943925	1.10614	0.145538	0.223945	1	1.1503	0.202009	0.343837	1	1.055	0.0772414	0.127312	1	6.8	3	3	By MS/MS	125730000	38020000	40171000	47536000	6.5
520	YDR301W	YDR301W	CFT1	153.4	3	3	3.8	0	6.5672		1										5.75	0.153	1357	-0.265144	Stable	126	0.0394554	0.07369196757553427	0.710989	-0.4921	0.926772	1	0.931931	-0.101705	0.123846	1	1.38887	0.473911	0.970038	1	1.8	1	1	By MS/MS	2961900	1290800	206680	1464400	3.8
521	YDR302W	YDR302W	GPI11	25.262	3	3	6.4	0	11.258				1								10.19	0.147	219	0.43516	305	708	0.205933	0.0684931506849315	0.451319	-1.14778	1.25557	1	0.371033	-1.43038	2.35343	1	0.962344	-0.0553754	0.0649817	1	5.5	1	1	By MS/MS	121780000	77469000	18244000	26064000	6.4
522	YDR303C	YDR303C	RSC3	101.72	4	4	5	0	51.529		1										8.02	0.154	885	-0.340565	25	724	0.0215043	0.1401129943502825	0.783637	-0.351743	0.451701	1	0.735816	-0.442584	0.560356	1	1.08623	0.119331	1.04339	1	2.5	2	2	By MS/MS	79555000	36521000	17317000	25717000	3.4
523	YDR304C	YDR304C	CPR5	25.326	10	10	50.7	0	123.14				1								5.4	0.261	225	-0.282667	0	17076	0.784323	0.14666666666666667	0.342392	-1.54628	0.664759	1	0.340742	-1.55325	0.588046	1	1.12141	0.16531	0.113101	1	11.1	2	2	By MS/MS	308780000	131860000	97706000	79208000	45.8
524	YDR307W	YDR307W	PMT7	77.569	3	3	6.9	0	12.139				1								6.77	0.137	662	0.069335	29	237	0.0387696	0.0	0.407898	-1.29372	1.03486	1	0.440172	-1.18386	0.676205	1	0.741524	-0.431435	0.465623	1	1.5	1	1	By MS/MS	0	0	0	0	5.4
526	YDR320C	YDR320C	SWA2	75.019	2	2	3.4	0	5.6279			1	1					1			5	0.151	668	-0.71018	22	524	0.0174292	0.4296407185628742	2.22109	1.15127	NaN		1.93945	0.955648	NaN		0.973378	-0.0389275	0.0763816	1	0	0	0		0	0	0	0	1.5
527	YDR321W	YDR321W	ASP1	41.395	6	6	18.4	0	21.085												5.16	0.221	381	-0.067192	0	8097	0.28182	0.0	NaN	NaN	NaN		NaN	NaN	NaN		NaN	NaN	NaN		0	0	0		0	0	0	0	0
528	YDR322C-A	YDR322C-A	TIM11	10.875	3	3	33.3	0	5.3279	1											5.98	0.139	96	-0.372917	0	13424	0	0.0	0.602821	-0.730199	1.19501	1	0.642369	-0.638526	0.721503	1	1.1029	0.141305	0.267218	1	26	2	2	By MS/MS	25442000	19183000	2325900	3933800	14.6
529	YDR324C	YDR324C	UTP4	87.8	6	6	8.8	0	13.031		1										6.52	0.169	776	-0.402835	46	1670	0	0.06958762886597938	1.43833	0.524391	0.545934	1	1.54336	0.626078	0.728558	1	1.00873	0.0125467	0.0245369	1	2.2	1	1	By MS/MS	0	0	0	0	4.8
530	YDR326C	YDR326C	YSP2	160.58	4	4	3.5	0	17.473	1			1								7.47	0.146	1438	-0.701321	0	30	0.0166012	0.48261474269819193	0.438719	-1.18863	1.20271	1	0.486962	-1.03812	0.813035	1	1.06932	0.0966951	0.0523408	1	1.8	2	2	By MS/MS	96091000	52602000	22802000	20687000	1
531	YDR328C	YDR328C	SKP1	22.33	2	2	16.5	0	8.0507		1										4.19	0.193	194	-0.947423	0	15611	0.41255	0.4020618556701031	0.876693	-0.189856	0.288059	1	0.892585	-0.163938	0.134805	1	0.998624	-0.00198668	0.00285081	1	9.3	1	1	By MS/MS	41149000	21820000	7650000	11678000	7.2
533	YDR333C	YDR333C	RQC1	83.425	3	3	6.6	0	10.229			1									5.45	0.154	723	-0.583264	19	145	0.0313755	0.2793914246196404	1.20705	0.271485	1.23443	1	1.2187	0.285348	1.78979	1	1.1099	0.150432	0.694843	1	1	1	1	By MS/MS	46934000	13377000	15263000	18294000	6.6
534	YDR335W	YDR335W	MSN5	142.12	5	5	6.3	0	22.282		1										5.07	0.154	1224	-0.180229	Stable	625	0.0354805	0.032679738562091505	1.83522	0.87595	0.91118	1	1.89823	0.924653	1.35277	1	1.04768	0.0671952	0.1206	1	3.7	3	3	By MS/MS	61644000	17025000	17729000	26891000	4
535	YDR341C;YHR091C	YDR341C		69.524	27	27	51.2	0	90.609												6.77	0.285	607	-0.318946	0	23336	0.635017	0.016474464579901153	1.1903	0.251321	0.541744	1	1.2024	0.265913	0.480696	1	1.10454	0.14345	1.11015	1	28.7	15	15	By MS/MS	2453700000	1148300000	565240000	740160000	42.5
536	YDR342C;YDR343C	YDR342C;YDR343C	HXT7;HXT6	62.734	12	8	24.4	0	131.74						1						7.7	0.519	570	0.362456	81	3101	0.35365	0.028070175438596492	1.14968	0.201227	0.138526	1	1.03184	0.0452169	0.0212753	1	0.935973	-0.0954605	0.0603864	1	24	9	5	By MS/MS	937280000	221830000	324190000	391270000	18.9
537	YDR345C;YOL156W;YJL219W	YDR345C	HXT3	62.557	14	11	32.8	0	323.31						1						7.01	0.494	567	0.318695	Stable	6046	0.715417	0.06701940035273368	1.0349	0.0494922	0.278299	1	0.886039	-0.174558	1.16414	1	0.908434	-0.138546	0.614663	1	30.7	12	10	By MS/MS	7562200000	2826100000	2414400000	2321700000	21.5
539	YDR347W	YDR347W	MRP1	36.728	2	2	8.1	0	21.516	1											9.81	0.102	321	-0.555452	44	3023	0.120657	0.1308411214953271	1.88851	0.917247	1.2966	1	2.16016	1.11114	2.08203	1	1.0999	0.137371	0.357329	1	4	1	1	By MS/MS	22563000	4786400	6310600	11466000	4
540	YDR353W;YHR106W	YDR353W	TRR1	34.238	5	5	26.6	0	77.296	1		1									5.8	0.315	319	-0.158307	0	56179	0.599183	0.0219435736677116	2.33404	1.22283	2.03819	1	2.28999	1.19534	2.49681	1	0.943864	-0.0833485	0.505085	1	19.4	4	4	By MS/MS	378560000	91224000	118330000	169010000	20.7
541	YDR356W	YDR356W	SPC110	111.78	4	4	5	0	9.4879		1										7.08	0.153	944	-1.2196	36	752	0.0293143	0.4449152542372881	1.15951	0.213513	0.507597	1	1.21927	0.286021	0.50649	1	0.998033	-0.00284013	0.00195845	1	4	3	3	By MS/MS	52500000	16879000	20518000	15103000	0
542	YDR358W	YDR358W	GGA1	62.319	3	3	5.4	0	6.9182			1				1					5.36	0.141	557	-0.57289	0	1691	0.101711	0.2980251346499102	3.6187	1.85547	NaN		8.63036	3.10942	NaN		2.20424	1.14028	NaN		0	0	0		0	0	0	0	1.8
543	YDR361C	YDR361C	BCP1	32.661	12	12	55.1	0	103.52		1										4.53	0.212	283	-0.692933	169	2609	0.316153	0.18374558303886926	6.23889	2.64129	1.68062	1	6.43219	2.68531	1.57652	1	0.979803	-0.0294365	0.327341	1	41.7	8	8	By MS/MS	793820000	40122000	348440000	405250000	45.9
545	YDR365C	YDR365C	ESF1	72.409	2	2	3.5	0.0028694	2.5846		1										4.99	0.229	628	-1.29984	2	1096	0.140232	0.6640127388535032	NaN	NaN	NaN		NaN	NaN	NaN		NaN	NaN	NaN		0	0	0		0	0	0	0	0
547	YDR368W	YDR368W	YPR1	34.755	2	2	5.8	0.0056127	2.314		1										7.13	0.26	312	-0.185897	74	11653	0.384972	0.003205128205128205	2.2685	1.18174	NaN		1.60352	0.681238	NaN		0.70173	-0.511012	NaN		0	0	0		0	0	0	0	0
548	YDR373W	YDR373W	FRQ1	22.011	2	2	13.7	0.0042473	2.4132			1			1	1					4.73	0.15	190	-0.378947	34	274	0.400874	0.0	0.90379	-0.14594	0.546386	1	0.938555	-0.0914867	0.375161	1	1.00326	0.00469242	0.00964103	1	5.3	1	1	By MS/MS	124760000	53869000	38020000	32868000	13.7
549	YDR377W	YDR377W	ATP17	11.312	3	3	20.8	0	6.6669	1											10.95	0.209	101	-0.293069	50	7237	0.62376	0.009900990099009901	0.704534	-0.505258	1.46523	1	0.72294	-0.468053	2.35533	1	1.01649	0.023593	0.199596	1	10.9	1	1	By MS/MS	363530000	157800000	93409000	112320000	20.8
550	YDR380W	YDR380W	ARO10	71.384	23	23	44.6	0	162.13			1									6.51	0.16	635	-0.215905	30	1356	0.51856	0.012598425196850394	4.6788	2.22614	1.63301	1	3.89807	1.96276	1.00571	1	0.871791	-0.197945	0.178226	1	32.8	15	15	By MS/MS	3440400000	467610000	1460900000	1511900000	37
551	YDR381W	YDR381W	YRA1	24.955	7	7	29.6	0	29.168		1										11.9	0.282	226	-0.951327	0	38972	0.732814	0.7477876106194691	0.850411	-0.233768	0.247463	1	0.76075	-0.394506	0.66797	1	0.956574	-0.0640516	0.318302	1	8	2	2	By MS/MS	1026100000	363160000	322920000	340030000	8.8
552	YDR382W	YDR382W	RPP2B	11.05	7	7	54.5	0	59.434			1		1							3.89	0.762	110	-0.131818	Stable	447865	8.22416	0.2818181818181818	0.855773	-0.2247	0.705078	1	0.980917	-0.0277963	0.149368	1	1.066	0.0922076	1.06444	1	34.5	3	3	By MS/MS	1040800000	435190000	246430000	359150000	54.5
553	YDR384C	YDR384C	ATO3	30.028	3	3	9.5	0	101.83						1						4.42	0.127	275	0.365455	36	2105	0.11607	0.07272727272727272	1.07304	0.101707	0.390577	1	1.06762	0.0943928	0.20223	1	1.06509	0.0909792	0.590851	1	9.5	3	3	By MS/MS	1130900000	402660000	344690000	383520000	6.5
554	YOR133W;YDR385W	YOR133W;YDR385W	EFT2;EFT1	93.288	64	64	78.6	0	323.31			1									6.25	0.804	842	-0.178385	155	217703	2.08183	0.029691211401425176	1.40234	0.487833	1.32724	1	1.39098	0.476103	1.94624	1	0.995753	-0.00614052	0.0229184	1	73.6	54	54	By MS/MS	46606000000	14453000000	15640000000	16514000000	75.8
555	YDR388W	YDR388W	RVS167	52.774	14	14	31.7	0	249.1			1									5.89	0.177	482	-0.479876	41	14043	0.229061	0.23858921161825727	0.805978	-0.311187	1.60009	1	0.854821	-0.226305	0.523627	1	1.02411	0.034372	0.108894	1	24.7	12	12	By MS/MS	3557400000	1392500000	913170000	1251700000	27.2
556	YDR394W	YDR394W	RPT3	47.893	13	12	26.2	0	128.86		1	1									5.27	0.209	428	-0.291589	0	8778	0.341582	0.03271028037383177	0.830221	-0.268432	0.414446	1	0.87023	-0.200531	0.319917	1	1.09754	0.134269	0.374442	1	25.9	11	10	By MS/MS	1755300000	828200000	380200000	546850000	22.4
557	YDR395W	YDR395W	SXM1	108.4	12	12	14.4	0	132.5		1	1									4.44	0.196	944	0.011017	196	2318	0.137066	0.01059322033898305	0.823084	-0.280889	0.983045	1	0.890997	-0.166507	0.426602	1	1.04373	0.0617519	1.12939	1	9.4	8	8	By MS/MS	447500000	175800000	113950000	157750000	9.6
558	YDR398W	YDR398W	UTP5	72.001	3	3	5.1	0	6.7632		1										4.66	0.167	643	-0.424261	0	757	0.141576	0.19906687402799378	2.13752	1.09594	2.6864	1	1.88644	0.915664	1.39973	1	0.997031	-0.00429023	0.008119	1	3	2	2	By MS/MS	207630000	53350000	77910000	76369000	3
560	YDR404C	YDR404C	RPB7	19.058	3	3	18.7	0	5.5402		1										7.83	0.152	171	-0.009357	35	2962	0.170846	0.0	0.436166	-1.19705	NaN		0.469374	-1.09119	NaN		1.0733	0.102053	NaN		0	0	0		0	0	0	0	0
561	YDR407C	YDR407C	TRS120	147.66	15	15	14.4	0	70.705			1		1		1	1				7.5	0.142	1289	-0.18495	Stable	93	0.0165337	0.01008533747090768	0.70348	-0.507419	2.28539	1	0.695739	-0.523382	1.30222	1	1.04436	0.0626147	0.201715	1	9.3	10	10	By MS/MS	455550000	216480000	110110000	128970000	8.5
562	YDR411C	YDR411C	DFM1	38.13	2	2	7	0.00051653	3.6807				1								10.44	0.103	341	-0.041642	82	1918	0.0780587	0.2287390029325513	0.554942	-0.84959	1.52448	1	0.594124	-0.751165	1.25444	1	1.15349	0.206004	0.346684	1	7	2	2	By MS/MS	111130000	46777000	15264000	49086000	4.1
564	YEL054C;YDR418W	YEL054C;YDR418W	RPL12B;RPL12A	17.822	9	9	64.2	0	271.29			1									10.2	0.605	165	-0.336364	10	248153	4.95991	0.11515151515151516	0.934526	-0.0976938	1.16563	1	0.990896	-0.0131947	0.127021	1	1.06313	0.0883192	1.93473	1	58.8	8	8	By MS/MS	10293000000	3971300000	2636000000	3686200000	58.8
566	YDR427W	YDR427W	RPN9	45.782	11	11	28	0	53.446		1	1									5.56	0.218	393	-0.303054	116	8359	0.210691	0.01272264631043257	1.16693	0.222721	0.456687	1	1.34457	0.42714	0.719089	1	1.29866	0.377026	1.1631	1	13.5	5	5	By MS/MS	500810000	188940000	120330000	191540000	19.8
567	YDR429C	YDR429C	TIF35	30.501	10	10	42.7	0	156.11												6.78	0.249	274	-0.683212	0	11028	0.749374	0.3795620437956204	4.03576	2.01284	2.18876	1	3.8723	1.95319	2.30918	1	1.0343	0.0486604	0.159389	1	27.7	5	5	By MS/MS	1104800000	134910000	483670000	486180000	35
569	YDR432W	YDR432W	NPL3	45.407	10	10	32.1	0	200.3		1										5.35	0.359	414	-1.09541	0	16003	0.410252	0.6690821256038647	1.1277	0.173388	0.414632	1	1.23282	0.301957	0.767033	1	0.988751	-0.0163208	0.0389127	1	21.5	8	8	By MS/MS	4929700000	1826800000	1413200000	1689700000	26.1
570	YDR434W	YDR434W	GPI17	60.813	9	9	23.4	0	67.859				1								4.53	0.144	534	-0.093259	83	1045	0.0440922	0.024344569288389514	0.445677	-1.16593	1.75171	1	0.433736	-1.20511	3.0106	1	1.00311	0.00448381	0.00961131	1	21.5	8	8	By MS/MS	565300000	321210000	129650000	114440000	12.9
572	YML024W;YDR447C	YML024W;YDR447C	RPS17B;RPS17A	15.788	11	11	55.9	0	88.92			1									11.28	0.81	136	-0.7375	Stable	501070	1.75207	0.04411764705882353	1.0461	0.06502	1.24072	1	1.10937	0.149736	1.14605	1	1.08414	0.116557	0.669346	1	55.1	9	9	By MS/MS	7876600000	2976600000	1957600000	2942400000	44.1
573	YDR449C	YDR449C	UTP6	52.418	4	4	8.6	0	12.183	1	1										9.71	0.181	440	-0.627727	34	440	0.0256161	0.0659090909090909	1.16966	0.226089	1.00365	1	1.07722	0.107312	0.496275	1	1.00135	0.00194892	0.00283371	1	6.1	3	3	By MS/MS	145630000	48942000	37651000	59039000	6.1
574	YML026C;YDR450W	YML026C;YDR450W	RPS18A;RPS18B	17.037	15	15	76	0	323.31			1									11.06	0.733	146	-0.70137	321	579433	1.94163	0.06164383561643835	1.11467	0.156623	0.958457	1	1.21537	0.2814	1.20742	1	1.11178	0.152873	0.516382	1	76	14	14	By MS/MS	19066000000	6914000000	4852700000	7298900000	65.8
575	YDR452W	YDR452W	PPN1	78.343	3	3	6.7	0	107.25		1	1		1							6.85	0.149	674	-0.623739	9	854	0.182398	0.12462908011869436	0.56096	-0.83403	NaN		0.332568	-1.58828	NaN		0.648214	-0.625458	NaN		0	0	0		0	0	0	0	4.9
576	YDR454C	YDR454C	GUK1	20.637	11	11	58.3	0	67.276		1	1									7.31	0.314	187	-0.392513	Stable	56819	1.24879	0.06417112299465241	4.01252	2.00451	3.38273	1	4.03554	2.01276	2.77004	1	0.978568	-0.0312553	0.114167	1	33.2	6	6	By MS/MS	1646700000	81078000	773000000	792650000	41.2
577	YDR457W	YDR457W	TOM1	374.18	5	5	1.7	0	9.305		1										4.92	0.155	3268	-0.296695	46	510	0.00867691	0.12576499388004897	1.00646	0.00929072	0.0102547	1	1.16127	0.215708	0.3078	1	1.21561	0.281682	0.957571	1	1.4	4	4	By MS/MS	32240000	15066000	7816100	9357800	0.7
578	YDR458C	YDR458C	HEH2	76.376	2	2	4.1	0.0028818	2.6176		1										7.78	0.129	663	-0.848718	28	306	0.137311	0.40120663650075417	0.829884	-0.269019	0.171254	1	0.882802	-0.179839	0.140506	1	1.07838	0.108864	0.190628	1	2.3	1	1	By MS/MS	419250000	272790000	58511000	87954000	2.3
579	YDR465C	YDR465C	RMT2	47.469	4	4	15	0	13.323		1										4.27	0.176	412	-0.46068	69	1698	0.300807	0.12378640776699029	3.63496	1.86194	2.15096	1	3.61208	1.85283	2.27408	1	1.00816	0.0117201	0.0202492	1	15	4	4	By MS/MS	424460000	48752000	163610000	212100000	15
581	YHR010W;YDR471W	YHR010W;YDR471W	RPL27B;RPL27A	15.531	10	10	53.7	0	256.92			1									11.16	0.736	136	-0.522794	45	474892	4.7604	0.04411764705882353	0.872143	-0.197364	0.958664	1	0.939401	-0.0901866	0.472938	1	1.09583	0.132024	0.474789	1	53.7	10	10	By MS/MS	13629000000	5797500000	3425700000	4406100000	53.7
582	YDR472W	YDR472W	TRS31	31.721	3	3	10.2	0	8.1248			1	1	1		1	1				7.47	0.129	283	-0.346643	0	2231	0.103624	0.09187279151943463	0.69215	-0.530844	1.01521	1	0.715426	-0.483126	0.790157	1	1.04894	0.0689265	0.140461	1	2.8	1	1	By MS/MS	106270000	50714000	24521000	31030000	6.7
583	YDR476C	YDR476C		25.265	4	4	25.4	0	81.031				1								6.51	0.099	224	0.265625	50	908	0.0847856	0.0	0.48248	-1.05146	1.52963	1	0.488344	-1.03403	1.98241	1	1.06116	0.0856403	0.1211	1	19.2	3	3	By MS/MS	411210000	217030000	99712000	94468000	17.9
584	YDR477W	YDR477W	SNF1	72.045	2	2	4.9	0.0010121	3.3111		1			1							6.65	0.188	633	-0.568878	34	2425	0.059816	0.24960505529225907	NaN	NaN	NaN		0.734376	-0.445409	NaN		NaN	NaN	NaN		0	0	0		0	0	0	0	4.9
585	YDR481C	YDR481C	PHO8	63.003	18	18	46.5	0	287.97					1							5.39	0.159	566	-0.40424	3	5550	0.11248	0.10954063604240283	1.0084	0.0120613	0.0148732	1	1.03951	0.0559064	0.067949	1	1.07425	0.103328	0.120471	1	31.4	12	12	By MS/MS	1817100000	780680000	523750000	512680000	41.3
586	YDR483W	YDR483W	KRE2	51.386	12	12	41.4	0	270.06					1		1					5.17	0.279	442	-0.574434	2	3856	0.688433	0.07013574660633484	0.454222	-1.13853	1.45281	1	0.3923	-1.34997	1.92356	1	0.916005	-0.126572	0.239505	1	22.6	8	8	By MS/MS	1033100000	531590000	213470000	288050000	21.9
587	YDR496C	YDR496C	PUF6	75.105	12	12	19.7	0	65.541		1										6.88	0.247	656	-0.593445	0	2350	0.296535	0.18445121951219512	1.18056	0.239476	0.575392	1	1.27682	0.352551	1.07069	1	1.07825	0.108692	0.826765	1	17.8	11	11	By MS/MS	1339200000	494810000	371230000	473160000	17.1
588	YDR497C	YDR497C	ITR1	63.569	9	9	18.8	0	135.25					1	1						6.51	0.195	584	0.379795	59	9344	0.060841	0.0839041095890411	0.893474	-0.162503	1.01808	1	0.742386	-0.429758	1.39018	1	0.815731	-0.293835	1.64828	1	12.5	7	7	By MS/MS	3231300000	1306300000	1014300000	910690000	14.6
589	YDR502C	YDR502C	SAM2	42.255	22	8	53.6	0	283.63			1									5.06	0.498	384	-0.305208	0	65423	0.661538	0.028645833333333332	0.696916	-0.520944	0.360829	1	0.826461	-0.274982	0.199764	1	0.892324	-0.164361	0.236918	1	45.3	18	6	By MS/MS	520900000	282600000	111630000	126680000	33.1
590	YDR508C	YDR508C	GNP1	73.597	12	12	19.9	0	171.68				1	1	1						7.67	0.196	663	0.110709	0	1284	0.194846	0.20361990950226244	0.882875	-0.179719	0.378587	1	0.802389	-0.317627	0.757436	1	0.979416	-0.0300061	0.106134	1	14.9	9	9	By MS/MS	3739600000	1375800000	1147100000	1216600000	14
591	YDR510W	YDR510W	SMT3	11.597	2	2	32.7	0	5.6312		1										4.76	0.306	101	-0.848515	7	24487	1.48222	0.5148514851485149	4.83652	2.27397	NaN		4.92611	2.30045	NaN		0.98225	-0.0258379	NaN		0	0	0		0	0	0	0	0
592	YDR513W	YDR513W	GRX2	15.861	4	4	33.6	0	29.83	1	1	1									7.34	0.212	143	0.024476	Stable	20955	0.451113	0.0	0.579632	-0.786791	1.47335	1	0.495127	-1.01413	1.79006	1	0.861959	-0.214309	0.884922	1	33.6	4	4	By MS/MS	982290000	485370000	234150000	262760000	33.6
593	YDR518W	YDR518W	EUG1	58.981	13	13	30	0	69.946				1								4.63	0.2	517	-0.17118	0	2403	0.221971	0.030947775628626693	0.441012	-1.18111	1.70962	1	0.330037	-1.5993	1.89871	1	0.921925	-0.117279	0.107207	1	10.8	4	4	By MS/MS	281650000	146220000	73792000	61646000	22.8
594	YDR519W	YDR519W	FPR2	14.487	2	2	17.8	0.0065329	2.2633		1		1	1							5.23	0.189	135	0.357778	Stable	16604	0.255321	0.0	0.94697	-0.0786098	NaN		1.36197	0.445696	NaN		1.4295	0.515511	NaN		0	0	0		0	0	0	0	17.8
595	YDR529C	YDR529C	QCR7	14.565	9	9	82.7	0	42.303	1											5.76	0.197	127	-0.303937	0	19642	0.677809	0.0	0.937307	-0.0934063	0.121136	1	0.837543	-0.255764	0.225692	1	0.866616	-0.206536	0.225606	1	59.8	6	6	By MS/MS	842270000	286590000	222120000	333560000	54.3
597	YEL002C	YEL002C	WBP1	49.391	22	22	54.2	0	323.31		1		1								5.76	0.174	430	-0.331861	0	7872	0.532259	0.0	0.383426	-1.38298	1.97417	1	0.351216	-1.50957	2.2244	1	0.91932	-0.121361	0.337346	1	42.3	15	15	By MS/MS	6331800000	3777000000	1250400000	1304300000	50.9
598	YEL013W	YEL013W	VAC8	63.207	16	16	44.3	0	233.2		1	1		1							4.86	0.186	578	-0.11782	103	8548	0.311639	0.07093425605536333	0.954008	-0.0679272	0.133183	1	0.967012	-0.0483944	0.072938	1	1.01707	0.0244198	0.0975723	1	28.9	13	13	By MS/MS	2531300000	880440000	674050000	976800000	41.5
599	YEL015W	YEL015W	EDC3	61.339	3	3	6.5	0	7.1305		1										6.34	0.153	551	-0.535753	61	2067	0.206149	0.29945553539019965	4.30845	2.10717	0.60867	1	4.73735	2.24408	0.561972	1	1.09796	0.134819	0.29251	1	4.2	2	2	By MS/MS	81836000	17071000	29686000	35079000	2.4
600	YEL020C	YEL020C	PXP1	61.288	8	8	20.9	0	132.88											1	7.64	0.116	560	-0.059286	0	810	0.034118	0.0	0.455095	-1.13576	1.96008	1	0.395018	-1.34001	1.51987	1	0.925156	-0.112231	0.0748822	1	13.8	5	5	By MS/MS	150200000	66504000	24815000	58886000	12.9
601	YEL020W-A	YEL020W-A	TIM9	10.202	2	2	31	0	22.555	1											8.17	0.219	87	-0.848276	0	34592	0	0.022988505747126436	0.600885	-0.734839	0.685123	1	0.63361	-0.658332	0.869064	1	1.02001	0.0285886	0.0331858	1	16.1	1	1	By MS/MS	299510000	124440000	87978000	87096000	16.1
602	YEL022W	YEL022W	GEA2	165.67	8	8	5.8	0	13.326			1				1					4.88	0.154	1459	-0.232351	16	789	0.0456093	0.0726525017135024	0.979857	-0.0293564	0.0461212	1	1.00238	0.00343091	0.004394	1	1.0646	0.0903172	1.90818	1	1.4	2	2	By MS/MS	41032000	21178000	9151800	10702000	3
603	YEL024W	YEL024W	RIP1	23.365	3	3	18.1	0	9.3786	1											8.07	0.327	215	-0.087907	0	9128	0	0.07906976744186046	1.04753	0.0669925	0.0912363	1	0.973808	-0.0382901	0.041969	1	0.912307	-0.132408	0.168026	1	18.1	3	3	By MS/MS	435320000	134790000	125840000	174700000	9.8
604	YEL026W	YEL026W	SNU13	13.569	4	4	50.8	0	323.31		1	1									7.9	0.635	126	0.234127	0	24069	1.92174	0.0	1.05251	0.0738372	0.140513	1	1.10678	0.146368	0.351761	1	0.982931	-0.0248382	0.117277	1	42.9	3	3	By MS/MS	950440000	415650000	239980000	294810000	19
606	YEL031W	YEL031W	SPF1	135.27	56	56	55.4	0	323.31				1		1						6.56	0.257	1215	0.010124	Stable	6952	0.0643686	0.03868312757201646	0.408894	-1.2902	2.45832	1	0.388981	-1.36223	2.19307	1	0.967811	-0.0472024	0.156902	1	45.7	49	49	By MS/MS	17490000000	10062000000	3721800000	3706300000	47.2
607	YEL032W	YEL032W	MCM3	107.52	6	6	6.2	0	11.91		1										5.19	0.184	971	-0.473223	31	1007	0.193751	0.2698249227600412	2.62369	1.3916	1.48664	1	2.88702	1.52958	1.40166	1	1.11674	0.159291	0.663827	1	3.4	3	3	By MS/MS	241030000	35241000	94043000	111740000	1.9
608	YEL034W;YJR047C	YEL034W	HYP2	17.114	10	10	63.1	0	181.89			1									4.64	0.814	157	-0.382803	0	552723	6.10091	0.2356687898089172	7.21305	2.85061	1.56442	1	4.81348	2.26708	1.37382	1	0.717863	-0.478219	1.78725	1	24.2	6	6	By MS/MS	6243800000	599860000	3007700000	2636200000	24.2
609	YEL036C	YEL036C	ANP1	58.181	10	10	25.8	0	48.924				1			1					5.04	0.157	500	-0.7466	0	1573	0.272654	0.214	0.553057	-0.8545	2.12833	1	0.514606	-0.958461	2.67724	1	1.01187	0.0170295	0.0657666	1	17.8	7	7	By MS/MS	1787800000	971040000	386540000	430250000	14.6
610	YEL038W	YEL038W	UTR4	25.187	7	7	23.8	0	21.461		1										5.36	0.125	227	-0.295595	0	5432	0.190414	0.0	4.8319	2.27259	2.25318	1	4.40063	2.13771	1.85208	1	0.938491	-0.0915851	0.76102	1	10.1	3	3	By MS/MS	394130000	66480000	158490000	169170000	14.5
612	YEL042W	YEL042W	GDA1	56.821	17	17	43.8	0	323.31							1					5.07	0.227	518	-0.214093	2	3085	0.277404	0.0637065637065637	0.470335	-1.08824	1.69091	1	0.40425	-1.30668	1.51083	1	0.892581	-0.163945	0.604466	1	23.4	11	11	By MS/MS	1734700000	1052400000	373100000	309210000	29.7
613	YEL046C	YEL046C	GLY1	42.815	15	15	51.9	0	176.27			1									6.24	0.33	387	-0.164341	1367	15150	0.434873	0.0	0.867003	-0.205891	0.149775	1	0.712062	-0.489925	0.480611	1	0.863801	-0.211229	0.320463	1	41.1	12	12	By MS/MS	5410700000	1729800000	1956000000	1724900000	49.9
614	YEL047C	YEL047C	FRD1	50.843	5	5	14	0	9.9093			1			1						6.27	0.26	470	-0.135106	201	15697	0.249539	0.04893617021276596	2.11527	1.08084	0.865895	1	2.72603	1.4468	1.36281	1	1.13609	0.184078	0.39535	1	4.5	2	2	By MS/MS	211900000	30675000	88938000	92286000	9.4
615	YEL051W	YEL051W	VMA8	29.194	10	10	40.6	0	134.69					1							5.71	0.322	256	-0.617969	0	13380	0.618018	0.14453125	0.868366	-0.203625	0.159852	1	0.752001	-0.411193	0.442665	1	0.822212	-0.282417	0.686087	1	37.9	9	9	By MS/MS	2807600000	920350000	930190000	957100000	39.5
616	YEL055C	YEL055C	POL5	115.89	12	12	16.8	0	50.923		1										5.07	0.153	1022	-0.292564	32	739	0.159064	0.10469667318982387	0.712888	-0.488253	0.704226	1	0.787697	-0.344288	0.354014	1	1.14913	0.20054	0.348444	1	8.3	8	8	By MS/MS	473050000	261070000	94427000	117550000	11.4
617	YEL063C	YEL063C	CAN1	65.785	5	5	9	0	7.9451				1	1	1		1				8.58	0.218	590	0.331864	29	0	0.0946922	0.1135593220338983	0.646251	-0.629833	1.62902	1	0.63626	-0.652311	2.61849	1	1.03819	0.0540679	0.488955	1	9	5	5	By MS/MS	420180000	200340000	108110000	111740000	5.1
619	YEL071W	YEL071W	DLD3	55.224	28	28	71.6	0	323.31												6.88	0.22	496	-0.263508	56	55549	0.191353	0.0	0.754515	-0.406378	0.475424	1	0.614214	-0.703187	1.66612	1	0.82597	-0.275838	0.412285	1	54.6	21	21	By MS/MS	5126300000	2056200000	1828000000	1242100000	60.5
620	YER001W	YER001W	MNN1	88.528	23	23	34.4	0	172.57							1					7.23	0.164	762	-0.568898	215	1192	0.140223	0.047244094488188976	0.484568	-1.04523	2.2595	1	0.44111	-1.18079	1.96338	1	0.892487	-0.164097	0.323681	1	18.5	16	16	By MS/MS	1988100000	1038200000	445820000	504090000	25.7
621	YER002W	YER002W	NOP16	26.901	2	2	10.4	0.00051975	3.8256		1										10.07	0.18	231	-1.24242	37	1471	0.38068	0.5367965367965368	NaN	NaN	NaN		NaN	NaN	NaN		NaN	NaN	NaN		0	0	0		0	0	0	0	0
622	YER003C	YER003C	PMI40	48.188	8	8	26.3	0	18.08		1										5.86	0.288	429	-0.48951	29	19491	0.284769	0.1282051282051282	2.37602	1.24855	1.37493	1	2.26611	1.18022	2.60043	1	0.96435	-0.0523718	0.0721745	1	4.2	2	2	By MS/MS	355130000	106360000	122180000	126600000	26.3
623	YER004W	YER004W	FMP52	25.086	14	14	74.5	0	140.12	1			1								10.03	0.119	231	-0.124675	0	12822	0.310772	0.0	0.690107	-0.535107	1.65074	1	0.706648	-0.500937	1.35188	1	0.921017	-0.1187	0.573553	1	70.1	12	12	By MS/MS	2778100000	1274300000	732170000	771650000	51.9
624	YER005W	YER005W	YND1	71.851	3	3	4.9	0	6.8391							1		1			6.19	0.119	630	-0.443175	35	0	0.0249866	0.0380952380952381	0.755737	-0.404043	0.476806	1	0.756134	-0.403286	0.418216	1	1.09053	0.125026	0.231716	1	1.4	1	1	By MS/MS	86496000	32102000	20915000	33478000	3.5
625	YER006W	YER006W	NUG1	57.708	18	18	41.9	0	167.05		1										9.64	0.21	520	-0.576346	738	7069	0.325216	0.2846153846153846	0.795602	-0.329881	0.482457	1	0.8929	-0.163429	0.143849	1	1.10987	0.150391	0.182452	1	29.4	14	14	By MS/MS	1097500000	581370000	238560000	277530000	31.5
627	YER008C	YER008C	SEC3	154.69	7	7	6.7	0	16.049						1						5.24	0.149	1336	-0.694611	29	388	0.046247	0.34505988023952094	1.59575	0.674236	2.9614	1	1.81598	0.860752	1.88786	1	1.24267	0.313446	0.993333	1	4.3	5	5	By MS/MS	126670000	32745000	36794000	57129000	2.8
628	YER012W	YER012W	PRE1	22.516	7	7	35.9	0	17.005		1	1	1								6.15	0.204	198	-0.360606	1131	7394	0.497115	0.0	2.88744	1.52979	2.84636	1	2.68555	1.42522	1.62457	1	0.933114	-0.0998754	0.246377	1	14.1	3	3	By MS/MS	237420000	60401000	83225000	93795000	28.8
629	YER014W	YER014W	HEM14	59.702	12	12	27.8	0	66.707	1											10.05	0.124	539	-0.319666	151	1338	0.11328	0.0686456400742115	0.61296	-0.706135	1.26517	1	0.57839	-0.789885	2.42381	1	0.945769	-0.0804398	0.374252	1	22.8	10	10	By MS/MS	654300000	344590000	143110000	166600000	23.6
630	YER017C	YER017C	AFG3	84.543	2	2	2.2	0.0019675	2.9244	1				1							9.94	0.14	761	-0.362943	45	1203	0.0351959	0.12220762155059132	0.90147	-0.149649	0.274922	1	0.627789	-0.671648	0.861744	1	0.695305	-0.524283	1.81372	1	2.2	2	2	By MS/MS	87988000	39085000	25644000	23259000	1.2
632	YER019W	YER019W	ISC1	53.94	7	7	16.4	0	27.262	1			1								7.5	0.134	477	-0.205241	58	590	0	0.0649895178197065	0.560016	-0.836459	2.0855	1	0.595349	-0.748193	1.91682	1	1.01446	0.0207083	0.0634026	1	12.4	5	5	By MS/MS	623290000	236840000	175630000	210820000	8.8
633	YER021W	YER021W	RPN3	60.392	10	10	21.6	0	78.937												5.37	0.183	523	-0.343404	23	6560	0.345589	0.06692160611854685	1.25782	0.330927	1.57369	1	1.3029	0.381722	2.18745	1	0.999422	-0.000833844	0.00250856	1	11.7	6	6	By MS/MS	594170000	200340000	189720000	204110000	18.5
635	YER023W	YER023W	PRO3	30.131	4	4	16.4	0	9.4103												5.29	0.21	286	0.109441	Stable	24257	0.34908	0.017482517482517484	1.45949	0.545466	NaN		1.04006	0.0566713	NaN		0.70786	-0.498464	NaN		0	0	0		0	0	0	0	0
636	YER025W	YER025W	GCD11	57.865	24	24	54.3	0	323.31			1									6.77	0.333	527	-0.226945	0	29166	0.535108	0.16698292220113853	1.54439	0.627038	1.31546	1	1.61213	0.688971	1.73608	1	1.05941	0.0832609	0.240143	1	37.2	15	15	By MS/MS	4817800000	1514900000	1475600000	1827300000	45.7
637	YER026C	YER026C	CHO1	30.804	6	6	27.5	0	39.582	1			1								6.23	0.177	276	0.164855	0	5869	0.245221	0.14492753623188406	0.509877	-0.97178	1.73835	1	0.469016	-1.09229	1.81821	1	0.879908	-0.184575	0.883133	1	25	5	5	By MS/MS	1324400000	640010000	315450000	368940000	12.7
638	YER031C;YGL210W	YER031C;YGL210W	YPT31;YPT32	24.469	7	7	33.2	0	18.264			1		1		1	1				4.81	0.156	223	-0.534081	77	3819	0	0.19730941704035873	1.21965	0.286466	0.595012	1	0.741427	-0.431623	1.3091	1	0.714681	-0.484628	1.21999	1	13.5	3	3	By MS/MS	779890000	295630000	296720000	187550000	14.3
639	YER036C	YER036C	ARB1	68.376	29	29	48.4	0	323.31		1										6.48	0.372	610	-0.367541	53	34289	0.446173	0.07377049180327869	1.13081	0.177351	0.406885	1	1.1604	0.214623	0.762325	1	0.996244	-0.00542967	0.0321074	1	42	23	23	By MS/MS	18625000000	6286600000	6464600000	5874200000	45.7
640	YER042W	YER042W	MXR1	21.141	3	3	23.4	0	23.559		1										6.99	0.168	184	-0.682609	145	9376	0.487896	0.05434782608695652	3.05216	1.60983	1.8356	1	3.34156	1.74052	1.91728	1	1.0938	0.129354	0.399722	1	23.4	3	3	By MS/MS	234120000	20826000	106090000	107210000	14.7
641	YER043C	YER043C	SAH1	49.125	31	31	58.6	0	267.76			1									6.2	0.641	449	0.003786	0	396836	1.75656	0.0	0.646114	-0.630139	0.484292	1	0.535545	-0.900919	0.748588	1	0.810852	-0.30249	0.796529	1	45	25	25	By MS/MS	17333000000	7248500000	5428900000	4655700000	53.7
642	YER044C	YER044C	ERG28	17.135	2	2	15.5	0	19.341				1								10.2	0.353	148	0.331081	3	12195	0	0.0	0.452541	-1.14388	2.94853	1	0.42208	-1.24441	2.73209	1	0.926471	-0.110183	0.589476	1	15.5	2	2	By MS/MS	317850000	185630000	69287000	62931000	8.1
643	YER047C	YER047C	SAP1	100.33	2	2	3.1	0.0091659	2.0117	1	1										9.76	0.131	897	-0.73835	34	109	0.0235464	0.5228539576365663	1.31203	0.391804	0.611553	1	1.1268	0.172231	0.412269	1	1.02176	0.0310602	0.0155833	1	1.6	1	1	By MS/MS	5652800	1728400	2260700	1663700	1.6
644	YER048C	YER048C	CAJ1	44.854	10	10	32.7	0	165.29		1	1									5.61	0.186	391	-0.840665	0	9000	0.244373	0.289002557544757	0.919898	-0.120454	0.411856	1	0.894071	-0.161539	0.515322	1	1.02546	0.0362774	0.159846	1	26.1	9	9	By MS/MS	2929900000	1080500000	806730000	1042700000	14.6
645	YER048W-A	YER048W-A	ISD11	11.266	5	5	48.9	0	29.39	1		1									11.14	0.202	94	-0.757447	0	9949	0	0.02127659574468085	1.36824	0.452321	0.921613	1	1.39762	0.482974	0.945318	1	1.0231	0.0329509	0.501956	1	28.7	3	3	By MS/MS	251600000	72819000	80561000	98217000	40.4
646	YER049W	YER049W	TPA1	74.041	12	12	24.4	0	31.766		1										5.12	0.255	644	-0.621273	35	4503	0.203366	0.06832298136645963	2.71501	1.44096	1.60449	1	2.78918	1.47984	2.1804	1	0.953083	-0.069326	0.173367	1	16.1	8	8	By MS/MS	616620000	132530000	242850000	241240000	15.8
647	YER052C	YER052C	HOM3	58.109	8	8	17.1	0	25.745												6.64	0.258	527	-0.102657	78	13148	0	0.051233396584440226	1.43686	0.522921	0.63117	1	1.16588	0.221417	0.197762	1	0.844647	-0.24358	0.414902	1	13.3	5	5	By MS/MS	575980000	159170000	194590000	222210000	15.4
648	YER055C	YER055C	HIS1	32.266	8	8	32.7	0	29.714												5.99	0.192	297	0.09697	0	39940	0.634595	0.0	1.44667	0.532739	0.673687	1	1.3702	0.454391	0.554856	1	0.960079	-0.0587752	0.136404	1	15.8	4	4	By MS/MS	490370000	198250000	129170000	162950000	19.5
650	YIL052C;YER056C-A	YIL052C;YER056C-A	RPL34A;RPL34B	13.641	4	4	34.7	0	81.008			1									11.56	0.781	121	-0.798347	69	96929	1.23519	0.39669421487603307	0.849481	-0.235346	1.66134	1	0.86765	-0.204815	1.44957	1	1.05794	0.0812644	1.4203	1	34.7	4	4	By MS/MS	5400800000	2380100000	1308600000	1712100000	23.1
652	YER063W	YER063W	THO1	24.137	4	4	17.4	0	8.3287		1										7.54	0.19	218	-1.21697	63	12149	0.280874	0.963302752293578	NaN	NaN	NaN		NaN	NaN	NaN		NaN	NaN	NaN		0	0	0		0	0	0	0	0
653	YER069W	YER069W	ARG5,6	94.868	6	6	9.5	0	32.395	1											8.4	0.198	863	-0.165817	0	10690	0.0242809	0.02433371958285052	1.33271	0.414368	0.908036	1	1.6349	0.709199	0.636931	1	1.29581	0.373855	0.698573	1	1.6	1	1	By matching	16868000	4446100	4251400	8170800	2.9
654	YER070W;YIL066C	YER070W	RNR1	99.56	25	25	28.6	0	130.43		1	1									6.12	0.312	888	-0.33232	77	1415	0.0193341	0.07094594594594594	0.761052	-0.393934	0.891716	1	0.711419	-0.491228	2.26491	1	0.914309	-0.129247	0.274575	1	18.4	18	18	By MS/MS	4064800000	1801200000	1075300000	1188300000	18.6
655	YER072W	YER072W	VTC1	14.371	3	3	19.4	0	8.7459				1	1							11.31	0.137	129	0.392248	0	12247	0	0.0	1.04653	0.0656156	0.0418557	1	1.26658	0.340933	0.267211	1	1.22984	0.298471	0.201826	1	19.4	3	3	By MS/MS	4633300000	2109500000	1001100000	1522800000	19.4
656	YER073W	YER073W	ALD5	56.692	17	16	37.7	0	149.95	1											8.32	0	520	0	64	13416	0	0.0019230769230769232	1.26771	0.342226	0.571226	1	1.22379	0.291352	0.310198	1	1.04845	0.0682613	0.108813	1	29.6	13	12	By MS/MS	805790000	233140000	272560000	300100000	32.1
657	YIL069C;YER074W	YIL069C;YER074W	RPS24A;RPS24B	15.329	16	16	65.9	0	84.31			1									11.29	0.756	135	-0.702963	Stable	295379	3.36699	0.16296296296296298	1.00922	0.0132369	0.0337116	1	1.1103	0.150951	0.890445	1	1.07278	0.101354	0.46456	1	44.4	10	10	By MS/MS	10932000000	3952500000	2639100000	4340400000	48.9
660	YER080W	YER080W	AIM9	72.413	11	11	20.9	0	47.956	1											9.15	0.199	627	-0.581659	40	5084	0.101548	0.03668261562998405	1.97053	0.978584	1.71078	1	1.98182	0.986825	1.15138	1	1.07319	0.101907	0.374231	1	13.4	7	7	By MS/MS	441300000	113590000	159450000	168260000	8
661	YER081W	YER081W	SER3	51.193	19	9	42.9	0	268.81												5.37	0.328	469	-0.050746	192	8647	0	0.017057569296375266	0.706657	-0.500917	0.446531	1	0.545035	-0.875579	1.10962	1	0.811616	-0.301131	0.700763	1	36	15	8	By MS/MS	3023400000	1266300000	913860000	843230000	42.9
662	YER082C	YER082C	UTP7	62.316	5	5	13	0	25.685		1										10.27	0.161	554	-0.722744	54	1051	0.126101	0.3267148014440433	0.896258	-0.158014	0.286532	1	1.05852	0.0820475	0.234327	1	1.17105	0.227807	0.326902	1	6.5	3	3	By MS/MS	126330000	54323000	31687000	40322000	7.9
663	YER083C	YER083C	GET2	31.493	2	2	9.1	0	15.162				1			1					10.29	0.118	285	-0.055439	0	1980	0.107568	0.36140350877192984	0.403142	-1.31064	1.77696	1	0.388331	-1.36464	2.0958	1	0.955552	-0.0655934	0.208997	1	9.1	2	2	By MS/MS	161380000	103250000	33762000	24370000	5.6
664	YER086W	YER086W	ILV1	63.83	24	24	55.6	0	245.83	1											8.84	0.312	576	-0.166667	44	18755	0.236543	0.0	0.84008	-0.251401	0.825574	1	0.829103	-0.270376	1.00986	1	0.947785	-0.0773679	0.244011	1	47.2	19	19	By MS/MS	3693900000	1612000000	1013300000	1068600000	38.5
666	YER090W	YER090W	TRP2	56.767	17	17	43.2	0	130.13												5.7	0.216	507	-0.336687	39	23944	0.179239	0.09664694280078895	2.39727	1.26139	1.63811	1	2.18553	1.12798	1.3685	1	0.937109	-0.0937108	1.76747	1	29.6	11	11	By MS/MS	1518300000	303240000	584130000	630980000	30
667	YER091C	YER091C	MET6	85.859	24	24	40	0	175.21			1			1						6.42	0.657	767	-0.281095	38	216248	0.208534	0.005215123859191656	1.27086	0.345808	0.424079	1	1.07895	0.109632	0.103232	1	0.877377	-0.188731	0.851356	1	28.4	16	16	By MS/MS	1749000000	480760000	512930000	755310000	26.1
669	YER094C	YER094C	PUP3	22.605	4	4	23.9	0	7.8083		1	1	1								4.87	0.159	205	-0.012683	0	19391	0	0.0	2.45511	1.29579	1.06438	1	2.40274	1.26468	1.21656	1	0.951344	-0.0719612	0.0632943	1	7.8	1	1	By MS/MS	95268000	30384000	21054000	43830000	23.9
670	YER095W	YER095W	RAD51	42.963	3	3	9.5	0	25.921		1										4.64	0.173	400	-0.2185	60	239	0.0679349	0.2075	2.37106	1.24553	1.68486	1	1.94724	0.961428	1.28849	1	0.833297	-0.263098	1.05666	1	4	1	1	By MS/MS	124000000	30894000	52376000	40730000	7.8
671	YER099C	YER099C	PRS2	34.765	2	2	9.1	0	10.817												6.43	0.133	318	0.020755	Stable	2205	0.14453	0.0	0.67198	-0.57351	1.06273	1	0.698611	-0.517438	1.10224	1	0.981359	-0.0271476	0.0612468	1	9.1	2	2	By MS/MS	158850000	66532000	48890000	43427000	3.8
673	YER101C	YER101C	AST2	48.37	3	2	10.5	0	5.3626												9.59	0.147	430	-0.272325	19	562	0.0839595	0.04883720930232558	0.571648	-0.806801	0.773465	1	0.384379	-1.3794	NaN		0.726269	-0.461424	NaN		5.8	2	1	By MS/MS	11689000	6841900	2865900	1980800	7
674	YER103W	YER103W	SSA4	69.65	18	7	32.1	0	45.835		1										4.86	0.184	642	-0.436604	Stable	2142	0.569233	0.22274143302180685	4.41432	2.14219	2.58365	1	4.51695	2.17535	1.86497	1	0.961432	-0.0567429	0.0714662	1	16.7	10	3	By MS/MS	171860000	56756000	62292000	52813000	11.8
675	YER105C	YER105C	NUP157	156.65	20	20	18.6	0	45.272		1										6.4	0.133	1391	-0.206398	33	478	0.0492119	0.03163191948238677	1.17523	0.232949	1.03026	1	1.19193	0.253298	0.89673	1	1.10074	0.138472	0.528898	1	13.1	15	15	By MS/MS	2094100000	896580000	664290000	533210000	10.9
676	YER110C	YER110C	KAP123	122.6	42	42	50.4	0	323.31		1										4.36	0.343	1113	0.000359	130	17731	0.488202	0.042228212039532795	4.13048	2.04631	2.65005	1	4.04862	2.01743	2.16129	1	1.02292	0.0326964	0.0959177	1	34.1	29	29	By MS/MS	4256600000	759470000	1662500000	1834600000	44.2
677	YER112W	YER112W	LSM4	21.276	2	2	10.2	0.0091533	1.9996		1										10.31	0.213	187	-1.15936	217	7708	0.256399	0.6042780748663101	3.07484	1.62051	NaN		1.84176	0.881082	NaN		0.58547	-0.772333	NaN		0	0	0		0	0	0	0	0
678	YER113C	YER113C	TMN3	81.545	6	6	10.9	0	25.337							1		1			7.39	0.112	706	0.103399	0	57	0.0185256	0.0056657223796034	0.539604	-0.890026	1.54496	1	0.499619	-1.0011	2.6104	1	0.969811	-0.0442238	0.343344	1	7.4	4	4	By MS/MS	106810000	54941000	29519000	22348000	7.4
679	YER114C	YER114C	BOI2	115.69	2	2	3	0.0069606	2.1779							1					9.53	0.132	1040	-0.871827	22	331	0.0492956	0.6384615384615384	0.576098	-0.795614	0.641579	1	0.375072	-1.41476	0.56597	1	0.997454	-0.00367764	0.00423079	1	1.3	1	1	By MS/MS	78550000	30122000	21833000	26595000	0
680	YER118C	YER118C	SHO1	41.125	2	2	5.7	0	8.0913				1		1						5.44	0.162	367	-0.413897	95	207	0.0767917	0.36239782016348776	0.703671	-0.507028	1.03047	1	0.65595	-0.608343	0.828609	1	0.999087	-0.00131748	0.00155243	1	3.5	1	1	By MS/MS	328940000	181190000	69815000	77935000	3.5
681	YER120W	YER120W	SCS2	26.925	6	6	38.1	0	49.573		1		1		1						4.67	0.194	244	-0.295082	553	26629	0.614131	0.36065573770491804	0.310189	-1.68878	NaN		1.4779	0.563549	NaN		4.80941	2.26586	NaN		5.7	1	1	By MS/MS	21904000	16687000	2191700	3025700	0
682	YER123W	YER123W	YCK3	60.26	3	2	4.2	0	5.4065		1			1	1						9.08	0.166	524	-0.833969	25	655	0.0942217	0.30725190839694655	0.83188	-0.265553	NaN		1.20651	0.270834	NaN		1.50062	0.585561	NaN		1.7	1	0	By matching	0	0	0	0	2.5
683	YER125W	YER125W	RSP5	91.815	18	18	26.7	0	208.64		1			1	1	1	1				6.67	0.186	809	-0.677998	0	3979	0.0752242	0.3621755253399258	3.3042	1.7243	2.56656	1	3.05514	1.61124	2.14287	1	0.987267	-0.0184877	0.136785	1	20.1	14	14	By MS/MS	2092900000	690240000	632190000	770510000	17.8
684	YER126C	YER126C	NSA2	29.722	2	2	11.5	0	8.775		1										11.04	0.299	261	-0.785824	70	984	0.330078	0.36015325670498083	1.58585	0.665254	0.522708	1	1.8263	0.868925	1.16186	1	1.09717	0.133787	0.173249	1	7.7	1	1	By MS/MS	63463000	20854000	20612000	21998000	3.8
685	YGL189C;YER131W	YGL189C;YER131W	RPS26B;RPS26A	13.505	3	3	30.3	0	27.886			1									11.49	0.781	119	-0.867227	0	1190	16.6554	0.46218487394957986	1.22273	0.290111	0.449946	1	1.21967	0.286491	0.726997	1	0.974789	-0.0368383	0.134633	1	30.3	3	3	By MS/MS	1735800000	611930000	525660000	598200000	30.3
686	YER133W	YER133W	GLC7	35.907	10	10	41.7	0	139.49		1										5.21	0.229	312	-0.272115	61	17541	0.421385	0.028846153846153848	1.24011	0.31047	0.989364	1	1.20603	0.270262	0.96152	1	0.927117	-0.109176	0.511527	1	35.6	8	8	By MS/MS	1752900000	595200000	543220000	614490000	37.2
687	YER136W	YER136W	GDI1	51.206	19	19	60.3	0	118.76												5.87	0.233	451	-0.391131	Stable	22090	0.460469	0.019955654101995565	0.909029	-0.137601	0.144453	1	0.723001	-0.467931	0.969512	1	0.826975	-0.274085	0.444883	1	29.7	12	12	By MS/MS	827910000	326610000	284160000	217140000	45.7
689	YER141W	YER141W	COX15	54.658	6	6	14.6	0	13.961	1											10.97	0.185	486	0.07572	50	2241	0.127141	0.0	0.863601	-0.211563	0.534712	1	0.685873	-0.543987	1.86421	1	0.963833	-0.0531451	0.20066	1	9.7	4	4	By MS/MS	288720000	70375000	179300000	39044000	7
690	YER145C	YER145C	FTR1	45.722	3	3	9.9	0	161.8	1					1						8.53	0.194	404	0.196782	183	258	0.465035	0.04455445544554455	0.926714	-0.109804	0.267991	1	0.921792	-0.117487	0.604412	1	0.989339	-0.0154638	0.0543356	1	2.2	1	1	By MS/MS	155240000	65819000	41760000	47656000	7.7
691	YER146W	YER146W	LSM5	10.423	3	3	29	0	64.42		1										4.37	0.101	93	-0.056989	0	9994	0.709001	0.0967741935483871	2.31492	1.21096	0.754915	1	2.03945	1.02818	1.18902	1	0.909435	-0.136957	0.1456	1	0	0	0		0	0	0	0	29
692	YER151C	YER151C	UBP3	101.92	6	6	8	0	32.869			1									7.92	0.179	912	-0.794518	45	1608	0.065806	0.4298245614035088	2.59363	1.37497	2.51176	1	2.42817	1.27987	2.18428	1	0.893793	-0.161987	1.41335	1	6.2	4	4	By MS/MS	527930000	111820000	215040000	201070000	4.4
693	YER155C	YER155C	BEM2	245.43	19	19	12.9	0	102.26						1						8.6	0.149	2167	-0.474989	2616	812	0.0247286	0.2330410706045224	1.97128	0.979131	1.40461	1	1.8291	0.871135	1.3422	1	1.04333	0.0611992	0.197259	1	6.3	10	10	By MS/MS	519310000	129090000	188450000	201760000	8.7
694	YER156C	YER156C		38.174	3	3	12.1	0	8.2037		1										7.5	0.162	338	-0.352959	Stable	7805	0.29718	0.0	2.0941	1.06633	NaN		1.8576	0.893437	NaN		0.85266	-0.229957	NaN		0	0	0		0	0	0	0	4.1
695	YER157W	YER157W	COG3	92.543	4	4	5.6	0	6.7025							1					5.16	0.181	801	-0.385019	152	153	0.0195095	0.05867665418227216	0.914884	-0.12834	0.059828	1	1.17445	0.231989	0.0927017	1	1.23044	0.299172	0.388685	1	3	2	2	By MS/MS	107710000	77771000	9334100	20609000	3.2
697	YER164W	YER164W	CHD1	168.24	6	6	4.7	0	9.9369		1										6.47	0.17	1468	-0.844959	19	799	0.0532026	0.3480926430517711	0.967245	-0.0480466	0.0271328	1	0.499809	-1.00055	1.04773	1	0.560534	-0.835126	1.19638	1	1.8	2	2	By MS/MS	23974000	14021000	5929200	4024000	0.7
698	YER165W	YER165W	PAB1	64.343	38	38	57.5	0	323.31		1										5.83	0.488	577	-0.67799	0	81059	1.00623	0.29809358752166376	2.02281	1.01636	1.91871	1	1.92614	0.945716	1.93057	1	0.963315	-0.0539204	0.46832	1	44	31	31	By MS/MS	35674000000	7369800000	13656000000	14647000000	48.4
699	YER166W	YER166W	DNF1	177.8	30	22	22.8	0	182.47				1	1	1	1	1				5.91	0.163	1571	-0.298727	Stable	510	0.0854733	0.19287078294080204	0.691418	-0.53237	0.874626	1	0.683199	-0.549623	2.37167	1	1.00019	0.000272213	0.00109159	1	17.3	21	14	By MS/MS	1735600000	670340000	480130000	585090000	15.1
700	YER168C	YER168C	CCA1	62.484	11	11	27.5	0	36.719	1	1										8.34	0.137	546	-0.345788	159	889	0.0831561	0.023809523809523808	1.49437	0.579541	1.44448	1	1.39014	0.475227	0.839956	1	1.04137	0.0584862	0.144591	1	16.3	7	7	By MS/MS	470900000	131410000	151160000	188320000	16.1
702	YER176W	YER176W	ECM32	126.97	6	6	5.1	0	15.988												10.17	0.14	1121	-0.732203	0	147	0.0456399	0.26137377341659235	1.32903	0.41037	1.94871	1	1.70028	0.765771	1.19005	1	1.20363	0.267392	0.646858	1	3.7	4	4	By MS/MS	122910000	36252000	39312000	47342000	4.3
703	YER177W	YER177W	BMH1	30.091	15	5	72.7	0	178.68		1				1						4.65	0.323	267	-0.657678	0	54106	2.13927	0.18726591760299627	2.01261	1.00907	0.514966	1	2.07645	1.05412	0.620512	1	1.03773	0.0534331	0.195676	1	32.2	7	3	By MS/MS	519850000	73980000	204430000	241440000	40.1
704	YER178W	YER178W	PDA1	46.343	22	22	56.9	0	89.883	1											8.13	0.296	420	-0.296905	77	41795	0.575343	0.10714285714285714	2.24759	1.16838	1.57583	1	2.11096	1.0779	1.44613	1	0.92829	-0.107352	0.304995	1	16.2	6	6	By MS/MS	456300000	91529000	160210000	204570000	35.5
705	YER182W	YER182W	FMP10	27.698	2	2	11.5	0	49.019	1											10.6	0.125	244	-0.359836	71	1457	0.176498	0.08196721311475409	0.690398	-0.5345	1.00948	1	0.726105	-0.46175	0.339685	1	1.09308	0.128394	0.11097	1	11.5	2	2	By MS/MS	141280000	51443000	21427000	68414000	0
707	YFL004W	YFL004W	VTC2	95.44	31	29	37.4	0	317.5				1	1							6.74	0.196	828	-0.529589	26	4723	0.210813	0.10386473429951691	2.14009	1.09767	1.41186	1	2.10611	1.07458	1.28509	1	1.08613	0.119203	0.250218	1	27.2	21	19	By MS/MS	6265600000	1728400000	2111100000	2426100000	35.3
708	YFL005W	YFL005W	SEC4	23.505	11	10	60.5	0	284.67				1		1	1		1			7.11	0.196	215	-0.225581	0	18565	0.263748	0.037209302325581395	0.73516	-0.443869	1.31958	1	0.725217	-0.463516	1.36949	1	0.968536	-0.0461218	0.715039	1	39.5	7	6	By MS/MS	2640200000	954390000	613750000	1072100000	45.1
709	YFL007W	YFL007W	BLM10	245.99	19	19	12.2	0	53.249		1	1									5.77	0.15	2143	-0.195894	6	257	0.011498	0.04526364909006066	1.79369	0.842932	0.883747	1	1.77827	0.830477	0.836482	1	0.895689	-0.15893	1.07756	1	7.8	12	12	By MS/MS	356460000	94780000	123390000	138290000	7.6
710	YFL008W	YFL008W	SMC1	141.28	5	5	4.7	0	5.3		1										6.41	0.163	1225	-0.739755	25	658	0.0565852	0.07591836734693877	1.14285	0.19264	0.0881415	1	1.43241	0.518443	0.404352	1	1.14622	0.196879	0.767643	1	2.8	3	3	By MS/MS	125890000	25498000	44038000	56353000	3
713	YFL016C	YFL016C	MDJ1	55.56	5	5	16.6	0	54.892	1											9.95	0.161	511	-0.561448	53	3220	0.136997	0.14677103718199608	0.934868	-0.0971651	0.359792	1	0.905362	-0.143434	0.828824	1	1.02575	0.0366754	0.0738867	1	14.5	4	4	By MS/MS	640130000	252630000	162500000	225000000	12.7
714	YFL018C	YFL018C	LPD1	54.009	29	29	65.3	0	191.86	1											8.11	0.253	499	-0.181162	0	40084	0.345599	0.004008016032064128	0.986921	-0.018994	0.255441	1	1.01508	0.0215978	0.0687323	1	0.992597	-0.0107194	0.0332269	1	50.9	19	19	By MS/MS	1958100000	709030000	560040000	689010000	46.9
715	YFL022C	YFL022C	FRS2	57.511	22	22	50.5	0	210.08												5.6	0.314	503	-0.474155	0	22334	0.265198	0.0	1.60346	0.681184	0.857625	1	1.42952	0.515527	0.547397	1	0.939288	-0.0903598	0.452196	1	20.7	9	9	By MS/MS	1068100000	499120000	282060000	286880000	24.5
718	YFL027C	YFL027C	GYP8	57.618	7	7	15.3	0	15.311				1								9.1	0.121	497	-0.212475	55	83	0.029229	0.0	0.601317	-0.733802	0.994213	1	0.529978	-0.915996	1.06712	1	0.991436	-0.0124091	0.00955325	1	6.8	3	3	By MS/MS	180780000	88359000	36465000	55953000	5.6
720	YFL036W	YFL036W	RPO41	153.05	2	2	1.6	0.0028846	2.6245	1											9.55	0.169	1351	-0.422354	0	68	0.0138511	0.03997039230199852	1.95238	0.965232	1.40704	1	1.63931	0.713085	0.648409	1	0.943703	-0.0835956	0.064452	1	0.8	1	1	By MS/MS	22875000	4043800	7057100	11775000	0.7
721	YFL037W	YFL037W	TUB2	50.922	22	22	55.1	0	323.31		1										4.46	0.271	457	-0.373304	0	34948	0.35379	0.09190371991247265	0.443458	-1.17313	2.16536	1	0.385871	-1.37381	1.80582	1	0.832884	-0.263813	1.39457	1	55.1	22	22	By MS/MS	9510900000	5776900000	1694400000	2039600000	32.4
722	YFL038C	YFL038C	YPT1	23.214	10	10	41.7	0	62.247			1	1			1		1			5.01	0.185	206	-0.412621	0	14700	1.21061	0.10679611650485436	0.539521	-0.890248	1.39534	1	0.516482	-0.953209	1.23328	1	0.98037	-0.0286023	0.0290123	1	19.9	4	4	By MS/MS	173440000	87432000	56805000	29198000	28.6
723	YFL039C	YFL039C	ACT1	41.689	28	28	80	0	323.31		1										5.51	0.711	375	-0.175733	0	269473	2.20353	0.024	0.446212	-1.1642	0.984127	1	0.367422	-1.44449	1.36769	1	0.871562	-0.198325	0.316821	1	72.5	24	24	By MS/MS	24875000000	12661000000	6780500000	5433900000	77.1
724	YFL041W	YFL041W	FET5	70.879	6	6	14.1	0	26.666				1	1	1						4.89	0.145	622	-0.2709	9	1360	0.145174	0.03376205787781351	0.712447	-0.489146	1.28768	1	0.766944	-0.382807	2.09695	1	1.02415	0.0344237	0.268697	1	6.6	3	3	By MS/MS	280570000	120160000	77318000	83085000	9.2
725	YFL044C	YFL044C	OTU1	33.51	2	2	11.3	0	5.1526		1	1									5.04	0.18	301	-0.332558	69	1356	0.0841836	0.14285714285714285	6.62913	2.72882	1.72769	1	6.25752	2.64559	1.42798	1	0.949377	-0.0749464	0.236696	1	11.3	2	2	By MS/MS	30369000	1926300	13157000	15286000	0
726	YFL045C	YFL045C	SEC53	29.063	26	26	82.7	0	323.31			1									4.99	0.54	254	-0.385827	39	91173	1.68016	0.023622047244094488	4.14703	2.05208	1.6953	1	3.52717	1.81851	1.83055	1	0.836765	-0.257106	1.25163	1	82.7	26	26	By MS/MS	22390000000	2702400000	10174000000	9514100000	81.5
727	YFL047W	YFL047W	RGD2	82.208	12	12	24.2	0	114.74												5.64	0.138	714	-0.435574	117	2468	0.0510166	0.03361344537815126	1.11448	0.156368	0.519058	1	1.04457	0.0629096	0.142985	1	1.00586	0.00843385	0.0238041	1	21.6	10	10	By MS/MS	387260000	144620000	118920000	123720000	14.3
728	YFL048C	YFL048C	EMP47	50.33	13	13	39.6	0	119.25				1	1		1		1			5.72	0.177	445	-0.409663	13	4242	0.318797	0.0853932584269663	0.629423	-0.667898	1.40608	1	0.544038	-0.87822	2.69016	1	0.99368	-0.00914667	0.0338627	1	27	8	8	By MS/MS	2607500000	1129000000	846000000	632460000	24.3
730	YFR002W	YFR002W	NIC96	96.173	10	10	14.7	0	23.233		1										6.81	0.155	839	-0.364958	35	1870	0	0.03694874851013111	1.38671	0.471663	0.708436	1	1.05312	0.0746749	0.21674	1	0.946097	-0.0799399	0.113474	1	5.1	4	4	By MS/MS	212850000	76494000	65504000	70852000	8.7
731	YFR004W	YFR004W	RPN11	34.398	5	5	19	0	30.642	1	1	1									6.13	0.204	306	-0.383007	138	11674	0.257588	0.13725490196078433	1.45577	0.541783	1.7222	1	1.43408	0.520127	1.90683	1	1.071	0.0989521	0.676478	1	16.3	4	4	By MS/MS	542950000	173350000	166570000	203030000	12.7
733	YFR006W	YFR006W		61.753	2	2	5.6	0	9.8877												6.1	0.21	535	-0.423552	0	3168	0.228275	0.0	NaN	NaN	NaN		NaN	NaN	NaN		NaN	NaN	NaN		0	0	0		0	0	0	0	0
734	YFR009W	YFR009W	GCN20	85.026	29	29	46.7	0	198.3			1									6.18	0.287	752	-0.459575	47	7370	0.197951	0.014627659574468085	1.67619	0.745183	1.42976	1	1.63323	0.707728	2.00807	1	0.981873	-0.0263923	0.160423	1	30.7	19	19	By MS/MS	4094400000	1165400000	1371700000	1557400000	42.2
735	YFR010W	YFR010W	UBP6	57.11	10	10	19.2	0	35.963												7.14	0.208	499	-0.65511	83	8781	0.243425	0.12024048096192384	2.83463	1.50316	0.963117	1	3.15089	1.65576	1.03665	1	1.05549	0.0779138	0.262415	1	2.6	2	2	By MS/MS	505410000	195770000	135850000	173790000	5.8
736	YFR019W	YFR019W	FAB1	257.42	2	2	1.3	0	12.528	1		1		1			1				8.56	0	2278	0	0	25	0.0100807	0.4293239683933275	0.972043	-0.040908	0.0922651	1	1.07834	0.108811	2.41133	1	0.88057	-0.18349	0.228796	1	1.3	2	2	By MS/MS	25013000	6805100	9907500	8300500	1.3
737	YFR024C-A	YFR024C-A	LSB3	49.343	10	8	22.4	0	33.442						1						8.34	0.204	459	-0.610458	17	2808	0.162886	0.4008714596949891	0.881925	-0.181272	0.649299	1	0.945523	-0.0808157	0.305474	1	0.974142	-0.0377957	0.213284	1	16.3	7	5	By MS/MS	1408700000	532050000	495880000	380730000	16.1
738	YFR028C	YFR028C	CDC14	61.906	4	4	9.6	0	13.431		1										7.99	0.13	551	-0.497096	20	698	0.0497339	0.3248638838475499	1.07331	0.102062	0.722856	1	1.12367	0.168221	0.746621	1	1.13209	0.178995	0.237009	1	3.6	2	2	By MS/MS	139060000	50204000	51079000	37776000	4
740	YFR031C	YFR031C	SMC2	133.93	5	5	6.8	0	29.537		1										7.21	0.151	1170	-0.621709	41	117	0.0168149	0.11196581196581197	1.11834	0.161363	0.084439	1	0.415526	-1.26699	0.374365	1	0.381197	-1.39139	0.310305	1	3.2	2	2	By MS/MS	20843000	12767000	3452000	4623900	1.1
741	YIL018W;YFR031C-A	YIL018W;YFR031C-A	RPL2A;RPL2B	27.408	18	18	57.9	0	323.31			1									11.74	0.764	254	-0.490945	0	337926	3.07259	0.28346456692913385	0.853701	-0.228198	1.87435	1	0.880271	-0.183981	1.34485	1	1.03777	0.053489	0.477866	1	57.9	15	15	By MS/MS	22830000000	9838300000	5635400000	7356400000	57.9
742	YFR037C	YFR037C	RSC8	63.167	9	9	22.4	0	60.07		1										5.14	0.128	557	-0.666966	74	4176	0.114206	0.18312387791741472	1.99339	0.995222	0.983898	1	2.11967	1.08384	2.32088	1	1.04528	0.0638931	0.123687	1	9.9	4	4	By MS/MS	243530000	66659000	83760000	93112000	7.2
744	YFR041C	YFR041C	ERJ5	34.191	11	11	38.6	0	143.41				1								10.61	0.159	295	-0.635932	0	1657	0.430156	0.09830508474576272	0.35398	-1.49826	1.48032	1	0.357618	-1.48351	1.98803	1	1.06587	0.0920301	0.142374	1	32.5	9	9	By MS/MS	1645000000	865330000	388240000	391460000	29.2
746	YFR044C	YFR044C	DUG1	52.871	11	11	28.7	0	44.753	1											5.43	0.313	481	-0.201871	82	23519	0.724427	0.0	2.15432	1.10723	1.64918	1	2.17118	1.11848	2.00033	1	0.938311	-0.0918626	1.07656	1	16.2	5	5	By MS/MS	477940000	106460000	173760000	197720000	8.7
747	YFR050C	YFR050C	PRE4	29.443	4	4	20.7	0	8.976		1	1	1								5.81	0.148	266	-0.219549	Stable	14536	0.39321	0.011278195488721804	1.4168	0.502636	NaN		1.80148	0.84918	NaN		1.07136	0.099448	NaN		0	0	0		0	0	0	0	4.1
748	YFR051C	YFR051C	RET2	60.627	2	2	6.2	0	7.7986							1		1			4.93	0.197	546	-0.410989	49	4559	0.297047	0.27472527472527475	1.2622	0.335941	NaN		1.31389	0.393842	NaN		1.01456	0.0208526	NaN		0	0	0		0	0	0	0	4.6
749	YFR052W	YFR052W	RPN12	31.919	7	7	33.6	0	83.98		1	1									4.64	0.18	274	-0.433212	Stable	8620	0.508822	0.040145985401459854	1.43421	0.520252	1.77386	1	1.43985	0.525921	1.30227	1	1.02286	0.0326109	0.101225	1	19.7	4	4	By MS/MS	244970000	76247000	74790000	93935000	21.5
750	YFR053C	YFR053C	HXK1	53.738	4	3	7.8	0.0019822	3.0613	1		1									5.19	0.461	485	-0.326186	49	41868	0.600033	0.08453608247422681	0.367379	-1.44466	NaN		0.23438	-2.09308	NaN		0.94694	-0.0786546	0.0497123	1	6	3	2	By MS/MS	356030000	237050000	55023000	63956000	1.6
751	YGL001C	YGL001C	ERG26	38.706	13	13	53.6	0	213.79				1								6.67	0.204	349	-0.161891	154	7178	0.258601	0.034383954154727794	0.467371	-1.09736	2.09585	1	0.416957	-1.26203	2.4568	1	0.861252	-0.215493	1.02656	1	40.7	9	9	By MS/MS	1554700000	743060000	508980000	302680000	53.6
752	YGL006W	YGL006W	PMC1	130.86	6	6	6.1	0	35.099					1	1						7.33	0.159	1173	-0.154902	0	789	0.0532215	0.06820119352088662	0.944197	-0.0828401	0.129873	1	1.0592	0.082973	0.13632	1	1.02064	0.0294692	0.13846	1	4	4	4	By MS/MS	155970000	54093000	49850000	52029000	4.2
753	YGL008C;YPL036W	YGL008C;YPL036W	PMA1;PMA2	99.618	56	56	49.3	0	323.31			1			1						4.81	0.734	918	0.122876	45	45648	1.91526	0.11655773420479303	0.972436	-0.0403245	0.109006	1	0.872497	-0.196778	1.03261	1	0.94563	-0.0806529	0.337754	1	48.8	47	47	By MS/MS	275020000000	102570000000	87191000000	85264000000	48.5
754	YGL009C	YGL009C	LEU1	85.793	39	39	61.1	0	323.31			1									5.74	0.336	779	-0.354814	29	108131	0.188615	0.12965340179717585	13.0895	3.71034	2.19871	1	13.6903	3.77508	1.96124	1	1.0848	0.117429	0.47126	1	43.6	30	30	By MS/MS	24972000000	1642500000	9961800000	13368000000	55.6
755	YGL011C	YGL011C	SCL1	28.001	9	9	38.9	0	30.731		1	1									6.17	0.178	252	-0.251191	73	21016	0.495443	0.023809523809523808	2.36539	1.24208	1.75824	1	2.04389	1.03132	1.36442	1	0.968521	-0.0461442	0.171285	1	13.1	3	3	By MS/MS	372330000	98896000	115810000	157620000	22.6
756	YGL012W	YGL012W	ERG4	56.039	13	13	20.5	0	49.133				1								8.77	0.23	473	0.124947	198	3934	1.1128	0.014799154334038054	0.415776	-1.26612	2.19072	1	0.398193	-1.32846	2.45585	1	0.947876	-0.0772296	0.890057	1	18.2	10	10	By MS/MS	2017000000	1243500000	388730000	384740000	15
757	YGL014W	YGL014W	PUF4	97.797	3	3	4.5	0	20.126												6.59	0.152	888	-0.55214	22	1474	0.0348294	0.5518018018018018	1.10277	0.141131	0.408799	1	1.08994	0.124252	0.770009	1	1.00569	0.00818338	0.0461826	1	2.7	2	2	By MS/MS	75637000	26359000	23119000	26159000	2.9
758	YGL019W	YGL019W	CKB1	32.264	4	4	19.4	0	86.9		1										4.35	0.126	278	-0.681655	17	2898	0.139117	0.2014388489208633	1.56709	0.648092	2.95196	1	1.35746	0.440908	1.39679	1	0.91393	-0.129844	1.24187	1	3.6	1	1	By MS/MS	77217000	26040000	27316000	23860000	10.1
759	YGL020C	YGL020C	GET1	27.092	7	7	28.5	0	82.946			1	1			1					9.98	0.161	235	-0.129362	18	2597	0.166375	0.0	0.35171	-1.50754	1.74475	1	0.372747	-1.42373	1.95969	1	0.985046	-0.0217363	0.0340584	1	20.9	5	5	By MS/MS	319600000	190730000	60252000	68620000	24.3
760	YGL021W	YGL021W	ALK1	86.086	2	2	3	0	12.792		1										10.41	0.142	760	-0.591447	184	610	0.0287305	0.33421052631578946	0.670789	-0.57607	1.22053	1	0.657177	-0.605646	0.807988	1	0.845213	-0.242613	0.223038	1	3	2	2	By MS/MS	85693000	43979000	15228000	26486000	1.6
761	YGL022W	YGL022W	STT3	81.528	27	27	37.5	0	222.27				1								8.1	0.214	718	0.323677	19	1785	0.226803	0.025069637883008356	0.381203	-1.39137	2.07046	1	0.330053	-1.59923	2.43282	1	0.931921	-0.10172	0.305862	1	34.4	20	20	By MS/MS	6349100000	3810900000	1319600000	1218600000	31.1
762	YGL026C	YGL026C	TRP5	76.625	15	15	32.7	0	149.16		1										6.48	0.32	707	-0.162235	29	43467	0.294542	0.009900990099009901	0.960238	-0.0585361	0.052092	1	0.856029	-0.224269	0.261219	1	0.914955	-0.128227	0.332943	1	15.7	7	7	By MS/MS	920980000	371880000	283390000	265710000	23.8
763	YGL027C	YGL027C	CWH41	96.506	15	15	25.1	0	148.98				1	1							4.81	0.15	833	-0.443217	31	2132	0.13321	0.01920768307322929	0.479682	-1.05985	1.18698	1	0.334612	-1.57944	0.979105	1	0.888802	-0.170066	0.264194	1	12.6	7	7	By MS/MS	404230000	206770000	77099000	120360000	20.4
764	YGL030W	YGL030W	RPL30	11.415	8	8	61	0	177.55			1									10.64	0.865	105	0.020952	146	105425	5.05261	0.0	1.06005	0.084129	0.733942	1	1.0893	0.123403	1.02044	1	1.02577	0.036707	0.889302	1	61	7	7	By MS/MS	3893300000	1418200000	1082200000	1392900000	61
765	YGL031C	YGL031C	RPL24A	17.613	14	2	42.6	0	7.9888			1									11.9	0.759	155	-1.05226	113	35440	0	0.6387096774193548	0.966954	-0.0484801	0.191896	1	1.14251	0.192208	0.239698	1	1.14005	0.189101	0.288717	1	31	9	2	By MS/MS	985880000	403860000	240670000	341350000	24.5
766	YGL037C	YGL037C	PNC1	24.993	5	5	37.5	0	37.244		1									1	6.23	0.319	216	-0.513889	Stable	30799	0.369116	0.041666666666666664	2.54887	1.34986	1.14758	1	2.30704	1.20604	1.4955	1	0.933201	-0.0997397	0.23574	1	32.9	4	4	By MS/MS	461110000	78744000	193030000	189330000	23.1
767	YGL038C	YGL038C	OCH1	55.155	10	10	29.6	0	95.13				1			1					7.85	0.149	480	-0.519167	6	386	0.0494822	0.10625	0.502748	-0.992094	1.80496	1	0.499397	-1.00174	1.7435	1	0.961882	-0.0560675	0.091968	1	27.3	8	8	By MS/MS	1098200000	592030000	244840000	261290000	26.2
768	YGL039W	YGL039W		38.259	7	6	28.2	0	46.787												5.8	0.202	348	-0.179598	30	879	0	0.0	2.57209	1.36294	1.74547	1	1.62569	0.70105	0.549662	1	1.14957	0.201096	0.423504	1	17.8	4	4	By MS/MS	342650000	72965000	126660000	143020000	19.5
770	YGL048C	YGL048C	RPT6	45.271	9	9	26.2	0	102.49		1	1									9.71	0.218	405	-0.262222	36	8233	0.288603	0.022222222222222223	0.715993	-0.481982	0.879597	1	0.96946	-0.0447465	0.0538396	1	1.06744	0.0941589	0.23584	1	15.3	5	5	By MS/MS	1036500000	539780000	201360000	295390000	13.6
771	YGL054C	YGL054C	ERV14	15.93	2	2	10.9	0	23.579				1			1		1			6.93	0.311	138	0.687681	40	4116	0.871874	0.0	0.535414	-0.901272	1.5184	1	0.531452	-0.911989	2.02062	1	1.02768	0.0393935	0.207573	1	8	1	1	By MS/MS	630740000	331840000	142700000	156200000	10.9
772	YGL055W	YGL055W	OLE1	58.402	13	13	26.9	0	298.99				1								9.71	0.543	510	-0.292549	193	3642	0.8509	0.056862745098039215	0.469595	-1.09051	1.4529	1	0.383285	-1.38351	1.8448	1	0.85058	-0.233481	0.357397	1	15.1	8	8	By MS/MS	2307500000	1199300000	561310000	546860000	16.5
773	YGL056C	YGL056C	SDS23	58.097	3	3	10.8	0	35.006		1										9.5	0	527	0	63	1780	0.00911215	0.40417457305502846	0.710394	-0.493308	1.82126	1	0.702516	-0.509398	1.48432	1	1.11421	0.156018	2.10865	1	10.8	3	3	By MS/MS	310770000	140080000	72195000	98491000	10.8
774	YGL060W	YGL060W	YBP2	73.101	5	5	5.5	0	13.004		1										5.03	0.148	641	-0.118097	45	268	0.0470652	0.0452418096723869	3.13164	1.64692	1.84209	1	3.40525	1.76776	1.79958	1	1.14586	0.196429	1.11854	1	5.5	4	4	By MS/MS	196700000	26169000	78968000	91565000	2.5
775	YGL062W	YGL062W	PYC1	130.1	35	4	31.8	0	66.392			1									6.17	0.261	1178	-0.204669	Stable	3199	0.0422653	0.021222410865874362	0.850318	-0.233926	0.253679	1	0.784244	-0.350626	0.381438	1	1.04452	0.0628407	0.812681	1	27.3	27	3	By MS/MS	182540000	96373000	39204000	46968000	25.6
776	YGL064C	YGL064C	MRH4	63.057	2	2	2.9	0.0019782	3.0566	1											10.75	0.129	561	-0.321212	121	160	0.00596957	0.13368983957219252	NaN	NaN	NaN		NaN	NaN	NaN		NaN	NaN	NaN		0	0	0		0	0	0	0	1.4
777	YGL065C	YGL065C	ALG2	58.046	3	3	7.8	0	23.552				1								6.22	0.17	503	-0.005368	20	1488	0.10982	0.0	0.552967	-0.854734	1.02029	1	0.50054	-0.998443	2.31595	1	0.944989	-0.0816308	0.102671	1	5.8	2	2	By MS/MS	207540000	88396000	48538000	70606000	5.2
780	YGL077C	YGL077C	HNM1	62.055	4	4	6.9	0	10.25				1		1						6.83	0.205	563	0.424156	26	155	0.155684	0.03374777975133215	0.949145	-0.0752995	0.163832	1	0.930911	-0.103285	0.45791	1	0.997368	-0.00380255	0.0264183	1	6.9	4	4	By MS/MS	1058800000	278610000	556470000	223730000	5.5
781	YGL078C	YGL078C	DBP3	58.826	17	17	33.7	0	117.52		1										9.91	0.271	523	-0.596558	33	7875	0	0.1586998087954111	0.7405	-0.433428	0.817809	1	0.694644	-0.525655	1.25557	1	1.00705	0.0101331	0.0141509	1	26.6	13	13	By MS/MS	1652700000	1065100000	278990000	308610000	23.9
782	YGL082W	YGL082W		43.321	3	3	8.7	0	6.6252		1				1						6.21	0.135	381	-0.703412	40	2091	0	0.32020997375328086	1.88178	0.912097	1.00292	1	1.6871	0.754549	0.79096	1	0.9109	-0.134636	0.577299	1	2.6	1	1	By MS/MS	68072000	17921000	25774000	24377000	2.6
783	YGL083W	YGL083W	SCY1	90.999	8	8	12.4	0	31.984			1						1			8.23	0.156	804	-0.25	36	113	0.0415649	0.1865671641791045	1.12302	0.167387	0.47528	1	0.991438	-0.0124058	0.0475693	1	0.935293	-0.0965099	0.534882	1	9.2	6	6	By MS/MS	157030000	63600000	43238000	50187000	5.2
784	YGL084C	YGL084C	GUP1	65.339	5	5	10.2	0	32.16				1		1						10.3	0.169	560	0.35625	0	595	0.145205	0.0125	0.497121	-1.00833	0.525424	1	0.409419	-1.28835	1.17234	1	1.11776	0.160608	0.175313	1	6.8	3	3	By MS/MS	430150000	104600000	291030000	34530000	3.8
785	YGL087C	YGL087C	MMS2	15.544	2	2	24.8	0	22.57		1										6.76	0.223	137	-0.740146	51	10457	0.248915	0.18248175182481752	6.26998	2.64846	0.997878	1	5.3288	2.41381	0.986342	1	0.893482	-0.16249	0.377836	1	9.5	1	1	By MS/MS	85230000	1473800	36634000	47122000	24.8
786	YGL092W	YGL092W	NUP145	145.66	2	2	2.1	0	7.4282		1										5.51	0.134	1317	-0.462642	28	1327	0.0919164	0.29460895975702356	1.05952	0.0834124	0.535903	1	1.0179	0.0255896	0.0925699	1	0.995467	-0.00655532	0.0185175	1	1.1	1	1	By MS/MS	22480000	10628000	5671900	6180100	2.1
787	YGL097W	YGL097W	SRM1	53.013	7	7	13.7	0	20.123		1										6.02	0.204	482	-0.435685	0	5319	0.121194	0.1825726141078838	1.26864	0.343285	0.496957	1	1.16768	0.223651	0.563534	1	1.05628	0.0789875	0.144713	1	6.8	4	4	By MS/MS	278930000	106600000	79508000	92822000	6.4
788	YGL099W	YGL099W	LSG1	72.727	16	16	30.9	0	118.2			1									9.45	0.205	640	-0.715938	44	2266	0.148963	0.25625	4.83166	2.27252	2.26774	1	5.10104	2.35079	1.92843	1	1.05487	0.0770595	0.359311	1	21.7	10	10	By MS/MS	2018600000	487520000	726130000	804910000	25.5
789	YGL100W	YGL100W	SEH1	39.122	2	2	7.2	0	6.4121		1			1							5.32	0.143	349	-0.456733	72	2862	0.185037	0.0659025787965616	0.968381	-0.0463539	0.0508622	1	1.21778	0.284253	0.478753	1	1.15898	0.212856	0.194875	1	3.2	1	1	By MS/MS	105690000	46091000	18812000	40786000	4
790	YGL101W	YGL101W		25.297	2	2	14.4	0.00051867	3.755		1										5.5	0.184	215	-0.584186	51	1589	0.344744	0.046511627906976744	3.11346	1.63852	0.768905	1	2.95486	1.56309	0.582552	1	0.957606	-0.0624953	0.0690917	1	7.4	1	1	By MS/MS	47160000	2697300	20029000	24433000	14.4
791	YGL103W	YGL103W	RPL28	16.721	12	12	55	0	68.093		1	1									11.4	0.705	149	-0.614765	0	228448	2.56358	0.2953020134228188	0.802972	-0.316578	0.930466	1	0.863184	-0.21226	1.57562	1	1.09736	0.134031	0.393175	1	55	10	10	By MS/MS	8824700000	3888400000	2171600000	2764600000	45
792	YGL105W	YGL105W	ARC1	42.083	17	17	54.8	0	148.36												8.01	0.388	376	-0.606117	0	51638	1.00635	0.27925531914893614	3.3448	1.74192	2.41094	1	3.20497	1.68031	1.71241	1	0.996179	-0.00552374	0.0235983	1	42.6	10	10	By MS/MS	2468000000	436580000	941140000	1090300000	42.3
793	YGL106W	YGL106W	MLC1	16.444	14	14	77.2	0	132.39									1			4.39	0.217	149	-0.399329	0	29179	0	0.0	0.776622	-0.364716	0.924303	1	0.750797	-0.413506	2.14685	1	0.985914	-0.0204658	0.0404519	1	42.3	7	7	By MS/MS	1941400000	876760000	542910000	521710000	65.1
794	YGL107C	YGL107C	RMD9	74.595	6	5	11.8	0	25.575	1											8.1	0.141	646	-0.409907	55	329	0.00868874	0.08823529411764706	1.48173	0.567278	0.91531	1	1.48258	0.568112	0.928871	1	1.13739	0.185725	0.377594	1	5.9	3	2	By MS/MS	62776000	30292000	15631000	16853000	4.3
796	YGL111W	YGL111W	NSA1	51.906	2	2	4.8	0	8.9076	1	1										7.98	0.127	463	-0.371058	48	1485	0.0978634	0.047516198704103674	0.935013	-0.0969423	1.13882	1	1.08316	0.115241	0.16277	1	1.12991	0.17621	0.121361	1	2.6	1	1	By MS/MS	41308000	16067000	10274000	14967000	0
797	YGL112C	YGL112C	TAF6	57.901	9	9	23.1	0	40.463		1	1									5.17	0.147	516	-0.212403	23	972	0.0777715	0.06976744186046512	1.26917	0.343883	0.868462	1	1.32393	0.404831	1.18399	1	1.07206	0.100383	0.572604	1	10.9	5	5	By MS/MS	320880000	89628000	110200000	121050000	15.9
798	YGL115W	YGL115W	SNF4	36.401	4	4	13.4	0	11.944		1	1			1						5.52	0.16	322	-0.006211	Stable	3616	0.169936	0.015527950310559006	1.10834	0.148395	0.697449	1	0.864582	-0.209926	0.406771	1	0.825261	-0.277077	1.22079	1	13.4	3	3	By MS/MS	191760000	100320000	40317000	51130000	8.7
800	YGL120C;YNR011C	YGL120C	PRP43	87.561	25	25	37.5	0	152.08		1										6.38	0.206	767	-0.471186	32	5177	0.180585	0.14993481095176012	1.18627	0.246433	1.02872	1	1.42494	0.5109	0.724272	1	1.04596	0.0648327	0.435424	1	30.2	21	21	By MS/MS	3766100000	1303900000	1179800000	1282400000	27.9
801	YGL122C	YGL122C	NAB2	58.32	8	8	16.4	0	20.225		1										8.01	0.16	525	-0.802857	44	2955	0	0.4876190476190476	1.74376	0.802198	1.05354	1	1.61339	0.690091	1.48033	1	0.884025	-0.177841	0.246513	1	1.3	1	1	By MS/MS	104320000	30131000	40707000	33483000	10.7
802	YGL123W	YGL123W	RPS2	27.449	17	17	66.9	0	323.31		1	1									11.21	0.801	254	-0.281496	0	257262	7.27568	0.16929133858267717	1.41595	0.501772	1.35965	1	1.56884	0.6497	1.78663	1	1.10312	0.141584	0.308437	1	64.2	14	14	By MS/MS	15483000000	4946700000	4007300000	6528700000	64.2
803	YGL125W	YGL125W	MET13	68.559	4	4	8	0	5.5356			1									5.63	0.221	600	-0.338333	54	4615	0.0293583	0.016666666666666666	1.72712	0.788369	0.385862	1	1.30621	0.385386	0.190066	1	0.743316	-0.427953	0.542892	1	1.2	1	1	By MS/MS	39571000	8564800	17092000	13914000	4.8
804	YGL126W	YGL126W	SCS3	42.734	3	3	11.1	0	19.367				1								10.62	0.066	380	0.188947	0	528	0.149828	0.0	0.245792	-2.02449	1.06449	1	0.364631	-1.45549	1.2998	1	1.48685	0.572263	0.60957	1	3.9	1	1	By MS/MS	63746000	34088000	15614000	14044000	7.1
805	YGL129C	YGL129C	RSM23	50.866	4	4	8.9	0	4.3721	1											10.32	0	450	0	69	2127	0.050571	0.03111111111111111	2.67263	1.41826	2.12631	1	2.37855	1.25008	1.58508	1	0.946038	-0.0800302	0.11679	1	1.8	1	1	By MS/MS	40667000	8235700	14413000	18018000	6.4
806	YGL130W	YGL130W	CEG1	52.764	4	4	11.8	0	5.3718		1										5.63	0.137	459	-0.556209	3	1324	0	0.11982570806100218	1.46416	0.550077	0.697651	1	1.41115	0.496869	0.444158	1	1.01186	0.0170085	0.111456	1	5	2	2	By MS/MS	98027000	40870000	24603000	32554000	5.7
807	YPL220W;YGL135W	YPL220W;YGL135W	RPL1B;RPL1A	24.485	16	16	55.8	0	280.37			1									10.51	0.821	217	-0.270046	76	189137	11.0648	0.03686635944700461	0.861385	-0.21527	2.06935	1	0.920971	-0.118773	1.46265	1	1.09238	0.12748	0.647113	1	52.5	15	15	By MS/MS	20437000000	8885300000	4922700000	6629200000	55.8
808	YGL137W	YGL137W	SEC27	99.444	31	31	49.3	0	323.31							1		1			4.46	0.208	889	-0.382227	53	11558	0.166769	0.10123734533183353	1.76093	0.816336	1.82513	1	1.85902	0.894544	2.16955	1	1.10041	0.138035	0.673697	1	31.5	19	19	By MS/MS	3897200000	976660000	1672700000	1247800000	33.7
809	YGL139W	YGL139W	FLC3	90.76	2	2	3.1	0	20.024				1								7.43	0.142	802	0.102868	0	258	0.103478	0.22942643391521197	0.863706	-0.211387	0.511425	1	0.950045	-0.0739323	0.0655695	1	1.04504	0.0635636	0.224078	1	0	0	0		0	0	0	0	3.1
810	YGL140C	YGL140C		137.47	2	2	1.6	0.0019637	2.8882				1	1							8.08	0.124	1219	-0.094914	22	366	0.00679705	0.15996718621821165	0.518215	-0.948377	NaN		1.25483	0.327493	NaN		2.3672	1.24318	NaN		0.9	1	1	By MS/MS	0	0	0	0	0
812	YGL142C	YGL142C	GPI10	72.565	2	2	2.6	0.0091491	1.9982				1								8.75	0.109	616	0.204059	26	0	0	0.0	1.07504	0.104387	NaN		0.354007	-1.49815	NaN		0.362469	-1.46407	NaN		1.5	1	1	By MS/MS	0	0	0	0	0
813	YGL147C	YGL147C	RPL9A	21.569	13	2	63.4	0	233.16			1									10.54	0.771	191	-0.258639	53	7350	0	0.0	0.962474	-0.0551801	0.157609	1	1.05667	0.0795213	0.644502	1	1.10723	0.146956	0.478367	1	41.4	9	2	By MS/MS	687840000	260940000	178390000	248510000	39.8
814	YGL148W	YGL148W	ARO2	40.838	15	15	50.5	0	100.69			1									7.8	0.323	376	-0.377926	69	24467	0.612377	0.27925531914893614	1.07172	0.099933	0.424646	1	1.15183	0.203922	0.650267	1	0.91426	-0.129324	0.423697	1	22.6	7	7	By MS/MS	737990000	253760000	232580000	251640000	33.5
815	YGL150C	YGL150C	INO80	171.45	2	2	1.5	0	4.5484		1										5.54	0.192	1489	-0.887374	88	476	0	0.35661517797179315	0.510949	-0.968749	0.799119	1	0.490934	-1.0264	0.509382	1	0.99293	-0.010236	0.00836513	1	0.8	1	1	By MS/MS	56429000	28895000	11833000	15702000	0
816	YGL151W	YGL151W	NUT1	128.79	3	3	2.8	0	5.3849		1										4.86	0.145	1132	-0.191696	Stable	322	0	0.09452296819787986	1.00928	0.013326	0.0516878	1	1.15778	0.211357	0.838334	1	1.18393	0.243583	1.27224	1	2.8	3	3	By MS/MS	163530000	61670000	45900000	55958000	0.7
817	YGL153W	YGL153W	PEX14	38.42	9	9	33.1	0	67.779											1	4.61	0.138	341	-0.734018	66	395	0.122494	0.4222873900293255	0.409567	-1.28783	1.05941	1	0.330589	-1.59689	1.25866	1	0.853534	-0.228479	0.151785	1	4.7	1	1	By MS/MS	100730000	62471000	23528000	14730000	7
818	YGL157W	YGL157W	ARI1	38.083	9	8	35.4	0	62.896		1										5.75	0.206	347	-0.177234	56	11578	0	0.011527377521613832	4.75785	2.25031	1.7307	1	5.01274	2.3256	1.68218	1	1.06627	0.0925771	0.238283	1	30.5	6	6	By MS/MS	1123600000	69376000	427470000	626710000	25.1
819	YGL160W	YGL160W	AIM14	65.839	3	3	6.5	0	9.376				1								9.15	0.125	570	-0.040351	95	664	0	0.09473684210526316	0.498996	-1.0029	1.0219	1	0.498657	-1.00388	0.932925	1	1.04986	0.0701946	0.0708333	1	3.9	2	2	By MS/MS	56821000	34981000	11990000	9850400	2.5
820	YGL161C	YGL161C	YIP5	34.843	2	2	5.8	0	4.5599							1					4.64	0.117	310	-0.173871	9	721	0.137221	0.2870967741935484	0.547975	-0.867818	0.796314	1	0.518511	-0.947554	0.902737	1	1.0695	0.0969341	0.500622	1	2.6	1	1	By MS/MS	54916000	27281000	10545000	17090000	3.2
821	YGL167C	YGL167C	PMR1	104.57	14	14	16.3	0	68.121						1	1					5.45	0.196	950	0.018526	57	2746	0.0551231	0.06421052631578947	1.15747	0.210971	0.668803	1	1.31147	0.39118	0.362825	1	1.31082	0.390472	0.26518	1	6.3	5	5	By MS/MS	433710000	128150000	145110000	160440000	10.7
822	YGL171W	YGL171W	ROK1	63.652	7	7	17.4	0	13.192		1										9.86	0.171	564	-0.422163	0	833	0.177442	0.21453900709219859	1.03807	0.0539016	0.0308336	1	0.932887	-0.100225	0.0674897	1	1.10753	0.147346	0.172636	1	2.1	1	1	By MS/MS	30401000	13906000	9679600	6815800	8
823	YGL173C	YGL173C	XRN1	175.46	64	64	45.2	0	323.31		1										7.5	0.194	1528	-0.601767	81	5467	0.0748179	0.19764397905759162	2.68412	1.42445	2.39104	1	2.65347	1.40788	2.51543	1	1.03194	0.0453633	0.39255	1	37.2	47	47	By MS/MS	10201000000	2044200000	3895900000	4261300000	36.8
824	YGL184C	YGL184C	STR3	51.828	2	2	6	0	39.123		1									1	7.96	0.131	465	-0.20129	2	319	0.0126271	0.05161290322580645	0.153429	-2.70436	NaN		1.44169	0.527762	NaN		9.34361	3.22398	NaN		0	0	0		0	0	0	0	3.2
825	YGL186C	YGL186C	TPN1	64.546	2	2	4	0	4.4031					1	1						8.81	0.12	579	0.402418	0	0	0.0915736	0.03626943005181347	0.585363	-0.772596	0.742351	1	0.593368	-0.753	1.09462	1	1.28531	0.362121	0.844203	1	1.6	1	1	By MS/MS	59044000	30749000	12209000	16086000	2.4
826	YGL187C	YGL187C	COX4	17.142	3	3	25.2	0	16.507	1											6.9	0.285	155	-0.397419	0	25566	0.484376	0.15483870967741936	1.04642	0.0654595	0.0485065	1	0.80092	-0.32027	0.32224	1	0.791182	-0.337918	0.832687	1	18.7	2	2	By MS/MS	81389000	38446000	19582000	23361000	10.3
827	YGL195W	YGL195W	GCN1	296.69	135	135	59.1	0	323.31			1									5.02	0.189	2672	0.044087	17	5764	0.0493646	0.005239520958083832	1.25801	0.331141	0.809912	1	1.21615	0.282319	0.73977	1	0.987844	-0.0176451	0.0782624	1	53	118	118	By MS/MS	41563000000	14515000000	13731000000	13317000000	50.3
828	YGL198W	YGL198W	YIP4	25.995	2	2	5.5	0	21.14							1					7	0.074	235	0.521277	0	2162	0.0657418	0.03829787234042553	0.417973	-1.25852	2.38531	1	0.577656	-0.791717	0.88387	1	1.48312	0.568636	0.586923	1	5.5	2	2	By MS/MS	200900000	108010000	40199000	52696000	5.5
829	YGL200C	YGL200C	EMP24	23.332	6	6	25.6	0	237.23				1			1		1			6.78	0.223	203	-0.219704	Stable	10885	0.487152	0.0	0.45814	-1.12614	1.56703	1	0.395193	-1.33937	2.04097	1	0.981732	-0.0265983	0.045921	1	25.6	5	5	By MS/MS	5916800000	3300900000	1175300000	1440600000	16.7
830	YGL201C	YGL201C	MCM6	112.98	13	13	15.5	0	55.294		1										4.88	0.172	1017	-0.49764	21	785	0.0859459	0.25073746312684364	1.24107	0.31159	2.04808	1	1.366	0.449956	1.22336	1	1.03445	0.0488641	0.289147	1	11.4	9	9	By MS/MS	541450000	177760000	155170000	208520000	11.1
831	YGL202W	YGL202W	ARO8	56.177	9	9	24	0	66.157												5.89	0.269	500	-0.3664	59	46320	0.693549	0.078	1.25581	0.328623	1.61943	1	1.13756	0.185942	1.16281	1	0.983809	-0.0235492	0.067115	1	14	6	6	By MS/MS	835860000	297910000	265030000	272920000	14.4
832	YGL203C	YGL203C	KEX1	82.244	15	15	25.7	0	105.34					1		1					4.22	0.151	729	-0.757339	51	614	0.210822	0.28532235939643347	0.435586	-1.19897	1.4403	1	0.399772	-1.32275	1.74964	1	0.856591	-0.223322	0.744774	1	17.4	9	9	By MS/MS	476940000	268810000	101780000	106350000	15.6
833	YGL206C	YGL206C	CHC1	187.23	63	63	46.8	0	323.31			1			1	1		1			4.98	0.266	1653	-0.166788	102	15131	0.0405713	0.013914095583787053	1.5058	0.590533	0.796349	1	1.49355	0.578749	1.00522	1	0.974426	-0.0373758	0.140097	1	29.2	39	39	By MS/MS	6095600000	2048500000	1761400000	2285800000	39.7
834	YGL207W	YGL207W	SPT16	118.63	29	29	30.5	0	264.78		1										4.82	0.211	1035	-0.648116	26	11108	0.184912	0.22801932367149758	1.38645	0.471392	1.09607	1	1.40252	0.48802	1.34798	1	1.04745	0.066884	0.346996	1	21.4	20	20	By MS/MS	2352600000	717210000	752940000	882470000	22.6
837	YGL216W	YGL216W	KIP3	91.089	4	4	7.3	0	7.3317		1										7.08	0.118	805	-0.461615	12	38	0.0199235	0.20745341614906831	2.52667	1.33724	1.23553	1	2.07243	1.05132	0.946799	1	0.8579	-0.221118	0.390235	1	4.6	2	2	By MS/MS	85928000	14663000	54009000	17256000	1.4
838	YGL221C	YGL221C	NIF3	31.888	4	4	18.8	0	7.6146	1											7.45	0.182	288	-0.184028	161	12395	0.136355	0.0	1.41668	0.502511	0.531267	1	1.44162	0.527693	0.373672	1	1.05421	0.0761582	0.067013	1	11.5	2	2	By MS/MS	120480000	52249000	33487000	34743000	4.9
839	YGL224C	YGL224C	SDT1	31.968	5	5	25.7	0	29.989												6.35	0.146	280	-0.222143	0	547	0.130452	0.007142857142857143	5.30742	2.40801	1.6697	1	4.86773	2.28325	1.441	1	0.999323	-0.00097696	0.00487308	1	17.5	3	3	By MS/MS	154670000	24158000	61940000	68576000	21.4
841	YGL226C-A	YGL226C-A	OST5	9.517	3	3	31.4	0	5.9275				1								9.89	0.241	86	0.672093	0	795	0.324187	0.0	0.405142	-1.3035	2.71196	1	0.384861	-1.37759	2.19486	1	0.85817	-0.220664	0.642507	1	24.4	2	2	By MS/MS	537260000	342660000	80660000	113940000	31.4
842	YGL228W	YGL228W	SHE10	66.862	23	23	44	0	231.87				1								5.7	0.174	577	-0.640035	230	6454	0.15917	0.19064124783362218	0.505883	-0.983125	0.932984	1	0.515603	-0.955667	1.42866	1	0.997037	-0.00428116	0.00604381	1	32.8	17	17	By MS/MS	4179400000	1920800000	1336100000	922480000	26.9
843	YGL231C	YGL231C	EMC4	21.46	5	5	26.8	0	13.886				1								10.45	0.139	190	-0.267368	17	3258	0.428774	0.15263157894736842	0.25165	-1.99051	1.75252	1	0.31054	-1.68715	3.16935	1	1.17809	0.23645	0.36506	1	21.6	4	4	By MS/MS	379880000	251610000	60834000	67429000	14.7
844	YGL233W	YGL233W	SEC15	105.06	10	10	11.4	0	15.561						1						4.63	0.154	910	-0.237143	43	188	0.0783488	0.06703296703296703	1.53907	0.62206	1.05124	1	1.76343	0.818383	1.4671	1	1.12104	0.164832	0.680696	1	5.9	6	6	By MS/MS	255140000	66254000	84587000	104300000	4.1
845	YGL234W	YGL234W	ADE5,7	86.067	8	8	16.6	0	29.51												4.97	0.258	802	0.005611	162	23060	0.361364	0.00997506234413965	1.86485	0.899058	1.31015	1	1.55308	0.635129	1.20937	1	0.922418	-0.116508	0.548	1	6.1	3	3	By MS/MS	343710000	94481000	119150000	130070000	9.5
846	YGL244W	YGL244W	RTF1	65.868	3	3	7	0	8.9138		1										5.12	0.198	558	-1.35197	23	1274	0.146352	0.5824372759856631	1.04607	0.0649801	0.133358	1	0.978677	-0.0310955	0.0300837	1	0.943087	-0.0845377	0.217268	1	4.8	2	2	By MS/MS	94195000	43572000	28427000	22195000	2.2
847	YGL245W	YGL245W	GUS1	80.842	58	58	70.1	0	323.31	1		1									7.55	0.461	708	-0.458192	53	43982	0.98119	0.04943502824858757	2.35275	1.23435	1.55959	1	2.20889	1.14332	1.53391	1	0.985159	-0.021571	0.36941	1	67.4	46	46	By MS/MS	33751000000	8487400000	11905000000	13359000000	61.9
849	YGL253W	YGL253W	HXK2	53.942	19	18	57.6	0	159.7	1	1	1									5.02	0.643	486	-0.328395	0	113899	1.33415	0.09053497942386832	3.28249	1.71479	2.10057	1	3.55835	1.83121	2.16271	1	1.12133	0.165208	0.434308	1	32.9	12	11	By MS/MS	2130700000	437250000	787170000	906290000	33.5
850	YGL255W	YGL255W	ZRT1	41.581	2	2	4.3	0	5.1837				1		1						5.65	0.255	376	0.285904	33	13021	0.0149243	0.047872340425531915	0.593123	-0.753596	0.111807	1	0.229474	-2.1236	1.47192	1	0.421776	-1.24545	0.200531	1	4.3	2	2	By MS/MS	39833000	29085000	3676700	7070900	0
851	YGL257C	YGL257C	MNT2	64.852	2	2	3.9	0.0005277	4.0322					1		1					5.46	0.114	558	-0.239785	0	0	0	0.0	0.603157	-0.729395	0.553419	1	0.683416	-0.549165	0.609635	1	1.11199	0.153146	0.107232	1	1.6	1	1	By MS/MS	56252000	19466000	25703000	11082000	2.3
852	YGR001C	YGR001C	EFM5	28.582	7	7	29	0	38.403												4.61	0.225	248	-0.610887	51	6430	0.423597	0.04032258064516129	3.6995	1.88733	1.04207	1	2.0279	1.01999	0.594981	1	0.73064	-0.452768	0.427892	1	7.7	2	2	By MS/MS	459800000	53016000	269910000	136880000	18.1
853	YGR003W	YGR003W	CUL3	86.114	4	4	6.5	0	16.824		1										6.18	0.125	744	-0.202285	19	0	0.0200444	0.009408602150537635	1.03001	0.0426607	0.0614126	1	1.05154	0.0725034	0.175118	1	1.02296	0.0327506	0.0653707	1	3.1	2	2	By MS/MS	46628000	18728000	13714000	14185000	4.8
855	YGR012W	YGR012W	MCY1	42.8	5	5	17.8	0	31.342	1											8.24	0.151	393	-0.159796	Stable	3471	0.0592773	0.0	0.784985	-0.349263	0.950038	1	0.736206	-0.441819	1.50915	1	0.941894	-0.0863639	0.439045	1	5.3	2	2	By MS/MS	123520000	53656000	42458000	27406000	14.2
856	YGR020C	YGR020C	VMA7	13.461	2	2	33.1	0	14.911					1							4.78	0.298	118	-0.474576	49	17474	0.589235	0.0847457627118644	0.979853	-0.029363	0.0192234	1	0.849862	-0.2347	0.2547	1	0.854983	-0.226032	0.628586	1	7.6	1	1	By MS/MS	216840000	67039000	74668000	75129000	25.4
857	YGR024C	YGR024C	THG1	27.757	4	4	20.7	0	14.543		1										8.21	0.127	237	-0.307173	Stable	280	0.159161	0.0	1.57552	0.655824	2.12645	1	1.45848	0.544462	0.984906	1	0.855159	-0.225736	0.777441	1	13.1	2	2	By MS/MS	310650000	123310000	92683000	94654000	10.1
858	YGR026W	YGR026W		33.254	5	5	17.6	0	49.329		1		1		1						10.74	0.196	278	0.032734	63	0	0.417772	0.0	0.386929	-1.36986	1.6007	1	0.338991	-1.56068	2.97449	1	0.897287	-0.156359	0.438128	1	17.6	5	5	By MS/MS	1534600000	786520000	254510000	493580000	5
859	YLR333C;YGR027C	YLR333C;YGR027C	RPS25A;RPS25B	12.009	9	9	46.3	0	128.05			1									11.13	0.612	108	-0.537037	427	0	0	0.1388888888888889	1.03499	0.0496199	0.612555	1	1.16492	0.220225	1.00066	1	1.12951	0.175693	0.867139	1	44.4	7	7	By MS/MS	6804300000	2257300000	1850400000	2696600000	46.3
860	YGR029W	YGR029W	ERV1	21.639	2	2	14.8	0	7.5641	1											8.21	0.136	189	-0.896296	0	1801	0	0.2804232804232804	0.72233	-0.46927	NaN		0.377202	-1.40659	NaN		0.570191	-0.810484	NaN		0	0	0		0	0	0	0	14.8
861	YGR032W	YGR032W	GSC2	216.99	36	2	19.1	0	5.3042						1						7	0.207	1895	-0.144327	0	426	0.0264971	0.11398416886543536	0.829156	-0.270284	1.05942	1	0.480764	-1.0566	0.699138	1	0.628147	-0.670827	0.521037	1	17.2	32	1	By MS/MS	45327000	21489000	16305000	7533400	17.3
863	YGR034W	YGR034W	RPL26B	14.235	18	4	72.4	0	86.657			1									11.25	0.736	127	-0.558268	Stable	541373	1.5339	0.06299212598425197	0.883599	-0.178536	0.480184	1	0.90853	-0.138394	0.330118	1	1.04406	0.0622021	0.681698	1	63	16	4	By MS/MS	2549800000	1088900000	668650000	792260000	56.7
866	YGR054W	YGR054W		71.304	7	7	14.2	0	44.23			1									9.53	0.219	642	-0.473832	0	5553	0.160719	0.27414330218068533	1.27647	0.352158	0.44898	1	1.23729	0.307179	0.656832	1	0.998456	-0.00222923	0.00562714	1	6.1	3	3	By MS/MS	229170000	81817000	66754000	80600000	8.7
867	YGR055W	YGR055W	MUP1	63.221	4	4	9.1	0	11.399					1	1						7.68	0.238	574	0.405227	35	84	0.159051	0.0	0.440752	-1.18196	1.14844	1	0.557832	-0.842098	1.10134	1	1.29394	0.371774	0.960453	1	1.2	1	1	By MS/MS	142800000	70844000	25935000	46022000	6.4
868	YGR060W	YGR060W	ERG25	36.479	8	8	35.6	0	61.789				1		1						8.14	0.501	309	-0.101942	Stable	1194	0.336845	0.06796116504854369	0.39869	-1.32666	2.41212	1	0.368422	-1.44057	3.24763	1	0.921261	-0.118318	0.282228	1	35.6	8	8	By MS/MS	1098500000	728570000	179370000	190560000	31.1
869	YGR061C	YGR061C	ADE6	148.9	15	15	15.6	0	64.245												5.02	0.277	1358	-0.220398	33	17236	0	0.050073637702503684	2.77477	1.47237	1.86085	1	2.81269	1.49195	1.25341	1	1.05815	0.0815462	0.208398	1	5.8	6	6	By MS/MS	4767600000	1063800000	1783700000	1920100000	9.7
870	YGR065C	YGR065C	VHT1	69.082	2	2	2.5	0.00051467	3.6164						1						9.34	0.185	593	-0.045531	42	0	0.0196131	0.025295109612141653	0.97323	-0.0391466	0.120413	1	0.840664	-0.250399	1.98869	1	0.932637	-0.100613	0.64972	1	2.5	2	2	By MS/MS	162490000	67777000	47276000	47435000	1.3
871	YGR068C	YGR068C	ART5	65.476	2	2	6.3	0.00051787	3.7298			1									8.45	0.105	586	-0.351536	25	73	0.00636051	0.1757679180887372	1.92916	0.947974	1.12304	1	1.4996	0.584578	0.597947	1	0.775849	-0.366152	0.484308	1	2.9	1	1	By MS/MS	3083000	474570	1448600	1159800	3.4
873	YGR077C	YGR077C	PEX8	68.164	10	10	19.4	0	41.093											1	7.62	0.13	589	0.15416	26	22	0	0.0	0.45634	-1.13182	2.0169	1	0.428076	-1.22406	1.79962	1	1.03935	0.0556776	0.155632	1	13.2	7	7	By MS/MS	401920000	201370000	96798000	103760000	1.2
874	YGR080W	YGR080W	TWF1	37.07	2	2	9	0	8.6461												5.56	0.139	332	-0.440663	150	6508	0.0918584	0.1536144578313253	0.914362	-0.129162	0.0794052	1	0.865846	-0.207817	0.174034	1	0.961281	-0.0569695	0.159572	1	4.5	1	1	By MS/MS	86043000	17837000	33978000	34228000	4.5
876	YGR082W	YGR082W	TOM20	20.317	4	4	28.4	0	57.898	1											5.49	0.224	183	-0.331147	Stable	5267	0	0.29508196721311475	0.701034	-0.512443	2.06642	1	0.637866	-0.648675	3.31053	1	0.908085	-0.1391	0.697975	1	20.8	3	3	By MS/MS	517610000	225750000	109090000	182770000	16.4
877	YGR083C	YGR083C	GCD2	70.851	6	6	9.8	0	25.821			1									10.22	0.156	651	-0.335791	0	1465	0.123654	0.3241167434715822	1.15432	0.207038	0.543956	1	1.13067	0.177175	0.269982	1	1.09311	0.128433	0.311152	1	8	5	5	By MS/MS	439600000	162030000	121610000	155950000	9.8
878	YGR084C	YGR084C	MRP13	38.988	2	2	6.2	0.0078522	2.1145	1											10.26	0.111	339	-0.41003	82	2778	0.0298677	0.0943952802359882	1.5169	0.601128	1.43097	1	1.2152	0.28119	0.483136	1	0.855051	-0.225917	0.824142	1	3.8	1	1	By MS/MS	30744000	5921900	8634800	16188000	2.4
879	YPR102C;YGR085C	YPR102C;YGR085C	RPL11B;RPL11A	19.719	14	14	59.8	0	142.77		1	1									10.73	0.781	174	-0.622414	71	243130	5.97446	0.10919540229885058	1.02694	0.0383568	0.130364	1	1.05366	0.0754106	0.281265	1	1.04284	0.0605231	0.633716	1	59.8	14	14	By MS/MS	15593000000	6089700000	4199700000	5304100000	39.7
880	YGR086C	YGR086C	PIL1	38.349	30	28	64.3	0	323.31						1						4.36	0.353	339	-0.858997	113	81465	1.27135	0.35693215339233036	0.760112	-0.395716	0.612233	1	0.667467	-0.583231	1.10951	1	0.928042	-0.107738	0.309895	1	60.8	25	23	By MS/MS	43824000000	18509000000	12411000000	12904000000	62.2
882	YGR089W	YGR089W	NNF2	106.46	3	3	3.7	0	4.1845				1								8.93	0.162	936	-0.424786	16	58	0	0.16346153846153846	1.10873	0.148911	0.296281	1	1.32042	0.400993	0.323461	1	1.23192	0.300906	0.359879	1	0	0	0		0	0	0	0	1.6
883	YGR090W	YGR090W	UTP22	140.48	23	23	24.1	0	146.46		1										8.77	0.187	1237	-0.307437	13266	1538	0.0306139	0.07356507679870655	1.18961	0.250491	1.16878	1	1.24447	0.315534	0.781939	1	1.12459	0.169399	0.750418	1	16.7	17	17	By MS/MS	1075700000	461320000	284440000	329940000	16.7
884	YGR092W	YGR092W	DBF2	66.147	8	4	14.2	0	24.753		1										9.27	0.141	572	-0.594406	11	236	0.0124185	0.1486013986013986	1.42003	0.505921	1.00639	1	1.41596	0.501777	0.897488	1	0.892513	-0.164055	0.230918	1	9.4	5	3	By MS/MS	809430000	56110000	65179000	688140000	8.2
885	YGR094W	YGR094W	VAS1	125.77	32	32	31.2	0	147.76	1		1									6.94	0.369	1104	-0.480163	68	27387	0.258145	0.07246376811594203	1.31413	0.394107	1.12127	1	1.43686	0.522921	0.907463	1	1.14523	0.195634	0.796169	1	16.8	16	16	By MS/MS	2009400000	588790000	577390000	843200000	14.9
886	YGR100W	YGR100W	MDR1	109.26	4	4	4.6	0	13.478												5.14	0.146	950	-0.346632	106	257	0.00750707	0.08736842105263158	1.08708	0.120464	0.493802	1	1.04839	0.0681701	0.232016	1	0.99597	-0.00582544	0.050793	1	3.9	3	3	By MS/MS	88342000	24633000	43211000	20498000	0.7
887	YGR103W	YGR103W	NOP7	69.876	8	8	14.9	0	96.887		1										5.37	0.266	605	-0.816033	0	4442	0.587578	0.39669421487603307	1.36082	0.444476	0.93924	1	1.37616	0.460652	1.21433	1	1.06705	0.093634	0.283069	1	7.6	4	4	By MS/MS	750660000	220570000	259710000	270380000	6
888	YGR106C	YGR106C	VOA1	29.678	2	2	9.4	0	24.61				1	1							3.77	0.239	265	0.008679	39	339	0.666921	0.06415094339622641	0.440123	-1.18402	2.32003	1	0.3953	-1.33898	1.87681	1	0.99421	-0.00837697	0.00667975	1	3.4	1	1	By MS/MS	179790000	120570000	16629000	42587000	9.4
889	YGR116W	YGR116W	SPT6	168.29	15	15	13.2	0	63.01		1										4.73	0.218	1451	-0.784976	36	3771	0.109068	0.21226740179186768	1.01392	0.0199404	0.0176408	1	0.986007	-0.0203299	0.0127233	1	0.957902	-0.0620507	0.0567798	1	3.2	4	4	By MS/MS	325840000	95097000	110810000	119930000	8.1
890	YPR132W;YGR118W	YPR132W;YGR118W	RPS23A;RPS23B	16.038	6	6	33.1	0	67.906			1									11.47	0.789	145	-0.612414	43	169435	1.49513	0.16551724137931034	1.03395	0.0481731	0.213232	1	1.08711	0.120499	0.920246	1	1.01442	0.0206568	0.0895375	1	32.4	5	5	By MS/MS	3815400000	1640200000	989760000	1185400000	32.4
891	YGR119C	YGR119C	NUP57	57.498	3	3	6.7	0	12.283		1										10.39	0.102	541	-0.707024	14	2441	0.168759	0.5767097966728281	1.51982	0.603898	1.49333	1	1.4767	0.562379	0.706429	1	0.950917	-0.0726091	0.208738	1	2.2	1	1	By MS/MS	6669800	1377100	2537900	2754700	4.4
894	YGR123C	YGR123C	PPT1	57.994	11	11	24.2	0	51.186		1										7.68	0.173	513	-0.447953	125	3086	0.277008	0.03508771929824561	2.30747	1.20631	1.59216	1	2.11007	1.07729	1.35502	1	0.980319	-0.0286768	0.289581	1	16.6	7	7	By MS/MS	1226800000	341460000	430030000	455270000	18.1
895	YGR124W	YGR124W	ASN2	64.592	17	11	36.7	0	36.719			1									5.73	0.317	572	-0.38549	41	24705	0.739129	0.03496503496503497	1.84001	0.879712	2.42101	1	1.84268	0.881807	1.28161	1	1.21475	0.28066	0.409556	1	20.3	10	5	By MS/MS	229300000	59403000	74355000	95539000	22.2
896	YGR125W	YGR125W		116.97	3	3	4.4	0	38.321					1	1						7.35	0.125	1036	0.094594	0	299	0.0776088	0.1138996138996139	0.852665	-0.229949	1.69647	1	1.03414	0.0484256	0.0631862	1	1.25111	0.323208	0.677971	1	1.6	1	1	By MS/MS	0	0	0	0	4.4
897	YGR128C	YGR128C	UTP8	80.19	7	7	13.3	0	54.519		1										4.86	0.167	713	-0.228612	80	1685	0.192581	0.047685834502103785	1.8648	0.89902	1.30497	1	1.66328	0.734029	0.992435	1	1.08789	0.121527	0.999614	1	2.1	2	2	By MS/MS	156870000	40539000	53621000	62709000	4.2
898	YGR132C	YGR132C	PHB1	31.427	9	9	38	0	58.933	1											8.93	0.223	287	-0.149826	27	11107	0.304659	0.08362369337979095	0.822978	-0.281075	0.455135	1	0.77183	-0.373645	0.601907	1	0.899969	-0.152052	0.3197	1	32.8	8	8	By MS/MS	2630500000	1075600000	758100000	796810000	30.3
899	YGR135W	YGR135W	PRE9	28.714	9	9	43	0	84.236		1	1									4.91	0.182	258	-0.435659	47	19165	0.558632	0.050387596899224806	3.06343	1.61515	1.67899	1	3.00293	1.58637	1.24139	1	1.00528	0.00759673	0.0255521	1	14.3	4	4	By MS/MS	367860000	55408000	140260000	172180000	36
901	YGR145W	YGR145W	ENP2	81.733	3	3	5.7	0	11.902		1										6.54	0	707	0	0	960	0.159348	0.32248939179632247	1.80763	0.854099	0.739618	1	2.08926	1.06299	0.652814	1	1.11614	0.15852	0.300359	1	1.1	1	1	By matching	67612000	16065000	23427000	28120000	4.5
902	YGR147C	YGR147C	NAT2	32.804	3	3	10.4	0	31.407	1											10.74	0.096	288	-0.377778	114	421	0.124018	0.1284722222222222	0.979179	-0.0303549	0.0169841	1	0.680818	-0.554659	1.01659	1	0.696652	-0.521489	0.269054	1	5.9	2	2	By MS/MS	113370000	59554000	22364000	31454000	5.9
903	YGR148C	YGR148C	RPL24B	17.547	14	2	42.6	0	50.058			1									11.97	0.756	155	-1.01484	54	34758	7.22537	0.6129032258064516	1.06395	0.0894318	0.322616	1	0.885046	-0.176175	0.229388	1	0.741836	-0.430827	0.387769	1	31	8	1	By MS/MS	1661800000	592020000	798710000	271040000	24.5
904	YGR149W	YGR149W	GPC1	51.646	2	2	4.9	0	5.9636				1								8.73	0.15	432	-0.127315	38	310	0.025232	0.032407407407407406	0.400491	-1.32016	1.30068	1	0.378082	-1.40323	1.84573	1	0.908207	-0.138907	0.146908	1	4.9	2	2	By MS/MS	149660000	86375000	35459000	27829000	4.9
906	YGR155W	YGR155W	CYS4	56.021	32	32	73.8	0	323.31												6.66	0.346	507	-0.331756	0	81284	0.893193	0.055226824457593686	2.51455	1.3303	1.34652	1	2.46203	1.29985	1.79734	1	1.0107	0.0153549	0.0285016	1	55.8	22	22	By MS/MS	4932600000	872740000	1932400000	2127400000	58.2
908	YGR157W	YGR157W	CHO2	101.2	22	22	27.7	0	201.59				1								8.56	0.17	869	-0.037284	43	7379	0.199371	0.010356731875719217	0.41393	-1.27254	1.8005	1	0.373676	-1.42014	2.34882	1	0.970938	-0.0425487	0.134074	1	20.9	16	16	By MS/MS	2239200000	1231200000	507720000	500320000	16.7
909	YGR159C	YGR159C	NSR1	44.535	16	16	44.7	0	190.11		1										4.69	0.493	414	-1.28865	Stable	15926	0.217524	0.7874396135265701	1.10833	0.148393	0.247863	1	1.09453	0.130315	0.223071	1	1.04753	0.0669888	0.355851	1	34.5	11	11	By MS/MS	2824400000	1133100000	785170000	906120000	42.8
911	YGR162W;YGL049C	YGR162W	TIF4631	107.1	19	19	20.9	0	112.54												5.91	0.254	952	-1.12668	42	5644	0.24811	0.7237394957983193	1.57534	0.655666	1.44447	1	1.60618	0.683634	1.93459	1	1.04203	0.059403	0.157501	1	11.1	13	13	By MS/MS	2012700000	596050000	692980000	723720000	13.8
912	YGR167W	YGR167W	CLC1	26.531	3	3	11.2	0	8.2668						1	1		1			4.15	0.228	233	-1.21287	23	19275	0.579238	0.6351931330472103	1.114	0.155749	NaN		1.33752	0.419565	NaN		1.19769	0.260256	NaN		0	0	0		0	0	0	0	7.7
914	YGR173W	YGR173W	RBG2	41.006	15	15	49.7	0	51.139												8.85	0.206	368	-0.361956	150	4548	0.242112	0.021739130434782608	2.37691	1.24909	1.35024	1	2.11792	1.08265	1.06682	1	0.951428	-0.0718338	0.722341	1	32.9	9	9	By MS/MS	1131100000	260940000	389040000	481090000	29.3
915	YGR175C	YGR175C	ERG1	55.125	20	20	46.2	0	158.67				1								6.45	0.441	496	-0.008266	40	1283	0.731168	0.0	0.768207	-0.380433	0.92358	1	0.662521	-0.593961	0.737175	1	0.866468	-0.206782	0.736665	1	39.3	18	18	By MS/MS	4650200000	2443000000	1130000000	1077200000	37.5
916	YGR177C	YGR177C	ATF2	61.897	3	3	6.7	0	10.498				1								5.77	0.168	535	-0.37028	118	260	0.103232	0.0	1.85785	0.893631	0.708939	1	2.03153	1.02257	0.576002	1	1.01538	0.0220137	0.0351551	1	3	1	1	By MS/MS	35029000	2965000	5653400	26411000	4.5
917	YGR178C	YGR178C	PBP1	78.78	6	6	10	0	45.408	1	1										6.91	0.168	722	-0.845568	Stable	1650	0.0885084	0.6454293628808865	4.53729	2.18183	1.21647	1	4.15523	2.05493	1.0265	1	0.910013	-0.136041	0.522756	1	2.1	1	1	By MS/MS	73021000	9841100	30308000	32872000	5.3
918	YGR180C	YGR180C	RNR4	40.054	15	15	50.7	0	140.11		1	1									4.96	0.497	345	-0.418261	372	41105	2.14458	0.0	3.82768	1.93647	3.78879	1	3.82071	1.93384	2.47219	1	1.24657	0.317963	0.52363	1	25.2	7	7	By MS/MS	589900000	57948000	197780000	334170000	48.1
919	YGR184C	YGR184C	UBR1	224.84	13	13	7.7	0	20.685												5.3	0.146	1950	-0.372974	0	838	0.116685	0.08871794871794872	1.03584	0.0508049	0.0612107	1	1.22355	0.291073	0.42116	1	1.12758	0.173234	0.28866	1	5.2	10	10	By MS/MS	532800000	193470000	138120000	201210000	3
920	YGR185C	YGR185C	TYS1	44.019	24	24	56.3	0	303.57		1	1									8.75	0.302	394	-0.312437	121	23695	0.647397	0.13705583756345177	0.895595	-0.159081	0.264984	1	0.894689	-0.160542	0.608398	1	0.954999	-0.066429	0.153466	1	43.7	16	16	By MS/MS	2550100000	868530000	869430000	812170000	38.6
921	YGR186W	YGR186W	TFG1	82.193	2	2	3.3	0	4.8109		1										5.48	0.147	735	-1.0366	290	1338	0	0.7578231292517007	1.61181	0.688683	NaN		3.74252	1.90401	NaN		2.2713	1.18352	NaN		0	0	0		0	0	0	0	0
922	YGR187C	YGR187C	HGH1	44.951	15	15	43.9	0	78.185		1										4.45	0.184	394	-0.263198	47	2930	0.14368	0.09390862944162437	3.47035	1.79508	2.24978	1	3.21022	1.68267	2.03214	1	0.992508	-0.010849	0.0673724	1	23.6	6	6	By MS/MS	172310000	16575000	64825000	90914000	31.2
923	YGR189C	YGR189C	CRH1	52.757	3	3	5.9	0	5.6268										1		4.3	0.233	507	-0.30355	31	2535	0.245085	0.2504930966469428	0.670646	-0.576377	NaN		0.550691	-0.860685	NaN		0.84808	-0.237728	NaN		0	0	0		0	0	0	0	0
924	YGR191W	YGR191W	HIP1	66.006	2	2	2.8	0	114.02				1	1	1						7.36	0.194	603	0.298508	23	0	0.11293	0.0912106135986733	0.69081	-0.533639	NaN		0.366999	-1.44615	NaN		0.669703	-0.578407	NaN		0	0	0		0	0	0	0	2.8
925	YGR192C	YGR192C	TDH3	35.746	35	12	89.8	0	323.31	1	1	1			1				1		6.96	0.924	332	-0.107229	0	323705	0	0.06626506024096386	0.958648	-0.0609274	0.181799	1	0.91501	-0.128141	0.201186	1	0.926959	-0.109422	0.185208	1	89.8	30	8	By MS/MS	17309000000	6365800000	5116600000	5826500000	78.6
926	YGR193C	YGR193C	PDX1	45.361	11	11	41.7	0	185.91	1											5.49	0.159	410	-0.410488	46	12199	0	0.11951219512195121	0.914919	-0.128284	0.371029	1	0.939135	-0.0905951	0.434357	1	1.17771	0.235982	0.312025	1	20.2	6	6	By MS/MS	830760000	373850000	181800000	275110000	22.9
928	YGR198W	YGR198W	YPP1	95.365	15	15	19.3	0	72.951		1	1		1	1		1				5.12	0.134	817	-0.334517	16	606	0.0499619	0.0208078335373317	0.927782	-0.108142	0.9537	1	0.991204	-0.0127465	0.0639147	1	1.10467	0.143617	2.11404	1	13.5	11	11	By MS/MS	854640000	341040000	247690000	265910000	13.5
929	YGR199W	YGR199W	PMT6	88.025	7	7	12.3	0	41.686				1								6.83	0.126	759	-0.052833	0	578	0	0.03293807641633729	0.510357	-0.970422	1.5966	1	0.358086	-1.48162	2.35069	1	0.744161	-0.426314	0.669007	1	5.7	3	3	By MS/MS	262590000	161360000	60425000	40805000	9.5
930	YGR200C	YGR200C	ELP2	89.409	2	2	3.6	0	10.029	1	1										5.34	0.18	788	-0.290355	73	1325	0.058234	0.04949238578680203	NaN	NaN	NaN		NaN	NaN	NaN		NaN	NaN	NaN		0	0	0		0	0	0	0	0
931	YGR204W	YGR204W	ADE3	102.2	36	34	45.7	0	220.49		1	1									6.83	0.277	946	-0.124313	86	36030	0.133341	0.07399577167019028	0.933956	-0.0985738	0.371982	1	1.05514	0.0774317	0.127276	1	1.08393	0.116278	0.301869	1	31.9	23	21	By MS/MS	2492800000	1106900000	587460000	798460000	36.7
932	YGR207C	YGR207C	CIR1	28.758	4	4	17.6	0	24.854	1											8.71	0.178	261	-0.195019	Stable	8999	0.352013	0.04597701149425287	1.22237	0.289679	0.585288	1	1.31235	0.392157	0.957098	1	1.05574	0.0782557	0.366377	1	6.1	1	1	By MS/MS	83716000	21868000	32961000	28887000	6.1
933	YGR209C	YGR209C	TRX2	11.204	4	3	44.2	0	22.284		1	1		1		1					4.62	0.425	104	0.143269	0	50530	1.28252	0.0	NaN	NaN	NaN		NaN	NaN	NaN		NaN	NaN	NaN		0	0	0		0	0	0	0	0
934	YGR210C	YGR210C		45.213	10	10	32.6	0	42.294												8.33	0.126	411	-0.221898	209	1917	0.0972688	0.024330900243309004	1.53808	0.621135	1.58948	1	1.56478	0.645961	1.10487	1	0.964783	-0.0517235	0.278053	1	14.1	4	4	By MS/MS	295760000	93622000	93694000	108440000	25.3
935	YGR217W	YGR217W	CCH1	234.6	2	2	0.9	0.0019512	2.7892						1						8.5	0.113	2039	-0.07131	0	0	0.0169229	0.14271701814615007	0.48892	-1.03233	NaN		0.454959	-1.13619	NaN		1.00554	0.00797118	NaN		0	0	0		0	0	0	0	0.4
936	YGR218W	YGR218W	CRM1	124.1	16	16	18	0	70.198		1										5.24	0.205	1084	-0.093543	51	3585	0.148442	0.0	1.44121	0.527278	2.10735	1	1.40266	0.48817	1.69586	1	1.0305	0.0433466	0.197315	1	13.5	11	11	By MS/MS	702200000	224270000	220640000	257290000	12.1
937	YGR229C	YGR229C	SMI1	57.079	2	2	6.3	0.0010147	3.3464		1										4.42	0.187	505	-0.919604	39	3084	0.386069	0.5801980198019802	2.32149	1.21505	0.642051	1	2.03785	1.02705	1.06834	1	0.867906	-0.204389	0.169247	1	2.6	1	1	By MS/MS	51211000	8550000	16746000	25915000	3.8
938	YGR231C	YGR231C	PHB2	34.406	9	9	38.4	0	97.165	1											10.73	0.165	310	-0.208064	39	8710	0.203822	0.02903225806451613	0.860693	-0.216429	0.418906	1	0.716157	-0.481653	0.857618	1	0.891429	-0.165809	0.735199	1	28.4	7	7	By MS/MS	1211200000	488970000	360100000	362100000	25.2
939	YGR232W	YGR232W	NAS6	25.616	2	2	9.2	0	5.4583		1	1									6.42	0.167	228	-0.22807	Stable	6374	0.36225	0.0	3.63579	1.86227	NaN		3.3306	1.73578	NaN		0.93639	-0.0948186	NaN		4.4	1	1	By MS/MS	40281000	4615100	16826000	18839000	0
940	YGR233C	YGR233C	PHO81	134.03	7	7	6.5	0	25.082		1	1									5.67	0.134	1178	-0.339813	41	615	0	0.07045840407470289	0.691533	-0.532129	0.211465	1	0.701229	-0.512042	0.357701	1	0.982149	-0.0259863	0.0182593	1	4.4	5	5	By MS/MS	308690000	146420000	78354000	83920000	2.1
941	YGR234W	YGR234W	YHB1	44.646	11	11	41.1	0	84	1	1	1									6.25	0.267	399	-0.191228	83	113931	1.47804	0.0	2.41243	1.27049	1.63374	1	3.13779	1.64975	1.4067	1	1.33708	0.419091	0.570123	1	20.6	6	6	By MS/MS	1210500000	286080000	394570000	529830000	38.6
942	YGR240C	YGR240C	PFK1	107.97	65	64	67.1	0	323.31	1		1		1							6.35	0.466	987	-0.232523	0	51546	0.457918	0.03546099290780142	1.45072	0.536773	0.718131	1	1.50064	0.585576	1.05242	1	1.0783	0.108759	0.413426	1	67	61	60	By MS/MS	28646000000	10661000000	7303900000	10681000000	57.5
944	YGR245C	YGR245C	SDA1	86.617	7	7	8.1	0	39.036		1										6.92	0.201	767	-0.673533	55	423	0	0.38722294654498046	0.792759	-0.335045	0.299229	1	1.06524	0.0911726	0.196237	1	1.33905	0.421209	0.394298	1	3.3	3	3	By MS/MS	131080000	64021000	30395000	36669000	6.8
946	YGR253C	YGR253C	PUP2	28.617	7	7	39.2	0	54.697		1	1									4.49	0.162	260	-0.298846	Stable	20486	0.629296	0.07692307692307693	4.17108	2.06042	2.36421	1	4.02743	2.00986	2.44819	1	1.03062	0.0435116	0.0844717	1	9.2	2	2	By MS/MS	515970000	63448000	207610000	244910000	28.8
947	YGR254W	YGR254W	ENO1	46.816	20	5	57.2	0	20.14	1		1		1	1						6.6	0.871	437	-0.179634	0	165245	17.0664	0.02288329519450801	2.24515	1.16681	0.988822	1	1.676	0.745026	0.491384	1	0.730291	-0.453457	0.860237	1	55.6	17	4	By MS/MS	580980000	85638000	241720000	253620000	55.6
948	YGR260W	YGR260W	TNA1	60.134	3	3	6.6	0	25.831					1	1						6.8	0.193	534	0.20206	31	242	0.0728751	0.12734082397003746	0.745276	-0.424153	0.567971	1	0.824002	-0.27928	0.188457	1	1.32816	0.40943	0.231504	1	6.6	3	3	By MS/MS	406740000	116020000	118760000	171960000	4.9
949	YGR261C	YGR261C	APL6	91.606	9	9	11.1	0	47.029			1				1		1			5.66	0.156	809	-0.277627	54	724	0.0938324	0.11990111248454882	1.04995	0.0703256	1.43091	1	1.1675	0.223421	0.774765	1	1.07493	0.104249	0.549967	1	7.3	5	5	By MS/MS	263130000	95302000	97811000	70020000	5.3
951	YGR264C	YGR264C	MES1	85.677	31	31	47	0	301.66			1									6.59	0.293	751	-0.46711	65	17040	0.373094	0.006657789613848202	1.23727	0.307164	0.853621	1	1.28528	0.36208	1.19705	1	1.06691	0.0934336	0.669411	1	34.4	23	23	By MS/MS	2686000000	957070000	724420000	1004500000	37.3
952	YGR266W	YGR266W		81.19	24	24	45.4	0	219						1						6.85	0.168	701	-0.455207	30	1308	0.0306621	0.014265335235378032	0.842708	-0.246896	2.42056	1	0.86057	-0.216636	2.10374	1	1.10813	0.148133	2.58393	1	40.9	21	21	By MS/MS	3669600000	1584900000	917350000	1167300000	35.4
953	YGR267C	YGR267C	FOL2	27.769	6	6	28.4	0	34.048		1										7.23	0.208	243	-0.330864	0	3983	0.308614	0.22633744855967078	1.06898	0.0962302	0.164181	1	0.933051	-0.0999726	0.150936	1	0.941425	-0.0870816	1.3335	1	17.3	3	3	By MS/MS	340890000	125480000	122360000	93044000	22.2
954	YGR270W	YGR270W	YTA7	157.41	2	2	3.3	0.0019871	3.0782		1	1	1								4.91	0.143	1379	-0.801378	893	341	0.0740033	0.43002175489485134	2.01703	1.01223	0.160466	1	2.82218	1.49681	0.330266	1	1.46214	0.54808	0.227154	1	1.5	1	1	By MS/MS	29693000	10205000	7159900	12328000	0
955	YGR271C-A	YGR271C-A	EFG1	27.121	2	2	10.3	0	4.9984		1										10.27	0.145	233	-0.9	Stable	1517	0	0.2145922746781116	0.94411	-0.0829731	0.0447947	1	1.3337	0.415432	0.203806	1	1.41086	0.496572	1.17148	1	3.9	1	1	By MS/MS	43322000	19482000	7973700	15867000	6.4
956	YGR271W	YGR271W	SLH1	224.85	9	9	5.9	0	31.278												6.58	0	1967	0	48	182	0.0110632	0.0066090493136756485	1.59983	0.677922	2.08663	1	1.45692	0.542924	1.79543	1	1.07332	0.102076	0.537463	1	3.5	6	6	By MS/MS	200850000	67706000	55244000	77900000	3.3
957	YGR281W	YGR281W	YOR1	166.73	22	22	16.1	0	108.59	1					1						7.65	0.175	1477	-0.079553	65	133	0.060436	0.07786052809749493	0.938459	-0.0916349	0.272679	1	1.00298	0.0042923	0.00811031	1	1.08043	0.111601	0.658295	1	10.3	14	14	By MS/MS	1040000000	342350000	333270000	364350000	12.1
958	YGR282C	YGR282C	BGL2	34.118	7	7	21.1	0	109.3					1					1		4.16	0.476	313	-0.209585	27	14776	3.17534	0.0	0.552754	-0.855291	1.05208	1	0.509686	-0.97232	0.861984	1	0.921055	-0.118641	0.373622	1	11.8	3	3	By MS/MS	255240000	105100000	74055000	76087000	10.9
959	YGR284C	YGR284C	ERV29	35.012	4	4	14.8	0	39.322				1					1			10.47	0.235	310	0.331613	46	3869	0.914062	0.0	0.485815	-1.04152	2.67292	1	0.485496	-1.04247	2.86113	1	1.05441	0.0764423	0.654365	1	14.8	4	4	By MS/MS	3467000000	1869800000	734080000	863190000	11
960	YGR285C	YGR285C	ZUO1	49.019	30	30	56.4	0	323.31		1										8.8	0.504	433	-0.87321	107	35766	1.32396	0.27713625866050806	2.72146	1.44438	0.90047	1	2.60839	1.38316	0.923816	1	0.976824	-0.0338298	0.414959	1	55.4	25	25	By MS/MS	26298000000	1867400000	11500000000	12930000000	54.5
963	YHL003C	YHL003C	LAG1	48.454	3	3	7.1	0	7.4066				1								9.56	0.158	411	0.123114	48	320	0.561823	0.0413625304136253	0.568247	-0.815411	0.400788	1	0.377644	-1.4049	1.31575	1	0.656863	-0.606335	0.371145	1	4.6	2	2	By MS/MS	16412000	8969700	5679600	1762400	2.4
964	YHL004W	YHL004W	MRP4	44.151	2	2	7.1	0.0005168	3.6823	1											9.59	0.168	394	-0.554822	116	1204	0.0686306	0.26649746192893403	1.8369	0.877273	NaN		1.7142	0.777535	NaN		0.94375	-0.0835233	NaN		4.1	1	1	By MS/MS	21944000	4894100	6998400	10051000	0
965	YHL007C	YHL007C	STE20	102.36	4	3	5.3	0	7.7319		1				1						7.33	0.152	939	-0.744409	Stable	647	0.0498589	0.6922257720979765	0.855539	-0.225094	0.105731	1	0.464378	-1.10663	0.218428	1	0.528457	-0.920143	0.273612	1	2.7	2	2	By MS/MS	59829000	14652000	17425000	27752000	1.3
966	YHL011C	YHL011C	PRS3	35.123	15	14	38.4	0	141.51												8.34	0.242	320	0.025313	0	9789	0.591905	0.0	0.680056	-0.556275	1.8002	1	0.703932	-0.506492	1.45158	1	1.06595	0.0921397	0.727729	1	38.4	15	14	By MS/MS	5200600000	2747200000	1125600000	1327800000	38.4
967	YHL013C	YHL013C	OTU2	36.113	3	3	16.6	0	19.426												5.93	0.153	307	-1.04007	50	726	0.252347	0.501628664495114	2.16135	1.11193	1.44078	1	1.84772	0.885743	1.27852	1	0.842684	-0.246936	0.391216	1	0	0	0		0	0	0	0	11.4
968	YHL015W	YHL015W	RPS20	13.907	16	16	82.6	0	323.31			1									10.33	0.827	121	-0.645454	0	263574	14.3891	0.2396694214876033	1.24761	0.319165	1.79935	1	1.35149	0.434555	2.02656	1	1.08358	0.1158	0.38942	1	81.8	12	12	By MS/MS	9821300000	3385700000	2592100000	3843500000	52.1
969	YHL017W	YHL017W		61.205	2	2	4.5	0	4.6907							1		1			4.39	0.148	532	0.121617	648	186	0.0501679	0.03195488721804511	0.430812	-1.21487	NaN		0.390215	-1.35766	NaN		0.9525	-0.070209	NaN		0	0	0		0	0	0	0	0
970	YHL020C	YHL020C	OPI1	46.064	2	2	6.2	0.00052632	4.0059		1		1								4.87	0.089	404	-0.979703	76	740	0.0685253	0.4900990099009901	0.369033	-1.43818	0.797749	1	0.386117	-1.37289	1.19412	1	0.933882	-0.0986872	0.119321	1	4	1	1	By matching	283490000	168190000	60323000	54982000	0
971	YHL030W	YHL030W	ECM29	210.43	50	50	34.2	0	323.31		1										6.5	0.145	1868	-0.078694	19	1171	0.0691453	0.016059957173447537	2.54783	1.34927	1.47468	1	2.62983	1.39497	1.81131	1	1.07763	0.107857	0.58932	1	22.3	33	33	By MS/MS	2590500000	616110000	1011200000	963130000	24.2
972	YHL031C	YHL031C	GOS1	25.394	3	3	14.8	0	136.19							1					10.2	0.118	223	-0.513453	0	4332	0.252918	0.15246636771300448	0.420195	-1.25087	1.66814	1	0.474441	-1.0757	2.44473	1	1.11629	0.158708	0.355803	1	7.2	1	1	By MS/MS	202540000	112660000	40980000	48904000	11.7
973	YHL033C	YHL033C	RPL8A	28.124	29	6	77	0	43.229			1									10.85	0.842	256	-0.474609	0	20645	4.63873	0.2578125	0.83483	-0.260445	0.664769	1	0.878273	-0.187259	1.32585	1	1.10188	0.139962	0.352711	1	69.1	24	6	By MS/MS	2450600000	1010700000	656390000	783510000	68.8
974	YHL034C	YHL034C	SBP1	32.989	11	11	48.6	0	323.31		1										5.45	0.346	294	-0.864966	0	47127	1.10026	0.4965986394557823	1.24499	0.316138	2.43943	1	1.11795	0.16085	0.7128	1	0.933035	-0.0999965	0.781436	1	31	7	7	By MS/MS	3051900000	1120200000	978490000	953170000	48.6
975	YHL039W	YHL039W	EFM1	67.452	3	3	8.9	0.00052994	4.0828		1										6.64	0.152	585	-0.205128	160	779	0.100231	0.0	1.22522	0.293036	0.558692	1	1.31165	0.39138	0.471411	1	0.913081	-0.131186	0.372726	1	2.6	1	1	By MS/MS	77752000	23374000	23910000	30469000	6.3
976	YHR001W	YHR001W	OSH7	49.804	17	13	42.3	0	128.92			1	1								7.25	0.149	437	-0.574142	41	3710	0.149876	0.09839816933638444	0.810519	-0.303082	0.433892	1	0.730292	-0.453455	0.468608	1	1.09659	0.133028	0.503922	1	32	12	9	By MS/MS	711870000	348250000	172720000	190900000	33.2
977	YHR003C	YHR003C	TCD1	48.883	5	5	16.1	0	10.667	1		1									6.77	0.128	429	-0.304662	122	1233	0.136315	0.0	0.732036	-0.450013	1.22335	1	0.603033	-0.72969	1.45313	1	0.929119	-0.106064	0.341073	1	5.6	2	2	By MS/MS	37868000	19268000	10651000	7948100	9.6
979	YHR005C	YHR005C	GPA1	54.075	10	10	25.8	0	59.04			1		1	1		1				7.58	0.154	472	-0.51822	71	884	0.215222	0.08050847457627118	0.643308	-0.636419	0.764501	1	0.651089	-0.619073	0.767055	1	0.981737	-0.0265916	0.0904736	1	18	7	7	By MS/MS	1059800000	412420000	291820000	355600000	16.3
980	YHR007C	YHR007C	ERG11	60.719	21	21	48.9	0	323.31				1		1						9.25	0.506	530	-0.220377	0	4572	1.21709	0.0037735849056603774	0.444043	-1.17123	2.04539	1	0.397515	-1.33092	1.95143	1	0.940083	-0.0891392	0.12759	1	37	15	15	By MS/MS	5331000000	3251800000	1049000000	1030200000	41.9
981	YHR012W	YHR012W	VPS29	31.012	4	4	19.5	0	15.44			1		1			1				4.37	0.148	282	-0.516312	87	2509	0.103675	0.32978723404255317	1.62098	0.696864	1.14689	1	1.67012	0.739951	2.14089	1	1.0597	0.0836626	0.389392	1	19.5	4	4	By MS/MS	328650000	93951000	114020000	120670000	10.6
982	YHR013C	YHR013C	ARD1	27.603	5	5	22.7	0	20.852			1									4.61	0.176	238	-0.552101	244	4840	0.256011	0.1638655462184874	1.46485	0.550756	0.461564	1	1.90401	0.929042	0.693671	1	1.27839	0.354323	0.875029	1	4.6	1	1	By MS/MS	69897000	19377000	19962000	30558000	7.6
984	YHR018C	YHR018C	ARG4	51.989	10	10	25.5	0	28.882			1									5.55	0.23	463	-0.293737	0	0	0.227473	0.0	1.49696	0.58204	1.34602	1	1.23731	0.307208	0.55348	1	0.843085	-0.24625	0.900628	1	11.2	4	4	By MS/MS	148020000	39309000	46590000	62120000	6.7
985	YHR019C	YHR019C	DED81	62.206	26	26	46.6	0	323.31			1									5.66	0.4	554	-0.379783	0	37281	0.764849	0.030685920577617327	0.627881	-0.671437	1.23792	1	0.572186	-0.805445	1.70168	1	0.922336	-0.116635	1.02439	1	36.5	21	21	By MS/MS	5699700000	2474600000	1218600000	2006500000	38.4
986	YHR020W	YHR020W		77.385	38	38	57.6	0	323.31												6.36	0.355	688	-0.39375	0	28476	0.333606	0.08284883720930232	1.11482	0.156814	0.450264	1	1.0924	0.1275	0.544638	1	1.0069	0.00992037	0.0235578	1	47.8	29	29	By MS/MS	9929900000	3667200000	2813800000	3448900000	42.2
987	YKL156W;YHR021C	YKL156W;YHR021C	RPS27B;RPS27A	8.8793	4	4	37.8	0	9.7855			1									9.51	0.361	82	-0.081707	0	503139	0.535108	0.024390243902439025	1.24184	0.312484	1.20643	1	1.19519	0.257234	0.992059	1	1.06393	0.0894057	0.347812	1	29.3	3	3	By MS/MS	2028700000	697260000	557440000	774010000	28
988	YHR024C	YHR024C	MAS2	53.337	4	4	11	0	12.093	1											6.31	0.141	482	-0.297925	53	3953	0.123986	0.05394190871369295	1.74048	0.799484	0.943067	1	1.69713	0.763097	1.20679	1	1.03358	0.0476527	0.0439333	1	5.2	2	2	By MS/MS	47010000	3456400	10283000	33271000	3.7
989	YHR025W	YHR025W	THR1	38.712	5	5	21.3	0	69.44												5.15	0.271	357	-0.055462	73	22353	0.330691	0.1092436974789916	0.615693	-0.699716	1.40078	1	0.728842	-0.456322	0.488965	1	0.95844	-0.0612407	0.171592	1	14	3	3	By MS/MS	146810000	92773000	29106000	24926000	11.2
990	YHR027C	YHR027C	RPN1	109.49	21	21	24.7	0	194.18		1	1	1								4.35	0.206	993	-0.283384	49	11839	0.167002	0.17522658610271905	2.12715	1.08892	2.25693	1	2.08258	1.05837	1.83594	1	1.05356	0.0752746	0.628007	1	15.3	12	12	By MS/MS	3029200000	694800000	978910000	1355500000	18.4
991	YHR028C	YHR028C	DAP2	93.403	10	10	13.4	0	31.748					1							5.25	0.139	818	-0.435086	0	5469	0.0907483	0.022004889975550123	0.959152	-0.060169	0.101089	1	1.01986	0.0283759	0.384723	1	1.1334	0.18066	1.00136	1	9.3	7	7	By MS/MS	1223100000	468830000	304090000	450160000	5.6
992	YHR030C	YHR030C	SLT2	55.635	3	3	7.2	0	5.3707	1	1	1									5.07	0.138	484	-0.515083	62	4514	0.0532004	0.2190082644628099	2.4742	1.30696	NaN		2.34318	1.22847	NaN		1.0612	0.0856956	NaN		0	0	0		0	0	0	0	7.2
993	YHR037W	YHR037W	PUT2	64.434	4	4	11.5	0	13.57	1											6.99	0.178	575	-0.313739	132	4755	0.124744	0.006956521739130435	NaN	NaN	NaN		NaN	NaN	NaN		NaN	NaN	NaN		0	0	0		0	0	0	0	0
994	YHR039C	YHR039C	MSC7	71.32	20	20	41.6	0	247.72				1								7.61	0.212	644	-0.112888	38	3506	0.112731	0.0	0.399548	-1.32356	1.98945	1	0.348365	-1.52133	2.66409	1	0.901362	-0.149821	0.477207	1	35.2	16	16	By MS/MS	2199600000	1259900000	491470000	448200000	24.2
995	YHR039C-A	YHR039C-A	VMA10	12.713	11	11	75.4	0	159.11					1							9.77	0.384	114	-0.762281	Stable	55717	0.725635	0.0	0.750143	-0.414763	0.277839	1	0.645822	-0.630791	0.527366	1	0.841726	-0.248578	0.596062	1	62.3	9	9	By MS/MS	5735400000	1844600000	1928400000	1962400000	64
996	YHR042W	YHR042W	NCP1	76.771	17	17	37.2	0	220.63				1		1						4.89	0.226	691	-0.253256	61	9558	0.29533	0.002894356005788712	0.878901	-0.186228	0.114412	1	0.761661	-0.39278	0.423772	1	0.8753	-0.19215	0.918302	1	20.3	10	10	By MS/MS	1048600000	346100000	411020000	291480000	19.7
997	YHR045W	YHR045W		62.691	8	8	18.8	0	42.811				1								7.02	0.122	560	-0.075536	0	901	0.0564608	0.019642857142857142	0.665692	-0.587073	1.91408	1	0.571521	-0.807121	1.48604	1	1.01183	0.0169664	0.0298467	1	13.8	6	6	By MS/MS	939330000	172980000	323630000	442720000	11.4
998	YHR047C	YHR047C	AAP1	97.661	10	9	13.7	0	27.679		1				1						5.01	0.215	856	-0.283295	28	3151	0	0.0011682242990654205	0.920231	-0.119932	0.0597702	1	0.831925	-0.265474	0.27941	1	2.3899	1.25695	0.376952	1	3.2	2	2	By MS/MS	37729000	9910900	12563000	15256000	8.6
999	YHR051W	YHR051W	COX6	17.341	4	4	33.1	0	6.7028	1											5.92	0.254	148	-0.576352	48	18309	0.313828	0.0	0.552816	-0.855128	0.298726	1	0.543148	-0.880583	0.21774	1	0.980599	-0.0282655	0.0309233	1	10.8	1	1	By MS/MS	157790000	112900000	21149000	23747000	0
1000	YHR052W	YHR052W	CIC1	42.529	11	11	39.4	0	55.745		1										9.54	0.24	376	-0.593351	199	3728	0.301232	0.2154255319148936	1.17979	0.238532	0.327936	1	1.01254	0.0179803	0.0218164	1	0.859982	-0.217621	0.23657	1	15.7	3	3	By MS/MS	42035000	13532000	12761000	15741000	25
1002	YHR063C	YHR063C	PAN5	42.821	6	6	21.6	0	16.359	1											6.61	0.203	379	-0.197889	205	6813	0.210738	0.0	1.40933	0.495007	0.132266	1	1.26442	0.338477	0.117323	1	0.879424	-0.18537	0.152782	1	5	1	1	By MS/MS	25531000	3880400	6402800	15248000	5.8
1003	YHR064C	YHR064C	SSZ1	58.237	32	32	76.4	0	323.31												4.78	0.455	538	-0.200186	0	70402	0.818753	0.08178438661710037	8.10673	3.01912	1.95663	1	8.40898	3.07193	1.85466	1	1.06971	0.0972179	0.847005	1	65.6	28	28	By MS/MS	13547000000	1192400000	5782800000	6572200000	66.7
1004	YHR065C	YHR065C	RRP3	55.968	13	13	34.9	0	46.731		1										9.91	0.189	501	-0.383234	0	3339	0.0236544	0.2315369261477046	1.06903	0.0963024	0.0717906	1	1.10322	0.141717	0.558898	1	1.11838	0.161409	0.276227	1	27.3	11	11	By MS/MS	681160000	327370000	170220000	183570000	29.5
1006	YHR068W	YHR068W	DYS1	42.892	7	7	19.6	0	12.549												5.56	0.419	387	-0.237726	218	17561	0.889313	0.0	1.86352	0.898031	0.879341	1	1.47143	0.557217	0.498549	1	0.838247	-0.254553	1.51076	1	3.1	1	1	By MS/MS	24260000	7166200	8977100	8116900	2.6
1007	YHR069C	YHR069C	RRP4	39.427	2	2	5.6	0.0024331	2.7574		1										6.19	0.132	359	-0.390808	74	1448	0.175581	0.17270194986072424	1.3296	0.410992	NaN		1.66875	0.73877	NaN		1.18055	0.239464	NaN		0	0	0		0	0	0	0	5.6
1008	YHR072W	YHR072W	ERG7	83.459	7	7	12.7	0	51.802				1								6.59	0	731	0	18	523	0.06561	0.03419972640218878	0.899386	-0.152987	0.84	1	0.908226	-0.138877	0.476924	1	1.14745	0.198433	1.32092	1	8.6	5	5	By MS/MS	449180000	84971000	302480000	61728000	6
1009	YHR073W	YHR073W	OSH3	113.76	3	3	4	0	17.286			1	1		1						9.1	0.129	996	-0.733333	39	851	0.013707	0.27710843373493976	1.2369	0.306733	0.353217	1	1.44593	0.531994	0.402589	1	1.17719	0.235343	0.631474	1	2.6	2	2	By MS/MS	81546000	34164000	23009000	24374000	2.5
1010	YHR074W	YHR074W	QNS1	80.685	3	3	6.4	0	12.054		1										6.5	0.172	714	-0.198599	94	4568	0.123901	0.0056022408963585435	NaN	NaN	NaN		1.25343	0.325883	NaN		1.21145	0.27673	NaN		0	0	0		0	0	0	0	2
1011	YHR077C	YHR077C	NMD2	126.75	7	7	7	0	15.238		1										4.83	0.15	1089	-0.656015	2	119	0.0128902	0.19834710743801653	2.84408	1.50796	1.58209	1	2.37548	1.24822	1.01595	1	1.01648	0.0235822	0.775311	1	2.8	3	3	By MS/MS	95715000	12209000	43255000	40251000	5.4
1013	YHR088W	YHR088W	RPF1	35.121	3	3	13.2	0	26.39		1										10.28	0.184	295	-0.828136	57	630	0.316367	0.2	0.977573	-0.0327242	0.0257973	1	1.33766	0.419714	0.225787	1	1.26316	0.337034	0.224912	1	9.5	2	2	By MS/MS	150440000	65356000	36032000	49054000	5.1
1014	YHR089C	YHR089C	GAR1	21.48	7	7	43.4	0	86.739		1										12	0.211	205	-0.683415	30	13241	0.561134	0.5024390243902439	1.11679	0.159362	0.708898	1	1.13575	0.183647	1.03223	1	1.00531	0.00764345	0.0329409	1	38	5	5	By MS/MS	1270000000	507160000	347120000	415680000	38
1015	YHR094C;YHR096C	YHR094C	HXT1	63.261	15	11	29.3	0	249.55						1						7.33	0.408	570	0.300702	Stable	986	0.0280516	0.08947368421052632	1.05399	0.0758654	0.081994	1	1.08758	0.121121	0.21828	1	1.05423	0.0761871	0.163619	1	23.2	13	10	By MS/MS	7193000000	2039200000	2560700000	2593000000	18.2
1016	YHR098C	YHR098C	SFB3	103.95	9	9	10.9	0	28.048				1			1		1			6.24	0.176	929	-0.228525	15	3168	0.0705478	0.1442411194833154	2.3778	1.24963	1.40788	1	2.13199	1.0922	1.18445	1	1.00013	0.000193317	0.000288995	1	7.1	6	6	By MS/MS	342680000	53347000	143090000	146250000	4.7
1017	YHR099W	YHR099W	TRA1	433.17	34	34	10.7	0	126.26		1										6.51	0.139	3744	-0.163595	0	197	0.00215835	0.03365384615384615	1.11826	0.161252	0.26717	1	1.09574	0.131909	0.163438	1	1.03902	0.0552184	0.195612	1	7.9	25	25	By MS/MS	1444600000	581530000	414820000	448280000	5.9
1019	YHR103W	YHR103W	SBE22	96.397	3	3	4.1	0	7.3654							1					8.02	0.136	852	-0.645071	7	71	0.0387475	0.4154929577464789	5.8117	2.53896	0.603043	1	1.55084	0.633054	0.568037	1	0.313668	-1.67269	0.43383	1	2.3	2	2	By MS/MS	129190000	107130000	11902000	10160000	1.8
1020	YHR104W	YHR104W	GRE3	37.118	6	6	23.5	0	38.697		1										7.07	0.226	327	-0.232416	152	23096	0.197822	0.0	3.71034	1.89155	1.19185	1	3.5246	1.81746	1.3041	1	0.964506	-0.0521374	0.240492	1	5.2	1	1	By MS/MS	63916000	8057500	25316000	30543000	13.1
1021	YHR107C	YHR107C	CDC12	46.667	4	4	14	0	43.861										1		8.17	0.192	407	-0.66855	121	9301	0.199106	0.20638820638820637	1.12877	0.174746	0.0818701	1	0.963737	-0.0532879	0.0240852	1	0.845234	-0.242578	1.02294	1	6.6	2	2	By MS/MS	43225000	10980000	15544000	16701000	6.4
1022	YHR108W	YHR108W	GGA2	64.346	7	7	14	0	74.907			1				1					6.46	0.194	585	-0.418633	58	4967	0.176558	0.29914529914529914	1.5225	0.606443	0.677313	1	1.44317	0.529239	0.940303	1	0.944697	-0.0820757	0.308496	1	8	4	4	By MS/MS	641410000	163560000	206380000	271470000	8
1023	YHR110W	YHR110W	ERP5	24.248	2	2	12.7	0	7.0599				1								6.78	0.132	212	-0.300943	48	636	0.136963	0.02830188679245283	0.217565	-2.20048	1.21602	1	0.379647	-1.39727	0.886611	1	1.67845	0.747131	1.21547	1	8.5	1	1	By MS/MS	0	0	0	0	8.5
1024	YHR111W	YHR111W	UBA4	49.361	8	8	21.1	0	21.697			1									6.5	0.123	440	-0.287955	57	1494	0.0775877	0.029545454545454545	2.50592	1.32534	2.75237	1	2.79276	1.48169	2.79977	1	1.05781	0.081085	0.970382	1	7	3	3	By MS/MS	168320000	28299000	61255000	78769000	13.4
1026	YHR117W	YHR117W	TOM71	71.855	5	5	9.1	0	11.093	1											6.03	0.165	639	-0.469797	98	2250	0.159124	0.12206572769953052	0.542936	-0.881145	1.36255	1	0.959444	-0.0597292	0.0339542	1	1.83302	0.874222	0.733324	1	6.1	3	3	By MS/MS	128440000	52522000	34675000	41246000	3
1027	YHR121W	YHR121W	LSM12	21.313	7	7	44.4	0	40.403		1										10.18	0.168	187	-0.441711	38	4870	0.213217	0.058823529411764705	2.47632	1.3082	1.16855	1	2.55436	1.35296	1.62036	1	1.01622	0.0232161	0.0534027	1	38.5	5	5	By MS/MS	569130000	133930000	191990000	243210000	22.5
1028	YHR123W	YHR123W	EPT1	44.559	2	2	5.6	0	6.8991				1			1					6.5	0.122	391	0.424041	0	1136	0.10408	0.0	0.526834	-0.924581	1.76917	1	0.478666	-1.06291	3.62624	1	1.01866	0.0266794	0.0705611	1	5.6	2	2	By MS/MS	325610000	181560000	67908000	76144000	5.6
1029	YHR128W	YHR128W	FUR1	24.594	18	18	88.9	0	238.16												5.53	0.365	216	-0.136111	0	28816	0.536641	0.0	7.7054	2.94587	1.65702	1	6.95548	2.79815	1.78987	1	0.895491	-0.159249	0.464471	1	74.1	13	13	By MS/MS	6394400000	614300000	2746700000	3033400000	82.4
1030	YHR132C	YHR132C	ECM14	49.829	4	4	12.6	0	10.359					1							5.03	0.157	430	-0.391395	11	3345	0.445825	0.01627906976744186	0.40462	-1.30536	0.66752	1	0.356292	-1.48887	1.2674	1	0.706043	-0.502173	0.800097	1	3	1	1	By MS/MS	40903000	20607000	10564000	9732900	6.7
1031	YHR133C	YHR133C	NSG1	32.214	3	3	10	0	26.053		1	1	1								9.21	0.153	291	0.28488	0	812	0.202556	0.08934707903780069	0.504045	-0.988376	1.36889	1	0.491727	-1.02407	2.17699	1	0.911399	-0.133845	0.224148	1	7.2	2	2	By MS/MS	210080000	107290000	49633000	53160000	10
1032	YHR135C	YHR135C	YCK1	61.714	9	5	23.4	0	69.485		1		1		1						9.81	0.176	538	-0.945353	14	1808	0.111582	0.4070631970260223	0.782282	-0.35424	0.895873	1	0.882103	-0.180981	0.887587	1	0.999569	-0.000621459	0.00254238	1	10	4	2	By MS/MS	102760000	44051000	30977000	27731000	13.4
1033	YHR137W	YHR137W	ARO9	58.527	6	6	11.7	0	40.888		1										5.24	0.173	513	-0.331579	56	3565	0.0721656	0.009746588693957114	1.5069	0.591582	0.453524	1	1.33793	0.420004	0.335149	1	0.92391	-0.114175	0.0858302	1	11.7	6	6	By MS/MS	586560000	138470000	205540000	242550000	10.3
1034	YNL162W;YHR141C	YNL162W;YHR141C	RPL42B;RPL42A	12.211	2	2	16	0	5.4435			1									11.38	0.769	106	-1.05283	224	103410	3.76154	0.1509433962264151	NaN	NaN	NaN		NaN	NaN	NaN		NaN	NaN	NaN		8.5	1	1	By MS/MS	20416000	0	0	20416000	0
1035	YHR142W	YHR142W	CHS7	34.898	2	2	6.6	0.001497	3.1255				1								5.62	0.119	316	0.898417	0	0	0.135497	0.0	0.584163	-0.775556	0.32744	1	0.416867	-1.26234	1.00563	1	0.74749	-0.419874	0.196166	1	3.2	1	1	By MS/MS	87000000	57569000	15171000	14260000	0
1036	YHR146W	YHR146W	CRP1	51.115	5	5	14.2	0	12.137		1										7.45	0.179	465	-0.904301	0	17298	0.406631	0.7720430107526882	2.3704	1.24513	0.40139	1	2.35015	1.23275	0.394617	1	0.997519	-0.00358381	0.117187	1	0	0	0		0	0	0	0	6.2
1039	YHR155W	YHR155W	LAM1	143.58	5	5	4.2	0	8.477	1		1	1								8.15	0.141	1228	-0.366775	35	0	0.0140523	0.0	0.416495	-1.26363	1.76507	1	0.384784	-1.37788	1.98863	1	0.970349	-0.0434244	0.0414482	1	1.6	2	2	By MS/MS	51077000	29045000	11801000	10231000	3.3
1040	YHR168W	YHR168W	MTG2	57.846	2	2	5.6	0	7.9929	1											9.55	0	518	0	73	15	0.0105207	0.12162162162162163	3.76299	1.91188	NaN		4.41735	2.14318	NaN		1.46028	0.546245	NaN		2.7	1	1	By MS/MS	3446900	0	0	3446900	2.9
1041	YHR169W	YHR169W	DBP8	47.878	3	3	7.4	0.00052882	4.0676		1										10.4	0.139	431	-0.240371	Stable	771	0.115474	0.13225058004640372	0.679244	-0.557998	1.75956	1	0.694506	-0.525941	1.95445	1	0.975293	-0.036093	0.628089	1	4.9	2	2	By MS/MS	151500000	77784000	33021000	40694000	4.9
1042	YHR170W	YHR170W	NMD3	59.095	9	9	19.7	0	25.099		1	1									5.21	0.244	518	-0.363706	80	3610	0.23174	0.14092664092664092	1.21653	0.282771	0.659419	1	1.06917	0.0964862	0.39655	1	0.970773	-0.0427948	0.232496	1	11.4	5	5	By MS/MS	265210000	93829000	80926000	90459000	14.1
1043	YHR174W	YHR174W	ENO2	46.914	36	21	84.2	0	323.31	1		1		1	1						5.88	0.892	437	-0.184211	27	989539	0	0.02745995423340961	1.86464	0.898899	1.92699	1	1.70303	0.768108	1.16711	1	0.933362	-0.0994906	0.137778	1	81.5	28	15	By MS/MS	17480000000	3187500000	6603400000	7689400000	79.2
1044	YHR179W;YPL171C	YHR179W	OYE2	45.01	19	19	47.8	0	178.77	1	1										6.54	0.415	400	-0.5385	107	56946	1.21854	0.1075	1.46735	0.55321	0.63966	1	1.58844	0.667612	1.05052	1	1.17585	0.233703	0.231803	1	39.2	15	15	By MS/MS	2696300000	483900000	1005800000	1206700000	31.5
1045	YHR181W	YHR181W	SVP26	26.283	3	3	11.8	0	9.7808				1			1		1			8.51	0.122	228	0.424561	30	718	0.255093	0.02631578947368421	0.452346	-1.1445	1.57278	1	0.529201	-0.918111	2.29562	1	1.12234	0.166507	0.348051	1	8.8	2	2	By MS/MS	290260000	160240000	60747000	69276000	0
1046	YHR183W;YGR256W	YHR183W	GND1	53.543	31	31	71.2	0	250.15												6.6	0.623	489	-0.143354	0	73330	0.383211	0.012269938650306749	1.81743	0.861903	2.63139	1	1.5905	0.669482	0.984257	1	0.897775	-0.155574	0.325792	1	54.4	21	21	By MS/MS	4082300000	1182500000	1260900000	1638900000	44.2
1047	YHR186C	YHR186C	KOG1	177.61	6	6	4.8	0	16.691					1	1						7.78	0.132	1557	-0.405588	112	170	0.0570024	0.10854206807964033	0.861606	-0.2149	0.458558	1	0.784545	-0.350072	1.2102	1	0.952482	-0.0702365	0.329116	1	2.1	3	3	By MS/MS	471800000	238890000	106610000	126300000	3.2
1048	YHR188C	YHR188C	GPI16	68.771	11	11	24.8	0	44.194				1								5.02	0.14	610	-0.168689	42	3158	0.165294	0.027868852459016394	0.430755	-1.21506	2.73653	1	0.363596	-1.45959	2.75138	1	0.902428	-0.148116	1.47182	1	15.7	7	7	By MS/MS	1773500000	984550000	410640000	378290000	20.2
1049	YHR190W	YHR190W	ERG9	51.719	25	25	54.3	0	323.31				1								5.79	0.297	444	-0.107207	0	10160	0.539965	0.0	0.508811	-0.974798	1.75277	1	0.464236	-1.10707	2.49847	1	0.96516	-0.0511594	0.187047	1	44.6	20	20	By MS/MS	7049100000	3865300000	1564200000	1619600000	52.7
1051	YHR193C	YHR193C	EGD2	18.709	3	3	14.4	0	10.812		1										4.67	0.578	174	-0.471265	263	155766	3.04668	0.3275862068965517	1.07098	0.0989381	0.15434	1	1.01906	0.0272434	0.0652978	1	1.01154	0.0165593	0.093067	1	14.4	3	3	By MS/MS	1248300000	473710000	351080000	423460000	4
1052	YHR196W	YHR196W	UTP9	65.271	2	2	5	0	37.126		1										4.57	0.171	575	-0.504174	36	17785	0.0252829	0.12695652173913044	NaN	NaN	NaN		NaN	NaN	NaN		NaN	NaN	NaN		0	0	0		0	0	0	0	0
1053	YHR197W	YHR197W	RIX1	86.738	10	10	18.3	0	35.284		1	1									5.34	0	763	0	80	507	0.0856191	0.15465268676277852	1.75455	0.811102	1.81414	1	1.99298	0.994925	1.04454	1	1.05877	0.0823889	0.296763	1	14.7	8	8	By MS/MS	375020000	134320000	111950000	128760000	4.8
1054	YHR198C	YHR198C	AIM18	36.501	6	6	18.1	0	32.61	1											9.78	0.126	321	-0.461059	625	2612	0.0183012	0.028037383177570093	0.916171	-0.126311	0.315979	1	0.904794	-0.144339	2.25296	1	0.979965	-0.0291972	0.0754612	1	11.5	4	4	By MS/MS	567270000	244350000	151500000	171410000	11.8
1055	YHR199C	YHR199C	AIM46	34.113	5	5	30.6	0	35.038	1											9.77	0.119	310	-0.195484	88	1081	0.019396	0.0935483870967742	0.662179	-0.594706	1.01597	1	0.588044	-0.766003	1.12692	1	0.811247	-0.301786	0.516467	1	30.6	5	5	By MS/MS	389030000	192600000	114940000	81483000	12.3
1056	YHR200W	YHR200W	RPN10	29.747	3	3	18.3	0	16.925		1	1									4.56	0.108	268	-0.50709	46	19784	0.449613	0.34701492537313433	1.71278	0.776341	1.93513	1	1.82076	0.864541	0.981973	1	0.853133	-0.229157	0.426825	1	13.8	2	2	By MS/MS	108010000	26710000	36365000	44935000	13.8
1057	YJR145C;YHR203C	YJR145C;YHR203C	RPS4B;RPS4A	29.41	29	29	69.3	0	323.31			1									10.9	0.695	261	-0.447893	53	264407	3.76377	0.022988505747126436	1.11756	0.160357	0.721804	1	1.20606	0.270296	0.95007	1	1.1639	0.218967	0.417875	1	69	22	22	By MS/MS	24866000000	9605300000	6227200000	9033800000	69.3
1058	YHR205W	YHR205W	SCH9	91.81	7	7	11.2	0	9.7293		1			1							6.04	0.17	824	-0.67949	32	850	0.0330264	0.4211165048543689	1.46361	0.549535	0.843994	1	1.5794	0.65938	1.05238	1	1.06229	0.087175	0.649084	1	3.4	3	3	By MS/MS	166170000	45722000	53067000	67383000	7
1059	YHR208W	YHR208W	BAT1	43.596	15	13	53.4	0	181.92	1											9.59	0.348	393	-0.303817	897	63797	0.320167	0.061068702290076333	1.79664	0.845305	1.03	1	1.93853	0.954962	1.36228	1	1.11065	0.151401	0.611283	1	37.9	11	9	By MS/MS	1399100000	368280000	490400000	540410000	29
1061	YHR216W;YAR073W	YHR216W	IMD2	56.529	25	9	53	0	46.889												8.59	0.305	523	-0.13499	54	715	0.28854	0.0019120458891013384	1.34407	0.426611	0.361267	1	1.28291	0.359421	0.372118	1	0.947966	-0.0770929	0.0487576	1	47.2	20	6	By MS/MS	2347800000	778520000	939630000	629610000	47.6
1062	YIL005W	YIL005W	EPS1	81.218	31	31	48.8	0	252.43				1								7.86	0.147	701	-0.509273	21	3883	0	0.025677603423680456	0.29711	-1.75093	1.65831	1	0.262584	-1.92915	1.46949	1	0.948399	-0.0764343	0.544247	1	33.2	22	22	By MS/MS	1910700000	1241900000	326300000	342540000	30.8
1064	YIL009W	YIL009W	FAA3	77.946	8	5	11.7	0	7.0653												9.7	0.209	694	-0.160951	58	413	0	0.040345821325648415	0.751699	-0.411773	1.25315	1	0.796772	-0.327761	1.11789	1	0.954638	-0.0669739	0.387069	1	10.7	7	5	By MS/MS	540810000	235130000	152940000	152750000	7.9
1066	YIL014W	YIL014W	MNT3	72.409	7	7	14.8	0	31.095					1		1					5.36	0.14	630	-0.352857	10	195	0.0249154	0.026984126984126985	0.453084	-1.14215	1.92357	1	0.386537	-1.37132	1.41708	1	0.929422	-0.105594	0.188644	1	7.3	4	4	By MS/MS	101070000	58321000	23175000	19576000	5.4
1067	YIL016W	YIL016W	SNL1	18.306	4	4	28.9	0	63.179		1	1	1								10.37	0.154	159	-0.637107	4664	2490	0.336707	0.1949685534591195	0.359536	-1.47579	2.77653	1	0.385529	-1.37509	2.56308	1	1.09219	0.127222	1.05004	1	23.3	3	3	By MS/MS	170630000	116380000	22208000	32046000	22
1068	YIL020C	YIL020C	HIS6	29.556	3	3	18.8	0	5.6059		1										5.73	0.161	261	-0.38046	Stable	1046	0.110336	0.0	2.38424	1.25353	NaN		3.2744	1.71123	NaN		1.3669	0.450908	NaN		0	0	0		0	0	0	0	15.7
1069	YIL021W	YIL021W	RPB3	35.297	3	3	11.9	0	7.2114		1										4.35	0.167	318	-0.426415	29	2259	0.267785	0.2389937106918239	1.0291	0.0413831	NaN		1.20518	0.269251	NaN		1.14916	0.200581	NaN		0	0	0		0	0	0	0	6.6
1070	YIL022W	YIL022W	TIM44	48.854	11	11	27.6	0	70.708	1											10.25	0.14	431	-0.644548	0	6697	0.152728	0.20417633410672853	1.15833	0.212041	1.23882	1	1.08987	0.124162	0.874597	1	0.966048	-0.0498336	0.239047	1	14.6	5	5	By MS/MS	748580000	266070000	233700000	248800000	20.4
1071	YIL027C	YIL027C	EMC5	15.907	5	5	48.2	0	47.479				1								9.63	0.117	141	0.020568	35	2951	0.399076	0.0	0.391906	-1.35142	1.53409	1	0.419476	-1.25334	1.54522	1	1.03001	0.0426629	0.0610162	1	37.6	3	3	By MS/MS	688420000	404410000	144820000	139190000	34.8
1072	YIL030C	YIL030C	SSM4	151.45	21	21	17.5	0	162.1		1		1								6.22	0.169	1319	0.010841	6	436	0.116166	0.13949962092494314	0.454402	-1.13796	2.62243	1	0.424101	-1.23752	3.12633	1	0.959438	-0.0597389	0.652078	1	13.9	17	17	By MS/MS	2159800000	1143900000	453650000	562170000	10.3
1073	YIL033C	YIL033C	BCY1	47.218	2	2	5	0	6.0948		1				1						8.14	0.178	416	-0.688462	65	12162	0.554356	0.29086538461538464	1.23046	0.299203	0.982377	1	1.30897	0.388427	0.745867	1	0.966823	-0.0486765	0.117577	1	3.1	1	1	By MS/MS	49066000	15201000	13984000	19880000	1.9
1074	YIL034C	YIL034C	CAP2	32.629	2	2	9.1	0	8.3621						1						4.36	0.179	287	-0.517422	68	8169	0.294779	0.04529616724738676	1.60767	0.684967	NaN		1.91924	0.940534	NaN		1.178	0.23634	NaN		0	0	0		0	0	0	0	0
1075	YIL035C	YIL035C	CKA1	44.667	5	5	18.3	0	14.326		1										9.22	0.178	372	-0.548656	62	854	0.30484	0.0	1.74031	0.799344	1.39272	1	1.45401	0.54004	0.69465	1	1.01622	0.0232102	0.0284861	1	4	1	1	By MS/MS	128160000	33583000	50325000	44253000	8.6
1076	YIL038C	YIL038C	NOT3	94.402	8	8	11.6	0	33.161		1										5.39	0.144	836	-0.819737	64	5153	0.112996	0.5107655502392344	2.0093	1.00669	1.88602	1	1.6228	0.698484	1.77272	1	0.875814	-0.191303	0.802791	1	5	3	3	By MS/MS	311000000	84197000	105400000	121400000	7.7
1077	YIL039W	YIL039W	TED1	54.927	9	9	18.4	0	36.877				1								5.58	0.211	473	-0.467442	70	2191	0.406256	0.012684989429175475	0.433367	-1.20634	1.97101	1	0.364237	-1.45705	1.94202	1	0.809074	-0.305656	0.72342	1	14.2	8	8	By MS/MS	1377300000	794730000	291430000	291110000	12.9
1079	YIL041W	YIL041W	GVP36	36.67	16	16	53.4	0	300.28		1	1				1					4.74	0.239	326	-0.565644	87	43629	0.326498	0.18711656441717792	0.663746	-0.591296	1.32792	1	0.610854	-0.711101	2.11947	1	0.903036	-0.147145	0.987721	1	53.4	14	14	By MS/MS	7631400000	3584500000	1795400000	2251600000	45.1
1080	YIL043C	YIL043C	CBR1	31.493	20	20	72.5	0	231.13		1		1								9.43	0.182	284	-0.038028	0	11459	0.341632	0.007042253521126761	0.437017	-1.19424	1.73706	1	0.372087	-1.42629	2.02713	1	0.861516	-0.21505	0.83273	1	69.7	18	18	By MS/MS	14078000000	8146500000	3037900000	2893900000	57.7
1081	YIL047C	YIL047C	SYG1	104.22	3	3	3.2	0	6.992					1	1	1					8.86	0.147	902	-0.190133	22	72	0.0154605	0.06651884700665188	0.83101	-0.267062	0.388338	1	0.830072	-0.268692	0.267981	1	1.06146	0.0860527	0.153916	1	3.2	3	3	By MS/MS	70061000	23419000	16521000	30121000	1.1
1082	YIL048W	YIL048W	NEO1	130.22	9	9	9.4	0	53.057					1	1	1	1	1			6.43	0.164	1151	-0.124674	Stable	305	0.0136802	0.09209383145091225	0.716847	-0.480262	0.67348	1	0.481992	-1.05292	2.16599	1	0.775176	-0.367405	0.569352	1	6.2	5	5	By MS/MS	472760000	400480000	30760000	41522000	2.5
1083	YIL051C	YIL051C	MMF1	15.908	3	3	36.6	0	15.048	1											10.06	0.318	145	-0.084138	809	52672	2.87116	0.034482758620689655	NaN	NaN	NaN		NaN	NaN	NaN		NaN	NaN	NaN		0	0	0		0	0	0	0	10.3
1084	YIL053W;YER062C	YIL053W	GPP1	27.947	24	24	88	0	250.55		1										5.31	0.687	250	-0.3104	113	111425	2.31766	0.012	15.2608	3.93176	2.46205	1	13.6418	3.76996	3.00917	1	0.869681	-0.201442	0.39014	1	85.2	19	19	By MS/MS	10289000000	811040000	4695200000	4782500000	70
1085	YIL063C	YIL063C	YRB2	36.054	2	2	8.6	0	8.6768		1	1									6.64	0.17	327	-1.04771	22	2017	0.144977	0.5718654434250765	0.933872	-0.0987035	0.118444	1	0.840078	-0.251404	0.589911	1	0.882783	-0.17987	0.164702	1	4.9	1	1	By MS/MS	55164000	23439000	19883000	11841000	8.6
1086	YIL065C	YIL065C	FIS1	17.733	6	6	46.5	0	48.477	1										1	9.87	0.101	155	-0.363226	0	3902	0.167022	0.0	0.697301	-0.520146	1.64737	1	0.644809	-0.633056	1.50609	1	0.926141	-0.110697	0.807889	1	32.9	4	4	By MS/MS	365020000	173530000	97235000	94257000	36.8
1087	YIL068C	YIL068C	SEC6	93.427	5	5	6.7	0	8.0704												4.87	0.139	805	-0.321739	28	150	0.0513286	0.0	1.02275	0.0324592	0.0691509	1	0.987369	-0.0183386	0.0331508	1	0.970758	-0.0428169	0.340808	1	3.2	3	3	By MS/MS	38115000	17051000	10970000	10094000	4.5
1088	YIL074C	YIL074C	SER33	51.188	14	4	31.1	0	46.953												6.39	0.237	469	-0.092751	350	3960	0.32606	0.03837953091684435	0.645086	-0.632437	0.8748	1	0.662871	-0.5932	1.05577	1	1.00291	0.00419041	0.0145838	1	23.9	10	3	By MS/MS	320660000	137820000	95846000	86991000	26
1089	YIL075C;YJR137C	YIL075C	RPN2	104.23	33	33	38.5	0	172.1		1	1									6.07	0.176	945	-0.189206	400	8132	0.169876	0.0962962962962963	0.955057	-0.0663412	0.0848046	1	1.09437	0.130104	0.260762	1	1.19389	0.255666	0.672648	1	33.8	27	27	By MS/MS	3035000000	1204700000	801340000	1029000000	25.9
1090	YIL076W	YIL076W	SEC28	33.829	4	4	16.6	0	36.694					1		1	1	1			4.27	0.208	296	-0.336824	20	10766	0.209132	0.0	2.75857	1.46392	0.700401	1	2.41086	1.26955	0.976795	1	0.857265	-0.222187	0.69171	1	4.4	1	1	By MS/MS	62123000	8982600	26003000	27137000	5.4
1091	YIL078W	YIL078W	THS1	84.519	56	56	67.7	0	323.31												7.01	0.408	734	-0.547548	0	30379	1.04976	0.06403269754768393	3.29427	1.71996	1.76351	1	3.18354	1.67063	1.62911	1	1.01301	0.0186434	0.337263	1	55.3	43	43	By MS/MS	38403000000	7617700000	14364000000	16421000000	63.5
1092	YIL085C	YIL085C	KTR7	61.437	7	7	14.9	0	21.547							1					5.06	0.169	517	-0.5147	55	54	0.0948438	0.0	0.482239	-1.05218	1.06961	1	0.469111	-1.092	1.06783	1	0.938356	-0.091792	0.137874	1	13.2	6	6	By MS/MS	452510000	120020000	91877000	240610000	8.7
1094	YIL090W	YIL090W	ICE2	56.332	5	5	11.4	0	26.56				1								9.14	0.125	491	0.33279	34	144	0.0387744	0.0	0.382882	-1.38503	1.55897	1	0.389029	-1.36205	1.4982	1	1.07967	0.110587	0.20326	1	4.7	2	2	By MS/MS	29302000	16637000	6639200	6026000	11.4
1095	YIL091C	YIL091C	UTP25	83.99	8	8	15.4	0	26.706		1										6.28	0.168	721	-0.773232	0	664	0.0560854	0.2510402219140083	1.83735	0.877623	1.24931	1	1.33312	0.414807	1.15263	1	1.03288	0.0466778	0.0612839	1	8.7	4	4	By MS/MS	159340000	57198000	46360000	55784000	3.5
1096	YIL094C	YIL094C	LYS12	40.068	7	7	24.3	0	29.086	1											8.06	0.314	371	-0.115364	18	43206	0.439921	0.013477088948787063	0.638317	-0.647656	0.195385	1	0.540891	-0.88659	0.171708	1	0.934799	-0.097272	0.078358	1	3.2	1	1	By MS/MS	0	0	0	0	13.2
1097	YIL103W	YIL103W	DPH1	48.31	3	3	7.8	0	6.1249												8.33	0.189	425	-0.254588	38	485	0.113374	0.08	2.24072	1.16396	2.05928	1	2.17517	1.12113	1.64676	1	1.00846	0.0121597	0.0430822	1	2.6	1	1	By MS/MS	48959000	12358000	15295000	21305000	7.8
1098	YIL105C	YIL105C	SLM1	77.994	14	14	29.2	0	147.49						1						8.16	0.131	686	-0.695918	21	1175	0.0976184	0.3965014577259475	0.954474	-0.0672229	0.400527	1	0.865129	-0.209012	0.662292	1	0.861095	-0.215756	0.723812	1	18.5	9	9	By MS/MS	822410000	325310000	219010000	278090000	21.9
1099	YIL108W	YIL108W		77.413	11	11	23	0	57.171												7.47	0.141	696	-0.301868	19	1869	0.0501565	0.06321839080459771	0.672071	-0.573315	1.7648	1	0.618119	-0.694044	2.19116	1	1.00637	0.0091626	0.0909654	1	18.4	9	9	By MS/MS	515510000	230820000	119080000	165610000	7.5
1100	YIL109C	YIL109C	SEC24	103.63	26	25	37.3	0	309.05				1	1		1		1			6.16	0.212	926	-0.244708	0	10288	0.133016	0.19114470842332612	1.18772	0.248199	1.74478	1	1.30885	0.388299	1.04711	1	1.06494	0.0907772	0.845236	1	30.3	21	20	By MS/MS	2499900000	822830000	779960000	897110000	32.4
1101	YIL110W	YIL110W	HPM1	42.514	3	3	10.6	0	10.71		1										4.38	0.153	377	-0.232095	0	1095	0.11182	0.042440318302387266	1.04456	0.0628905	0.299749	1	1.07259	0.101097	0.211148	1	0.952889	-0.0696192	0.374826	1	3.4	1	1	By MS/MS	43611000	13792000	11623000	18196000	10.6
1103	YIL115C	YIL115C	NUP159	158.91	4	4	2.9	0	13.95		1										4.56	0.143	1460	-0.594521	82	1441	0.0938437	0.45136986301369864	1.4295	0.515512	1.66001	1	1.48615	0.571575	0.932851	1	1.05623	0.0789238	0.161551	1	1.4	2	2	By MS/MS	91435000	31967000	29091000	30377000	0.8
1104	YIL116W	YIL116W	HIS5	42.646	3	3	8.8	0	6.702												6.37	0.209	385	-0.127273	0	13465	0.193195	0.03116883116883117	2.44056	1.28721	1.51666	1	2.47626	1.30816	1.40236	1	0.993795	-0.00898011	0.013247	1	8.8	3	3	By MS/MS	146990000	22468000	65787000	58740000	5.2
1105	YIL118W	YIL118W	RHO3	25.312	6	6	34.6	0	40.027			1			1						4.73	0.182	231	-0.265801	171	6292	0.599991	0.10822510822510822	0.909697	-0.136542	0.155671	1	0.925347	-0.111934	0.173624	1	0.972447	-0.0403078	0.102423	1	13.9	3	3	By MS/MS	335360000	116400000	101750000	117220000	29
1106	YIL121W	YIL121W	QDR2	59.617	6	6	10.7	0	22.649						1						9.64	0.109	542	0.410885	52	0	0.0252935	0.01107011070110701	0.973804	-0.038296	0.0246326	1	0.959273	-0.0599862	0.056851	1	1.02837	0.0403528	0.0405037	1	8.5	5	5	By MS/MS	726610000	236190000	231230000	259190000	7.9
1108	YIL124W	YIL124W	AYR1	32.814	12	12	52.5	0	129.57	1			1								9.92	0.184	297	-0.161279	76	8367	0.300464	0.05387205387205387	0.492116	-1.02293	1.51976	1	0.397793	-1.32991	1.41631	1	0.835777	-0.25881	0.534494	1	48.1	10	10	By MS/MS	2865900000	1302000000	902490000	661420000	37.4
1109	YIL125W	YIL125W	KGD1	114.41	19	19	25.7	0	90.551	1		1									7.21	0.233	1014	-0.485404	85	17460	0.0276012	0.028599605522682446	1.00246	0.00354009	0.00752297	1	0.959384	-0.0598192	0.129681	1	0.963039	-0.0543336	0.0874575	1	22	15	15	By MS/MS	2381800000	940870000	610280000	830680000	10.1
1110	YIL126W	YIL126W	STH1	156.74	9	8	7.9	0	54.385		1										6.68	0.186	1359	-0.726711	Stable	895	0.0317943	0.24429727740986018	0.449636	-1.15317	1.08601	1	0.463053	-1.11075	0.765727	1	1.0111	0.0159293	0.934197	1	5.2	6	6	By MS/MS	279720000	145650000	59650000	74424000	6
1111	YIL128W	YIL128W	MET18	117.88	9	9	10.4	0	21.786		1										5.72	0.145	1032	-0.001066	24	133	0.208199	0.006782945736434108	1.84443	0.883175	1.2689	1	2.15787	1.10961	1.15584	1	1.08347	0.115658	0.455926	1	6.1	5	5	By MS/MS	64883000	16791000	23734000	24357000	5.4
1112	YIL129C	YIL129C	TAO3	269.85	7	7	3.3	0	17.855												6.29	0.128	2376	-0.161237	299	158	0.0577423	0.10311447811447812	0.88414	-0.177654	0.282079	1	0.937864	-0.0925501	0.22933	1	1.1209	0.164655	1.52252	1	2.6	6	6	By MS/MS	138350000	58122000	33645000	46580000	1.5
1113	YIL133C	YIL133C	RPL16A	22.201	21	12	56.8	0	125.91			1									11.28	0.611	199	-0.293468	1308	33353	3.06698	0.0	0.857598	-0.221627	1.26229	1	0.89991	-0.152148	0.616898	1	1.03867	0.0547338	0.328557	1	53.3	16	10	By MS/MS	3807900000	1532100000	857560000	1418100000	46.2
1114	YIL137C	YIL137C	TMA108	107.72	9	9	10.6	0	15.921						1						6.51	0.173	946	-0.27167	36	4713	0.0232244	0.0021141649048625794	1.28453	0.361235	1.08721	1	1.27268	0.347868	1.99105	1	1.08639	0.119539	0.410901	1	3.8	4	4	By MS/MS	126090000	44945000	38277000	42871000	2.5
1115	YIL138C	YIL138C	TPM2	19.093	2	2	14.9	0	6.352												4.31	0.246	161	-1.5	24	17681	0.852849	0.8757763975155279	NaN	NaN	NaN		NaN	NaN	NaN		NaN	NaN	NaN		0	0	0		0	0	0	0	0
1116	YIL142W	YIL142W	CCT2	57.203	17	17	41.9	0	131.32			1									6	0.193	527	-0.153321	0	13577	0.379995	0.011385199240986717	1.58334	0.662967	0.857348	1	1.43499	0.521038	0.717579	1	0.996756	-0.00468786	0.0117205	1	23.3	10	10	By MS/MS	2183000000	584620000	780220000	818150000	24.7
1119	YIL149C	YIL149C	MLP2	195.14	3	3	2.2	0	6.1286		1										5.81	0.155	1679	-0.955688	20	509	0	0.22036926742108398	12.3858	3.63062	0.433528	1	11.2227	3.48835	0.485034	1	1.03058	0.0434587	0.0159948	1	1.3	2	2	By MS/MS	66931000	408100	1021100	65502000	1
1121	YIL155C	YIL155C	GUT2	72.388	2	2	2.9	0.00052493	3.9749	1											7.9	0.185	649	-0.209553	51	7842	0.14476	0.05701078582434515	0.66984	-0.578111	1.25962	1	0.541622	-0.884643	1.62962	1	0.833032	-0.263557	1.28857	1	2.9	2	2	By MS/MS	58239000	29071000	17421000	11747000	1.7
1123	YIR004W	YIR004W	DJP1	48.574	2	2	6.9	0	9.7007			1	1								4.96	0.145	432	-0.765972	167	2246	0	0.3726851851851852	1.3151	0.395172	NaN		1.58208	0.661821	NaN		1.29289	0.370601	NaN		0	0	0		0	0	0	0	4.2
1124	YIR006C	YIR006C	PAN1	160.27	4	3	2.7	0	12.391		1			1	1		1				5.02	0.156	1480	-0.771351	3	3200	0.0703104	0.7412162162162163	2.2485	1.16896	NaN		2.05621	1.03999	NaN		0.877963	-0.187768	NaN		0	0	0		0	0	0	0	0.7
1125	YIR008C	YIR008C	PRI1	47.69	2	2	4.6	0	5.1495		1										7.87	0.164	409	-0.60489	60	945	0.12035	0.06845965770171149	0.853443	-0.228633	0.352609	1	0.900281	-0.151552	0.220718	1	1.03672	0.0520225	0.3343	1	2.2	1	1	By MS/MS	4593500	2074800	1028900	1489700	2.4
1127	YIR022W	YIR022W	SEC11	18.762	5	5	33.5	0	91.817				1								9.96	0.165	167	0.090419	22	3055	0.212201	0.0	0.380234	-1.39504	1.49263	1	0.435918	-1.19787	1.44453	1	1.065	0.0908501	0.100566	1	33.5	5	5	By MS/MS	1168800000	549890000	397180000	221770000	25.1
1128	YIR026C	YIR026C	YVH1	41.185	7	7	28.3	0	24.077		1										8.01	0.164	364	-0.420055	40	637	0.193336	0.038461538461538464	2.29744	1.20003	1.65517	1	2.15105	1.10504	1.60621	1	0.948154	-0.0768072	0.14326	1	7.4	2	2	By MS/MS	72077000	12670000	26737000	32671000	18.1
1129	YIR034C	YIR034C	LYS1	41.464	15	15	49.1	0	250.6												9.82	0.218	373	-0.210456	Stable	25243	0.11896	0.032171581769437	0.615445	-0.700298	0.79201	1	0.618009	-0.6943	0.78021	1	1.07213	0.100481	0.110773	1	22	7	7	By MS/MS	833820000	348810000	239630000	245380000	38.9
1130	YIR037W	YIR037W	HYR1	18.641	4	3	27	0	57.216	1		1								1	8.33	0.229	163	-0.478528	44	24199	0.739005	0.0	1.22928	0.297813	0.501404	1	1.05663	0.0794719	0.0934401	1	0.886447	-0.173894	0.296506	1	27	4	3	By MS/MS	266180000	80822000	86649000	98710000	21.5
1131	YIR038C	YIR038C	GTT1	26.794	5	5	28.2	0	37.361		1		1		1						6.65	0.234	234	-0.252564	66	9879	0.296133	0.0	0.90734	-0.140285	0.182843	1	0.773195	-0.371095	0.396311	1	0.944639	-0.0821649	0.0618843	1	12.8	2	2	By MS/MS	250460000	75497000	78194000	96767000	12.8
1132	YJL001W	YJL001W	PRE3	23.547	2	2	9.3	0	4.7741		1	1	1								5.73	0.172	215	-0.176744	36	9477	0.291327	0.0	4.42001	2.14405	NaN		3.55961	1.83172	NaN		0.847889	-0.238053	NaN		5.1	1	1	By MS/MS	0	0	0	0	9.3
1133	YJL002C	YJL002C	OST1	54.071	14	14	46	0	294.66				1								4.88	0.165	476	-0.158614	85	2539	0.816335	0.01050420168067227	0.428468	-1.22274	1.63286	1	0.373925	-1.41918	2.08435	1	0.846992	-0.239579	0.52583	1	32.8	12	12	By MS/MS	3572900000	2134800000	741700000	696340000	41
1135	YJL008C	YJL008C	CCT8	61.662	25	25	55.8	0	270.92			1									5.53	0.203	568	-0.089437	0	14565	0.289262	0.03873239436619718	0.905291	-0.143547	0.204116	1	1.05223	0.0734556	0.0882125	1	1.13396	0.181366	0.617514	1	43.5	20	20	By MS/MS	8698700000	4007700000	1766800000	2924300000	40.8
1136	YJL010C	YJL010C	NOP9	77.721	7	7	11.9	0	20.137		1										8.33	0.17	666	-0.524174	0	475	0.231706	0.1036036036036036	0.913574	-0.130406	1.02253	1	1.07899	0.10968	0.18917	1	1.1444	0.194591	0.858196	1	3.9	2	2	By MS/MS	138190000	60249000	36556000	41382000	8.7
1137	YJL011C	YJL011C	RPC17	18.596	3	3	26.1	0	6.025		1	1									5.4	0	161	0	319	1257	0.23448	0.2111801242236025	2.12758	1.08921	0.740199	1	2.10213	1.07185	0.852243	1	0.969452	-0.0447593	0.199476	1	0	0	0		0	0	0	0	6.8
1138	YJL012C	YJL012C	VTC4	83.154	41	41	47.6	0	323.31				1	1							6.81	0.247	721	-0.435922	0	10249	0.439274	0.08737864077669903	1.23673	0.306532	0.323867	1	1.51501	0.599325	0.521342	1	1.23419	0.303567	0.215533	1	38.4	31	31	By MS/MS	17118000000	7058200000	4040300000	6019200000	40.5
1139	YJL014W	YJL014W	CCT3	58.814	27	27	47.2	0	121.49			1									6	0.228	534	-0.14382	0	12940	0.427558	0.00749063670411985	0.970317	-0.0434717	0.238446	1	1.09811	0.135028	1.09194	1	1.14109	0.190416	0.616641	1	41.6	18	18	By MS/MS	5668600000	2081100000	1426000000	2161400000	36.1
1140	YJL020C	YJL020C	BBC1	128.29	8	8	7.8	0	66.071												5.06	0.135	1157	-0.829386	0	6168	0.102662	0.7242869490060502	1.0558	0.078339	0.243746	1	1.03417	0.0484743	0.0897739	1	1.02136	0.03049	0.0435259	1	6.6	6	6	By MS/MS	531920000	187270000	165940000	178720000	4.8
1142	YJL026W	YJL026W	RNR2	46.147	7	7	19.8	0	23.761		1	1									5.01	0.501	399	-0.40802	0	25050	1.66172	0.14285714285714285	2.61042	1.38428	1.92482	1	2.17457	1.12073	2.06762	1	0.933398	-0.0994362	0.246249	1	4.5	2	2	By MS/MS	366940000	76676000	137290000	152970000	7.5
1143	YJL033W	YJL033W	HCA4	87.192	5	5	11	0	12.647		1										7.44	0.2	770	-0.584935	38	914	0.0923816	0.33636363636363636	0.836513	-0.25754	0.159162	1	1.04781	0.0673787	0.0853548	1	1.16288	0.217706	0.255268	1	1.4	1	1	By MS/MS	9522600	3921500	2690800	2910300	9.1
1144	YJL034W	YJL034W	KAR2	74.467	45	43	45.5	0	323.31				1								4.62	0.44	682	-0.318328	124	48236	1.07279	0.10850439882697947	0.323402	-1.6286	1.41996	1	0.338843	-1.56131	1.70647	1	1.06856	0.0956647	0.137714	1	44.6	34	32	By MS/MS	21702000000	12378000000	4537000000	4787100000	43.7
1145	YJL036W	YJL036W	SNX4	49.002	9	9	26.7	0	31.713			1		1			1				6.46	0.147	423	-0.762411	201	998	0.10344	0.07092198581560284	0.445856	-1.16535	1.5115	1	0.449387	-1.15397	2.9993	1	1.06797	0.0948734	0.223957	1	6.1	2	2	By MS/MS	59058000	32445000	10393000	16220000	19.4
1146	YJL039C	YJL039C	NUP192	191.53	31	31	23.1	0	255.56		1										5.06	0.148	1683	0.012715	194	283	0.00760155	0.013666072489601902	0.923583	-0.114687	0.438053	1	1.00974	0.0139793	0.0285897	1	1.07145	0.0995601	0.719265	1	16.6	23	23	By MS/MS	1585900000	671480000	409060000	505340000	17.8
1148	YJL042W	YJL042W	MHP1	155.21	5	5	3.9	0	13.941												7.28	0.152	1398	-0.619886	125	505	0.0375622	0.5436337625178826	1.01503	0.0215259	0.0180734	1	0.901858	-0.149028	0.131093	1	1.00358	0.00515766	0.00510009	1	1.8	2	2	By MS/MS	80532000	23360000	26277000	30896000	2.3
1149	YJL047C	YJL047C	RTT101	99.324	3	3	4.4	0	9.9873		1										7.53	0.123	842	-0.47696	7	49	0.0366894	0.026128266033254157	1.26213	0.33586	1.80999	1	1.21259	0.278093	0.240257	1	1.03193	0.0453503	0.0494313	1	1.4	1	1	By MS/MS	21251000	4909100	6312100	10030000	4.4
1150	YJL049W	YJL049W	CHM7	52.849	2	2	3.8	0.006967	2.2017												5.1	0.158	450	-0.763778	66	74	0.0713905	0.23555555555555555	3.06286	1.61488	1.45696	1	3.72867	1.89866	2.67747	1	1.22244	0.289768	1.40385	1	1.8	1	1	By MS/MS	34511000	4993000	11990000	17528000	3.8
1151	YJL050W	YJL050W	MTR4	122.05	12	12	13.9	0	28.477		1										6.28	0.204	1073	-0.411463	47	2574	0.133276	0.16123019571295433	1.10065	0.138352	0.248186	1	1.10008	0.137604	0.282339	1	1.03728	0.0527997	0.13295	1	6.9	6	6	By MS/MS	272450000	115390000	72798000	84257000	5.3
1153	YJL055W	YJL055W		26.864	3	3	17.1	0	5.6185		1	1									5.45	0.143	245	-0.339184	32	12731	0.173476	0.16326530612244897	2.22115	1.15131	0.786894	1	1.86865	0.901997	0.640654	1	0.815494	-0.294254	0.766968	1	11.8	2	2	By MS/MS	104000000	7790500	41444000	54764000	11.8
1154	YJL061W	YJL061W	NUP82	82.084	6	6	8.8	0	11.488		1	1									5.09	0.155	713	-0.345161	81	1007	0.0632938	0.019635343618513323	1.20982	0.274795	0.908812	1	1.21071	0.275856	1.09752	1	1.16193	0.216527	0.803122	1	5.8	4	4	By MS/MS	302820000	105360000	80174000	117280000	6
1155	YJL062W	YJL062W	LAS21	94.85	2	2	2.3	0.00052165	3.8823				1		1						6.04	0.116	830	0.317108	29	100	0.0357015	0.012048192771084338	0.459485	-1.12191	0.794722	1	0.365593	-1.45169	1.04316	1	0.947199	-0.078261	0.368889	1	1.1	1	1	By MS/MS	45944000	24077000	11598000	10269000	0
1156	YJL066C	YJL066C	MPM1	28.47	3	3	18.3	0.00051493	3.6174	1											5.73	0.157	252	-0.638492	0	1999	0.20044	0.2222222222222222	0.921668	-0.117681	0.23555	1	0.702572	-0.509281	0.508247	1	0.782406	-0.35401	0.244853	1	8.3	1	1	By MS/MS	17184000	9391500	3547800	4245100	0
1157	YJL073W	YJL073W	JEM1	75.143	11	11	20.2	0	67.356		1		1								9.6	0.137	645	-0.59845	21	128	0.0320235	0.18914728682170542	0.420355	-1.25032	1.47543	1	0.436802	-1.19495	1.83909	1	0.971714	-0.0413956	0.0543094	1	11.6	5	5	By MS/MS	257360000	144600000	63892000	48873000	16.7
1158	YJL074C	YJL074C	SMC3	141.33	6	6	6.9	0	14.047		1										5.62	0.181	1230	-0.673171	217	3245	0.0184534	0.08455284552845528	0.744607	-0.425449	0.367285	1	0.596638	-0.745073	0.254869	1	2.70302	1.43457	0.249767	1	3.2	3	3	By MS/MS	810640000	322660000	42262000	445710000	3.2
1160	YJL080C	YJL080C	SCP160	134.81	97	97	65.4	0	323.31		1		1	1							5.67	0.33	1222	-0.462275	183	24663	0.118855	0.21112929623567922	1.12878	0.174762	0.825782	1	1.04993	0.0702975	0.263202	1	0.951569	-0.0716193	0.974764	1	56.1	74	74	By MS/MS	30710000000	11737000000	9273700000	9699400000	56.5
1161	YJL081C	YJL081C	ARP4	54.831	2	2	3.7	0.0019704	2.9554		1										5.23	0.132	489	-0.491207	86	1268	0.0721792	0.147239263803681	1.0781	0.108491	NaN		1.015	0.0214797	NaN		0.95909	-0.0602619	NaN		1.8	1	1	By MS/MS	34146000	10738000	11457000	11951000	0
1162	YJL082W	YJL082W	IML2	82.535	9	9	13.1	0	32.519	1	1										6.6	0.173	731	-0.281669	103	1609	0	0.07934336525307797	1.09001	0.124335	0.487365	1	1.06664	0.0930789	0.257038	1	0.970346	-0.0434287	0.0992355	1	4.4	3	3	By MS/MS	226920000	60880000	58517000	107520000	9.3
1163	YJL085W	YJL085W	EXO70	71.293	2	2	3.9	0.0010116	3.2989						1			1			7.52	0.156	623	-0.421348	12	595	0.023118	0.028892455858747994	0.980977	-0.0277089	0.0212526	1	1.05201	0.0731519	0.192695	1	0.995453	-0.00657476	0.00643982	1	2.4	1	1	By MS/MS	0	0	0	0	2.4
1164	YJL087C	YJL087C	TRL1	95.336	7	7	9.7	0	37.784		1										7.76	0.159	827	-0.516445	21	769	0.00586315	0.045949214026602174	3.59325	1.84529	2.03114	1	3.25401	1.70222	1.34645	1	0.930882	-0.10333	0.406041	1	7.3	5	5	By MS/MS	245070000	28592000	107620000	108860000	8.6
1165	YJL091C	YJL091C	GWT1	55.466	3	3	6.7	0	10.189				1								10.14	0.132	490	0.451837	0	0	0.0167979	0.0	0.390734	-1.35574	0.92922	1	0.334324	-1.58068	1.72372	1	0.803396	-0.315816	0.966352	1	2.2	1	1	By MS/MS	0	0	0	0	4.5
1166	YJL097W	YJL097W	PHS1	24.51	2	2	16.6	0	21.325				1	1							10.84	0.18	217	0.793548	Stable	0	0	0.0	0.496684	-1.0096	2.48648	1	0.488439	-1.03375	2.49392	1	0.987125	-0.0186954	0.165265	1	6	1	1	By MS/MS	81116000	46170000	16664000	18282000	16.6
1167	YJL101C	YJL101C	GSH1	78.253	9	9	17.1	0	31.016												6.23	0.136	678	-0.510177	2	682	0.0225533	0.025073746312684365	2.13231	1.09242	0.799218	1	2.06765	1.04799	1.0502	1	0.961985	-0.055914	0.214218	1	6.6	4	4	By MS/MS	410540000	97453000	159260000	153820000	14.9
1168	YJL104W	YJL104W	PAM16	16.216	5	5	45.6	0	9.494	1											10.25	0.092	149	-0.784564	2275	3703	0.347932	0.3422818791946309	0.929079	-0.106127	0.262114	1	0.878446	-0.186974	0.266337	1	0.862586	-0.213259	0.530153	1	33.6	4	4	By MS/MS	221780000	98936000	50103000	72738000	8.1
1169	YJL109C	YJL109C	UTP10	200.08	47	47	29.6	0	300.95		1										6.45	0.17	1769	0.061447	12	1657	0.0865074	0.010175240248728096	1.41758	0.50343	1.0149	1	1.6151	0.691626	1.01548	1	1.18346	0.243014	0.73341	1	21.5	33	33	By MS/MS	2864200000	1036100000	878460000	949650000	18.4
1170	YJL111W	YJL111W	CCT7	59.735	21	21	45.6	0	106.34			1									5.32	0.192	550	-0.087636	0	9313	0	0.04	0.899451	-0.152883	0.429666	1	0.975057	-0.0364422	0.203062	1	1.04815	0.0678417	0.200579	1	31.8	15	15	By MS/MS	3673200000	1485500000	934780000	1253000000	32
1172	YJL117W	YJL117W	PHO86	34.881	16	16	48.2	0	140.07				1								10.44	0.191	311	0.000643	0	1832	0.240559	0.06752411575562701	0.43991	-1.18472	3.30096	1	0.402263	-1.31379	2.30467	1	0.933303	-0.0995829	0.279498	1	37.6	14	14	By MS/MS	4389300000	2723400000	780150000	885780000	46.9
1173	YJL123C	YJL123C	MTC1	53.477	4	4	12.3	0	5.6988							1		1			4.32	0.15	478	-0.948745	57	4773	0.138423	0.5502092050209205	2.46123	1.29938	NaN		2.10722	1.07534	NaN		0.9017	-0.149281	NaN		0	0	0		0	0	0	0	0
1174	YJL124C	YJL124C	LSM1	20.307	2	2	9.9	0	4.7326		1										5.86	0.159	172	-0.832558	76	1867	0.273373	0.1744186046511628	1.78611	0.836824	1.33634	1	1.7038	0.768758	0.838366	1	0.944948	-0.081693	0.120125	1	5.8	1	1	By MS/MS	64149000	15693000	22889000	25567000	9.9
1175	YJL125C	YJL125C	GCD14	43.919	2	2	7	0	20.886		1										7.58	0.145	383	-0.596345	905	2278	0.0631463	0.0783289817232376	1.21193	0.277308	0.511615	1	1.12103	0.164824	0.224561	1	0.945909	-0.0802268	0.428152	1	7	2	2	By MS/MS	200710000	88122000	45593000	66995000	4.4
1176	YJL130C	YJL130C	URA2	245.04	119	117	57	0	323.31												5.6	0	2214	0	22	43747	0.0493702	0.013098464317976514	0.65516	-0.610081	1.12702	1	0.540232	-0.888348	1.16202	1	0.839853	-0.251791	0.51913	1	48.5	99	97	By MS/MS	48231000000	26495000000	11238000000	10498000000	41.9
1177	YJL134W;YKR053C	YJL134W	LCB3	47.371	6	6	16.9	0	22.341				1								9.33	0.113	409	0.200489	12	177	0.0804216	0.004889975550122249	0.508164	-0.976634	1.03547	1	0.457534	-1.12805	1.46383	1	0.832655	-0.26421	0.349955	1	7.6	4	4	By MS/MS	761680000	362110000	152960000	246610000	16.6
1179	YKR059W;YJL138C	YKR059W;YJL138C	TIF2;TIF1	44.697	22	22	62.3	0	306.94						1						4.85	0.753	395	-0.197215	Stable	189013	3.54457	0.017721518987341773	1.09066	0.125208	0.0690691	1	1.0601	0.0842001	0.0559377	1	1.03636	0.0515301	0.168265	1	38.2	12	12	By MS/MS	2868200000	762350000	1019100000	1086700000	49.4
1180	YJL139C;YKR061W	YJL139C	YUR1	50.835	4	4	9.8	0	9.2127				1			1					5.01	0.138	428	-0.540421	15	0	0.0406062	0.0	0.409189	-1.28916	1.64534	1	0.365337	-1.4527	2.60835	1	0.891835	-0.165151	0.545369	1	4.4	2	2	By MS/MS	68849000	34050000	18387000	16412000	4.4
1182	YJL145W	YJL145W	SFH5	34.388	8	8	31.3	0	51.961	1	1	1	1	1	1						8.04	0.225	294	-0.558503	331	2547	0.203663	0.006802721088435374	0.798729	-0.324222	0.808004	1	0.846717	-0.240048	0.337226	1	1.00705	0.0101292	0.0122361	1	31.3	7	7	By MS/MS	1871900000	578270000	445880000	847790000	27.2
1184	YJL154C	YJL154C	VPS35	109.14	11	11	15.4	0	51.236			1		1			1				6.23	0.147	944	-0.233051	320	372	0.0304308	0.023305084745762712	1.04781	0.0673729	0.174235	1	1.05939	0.0832274	0.30778	1	1.06018	0.084316	0.169181	1	10.6	8	8	By MS/MS	203080000	82530000	57963000	62584000	8.2
1186	YJL165C	YJL165C	HAL5	95.454	2	2	2.5	0.0005102	3.4506		1										8.43	0.133	855	-0.76421	Stable	434	0.0426256	0.519298245614035	0.669004	-0.579913	0.708411	1	0.629702	-0.667258	1.39845	1	0.940589	-0.0883629	0.0819187	1	2.5	2	2	By MS/MS	222060000	127240000	38240000	56584000	2.5
1187	YJL167W	YJL167W	ERG20	40.483	5	5	22.4	0	20.502				1								5.21	0.373	352	-0.32017	13	71576	0.894646	0.0	2.96072	1.56595	1.05419	1	2.20299	1.13946	1.0048	1	0.782678	-0.353509	0.835326	1	5.4	2	2	By MS/MS	109560000	25528000	37942000	46095000	10.5
1188	YJL171C	YJL171C	TOH1	42.957	7	7	25	0	154.3				1		1				1		4.67	0	396	0	22	7580	0.318885	0.0	0.871036	-0.199195	0.600703	1	0.838943	-0.253356	0.839655	1	0.968912	-0.0455625	0.230233	1	13.9	4	4	By MS/MS	1988600000	826530000	577600000	584480000	18.7
1189	YJL172W	YJL172W	CPS1	64.596	8	8	17.4	0	30.503					1							5.34	0.25	576	-0.267361	9	7342	0.164332	0.05555555555555555	0.440957	-1.18129	1.33477	1	0.489401	-1.03091	1.35153	1	1.2071	0.271549	0.281558	1	8	4	4	By MS/MS	1212800000	388200000	636170000	188430000	13.5
1190	YJL173C	YJL173C	RFA3	13.816	2	2	27	0	70.135		1										4.54	0.135	122	-0.209016	3196	3877	0.733931	0.08196721311475409	2.03421	1.02447	0.666149	1	1.95295	0.965657	0.902834	1	0.950048	-0.0739276	0.0814346	1	14.8	1	1	By MS/MS	37211000	10379000	11911000	14921000	27
1193	YJL178C	YJL178C	ATG27	30.201	6	6	24.4	0	48.616	1				1		1		1			5.53	0.151	271	-0.349446	44	1915	0.210971	0.09225092250922509	0.738391	-0.437543	0.78459	1	0.711442	-0.491181	1.29308	1	0.966687	-0.0488796	0.31682	1	20.7	5	5	By MS/MS	1435700000	620990000	379450000	435280000	14
1194	YJL183W	YJL183W	MNN11	47.858	20	20	57.3	0	266.43				1			1					8.6	0	422	0	8	2972	0.438531	0.030805687203791468	0.498723	-1.00369	2.57228	1	0.49172	-1.02409	4.66128	1	0.983705	-0.0237021	0.180437	1	52.6	18	18	By MS/MS	5234200000	2849000000	1109800000	1275500000	48.3
1195	YJL186W	YJL186W	MNN5	67.204	25	25	59.2	0	236.83							1					6.87	0	586	0	13	3151	0.179657	0.006825938566552901	0.489466	-1.03072	1.93866	1	0.504267	-0.98774	2.24308	1	1.01561	0.0223421	0.134454	1	44.9	18	18	By MS/MS	3600600000	1902900000	832950000	864780000	40.3
1196	YJL189W	YJL189W	RPL39	6.3415	2	2	21.6	0	6.1166			1									0	0.915	51	-1.42745	0	5854	3.02343	0.9215686274509803	0.906411	-0.141762	0.227417	1	0.950309	-0.0735315	0.310708	1	1.06394	0.0894194	0.168221	1	21.6	2	2	By MS/MS	2263700000	978680000	435500000	849550000	21.6
1197	YJL192C	YJL192C	SOP4	26.597	3	3	17.9	0	70.668				1								10.31	0.16	234	-0.100855	348	513	0.281685	0.01282051282051282	0.369276	-1.43723	1.61664	1	0.344972	-1.53545	2.78734	1	1.01927	0.0275331	0.045581	1	17.9	3	3	By MS/MS	589260000	353570000	133030000	102660000	17.9
1198	YJL196C	YJL196C	ELO1	36.233	3	3	9	0	10.377				1								10.2	0.134	310	0.337097	17	1809	0.350829	0.0	0.579747	-0.786505	0.960492	1	0.463982	-1.10786	1.8672	1	0.833127	-0.263392	0.324067	1	9	3	3	By MS/MS	607580000	326380000	158290000	122910000	6.8
1199	YJL198W	YJL198W	PHO90	97.687	6	6	7.2	0	13.707						1						7.08	0.176	881	0.183995	Stable	26	0.0680317	0.046538024971623154	0.502866	-0.991753	2.31062	1	0.564392	-0.82523	2.23456	1	1.21552	0.281568	2.35059	1	7.2	6	6	By MS/MS	410780000	228910000	68309000	113550000	2.6
1200	YJL200C	YJL200C	ACO2	86.582	11	11	19.4	0	54.025	1											6.94	0.219	789	-0.3891	34	20667	0.116631	0.09505703422053231	5.22597	2.3857	2.25512	1	5.08198	2.34539	3.05776	1	1.00236	0.00339979	0.0041179	1	11.2	6	6	By MS/MS	829360000	81425000	304700000	443240000	7.1
1201	YJL201W	YJL201W	ECM25	68.463	4	4	6.8	0	7.4967												10.22	0.15	599	-0.314023	78	188	0.0112112	0.27879799666110183	1.07442	0.103557	0.865996	1	0.875495	-0.191829	0.799495	1	1.07726	0.107366	0.233947	1	5	3	3	By MS/MS	90416000	36746000	26594000	27076000	5
1202	YJL204C	YJL204C	RCY1	97.47	4	4	6	0	5.9337			1		1		1	1				5.57	0.152	840	-0.319286	0	485	0.079732	0.05952380952380952	1.13713	0.185396	0.227016	1	0.916706	-0.125469	0.136982	1	0.936839	-0.0941264	0.478542	1	3.9	2	2	By MS/MS	2307800000	697070000	794140000	816540000	3.3
1203	YJL207C	YJL207C	LAA1	229.9	9	9	5.4	0	29.373			1				1		1			5.52	0.135	2014	-0.028699	25	51	0.0671234	0.007944389275074478	0.892564	-0.163972	0.263685	1	0.89723	-0.15645	0.598185	1	1.14423	0.194379	0.478808	1	5.4	9	9	By MS/MS	213190000	86909000	60208000	66071000	2.1
1205	YJL212C	YJL212C	OPT1	91.614	3	3	4.9	0	15.268						1						9.29	0.181	799	0.171339	2	0	0.0635944	0.0625782227784731	0.292813	-1.77195	0.741128	1	0.33859	-1.56239	0.527463	1	1.13409	0.181531	0.196073	1	4.9	3	3	By MS/MS	170140000	52751000	43722000	73668000	1.9
1207	YJR003C	YJR003C	MRX12	59.765	8	8	18.3	0	42.938	1											5.88	0.134	519	-0.293256	59	338	0.0176309	0.0	4.02157	2.00776	2.06118	1	3.54904	1.82743	3.21206	1	0.98574	-0.0207214	0.0358352	1	8.5	4	4	By MS/MS	324770000	148370000	79619000	96772000	12.9
1208	YJR005W	YJR005W	APL1	80.452	3	3	4.6	0	8.043						1			1			6.36	0.14	700	-0.126714	34	323	0.0142253	0.11285714285714285	0.903095	-0.147051	0.198627	1	0.963173	-0.0541327	0.413248	1	1.16693	0.222714	0.605452	1	2.7	2	2	By MS/MS	1402200000	514170000	383480000	504560000	3
1209	YJR007W	YJR007W	SUI2	34.717	17	17	55.6	0	134.66												4.75	0.371	304	-0.421382	42	20516	1.16996	0.07894736842105263	1.17914	0.237738	0.764319	1	1.19975	0.262733	1.21074	1	1.02236	0.031906	0.157669	1	19.1	5	5	By MS/MS	814830000	249420000	235720000	329700000	42.4
1210	YJR009C	YJR009C	TDH2	35.846	28	4	70.2	0	155.72	1	1	1			1				1		6.96	0.905	332	-0.093374	0	52316	0	0.07228915662650602	0.712523	-0.488991	0.932406	1	0.611115	-0.710484	0.992196	1	0.853023	-0.229343	1.07929	1	69.9	26	3	By MS/MS	1760800000	797960000	433720000	529150000	68.1
1211	YJR010C-A	YJR010C-A	SPC1	10.819	4	4	22.3	0	18.833				1								8.79	0.093	94	0.204255	135	3528	0.395001	0.0	0.409467	-1.28818	1.89718	1	0.38358	-1.3824	2.96076	1	0.93453	-0.0976868	0.259569	1	22.3	3	3	By MS/MS	888880000	501710000	194150000	193020000	22.3
1214	YJR015W	YJR015W		58.116	3	3	6.7	0	4.36				1								7.05	0.132	510	0.123922	13	0	0.18309	0.06470588235294118	0.399063	-1.32531	0.992269	1	0.391011	-1.35472	0.608618	1	1.06347	0.0887816	0.0390994	1	5.1	2	2	By MS/MS	21274000	13813000	3668500	3792000	1.6
1215	YJR016C	YJR016C	ILV3	62.86	13	13	22.7	0	81.818	1											7.8	0.378	585	-0.213333	45	43051	0.264098	0.07863247863247863	1.95332	0.965931	1.53163	1	2.19756	1.1359	1.23965	1	1.20963	0.274563	0.668826	1	13.3	6	6	By MS/MS	534090000	143420000	166530000	224140000	7.2
1217	YJR019C	YJR019C	TES1	40.259	3	3	9.7	0	6.4889	1										1	9.58	0.109	349	-0.429226	0	1398	0.00920854	0.07449856733524356	0.378234	-1.40265	1.1119	1	0.481611	-1.05406	1.46914	1	0.939174	-0.0905357	0.0817209	1	5.4	2	2	By MS/MS	99826000	46495000	32772000	20559000	9.7
1220	YJR031C	YJR031C	GEA1	159.44	7	7	7.4	0	40.818			1				1		1			4.7	0.13	1408	-0.102699	Stable	203	0.0664236	0.05965909090909091	1.61088	0.687852	0.908547	1	1.4562	0.542207	1.25248	1	0.983074	-0.0246278	0.0689836	1	3.3	3	3	By MS/MS	28666000	8778000	8386100	11502000	3.5
1221	YJR033C	YJR033C	RAV1	154.93	3	3	2.1	0	5.3173			1									8.2	0.144	1357	-0.29941	Stable	263	0.0144853	0.10243183492999262	1.70694	0.771415	0.580428	1	1.25978	0.333174	0.63884	1	0.7667	-0.383266	0.440454	1	2.1	3	3	By MS/MS	108580000	41859000	32537000	34181000	0.7
1222	YJR040W	YJR040W	GEF1	87.591	2	2	3.5	0	4.4521				1	1	1	1	1				7.07	0.136	779	0.212195	0	265	0.145762	0.011553273427471117	0.51277	-0.963617	1.59613	1	0.50154	-0.995564	2.02237	1	1.05243	0.07372	0.160514	1	3.5	2	2	By MS/MS	153550000	58667000	69437000	25443000	1.2
1223	YJR041C	YJR041C	URB2	135.12	6	6	5.8	0	17.097		1										6.34	0.142	1174	-0.06448	32	147	0.0907769	0.002555366269165247	0.88706	-0.172896	0.188176	1	0.913715	-0.130184	0.12847	1	1.0387	0.0547791	0.673528	1	3.8	4	4	By MS/MS	136930000	70023000	28813000	38092000	4.9
1224	YJR045C	YJR045C	SSC1	70.627	23	19	38.5	0	244.89	1	1										5.34	0.521	654	-0.324771	0	99173	1.36277	0.20642201834862386	0.940639	-0.0882862	0.365466	1	0.896805	-0.157133	0.24606	1	0.918642	-0.122425	0.294269	1	11.8	7	6	By MS/MS	931320000	350810000	279710000	300810000	10.9
1225	YJR046W	YJR046W	TAH11	68.404	4	4	8.4	0	15.047		1										8.71	0.108	604	-0.31457	15	94	0.0383456	0.052980132450331126	0.8698	-0.201245	1.50778	1	1.43637	0.522427	0.351993	1	1.1654	0.220824	1.30635	1	5.5	3	3	By MS/MS	189630000	83612000	44131000	61889000	7.1
1226	YJR048W;YEL039C	YJR048W;YEL039C	CYC7;CYC1	12.182	2	2	25.7	0	19.013	1											10.2	0.368	109	-0.808257	61	54146	0.691688	0.06422018348623854	0.882794	-0.179851	0.158006	1	0.929726	-0.105122	0.108723	1	1.08669	0.119941	0.259799	1	25.7	2	2	By MS/MS	274480000	97992000	78909000	97583000	10.1
1227	YJR051W	YJR051W	OSM1	55.064	22	22	52.7	0	234.42	1			1								9.76	0.168	501	-0.217565	18	2637	0.168395	0.08582834331337326	0.452848	-1.1429	2.37737	1	0.415866	-1.26581	2.87219	1	0.907798	-0.139556	0.693789	1	48.1	19	19	By MS/MS	2203300000	1248200000	487900000	467200000	40.7
1228	YJR060W	YJR060W	CBF1	39.387	3	3	10.8	0.0005176	3.7029		1										4.77	0.136	351	-1.2755	38	1537	0.132063	0.8319088319088319	1.35322	0.436393	NaN		2.56029	1.35631	NaN		1.7149	0.778124	NaN		0	0	0		0	0	0	0	0
1229	YJR062C	YJR062C	NTA1	51.896	2	2	4.2	0.0082759	2.0598	1											4.94	0.125	457	-0.385339	55	194	0.0950928	0.06345733041575492	1.0651	0.0909888	NaN		1.00873	0.0125337	NaN		0.895175	-0.159758	NaN		2.4	1	1	By MS/MS	0	0	0	0	1.8
1231	YJR064W	YJR064W	CCT5	61.913	13	13	28.1	0	33.709			1									5.25	0.217	562	-0.253381	0	8660	0.741967	0.05871886120996441	1.35311	0.436284	1.06953	1	1.25669	0.329624	0.902407	1	0.943767	-0.0834971	0.278403	1	4.4	3	3	By MS/MS	603850000	208130000	195860000	199860000	12.1
1232	YJR065C	YJR065C	ARP3	49.541	12	12	36.5	0	76.227						1						5.6	0.201	449	-0.256793	0	18444	0.369384	0.0334075723830735	0.594808	-0.749505	1.03777	1	0.595545	-0.747717	0.973431	1	1.08689	0.12021	0.262497	1	17.8	6	6	By MS/MS	586890000	238940000	150480000	197470000	34.1
1233	YJR066W	YJR066W	TOR1	281.14	24	20	12.2	0	77.484		1			1	1	1	1				7.2	0.138	2470	-0.168178	5	90	0.012741	0.019838056680161944	0.933287	-0.0996079	1.32334	1	0.87933	-0.185524	0.968818	1	1.01996	0.0285058	0.0752737	1	8.8	19	16	By MS/MS	717660000	291790000	188700000	237170000	9.2
1234	YJR068W	YJR068W	RFC2	39.741	13	13	46.5	0	60.303		1										8.59	0.176	353	-0.336261	31	2813	0.136227	0.0	0.59767	-0.742579	2.6372	1	0.550337	-0.861614	1.62164	1	0.986233	-0.0199989	0.18929	1	40.8	11	11	By MS/MS	1327700000	641330000	272610000	413760000	27.5
1235	YJR070C	YJR070C	LIA1	36.164	12	12	57.5	0	105.7		1										4.61	0.4	325	-0.351385	63	20622	0.729131	0.16	5.17845	2.37252	1.93445	1	5.42333	2.43918	1.55347	1	0.889107	-0.169571	1.44809	1	39.4	8	8	By MS/MS	1860200000	191690000	787640000	880840000	45.8
1236	YJR072C	YJR072C	NPA3	43.194	4	4	12.5	0	20.102		1	1									4.58	0.171	385	-0.466753	141	2229	0.350388	0.2597402597402597	1.0129	0.0184934	0.176064	1	1.07338	0.102162	0.379662	1	1.04231	0.0597809	0.245183	1	9.1	3	3	By MS/MS	424820000	161010000	108780000	155030000	6.2
1237	YJR073C	YJR073C	OPI3	23.15	3	3	20.9	0	64.938				1								9.6	0.173	206	0.220874	203	990	0.153229	0.0	0.444816	-1.16872	1.8937	1	0.406963	-1.29703	2.97299	1	0.810353	-0.303378	0.8907	1	20.9	3	3	By MS/MS	292230000	167430000	60063000	64747000	20.9
1238	YJR075W	YJR075W	HOC1	46.296	16	16	42.7	0	229.49							1					8.43	0.179	396	-0.388384	8	1540	0.40543	0.022727272727272728	0.452378	-1.1444	1.94205	1	0.44954	-1.15348	3.98204	1	1.0508	0.0714887	0.419537	1	35.1	12	12	By MS/MS	2956900000	1539900000	707860000	709050000	40.2
1239	YJR076C	YJR076C	CDC11	47.648	2	2	6	0	4.4577										1		4.76	0.174	415	-0.581446	62	6150	0.162772	0.2	1.76704	0.821334	0.73983	1	1.87816	0.909317	0.677709	1	1.0746	0.103802	0.609373	1	3.4	1	1	By MS/MS	27425000	4295400	10242000	12887000	6
1240	YJR077C	YJR077C	MIR1	32.812	16	16	63.3	0	323.31	1											10.12	0.363	311	0.294534	0	32590	0.627309	0.003215434083601286	0.817498	-0.290713	0.707119	1	0.692804	-0.52948	2.11407	1	0.86728	-0.20543	0.654878	1	57.6	15	15	By MS/MS	12495000000	4867700000	2914700000	4712500000	63.3
1243	YJR088C	YJR088C	EMC2	33.855	9	9	31.5	0	165.67		1		1								5.44	0.171	292	-0.219521	Stable	4535	0.292849	0.0	0.46836	-1.09431	1.04349	1	0.376074	-1.41091	2.36884	1	0.818737	-0.288528	0.320853	1	31.5	9	9	By MS/MS	2994500000	1609900000	606940000	777660000	24
1244	YJR092W	YJR092W	BUD4	164.48	4	4	3.9	0	6.0776										1		4.58	0.15	1447	-0.887768	0	57	0.0566183	0.6164478230822391	0.915523	-0.127332	0.119695	1	0.571258	-0.807785	0.440559	1	0.928016	-0.107778	0.208091	1	1.7	2	2	By MS/MS	762080000	455620000	193120000	113340000	2.1
1245	YPR043W;YJR094W-A	YPR043W;YJR094W-A	RPL43B;RPL43A	10.091	6	6	41.3	0	30.735			1									11.21	0.872	92	-0.375	264	195848	0.695799	0.0	0.953506	-0.0686856	0.270447	1	0.963129	-0.0541995	0.229896	1	1.05627	0.0789821	0.770457	1	33.7	4	4	By MS/MS	475910000	139270000	150930000	185720000	22.8
1246	YJR101W	YJR101W	RSM26	30.223	2	2	11.7	0	10.885	1											9.47	0.107	266	-0.240978	93	1264	0.250523	0.0	0.713419	-0.487178	0.500443	1	0.735447	-0.443307	0.372113	1	1.07416	0.103206	0.901516	1	11.7	2	2	By MS/MS	81260000	29397000	24561000	27302000	5.3
1248	YJR105W	YJR105W	ADO1	36.372	9	9	41.8	0	62.086		1	1									4.86	0.37	340	0.005588	60	108229	0.65292	0.0	5.79075	2.53375	2.45358	1	4.38385	2.1322	2.68658	1	0.915416	-0.1275	0.841493	1	37.6	7	7	By MS/MS	728140000	94807000	320410000	312920000	29.7
1249	YJR109C	YJR109C	CPA2	123.91	52	50	51.1	0	323.31												5.05	0.239	1118	-0.133363	7	36132	0.0653575	0.011627906976744186	1.37816	0.462748	0.81876	1	0.979572	-0.0297771	0.0311956	1	0.722603	-0.468724	0.828373	1	47	48	46	By MS/MS	14493000000	4352300000	5416200000	4725000000	41.1
1250	YJR111C	YJR111C	PXP2	32.208	2	2	9.5	0	32.794	1										1	9.19	0.117	283	-0.19576	69	1763	0.0839012	0.07420494699646643	0.851686	-0.231607	0.56166	1	0.967443	-0.0477508	0.045338	1	1.05432	0.0763144	0.0864404	1	4.2	1	1	By MS/MS	130280000	51400000	39782000	39100000	5.3
1251	YJR117W	YJR117W	STE24	52.323	24	24	46.1	0	204.73		1		1								8.04	0.268	453	0.215452	24	6123	0.436178	0.0	0.479071	-1.06169	2.29077	1	0.4414	-1.17984	4.67942	1	0.927446	-0.108665	0.425067	1	39.5	20	20	By MS/MS	6716200000	3692700000	1603000000	1420600000	42.4
1252	YJR121W	YJR121W	ATP2	54.793	29	29	70.6	0	323.31	1											5.5	0.425	511	-0.018004	6627	90560	1.28286	0.04500978473581213	0.866506	-0.206718	0.512976	1	0.857927	-0.221074	0.558787	1	0.993187	-0.00986219	0.0161698	1	62.8	25	25	By MS/MS	20500000000	8015000000	5278400000	7206300000	70.6
1253	YJR123W	YJR123W	RPS5	25.038	17	17	59.6	0	291.06			1									9.11	0.838	225	-0.332	0	309379	11.3419	0.12	1.20252	0.266058	0.725437	1	1.32011	0.400658	1.26559	1	1.12471	0.169551	0.346311	1	50.7	14	14	By MS/MS	19638000000	7059300000	5076700000	7501700000	51.6
1254	YJR124C	YJR124C		49.663	2	2	4.5	0	5.3331					1							7.53	0.141	448	0.614509	0	0	0.0378207	0.03794642857142857	1.04528	0.0638937	0.346391	1	1.03537	0.0501497	0.212725	1	1.03818	0.0540563	0.23893	1	4.5	2	2	By MS/MS	218560000	85641000	55898000	77024000	2.5
1255	YJR125C	YJR125C	ENT3	45.091	8	8	19.6	0	40.613			1		1		1	1	1			4.55	0.167	408	-0.82402	0	4072	0.298303	0.5882352941176471	3.54425	1.82548	1.71684	1	2.93687	1.55428	1.56228	1	0.867719	-0.2047	0.771159	1	13.7	5	5	By MS/MS	840360000	116450000	337660000	386250000	17.6
1256	YJR131W	YJR131W	MNS1	63.057	13	13	29.1	0	36.512				1								5.52	0.144	549	-0.321494	84	669	0	0.0	0.473229	-1.07939	1.65984	1	0.376074	-1.41091	2.07864	1	0.836829	-0.256996	0.560993	1	27.1	11	11	By MS/MS	720100000	389290000	166540000	164270000	9.7
1257	YJR132W	YJR132W	NMD5	119.97	3	3	3.6	0	6.0629		1	1									4.32	0	1048	0	61	235	0.0896848	0.01717557251908397	1.45732	0.543318	1.96946	1	1.38036	0.46504	1.03089	1	1.00393	0.00565825	0.0349629	1	2.2	2	2	By MS/MS	56588000	15379000	19587000	21622000	3.6
1258	YJR133W	YJR133W	XPT1	23.671	4	4	36.4	0	21.365			1									6.17	0.284	209	-0.331101	68	6946	0	0.06698564593301436	3.27796	1.7128	1.37835	1	1.62412	0.699654	0.235228	1	1.10797	0.147924	0.11498	1	9.6	1	1	By MS/MS	127570000	8929000	37981000	80658000	27.3
1259	YJR138W	YJR138W	IML1	181.95	2	2	1.9	0.0069444	2.1367					1							9.32	0.144	1584	-0.4988	0	40	0.0579345	0.14393939393939395	0.724077	-0.465784	1.23136	1	0.837487	-0.255861	0.633242	1	1.08897	0.122963	0.197628	1	1.9	2	2	By MS/MS	32669000	11161000	10624000	10883000	1.4
1260	YJR139C	YJR139C	HOM6	38.502	8	8	29	0	22.387		1										7.75	0.467	359	0.050418	56	87239	1.17892	0.0	1.98819	0.991454	2.14791	1	1.86059	0.895761	1.20657	1	0.953168	-0.0691981	0.30642	1	12	4	4	By MS/MS	831720000	201380000	284520000	345820000	20.9
1261	YJR143C	YJR143C	PMT4	87.965	18	18	28.1	0	209.24				1								6.93	0.216	762	0.013517	19	1987	0.545168	0.01706036745406824	0.425541	-1.23263	1.76236	1	0.366321	-1.44882	2.90724	1	0.929088	-0.106113	0.371444	1	17.5	12	12	By MS/MS	2698400000	1525400000	551820000	621210000	26
1262	YJR144W	YJR144W	MGM101	30.09	5	5	22.3	0	12.408	1											10.08	0.163	269	-0.516729	0	4801	0.30037	0.12267657992565056	1.5319	0.615322	NaN		1.11323	0.154747	NaN		0.700133	-0.514299	NaN		0	0	0		0	0	0	0	5.6
1263	YJR148W	YJR148W	BAT2	41.624	8	6	31.6	0	82.29		1										7.29	0.195	376	-0.2875	0	17612	0.242694	0.023936170212765957	1.30571	0.38484	0.463628	1	1.20434	0.268243	0.657486	1	0.970777	-0.042788	0.0779124	1	21.8	5	3	By MS/MS	483220000	136800000	183650000	162770000	24.7
1266	YKL006W	YKL006W	RPL14A	15.167	13	2	65.2	0	127.77			1									11.63	0.684	138	-0.060145	Stable	23711	3.64167	0.0	0.885877	-0.174822	0.699811	1	0.907409	-0.140175	0.566324	1	1.07374	0.102641	0.422614	1	60.1	12	2	By MS/MS	754610000	292940000	241450000	220220000	55.1
1267	YKL007W	YKL007W	CAP1	30.699	3	3	14.2	0	5.8791						1						5.06	0.181	268	-0.531716	Stable	9223	0.49452	0.0	0.53688	-0.897328	NaN		0.644537	-0.633664	NaN		1.74359	0.802059	NaN		0	0	0		0	0	0	0	14.2
1268	YKL008C	YKL008C	LAC1	48.991	3	3	10.8	0	50.019		1		1								10.28	0.195	418	0.063636	77	647	0.45867	0.11722488038277512	0.590549	-0.759871	0.876729	1	0.415264	-1.2679	1.63949	1	0.721626	-0.470677	0.465277	1	3.8	1	1	By MS/MS	37491000	18560000	10794000	8136600	7.4
1269	YKL009W	YKL009W	MRT4	27.058	12	12	60.2	0	116.17		1	1									9.05	0.279	236	-0.561441	73	11773	0.595795	0.07203389830508475	1.87741	0.908741	1.01583	1	1.82734	0.869742	0.97368	1	1.00922	0.0132431	0.0180447	1	41.9	7	7	By MS/MS	942340000	284780000	311470000	346090000	56.8
1270	YKL010C	YKL010C	UFD4	167.84	13	13	12.7	0	53.33		1										4.62	0.139	1483	-0.243897	11	392	0.0133424	0.14699932569116655	2.0058	1.00418	1.22549	1	1.83335	0.874486	1.28329	1	1.02631	0.0374635	0.130883	1	0.5	1	1	By MS/MS	42599000	8413900	16303000	17883000	9.6
1271	YKL013C	YKL013C	ARC19	19.916	4	4	28.1	0	42.843												5.22	0.14	171	-0.177778	Stable	5828	0.267876	0.05847953216374269	0.768844	-0.379237	0.231195	1	0.760541	-0.394902	0.337761	1	1.05264	0.0740119	0.159391	1	18.7	3	3	By MS/MS	191790000	63424000	72627000	55741000	28.1
1272	YKL014C	YKL014C	URB1	203.28	23	23	15.5	0	91.354		1										7.31	0.158	1764	-0.173866	45	387	0.044433	0.017573696145124718	0.704845	-0.504622	0.768308	1	0.77168	-0.373925	0.445367	1	1.15303	0.20543	0.555776	1	13.8	20	20	By MS/MS	1025000000	531570000	209780000	283690000	7.5
1273	YKL016C	YKL016C	ATP7	19.809	8	8	56.3	0	129.54	1											9.74	0.224	174	-0.64023	16	10468	0.465442	0.05172413793103448	0.850941	-0.232869	0.258498	1	0.773207	-0.371074	0.511866	1	0.911268	-0.134053	0.172059	1	37.9	4	4	By MS/MS	1110300000	415140000	294660000	400520000	56.3
1274	YKL017C	YKL017C	HCS1	78.272	3	3	5.3	0	4.5584		1										7.56	0.164	683	-0.420351	35	232	0	0.02635431918008785	2.63209	1.39621	0.818932	1	1.97822	0.984206	1.21187	1	0.98803	-0.0173726	0.0303818	1	0	0	0		0	0	0	0	5.3
1275	YKL021C	YKL021C	MAK11	53.672	3	3	7.3	0	11.423		1										8.58	0.193	468	-0.513462	171	907	0.125668	0.06280193236714976	1.05381	0.0756112	NaN		1.05865	0.0822246	NaN		1.1536	0.206143	NaN		0	0	0		0	0	0	0	2.6
1276	YKL024C	YKL024C	URA6	22.933	6	6	38.7	0	17.274		1										6.53	0.211	204	-0.355882	329	11913	0.576109	0.024509803921568627	3.56786	1.83506	1.15014	1	2.81522	1.49325	1.04526	1	0.837521	-0.255803	2.27808	1	3.9	1	1	By MS/MS	120250000	18953000	50728000	50566000	27.5
1277	YKL027W	YKL027W	TCD2	50.265	5	5	17	0	18.344	1		1									9.32	0.147	447	-0.332886	59	3584	0.171141	0.058165548098434	0.833463	-0.26281	0.292969	1	0.782861	-0.353172	0.331391	1	0.925762	-0.111286	0.091952	1	5.4	2	2	By MS/MS	167630000	53403000	71504000	42721000	10.5
1278	YKL029C	YKL029C	MAE1	74.375	32	32	66.7	0	323.31	1											8.19	0.231	669	-0.318984	29	17789	0.138645	0.14798206278026907	2.56124	1.35684	2.21635	1	2.57569	1.36496	1.9707	1	1.00814	0.011695	0.0212084	1	48.1	25	25	By MS/MS	5047600000	1430300000	1519600000	2097700000	62.6
1279	YKL033W	YKL033W	TTI1	118.89	4	4	3.9	0	4.7813		1										4.87	0.125	1038	-0.071965	0	0	0.0158617	0.030828516377649325	1.00169	0.00244132	0.00142698	1	1.14194	0.191482	0.156973	1	1.15352	0.206042	0.591526	1	0.8	1	1	By MS/MS	206020000	58118000	68066000	79836000	0
1280	YKL033W-A	YKL033W-A		26.17	12	12	54.7	0	34.483												5.69	0.168	236	-0.205085	0	6186	0	0.0	4.12782	2.04538	1.84489	1	3.96417	1.98702	1.5611	1	1.03948	0.0558618	0.3174	1	45.3	8	8	By MS/MS	1978000000	328170000	763810000	885970000	46.2
1281	YKL035W	YKL035W	UGP1	55.987	15	15	34.5	0	95.914						1						7.46	0.33	499	-0.298597	57	42659	0.555282	0.04609218436873747	1.6303	0.705134	1.2979	1	1.39996	0.485383	2.04991	1	0.99279	-0.0104391	0.0471465	1	23.2	9	9	By MS/MS	3945200000	3168500000	374180000	402540000	23.2
1282	YKL039W	YKL039W	PTM1	60.018	6	6	12.4	0	33.546					1		1	1				4.86	0.153	523	0.141491	0	987	0.22984	0.05927342256214149	0.464967	-1.1048	2.28823	1	0.498626	-1.00397	1.92238	1	1.07058	0.0983893	0.37023	1	10.3	5	5	By MS/MS	689720000	393370000	124810000	171540000	11.7
1283	YKL040C	YKL040C	NFU1	29.174	4	4	19.5	0	29.312	1											4.76	0.193	256	-0.470313	117	10527	0.216905	0.0546875	4.02255	2.00811	1.72997	1	4.04643	2.01665	1.80683	1	0.959535	-0.0595923	0.273007	1	10.5	2	2	By MS/MS	230630000	6248400	85492000	138890000	19.5
1284	YKL041W	YKL041W	VPS24	26.242	4	4	20.1	0	11.87			1		1			1				4.95	0.134	224	-0.882589	Stable	1273	0.149495	0.32142857142857145	0.91128	-0.134034	NaN		1.13582	0.183736	NaN		1.14188	0.191409	NaN		3.6	1	1	By MS/MS	0	0	0	0	12.5
1285	YKL046C	YKL046C	DCW1	49.565	3	3	8.5	0	24.562				1		1						4.32	0.211	449	-0.143875	40	952	0.208939	0.0378619153674833	0.802997	-0.316534	0.348511	1	0.886325	-0.174092	0.53518	1	1.1752	0.232911	0.46786	1	8.5	3	3	By MS/MS	463590000	178010000	152510000	133070000	6
1287	YKL051W	YKL051W	SFK1	40.462	3	3	6.8	0	10.841	1				1	1						7.28	0.147	353	0.217564	57	74	0.0103765	0.0	1.03445	0.0488637	0.0324196	1	0.899847	-0.152249	0.266334	1	0.968143	-0.0467072	0.0544598	1	6.8	3	3	By MS/MS	109000000	32032000	34450000	42518000	6.8
1288	YKL054C	YKL054C	DEF1	83.972	2	2	4.3	0	6.0306		1										4.76	0.248	738	-1.5393	0	5567	0.412079	0.8130081300813008	NaN	NaN	NaN		NaN	NaN	NaN		NaN	NaN	NaN		0	0	0		0	0	0	0	0
1289	YKL056C	YKL056C	TMA19	18.741	11	11	47.9	0	269.03	1		1									4.25	0.731	167	-0.325749	166	200687	6.14569	0.12574850299401197	25.7395	4.68591	1.64578	1	24.0581	4.58845	1.60339	1	0.94013	-0.0890682	0.25815	1	42.5	10	10	By MS/MS	25016000000	994810000	11610000000	12412000000	35.3
1290	YKL060C	YKL060C	FBA1	39.62	24	24	69.1	0	323.31	1		1			1				1		5.65	0.869	359	-0.357382	104	1276423	22.1422	0.08913649025069638	3.95539	1.98382	2.10978	1	3.69917	1.8872	2.49186	1	0.896948	-0.156904	0.519869	1	68.8	21	21	By MS/MS	21163000000	2871800000	8867100000	9424300000	65.7
1291	YKL063C	YKL063C		19.003	2	2	15	0	10.016							1					10.2	0.163	167	-1.04311	12	597	0.507773	0.688622754491018	0.450391	-1.15075	NaN		1.19376	0.255512	NaN		3.9995	1.99982	NaN		0	0	0		0	0	0	0	6.6
1293	YKL065C	YKL065C	YET1	23.459	5	5	28.6	0	45.129				1		1						10.34	0	206	0	1256	12126	0.415275	0.17475728155339806	0.494962	-1.01461	1.59033	1	0.473521	-1.0785	1.92128	1	1.02956	0.042023	0.28252	1	22.8	4	4	By MS/MS	618760000	333460000	134140000	151160000	16
1294	YKL067W	YKL067W	YNK1	17.166	4	4	34	0	30.946	1		1									9.13	0.229	153	-0.36732	Stable	36760	0.399233	0.0	1.4393	0.525367	NaN		1.4898	0.575121	NaN		1.08786	0.121487	NaN		0	0	0		0	0	0	0	11.1
1295	YKL071W	YKL071W		28.039	10	10	50	0	69.603	1											9.71	0.137	256	0.096484	0	255	0.178233	0.0	1.5656	0.646717	0.261169	1	1.63153	0.706222	0.31109	1	1.0689	0.0961255	0.0400643	1	30.1	6	6	By MS/MS	928400000	363370000	321290000	243740000	33.6
1296	YKL073W	YKL073W	LHS1	99.57	18	18	24.4	0	86.079				1								5.04	0.147	881	-0.453462	0	1671	0.12156	0.06696935300794551	0.37399	-1.41893	1.16145	1	0.381454	-1.39042	1.56435	1	0.927425	-0.108697	0.243535	1	17.6	13	13	By MS/MS	2188000000	1221100000	394290000	572570000	17
1297	YKL077W	YKL077W		46.036	8	8	15.8	0	30.861				1	1							9.7	0.215	392	-0.63648	0	1945	0.655179	0.09438775510204081	0.365327	-1.45274	1.51962	1	0.3541	-1.49777	1.73152	1	1.02579	0.0367364	0.101414	1	15.3	7	7	By MS/MS	1195000000	682880000	266860000	245230000	11
1298	YKL078W	YKL078W	DHR2	82.712	2	2	2.7	0.0042553	2.4407		1										9.43	0.137	735	-0.256599	46	37	0.0157524	0.08979591836734693	1.33584	0.417742	0.121849	1	1.37748	0.462033	0.205989	1	1.09256	0.127717	0.151336	1	2.7	2	2	By MS/MS	52295000	11915000	21175000	19204000	2.7
1299	YKL079W	YKL079W	SMY1	73.798	4	4	8.7	0	12.053												6.92	0.122	656	-0.634146	21	423	0.0498031	0.23780487804878048	1.6225	0.698218	NaN		1.61804	0.694251	NaN		0.843526	-0.245496	NaN		5.2	2	2	By MS/MS	16614000	0	11146000	5467900	5
1300	YKL080W	YKL080W	VMA5	44.188	19	19	73.7	0	323.31					1							6.65	0.236	392	-0.210204	53	20848	0.652746	0.0	0.944272	-0.0827252	0.0507636	1	0.806727	-0.309847	0.265898	1	0.91693	-0.125116	0.276257	1	44.6	12	12	By MS/MS	3967800000	1299800000	1354700000	1313300000	48
1301	YKL081W	YKL081W	TEF4	46.52	32	28	61.2	0	323.31		1										8.09	0.553	412	-0.395631	105	64711	2.58543	0.08980582524271845	1.86573	0.89974	2.13663	1	1.76889	0.822841	1.84805	1	0.988508	-0.016675	0.108183	1	56.1	28	25	By MS/MS	36416000000	9439400000	12542000000	14435000000	51
1302	YKL085W	YKL085W	MDH1	35.65	5	5	29	0	83.759	1											8.99	0.313	334	-0.100599	167	52987	0.428589	0.08383233532934131	0.849735	-0.234915	0.0718468	1	0.689263	-0.536874	0.259021	1	0.835335	-0.259574	0.666047	1	4.2	1	1	By MS/MS	23796000	5780000	10581000	7434500	0
1303	YKL094W	YKL094W	YJU3	35.562	14	14	45.4	0	139.93				1		1						8.5	0.147	313	-0.491374	88	3391	0.210004	0.051118210862619806	0.63557	-0.653876	1.54481	1	0.683628	-0.548717	1.65673	1	0.998744	-0.00181295	0.00522595	1	38.3	9	9	By MS/MS	1878400000	847610000	418410000	612400000	45.4
1304	YKL096W	YKL096W	CWP1	24.268	5	5	28	0	51.689					1					1		4.32	0.28	239	-0.154393	25	8058	0.429782	0.3598326359832636	NaN	NaN	NaN		NaN	NaN	NaN		NaN	NaN	NaN		0	0	0		0	0	0	0	0
1305	YKL100C	YKL100C	YPF1	67.524	4	4	7.2	0	10.147				1	1		1		1			5.32	0.178	587	-0.039864	0	1773	0.233377	0.05792163543441227	0.569946	-0.811104	1.59179	1	0.541468	-0.885053	1.46542	1	0.98441	-0.0226684	0.0434571	1	1.9	1	1	By MS/MS	36049000	18336000	7733100	9979400	2
1306	YKL103C	YKL103C	APE1	57.092	7	7	18.9	0	27.991					1							5.69	0.19	514	-0.335214	119	7120	0.208365	0.08365758754863813	0.853585	-0.228393	0.504896	1	0.686216	-0.543266	1.02007	1	0.721782	-0.470365	0.492279	1	8.9	4	4	By MS/MS	391000000	114700000	84264000	192040000	8.8
1307	YKL104C	YKL104C	GFA1	80.046	39	39	67.5	0	323.31												6.4	0.272	717	-0.173501	31	24102	0.234315	0.03207810320781032	0.514309	-0.959294	1.62973	1	0.471347	-1.08514	2.23427	1	0.924646	-0.113027	0.5218	1	58	33	33	By MS/MS	16135000000	9028300000	3143500000	3962900000	58.6
1308	YKL106W	YKL106W	AAT1	51.795	5	5	11.1	0	12.964	1											9.52	0.14	451	-0.351441	42	410	0.0576601	0.0	1.1365	0.184596	0.0926813	1	1.11111	0.152008	0.12424	1	0.966862	-0.0486186	0.0569152	1	2.4	1	1	By MS/MS	98261000	41323000	29382000	27556000	6
1309	YKL110C	YKL110C	KTI12	35.322	2	2	7	0	6.5596		1										7.98	0.141	313	-0.324601	0	1794	0.176122	0.038338658146964855	1.13414	0.181605	0.698781	1	1.1133	0.154841	0.604625	1	0.960597	-0.0579973	0.717504	1	3.5	1	1	By MS/MS	91716000	35782000	24082000	31853000	7
1310	YKL119C	YKL119C	VPH2	25.286	2	2	14.4	0	17.814				1								9.78	0.134	215	-0.216279	30	1963	0	0.0	0.668376	-0.581269	1.29687	1	0.480927	-1.05611	3.00526	1	0.709381	-0.495368	0.992705	1	14.4	2	2	By MS/MS	56904000	30283000	11523000	15098000	6
1311	YKL120W	YKL120W	OAC1	35.153	14	14	45.7	0	112.19	1											10.37	0.187	324	0.137037	43	9227	0.164244	0.037037037037037035	0.789048	-0.341815	0.753465	1	0.803235	-0.316106	0.993638	1	0.975518	-0.0357598	0.0458587	1	39.8	11	11	By MS/MS	2272900000	930710000	540120000	802040000	27.2
1312	YKL122C	YKL122C	SRP21	18.425	2	2	13.2	0.0028558	2.5484		1		1								11.19	0.152	167	-0.935329	325	5167	0.696308	0.5209580838323353	0.9146	-0.128787	NaN		0.698031	-0.518636	NaN		0.800705	-0.320658	NaN		0	0	0		0	0	0	0	13.2
1313	YKL126W	YKL126W	YPK1	76.479	10	6	18.7	0	58.297			1			1						6.47	0.171	680	-0.392794	30	1493	0.0916476	0.18088235294117647	1.13608	0.184068	0.197968	1	1.24453	0.315605	0.273205	1	1.04175	0.0590057	0.96743	1	9.9	6	2	By MS/MS	178710000	49845000	54945000	73924000	15.6
1314	YKL127W	YKL127W	PGM1	63.111	8	6	19.1	0	28.753			1									7.23	0.2	570	-0.267544	23	4786	0	0.042105263157894736	0.786893	-0.34576	0.524518	1	0.759051	-0.397732	0.580791	1	1.03595	0.0509475	0.0530629	1	13.2	6	4	By MS/MS	246300000	130360000	55375000	60565000	10
1315	YKL128C	YKL128C	PMU1	33.776	8	8	42	0	63.223		1	1									6.56	0.139	295	-0.461356	0	2168	0.169918	0.0	2.68334	1.42403	1.76637	1	2.42177	1.27606	1.75392	1	0.930034	-0.104644	1.17525	1	28.8	6	6	By MS/MS	346990000	52505000	137670000	156820000	30.2
1316	YKL129C	YKL129C	MYO3	142.45	21	15	21.9	0	160.47												9.89	0	1272	0	0	914	0	0.2775157232704403	0.714631	-0.484729	1.44621	1	0.737045	-0.440175	1.80477	1	0.955273	-0.0660146	0.259675	1	19.1	18	12	By MS/MS	1329600000	615380000	310990000	403200000	14.6
1317	YKL130C	YKL130C	SHE2	28.251	6	6	43.1	0	56.49		1	1	1								4.7	0.164	246	-0.09878	2258	704	0.0311588	0.0	1.96817	0.976856	1.10294	1	1.613	0.689747	1.36504	1	0.854419	-0.226984	1.09936	1	20.7	3	3	By MS/MS	93562000	20702000	38416000	34444000	19.5
1318	YKL135C	YKL135C	APL2	81.868	8	8	12	0	19.925			1			1	1		1			4.95	0.149	726	-0.085813	71	713	0.0356978	0.05096418732782369	1.32253	0.403301	1.16418	1	1.18675	0.247017	0.703557	1	0.980522	-0.0283776	0.348526	1	3	2	2	By MS/MS	63084000	20718000	22994000	19373000	7.7
1319	YKL140W	YKL140W	TGL1	62.978	12	12	20.8	0	43.194												6.83	0.171	548	-0.174635	29	626	0.123779	0.1624087591240876	0.953613	-0.0685249	0.258934	1	0.863495	-0.211741	0.919821	1	0.984267	-0.0228777	0.0748376	1	15.9	9	9	By MS/MS	643150000	287210000	197810000	158130000	15
1320	YKL142W	YKL142W	MRP8	25.097	6	6	35.2	0	15.404												4.49	0.202	219	-0.612329	48	39838	0.521232	0.0091324200913242	3.61511	1.85404	0.872585	1	3.09337	1.62918	0.802212	1	0.899842	-0.152256	0.354418	1	19.2	4	4	By MS/MS	297110000	56441000	89961000	150710000	8.2
1321	YKL144C	YKL144C	RPC25	24.326	2	2	14.6	0	5.8592		1										4.54	0.149	212	-0.249528	142	443	0.150213	0.14150943396226415	1.6968	0.762817	NaN		2.3691	1.24434	NaN		1.475	0.560715	NaN		14.6	2	2	By MS/MS	85237000	20279000	24180000	40778000	0
1322	YKL145W	YKL145W	RPT1	51.982	18	18	40.9	0	106.79		1	1									5.17	0.232	467	-0.573662	9	14094	0.289839	0.3511777301927195	0.819465	-0.287246	0.644356	1	0.819953	-0.286386	0.727224	1	1.10718	0.146887	0.489697	1	36	14	14	By MS/MS	4139500000	1949200000	930940000	1259300000	30.4
1323	YKL148C;YJL045W	YKL148C;YJL045W	SDH1	70.229	4	4	8.1	0	32.154	1											7.47	0.245	640	-0.369063	62	6537	0.0901013	0.134375	0.945371	-0.0810475	0.0936586	1	0.826659	-0.274636	1.18978	1	0.910609	-0.135096	0.232141	1	4.2	2	2	By MS/MS	72296000	25982000	22452000	23863000	2.2
1324	YKL150W	YKL150W	MCR1	34.137	3	3	12.3	0	4.6389	1											9.33	0.26	302	-0.465232	53	21471	0.518105	0.029801324503311258	0.563447	-0.827647	1.88471	1	0.53981	-0.889477	1.59608	1	0.926994	-0.109368	0.552248	1	5.6	1	1	By MS/MS	192720000	108420000	45182000	39118000	5.6
1325	YKL151C	YKL151C	NNR2	37.357	2	2	7.1	0.0019763	3.0511												7.48	0.134	337	-0.243917	54	4003	0.0674192	0.06231454005934718	1.3432	0.425674	NaN		1.0147	0.0210533	NaN		0.72564	-0.462674	NaN		3.6	1	1	By MS/MS	48059000	16975000	15471000	15613000	0
1326	YKL152C	YKL152C	GPM1	27.608	26	26	84.6	0	250.16	1		1									9.65	0.811	247	-0.489474	Stable	876854	20.6712	0.032388663967611336	1.75423	0.810835	1.45485	1	1.63989	0.713595	0.763071	1	0.954823	-0.0666942	0.0987825	1	81.8	20	20	By MS/MS	18030000000	5961800000	5404300000	6664000000	62.8
1327	YKL154W	YKL154W	SRP102	26.974	6	6	31.1	0	29.356				1								7.89	0.141	244	-0.113525	51	1853	0.152158	0.0	0.470439	-1.08792	1.38353	1	0.419046	-1.25482	2.00093	1	0.882882	-0.179707	0.594158	1	28.3	5	5	By MS/MS	1047400000	566010000	249970000	231420000	23.8
1329	YKL165C	YKL165C	MCD4	105.69	10	10	11.3	0	71.056				1	1		1			1		6.71	0.159	919	0.235147	657	754	0.0487245	0.00544069640914037	0.436905	-1.19461	1.39631	1	0.336972	-1.5693	1.81782	1	0.755054	-0.405348	0.382344	1	8.3	7	7	By MS/MS	476560000	253050000	111310000	112190000	10.9
1330	YKL166C	YKL166C	TPK3	45.977	2	2	5.5	0.00052687	4.021		1										6.31	0.158	398	-0.504271	24	240	0	0.1658291457286432	1.1819	0.241114	0.694105	1	1.16586	0.22139	2.71798	1	0.982038	-0.0261499	0.251005	1	2.5	1	1	By matching	61362000	20757000	20109000	20496000	5.5
1331	YKL172W	YKL172W	EBP2	49.734	3	3	9.6	0	5.2988		1										6.36	0.277	427	-1.48876	0	4535	0.53322	0.8571428571428571	1.08121	0.112647	0.0694437	1	1.03483	0.0493873	0.0486665	1	0.990398	-0.0139199	0.0196061	1	2.6	1	1	By MS/MS	5062900	2119500	1451800	1491600	3.7
1333	YKL179C	YKL179C	COY1	77.513	5	5	9.1	0	20.372							1					5.93	0.126	679	-0.872754	23	1676	0.0364611	0.4108983799705449	1.09581	0.131994	0.0393228	1	1.24827	0.319932	0.0758631	1	1.21589	0.282014	0.134216	1	3.1	2	2	By MS/MS	133470000	43175000	66933000	23366000	1.9
1335	YKL181W	YKL181W	PRS1	47.047	9	9	25.5	0	25.376												5.53	0.255	427	-0.257143	44	12624	0.355187	0.12412177985948478	1.1508	0.202639	0.283874	1	0.844676	-0.24353	0.248329	1	0.87932	-0.18554	0.519023	1	8	3	3	By MS/MS	349170000	101650000	122860000	124670000	19.7
1336	YKL182W	YKL182W	FAS1	228.69	86	86	53.2	0	323.31			1									5.79	0.364	2051	-0.180449	Stable	66919	0.155045	0.009751340809361287	1.1791	0.237688	0.276622	1	1.27081	0.345743	0.393519	1	1.09153	0.126354	0.600512	1	38.9	65	65	By MS/MS	21047000000	8773400000	5232100000	7041300000	38.5
1337	YKL184W	YKL184W	SPE1	52.285	4	4	10.7	0	5.7855												5.31	0.175	466	-0.215236	0	0	0.125028	0.008583690987124463	1.97676	0.983141	1.10587	1	1.6175	0.693762	0.624185	1	0.92552	-0.111664	0.197102	1	2.4	1	1	By matching	90157000	32465000	24413000	33279000	9
1340	YKL192C	YKL192C	ACP1	13.943	3	3	30.4	0.0028791	2.6138	1											4.64	0.21	125	-0.2544	Stable	5238	0.734227	0.008	1.9737	0.980903	NaN		0.802118	-0.318114	NaN		0.577968	-0.790939	NaN		0	0	0		0	0	0	0	9.6
1341	YKL195W	YKL195W	MIA40	44.536	4	4	21.1	0	5.6981	1											4.29	0.183	403	-1.36352	22	4147	0.105998	0.7890818858560794	0.688515	-0.538439	NaN		0.407929	-1.29361	NaN		0.63767	-0.649118	NaN		0	0	0		0	0	0	0	8.9
1342	YKL196C	YKL196C	YKT6	22.707	12	12	73	0	46.469			1		1	1	1	1				5.49	0.181	200	-0.3995	0	18539	0.60755	0.0	0.463066	-1.11071	1.62167	1	0.428566	-1.22241	1.2628	1	1.00143	0.0020619	0.00386245	1	31.5	5	5	By MS/MS	411320000	227660000	81625000	102040000	31.5
1343	YKL197C	YKL197C	PEX1	117.27	2	2	2.3	0.0010096	3.2553			1								1	6.93	0.128	1043	-0.309396	57	110	0.0260952	0.03547459252157239	0.64047	-0.642797	NaN		0.52693	-0.924317	NaN		0.84188	-0.248313	NaN		2.3	2	2	By MS/MS	52173000	33416000	7906400	10851000	0
1344	YKL203C	YKL203C	TOR2	281.56	11	7	5.6	0	16.576		1			1	1						7.48	0.152	2474	-0.191067	0	27	0.00972799	0.04486661277283751	0.811665	-0.301044	1.18008	1	0.700446	-0.513655	2.41785	1	1.0379	0.0536694	0.339051	1	3.2	7	4	By MS/MS	113760000	52298000	28408000	33053000	3.2
1345	YKL205W	YKL205W	LOS1	126.82	12	12	13.5	0	45.736		1										4.86	0.154	1100	0.024182	25	328	0.0829728	0.005454545454545455	1.27161	0.346653	1.22722	1	1.31037	0.389973	0.888713	1	1.04364	0.0616249	0.366107	1	7.5	7	7	By MS/MS	387880000	116190000	142220000	129470000	10.7
1347	YKL209C	YKL209C	STE6	144.76	7	7	7.4	0	15.155					1	1	1					7.91	0.127	1290	0.078372	186	0	0.0130754	0.0015503875968992248	0.867018	-0.205866	0.184895	1	0.832479	-0.264514	0.291312	1	1.06321	0.0884319	0.260267	1	4.4	4	4	By MS/MS	260360000	87172000	77623000	95561000	4.5
1348	YKL210W	YKL210W	UBA1	114.26	21	21	28.9	0	71.109		1	1									4.81	0.212	1024	-0.320215	114	28182	0.311001	0.0673828125	2.01388	1.00998	1.32834	1	2.47402	1.30686	1.07067	1	1.11601	0.15835	0.375447	1	11.5	9	9	By MS/MS	417370000	91724000	150840000	174800000	13.5
1349	YKL211C	YKL211C	TRP3	53.489	12	12	31.4	0	52.738			1									6.9	0.184	484	-0.138223	518	15037	0.159665	0.0	0.775843	-0.366164	0.44541	1	0.679192	-0.558108	1.67525	1	0.886371	-0.174018	0.14144	1	25.6	9	9	By MS/MS	1000100000	463350000	252480000	284240000	8.7
1350	YKL212W	YKL212W	SAC1	71.124	45	45	71.4	0	323.31				1			1					7.75	0.206	623	-0.335152	57	10918	0.245066	0.004815409309791332	0.368457	-1.44043	2.31785	1	0.344905	-1.53573	2.90109	1	0.936877	-0.0940688	0.370287	1	68.5	38	38	By MS/MS	19178000000	11541000000	3889400000	3747500000	63.7
1352	YKL216W	YKL216W	URA1	34.801	5	5	31.5	0	20.11												5.92	0.225	314	-0.188217	203	69440	0.270457	0.03821656050955414	4.68815	2.22902	2.70295	1	4.93319	2.30252	1.89618	1	1.02501	0.03564	0.0386109	1	31.5	5	5	By MS/MS	965190000	127670000	427120000	410400000	16.9
1353	YKL219W	YKL219W	COS9	48.544	3	3	10.8	0	18.579					1			1				8.82	0.134	407	-0.136364	871	72	0.0252348	0.002457002457002457	0.62235	-0.684202	0.223157	1	0.439069	-1.18748	0.703384	1	0.993198	-0.00984704	0.00288721	1	5.2	2	2	By MS/MS	96752000	49152000	11206000	36394000	8.6
1354	YKR001C	YKR001C	VPS1	78.736	35	35	58.8	0	323.31			1		1			1			1	8.15	0.249	704	-0.370597	79	15808	0.320079	0.15625	0.842508	-0.247238	0.300955	1	0.948645	-0.0760595	0.101545	1	1.09297	0.128255	0.296996	1	51.1	27	27	By MS/MS	5059200000	2523100000	1128000000	1408000000	45.3
1355	YKR002W	YKR002W	PAP1	64.551	3	3	7.4	0	9.372		1										7.87	0.158	568	-0.329402	23	1015	0.0843706	0.07922535211267606	0.883782	-0.178237	NaN		1.10387	0.142576	NaN		1.1921	0.253505	NaN		0	0	0		0	0	0	0	0
1356	YKR003W	YKR003W	OSH6	51.587	17	13	41.7	0	67.61				1								8.96	0.152	448	-0.642857	81	1363	0.235483	0.140625	0.667035	-0.584165	1.95785	1	0.708431	-0.4973	1.82317	1	1.04704	0.0663201	0.47743	1	24.3	11	8	By MS/MS	938700000	428510000	230680000	279510000	38.4
1357	YKR008W	YKR008W	RSC4	72.29	2	2	3.8	0.0042373	2.3826		1										4.92	0	625	0	55	1031	0.0145874	0.1744	33.726	5.07579	NaN		1.7901	0.84004	NaN		0.056472	-4.14632	NaN		1.8	1	1	By MS/MS	788470000	23406000	719990000	45072000	0
1358	YKR014C	YKR014C	YPT52	26.132	2	2	12.8	0	8.0751			1	1	1	1		1	1			4.52	0.213	234	-0.62906	773	6352	0.312827	0.25213675213675213	0.81079	-0.3026	0.235084	1	0.743316	-0.427952	0.572419	1	0.886918	-0.173127	0.228151	1	12.8	2	2	By MS/MS	401940000	142280000	145360000	114290000	4.7
1359	YKR016W	YKR016W	MIC60	61.081	9	9	23.1	0	28.36	1											6.54	0.159	540	-0.59	176	7967	0.147095	0.0962962962962963	0.526934	-0.924305	0.389883	1	0.427714	-1.22528	0.962946	1	0.772795	-0.371842	0.54112	1	8.1	3	3	By MS/MS	58928000	19808000	26607000	12513000	18.1
1360	YKR018C	YKR018C		81.753	5	5	9.2	0	18.262		1										4.9	0.167	725	-0.285379	19	6237	0.117312	0.041379310344827586	1.40104	0.4865	0.75129	1	1.16658	0.222281	0.746029	1	0.935161	-0.0967138	0.194638	1	5.2	3	3	By MS/MS	397030000	267770000	58430000	70824000	9.2
1361	YKR025W	YKR025W	RPC37	32.142	2	2	7.4	0.0015053	3.1818		1										4.22	0.143	282	-0.85922	43	1401	0.161385	0.3829787234042553	NaN	NaN	NaN		NaN	NaN	NaN		NaN	NaN	NaN		0	0	0		0	0	0	0	4.3
1362	YKR026C	YKR026C	GCN3	34.025	7	7	29.8	0	37.703			1									5.06	0.14	305	0.027541	Stable	4129	0.237077	0.0	1.19555	0.257673	0.614555	1	1.27687	0.352617	0.809255	1	1.0809	0.112235	0.4267	1	13.8	3	3	By MS/MS	445940000	211550000	95510000	138880000	22
1364	YKR031C	YKR031C	SPO14	195.2	7	7	6.3	0	23.676	1	1			1			1				7.58	0.154	1683	-0.729887	19	90	0.0157667	0.2043969102792632	2.30384	1.20404	0.218103	1	0.649482	-0.622638	0.811793	1	0.301703	-1.7288	0.367383	1	5.3	6	6	By MS/MS	354550000	283910000	32431000	38207000	1
1365	YKR035W-A	YKR035W-A	DID2	23.091	5	5	23	0	27.586					1			1				6.87	0.129	204	-0.751471	100	4981	0	0.27450980392156865	1.01545	0.0221169	0.0218939	1	0.991266	-0.0126561	0.0146442	1	0.96123	-0.0570468	0.138505	1	16.2	4	4	By MS/MS	229340000	68766000	63060000	97513000	17.6
1366	YKR039W	YKR039W	GAP1	65.655	5	5	6	0	40.584				1	1	1		1	1			8.66	0.28	602	0.377907	0	250	0.017572	0.04983388704318937	0.545874	-0.873361	1.36723	1	0.682127	-0.551888	1.2231	1	1.33585	0.417762	0.932052	1	4.3	2	2	By MS/MS	64983000	33754000	11979000	19251000	2
1368	YKR043C	YKR043C	SHB17	31.022	2	2	11.1	0	9.9422		1	1									5.87	0.193	271	-0.559041	Stable	7864	0.477954	0.06273062730627306	2.42746	1.27945	0.949723	1	2.69365	1.42956	0.756375	1	1.05036	0.0708807	0.353159	1	5.5	1	1	By MS/MS	31717000	6096600	10726000	14894000	11.1
1369	YKR048C	YKR048C	NAP1	47.884	10	10	30.2	0	146.79		1										4.06	0.153	417	-0.849401	108	12519	0.344363	0.37170263788968827	1.17488	0.232508	2	1	1.07081	0.0987056	0.224703	1	1.03217	0.0456809	0.111846	1	21.8	6	6	By MS/MS	842550000	264830000	258690000	319030000	20.4
1370	YKR054C	YKR054C	DYN1	471.34	8	8	2.4	0	24.763												6.21	0.129	4092	-0.197654	0	0	0.0274881	0.008064516129032258	0.555153	-0.849042	1.38163	1	0.624377	-0.67951	1.30939	1	1.28265	0.359125	0.507667	1	1	4	4	By MS/MS	85847000	48096000	12552000	25200000	0.9
1373	YKR065C	YKR065C	PAM17	21.968	2	2	16.2	0	119.14	1											10.5	0.175	197	-0.132487	45	1398	0.433349	0.0	0.595124	-0.748739	0.968254	1	0.572007	-0.805895	0.871866	1	0.87868	-0.186591	0.218554	1	16.2	2	2	By MS/MS	283370000	144910000	80892000	57574000	6.6
1374	YKR066C	YKR066C	CCP1	40.352	3	3	10.5	0.00051546	3.6315	1											6.33	0.178	361	-0.610526	Stable	8440	0.202321	0.0997229916897507	0.43009	-1.21729	NaN		0.0681293	-3.87558	NaN		0.14553	-2.78061	NaN		0	0	0		0	0	0	0	0
1375	YKR067W	YKR067W	GPT2	83.644	21	21	28.7	0	113.09				1								10.3	0.171	743	-0.15249	24	3385	0.0313872	0.10497981157469717	0.467264	-1.09769	2.89221	1	0.416729	-1.26282	2.3518	1	0.903592	-0.146256	1.06111	1	25.6	15	15	By MS/MS	925040000	492900000	182340000	249790000	24
1376	YKR068C	YKR068C	BET3	22.129	4	4	24.9	0	14.955			1	1	1		1	1				4.77	0.125	193	-0.165285	44	666	0.401581	0.0	0.704393	-0.505548	1.33078	1	0.683942	-0.548054	0.732017	1	1.10133	0.139252	0.239364	1	24.9	4	4	By MS/MS	997580000	475380000	247950000	274250000	16.6
1377	YKR070W	YKR070W		39.406	4	4	11.6	0	5.6094	1											9.35	0.16	352	-0.284375	71	2249	0.108287	0.014204545454545454	1.04802	0.0676638	0.0743078	1	1.72174	0.783871	0.432717	1	1.68319	0.751202	0.359564	1	2.8	1	1	By MS/MS	466970000	64615000	39875000	362480000	3.7
1378	YKR071C	YKR071C	DRE2	38.542	3	3	11.8	0	12.01	1		1									4.99	0.207	348	-0.579598	59	1748	0.335402	0.22126436781609196	4.1075	2.03826	1.60613	1	4.28662	2.09984	1.1071	1	1.09856	0.13561	0.216791	1	0	0	0		0	0	0	0	2.6
1379	YKR081C	YKR081C	RPF2	39.598	3	3	8.4	0	12.74		1										9.75	0.221	344	-0.669477	166	2376	0.317233	0.2703488372093023	1.40327	0.488796	1.3991	1	1.41175	0.497485	0.664976	1	0.993936	-0.00877581	0.0158132	1	8.4	3	3	By MS/MS	434390000	162550000	132530000	139300000	8.4
1380	YKR082W	YKR082W	NUP133	133.32	5	5	4.6	0	10.32		1	1									4.85	0.14	1157	-0.275108	15	1465	0.0266938	0.007778738115816767	1.39909	0.484492	0.427266	1	1.29371	0.371514	0.367751	1	1.03349	0.0475238	0.180464	1	1.4	1	1	By MS/MS	101190000	49572000	25258000	26363000	1.6
1382	YKR089C	YKR089C	TGL4	102.72	5	5	7.6	0	23.077												8.05	0.122	910	-0.483846	17	346	0.0909515	0.31978021978021975	1.07686	0.106827	0.615296	1	0.976037	-0.0349922	0.0663496	1	0.981618	-0.0267667	0.068058	1	3.7	3	3	By MS/MS	84826000	28986000	28360000	27480000	2.6
1383	YKR093W	YKR093W	PTR2	68.043	7	7	16.1	0	41.514					1	1						5.14	0.265	601	0.138935	23	88	0.262896	0.09317803660565724	0.819926	-0.286435	0.251414	1	0.543514	-0.879611	0.792579	1	0.793386	-0.333906	0.474281	1	6.8	3	3	By MS/MS	147570000	53996000	50029000	43545000	5
1384	YKR095W	YKR095W	MLP1	218.45	8	8	5.4	0	69.731		1										4.97	0.165	1875	-1.11259	0	1240	0.0843823	0.4144	2.48813	1.31506	1.04337	1	2.51708	1.33175	0.945354	1	1.05366	0.0754083	0.275142	1	1.6	2	2	By MS/MS	56861000	13792000	18479000	24590000	2.3
1385	YLL001W	YLL001W	DNM1	84.971	19	19	30.8	0	82.324	1		1								1	5.25	0.171	757	-0.362615	31	3232	0.0940157	0.11360634081902246	1.29657	0.374696	0.849569	1	1.25182	0.324032	0.659382	1	0.941811	-0.0864911	0.324272	1	18.8	11	11	By MS/MS	975440000	343750000	343030000	288670000	20.1
1386	YLL007C	YLL007C	LMO1	76.621	3	3	4.8	0	4.9495	1					1						5.69	0.124	665	-0.199399	41	31	0.0469936	0.03458646616541353	0.619578	-0.690643	0.449407	1	0.855683	-0.224852	0.781994	1	1.45487	0.54089	0.305309	1	1.5	1	1	By matching	37798000	14662000	12684000	10453000	1.5
1387	YLL008W	YLL008W	DRS1	84.842	12	12	19.1	0	42.461		1										5.51	0.227	752	-0.741223	0	1335	0.0914954	0.386968085106383	0.662633	-0.593718	1.0287	1	0.749739	-0.415539	0.92043	1	1.16909	0.225386	0.532458	1	8.9	6	6	By MS/MS	620340000	314580000	126160000	179600000	6.4
1388	YLL010C;YLR019W	YLL010C;YLR019W	PSR1;PSR2	47.93	3	3	11.7	0.0019792	3.057			1			1						4.86	0.119	427	-0.829274	758	151	0.106221	0.5362997658079626	1.88407	0.913853	0.400034	1	1.45649	0.542491	0.415171	1	0.786984	-0.345593	0.346495	1	8	2	2	By MS/MS	125550000	55197000	28181000	42177000	0
1389	YLL011W	YLL011W	SOF1	56.788	4	4	9.8	0	50.233		1										10.22	0.222	489	-0.933742	29	1018	0.0282509	0.25766871165644173	1.6587	0.730051	1.04045	1	1.66421	0.734834	0.95192	1	1.11668	0.159219	0.640051	1	1.8	1	1	By MS/MS	2311500	621050	831730	858730	2.2
1390	YLL013C	YLL013C	PUF3	98.067	3	3	2.8	0.0033302	2.5469	1											7.21	0.178	879	-0.746644	326	1495	0.0284987	0.4379977246871445	3.36842	1.75207	1.02328	1	3.75898	1.91034	1.60392	1	1.01192	0.0171014	0.0171739	1	1.7	2	2	By MS/MS	178740000	20422000	77943000	80378000	0.8
1391	YLL015W	YLL015W	BPT1	176.87	8	6	5.6	0	14.056				1	1							7.63	0.142	1559	0.036883	0	278	0.018492	0.045542014111610005	1.03935	0.0556777	0.0999532	1	0.94972	-0.0744258	0.132664	1	0.938743	-0.0911986	0.694027	1	2.6	4	3	By MS/MS	108460000	37971000	33851000	36633000	3.3
1392	YLL018C	YLL018C	DPS1	63.515	42	42	65.4	0	323.31		1										6.54	0.35	557	-0.531598	0	57330	0.645836	0.16696588868940754	0.926597	-0.109986	0.19471	1	0.842775	-0.24678	1.00014	1	0.925852	-0.111147	0.233951	1	53	33	33	By MS/MS	19502000000	7326100000	5832500000	6343800000	53
1393	YLL021W	YLL021W	SPA2	163.14	6	6	4.1	0	26.863												4.92	0.145	1466	-0.833356	Stable	545	0.0529059	0.718281036834925	3.46455	1.79267	1.94623	1	3.37489	1.75484	1.34368	1	0.942866	-0.084876	0.163393	1	1.6	3	3	By MS/MS	387810000	200710000	92716000	94382000	2.6
1394	YLL023C	YLL023C	POM33	32.186	5	5	16.1	0	47.455		1		1								10.81	0.2	279	0.338351	0	1005	0.337748	0.053763440860215055	0.470436	-1.08793	1.20082	1	0.476194	-1.07038	2.90748	1	1.22082	0.287853	0.76975	1	16.1	5	5	By MS/MS	233720000	125300000	50726000	57696000	8.2
1395	YLL024C	YLL024C	SSA2	69.469	45	10	69.3	0	323.31	1		1		1	1				1		4.77	0.802	639	-0.446009	0	67110	0	0.24569640062597808	0.801056	-0.320025	2.53994	1	0.845599	-0.241954	0.931156	1	0.952924	-0.0695663	0.153229	1	51.2	32	7	By MS/MS	3034200000	1383200000	761010000	889970000	50.5
1396	YLL026W	YLL026W	HSP104	102.03	35	35	41.7	0	238.51		1	1									5.2	0.305	908	-0.468392	61	44549	0	0.15308370044052863	1.81644	0.861116	0.882165	1	1.6814	0.749664	0.593003	1	0.932706	-0.100506	0.145795	1	24.4	19	19	By MS/MS	2974300000	720640000	1083900000	1169800000	22.8
1398	YLL031C	YLL031C	GPI13	115.63	6	6	6.4	0	29.047				1								6.62	0.165	1017	0.281121	Stable	121	0.0573635	0.00688298918387414	0.326666	-1.61411	1.89477	1	0.305936	-1.7087	1.60367	1	1.07342	0.102209	0.207046	1	2	2	2	By MS/MS	61075000	30217000	14325000	16533000	4.6
1399	YLL032C	YLL032C		94.596	3	3	5.9	0	9.4184												7.2	0.147	825	-0.297939	27	117	0.0639583	0.07272727272727272	1.46352	0.549445	0.442887	1	1.31882	0.399248	0.459158	1	0.944559	-0.0822874	0.0974719	1	3.9	2	2	By MS/MS	45421000	14272000	14497000	16652000	2.1
1400	YLL034C	YLL034C	RIX7	93.068	9	9	14.6	0	24.847		1										5.11	0.173	837	-0.410753	20	972	0.0624911	0.2066905615292712	0.556043	-0.846731	0.799097	1	0.765432	-0.385653	0.343913	1	1.29473	0.372655	1.11113	1	8.5	5	5	By MS/MS	258130000	172950000	33692000	51483000	6.3
1402	YLL040C	YLL040C	VPS13	357.85	42	42	17	0	245.11	1				1		1	1				5.37	0.163	3144	-0.382602	Stable	1216	0.0240096	0.07983460559796438	1.44352	0.529588	1.4038	1	1.26689	0.341294	0.883846	1	0.997443	-0.0036937	0.276356	1	10.4	27	27	By MS/MS	1849400000	663060000	572010000	614370000	9.1
1403	YLL041C	YLL041C	SDH2	30.231	4	4	17.3	0	4.4322	1				1							8.9	0.229	266	-0.320301	0	11429	0.175535	0.0	0.855835	-0.224596	0.222001	1	0.856095	-0.224158	0.169819	1	0.982993	-0.0247475	0.027058	1	12	3	3	By MS/MS	163100000	45080000	52827000	65190000	9
1405	YLL045C	YLL045C	RPL8B	28.111	29	6	77	0	323.31			1									10.83	0.849	256	-0.460938	80	51907	4.84294	0.2265625	0.843302	-0.245878	1.9331	1	0.910501	-0.135268	1.36999	1	1.0895	0.123672	0.659995	1	69.1	24	6	By MS/MS	4524800000	1828600000	1248800000	1447400000	68.8
1406	YLL048C;YHL035C	YLL048C	YBT1	189.16	40	40	23.4	0	323.31				1	1							8.13	0.187	1661	0.016978	0	1774	0.115475	0.033112582781456956	1.10464	0.143573	0.319509	1	1.06191	0.0866607	0.157916	1	1.02919	0.0415116	0.568434	1	16	24	24	By MS/MS	2798700000	971610000	832680000	994450000	16.6
1407	YLL050C	YLL050C	COF1	15.901	2	2	21.7	0	27.181		1				1						4.89	0.543	143	-0.37972	Stable	117584	2.93575	0.0	NaN	NaN	NaN		NaN	NaN	NaN		NaN	NaN	NaN		0	0	0		0	0	0	0	0
1408	YLR001C	YLR001C		97.617	3	3	5.1	0	18.386					1							6.36	0.121	862	-0.148144	36	50	0.0347046	0.037122969837587005	0.8739	-0.19446	NaN		0.783453	-0.352081	NaN		1.01061	0.0152284	NaN		0	0	0		0	0	0	0	5.1
1409	YLR002C	YLR002C	NOC3	75.581	5	5	8.1	0	14.354		1										5.78	0.17	663	-0.571191	44	724	0.101436	0.29260935143288086	1.0029	0.00417292	0.00453527	1	1.2245	0.292196	0.462393	1	1.23656	0.306334	0.851379	1	3	2	2	By MS/MS	22911000	7458200	6894700	8557700	1.4
1410	YLR003C	YLR003C	CMS1	33.394	3	3	11.7	0	7.7982		1										8.54	0.151	291	-0.690722	31	1766	0.270317	0.25773195876288657	1.57842	0.658481	0.398741	1	1.4606	0.546558	0.661347	1	0.899696	-0.15249	0.21509	1	4.1	1	1	By MS/MS	69593000	20351000	26816000	22425000	4.1
1411	YLR008C	YLR008C	PAM18	17.91	2	2	14.9	0	30.5	1											10.31	0.16	168	-0.42381	0	3983	0.143853	0.18452380952380953	0.327358	-1.61106	2.7214	1	0.441125	-1.18074	1.37534	1	1.36771	0.451766	0.834283	1	14.9	2	2	By MS/MS	168320000	105790000	22298000	40238000	8.9
1412	YLR009W	YLR009W	RLP24	23.975	2	2	11.6	0.0014925	3.0917		1	1									10.35	0.384	199	-1.14774	0	13897	0.583875	0.19095477386934673	1.89002	0.9184	0.301508	1	2.34096	1.2271	0.510106	1	1.21698	0.283311	0.0534217	1	0	0	0		0	0	0	0	5
1413	YLR017W	YLR017W	MEU1	37.856	10	10	35.9	0	117.69	1	1										7.78	0.185	337	-0.245104	26	3152	0.187596	0.017804154302670624	0.872511	-0.196755	0.498966	1	0.993108	-0.00997748	0.0204429	1	1.0732	0.101923	2.43083	1	25.8	7	7	By MS/MS	1376500000	623240000	335230000	418000000	28.8
1414	YLR020C	YLR020C	YEH2	62.446	6	6	17.5	0	34.334						1						8.91	0.136	538	-0.421933	61	99	0.0408132	0.1654275092936803	0.971063	-0.0423628	0.330755	1	0.984717	-0.0222187	0.0792566	1	1.03817	0.0540493	0.710453	1	14.7	5	5	By MS/MS	307080000	132660000	81195000	93230000	17.5
1415	YLR022C	YLR022C	SDO1	28.283	3	3	15.2	0	10.557	1	1										9.95	0.137	250	-0.3224	21	1536	0.352022	0.008	1.62799	0.70309	0.686614	1	1.85183	0.888955	3.10809	1	1.14732	0.198272	0.186614	1	6	1	1	By MS/MS	118320000	40196000	22720000	55401000	4.4
1416	YLR026C	YLR026C	SED5	38.807	2	2	10	0	24.395							1					6.99	0.145	340	-0.682059	49	1863	0.120473	0.40294117647058825	1.03211	0.0455952	NaN		1.16802	0.224065	NaN		1.1061	0.145482	NaN		5	1	1	By MS/MS	0	0	0	0	0
1417	YLR027C	YLR027C	AAT2	46.057	25	25	77.8	0	283.88			1								1	8.5	0.232	418	-0.16244	205	47022	0.510069	0.0	0.341643	-1.54944	1.44992	1	0.324307	-1.62457	2.49012	1	0.921964	-0.117218	0.15557	1	62	17	17	By MS/MS	3556400000	2127500000	802630000	626190000	60.5
1418	YLR028C	YLR028C	ADE16	65.282	5	5	13.2	0	26.651			1									6.52	0.173	591	-0.210998	59	10182	0.15204	0.0	1.73925	0.798467	NaN		1.16504	0.220379	NaN		0.83445	-0.261102	NaN		0	0	0		0	0	0	0	0
1419	YLR029C;YMR121C	YLR029C;YMR121C	RPL15A;RPL15B	24.422	14	14	45.1	0	237.62		1	1									11.96	0.783	204	-1.18922	0	91444	9.50166	0.3333333333333333	0.93896	-0.0908644	1.17695	1	0.995694	-0.00622614	0.0492109	1	1.07142	0.0995263	0.519491	1	44.6	13	13	By MS/MS	21304000000	8363700000	5127700000	7812500000	44.6
1420	YLR032W	YLR032W	RAD5	134	3	3	2.5	0.0019646	2.8999		1										6.29	0.14	1169	-0.538409	84	50	0.0866395	0.1437125748502994	0.422063	-1.24447	0.452454	1	0.498782	-1.00352	0.690933	1	1.17677	0.234829	0.0663844	1	1.9	2	2	By MS/MS	92765000	57076000	22630000	13058000	0.6
1421	YLR034C	YLR034C	SMF3	51.775	7	7	17.5	0	23.234				1	1							8.1	0.211	473	0.712896	0	468	0.088804	0.0	0.932928	-0.100163	0.312869	1	0.870773	-0.199632	0.628702	1	1.02253	0.0321371	0.106198	1	15	6	6	By MS/MS	382660000	142830000	94143000	145690000	13.5
1422	YLR043C	YLR043C	TRX1	11.235	3	2	32	0	21.832	1	1	1		1		1					4.62	0.492	103	0.054369	0	37426	0	0.0	NaN	NaN	NaN		NaN	NaN	NaN		NaN	NaN	NaN		0	0	0		0	0	0	0	0
1423	YLR044C	YLR044C	PDC1	61.495	36	28	72.5	0	323.31		1	1									6.12	0.904	563	-0.058615	29	1032986	16.8663	0.0053285968028419185	3.11003	1.63693	1.53595	1	2.69335	1.4294	1.41088	1	0.923738	-0.114445	1.5941	1	63.1	32	24	By MS/MS	41986000000	5762900000	17432000000	18791000000	68.2
1424	YLR045C	YLR045C	STU2	100.92	3	3	5.1	0	7.7719		1										9.1	0.128	888	-0.561374	19	303	0.0599861	0.2533783783783784	1.3135	0.393414	0.342423	1	1.3892	0.474256	0.548122	1	1.09708	0.133674	0.59587	1	3.3	2	2	By MS/MS	62552000	12648000	22092000	27813000	3.8
1425	YLR048W;YGR214W	YLR048W;YGR214W	RPS0A;RPS0B	27.962	12	12	66.3	0	323.31			1									4.51	0.733	252	-0.211905	0	17722	3.8055	0.15476190476190477	1.82092	0.864666	2.29773	1	1.76244	0.817572	2.44391	1	1.01337	0.0191558	0.0609304	1	66.3	11	11	By MS/MS	21604000000	5891500000	6353700000	9358500000	64.7
1428	YLR056W	YLR056W	ERG3	42.73	9	9	28.2	0	89.733				1								7.73	0.249	365	-0.048219	45	1172	2.4437	0.038356164383561646	0.501004	-0.997107	1.76818	1	0.435164	-1.20037	1.55233	1	0.802493	-0.31744	1.52402	1	23.3	8	8	By MS/MS	1610500000	1025400000	314690000	270370000	22.5
1429	YLR057W	YLR057W	MNL2	96.996	6	6	8.8	0	10.343				1			1					5.45	0.138	849	-0.413428	0	152	0.0160787	0.09422850412249706	0.580785	-0.783924	1.6073	1	0.500604	-0.998259	2.42915	1	0.84308	-0.246258	1.01183	1	3.7	2	2	By MS/MS	62034000	27833000	16878000	17323000	5.4
1430	YLR058C	YLR058C	SHM2	52.218	30	29	71.6	0	183.55						1						7.44	0.589	469	-0.343497	0	108759	2.22025	0.008528784648187633	0.964508	-0.0521352	0.106173	1	0.872971	-0.195995	0.638274	1	0.910658	-0.135019	0.36385	1	61.8	25	24	By MS/MS	9553700000	3829900000	2653800000	3070000000	48.2
1431	YLR059C	YLR059C	REX2	30.87	2	2	10	0	10.061	1											7.05	0.144	269	-0.443495	66	1437	0.168202	0.17472118959107807	2.01752	1.01258	0.442667	1	1.8587	0.894295	1.23735	1	0.923956	-0.114104	0.0714604	1	4.5	1	1	By MS/MS	64313000	10831000	28756000	24726000	0
1432	YLR060W	YLR060W	FRS1	67.364	23	23	46.2	0	139.82												5.61	0.325	595	-0.326723	44	21652	1.03327	0.018487394957983194	1.50879	0.593389	0.784746	1	1.46241	0.548351	0.616433	1	1.03453	0.0489803	0.250166	1	39.3	18	18	By MS/MS	3075100000	1066700000	924470000	1083900000	43.5
1433	YLR061W	YLR061W	RPL22A	13.693	6	4	76	0	119.79			1									6.01	0.859	121	-0.581818	207	47482	3.21977	0.1322314049586777	1.02058	0.0293908	0.0568559	1	1.08395	0.116299	0.181896	1	1.02168	0.0309387	0.944108	1	70.2	5	4	By MS/MS	675140000	242090000	179070000	253980000	62
1434	YLR064W	YLR064W	PER33	32.637	2	2	7	0	5.892		1		1								10.94	0.105	273	0.430037	9	36	0.225485	0.0	0.501002	-0.997113	1.84599	1	0.517014	-0.951726	1.53906	1	1.02138	0.0305176	0.0453463	1	4.4	1	1	By MS/MS	122410000	66538000	24472000	31397000	2.6
1436	YLR066W	YLR066W	SPC3	21.349	7	7	37.5	0	32.624				1								9.52	0.147	184	-0.267391	0	3602	0.727653	0.0	0.406047	-1.30028	1.58741	1	0.365324	-1.45275	2.57792	1	0.871219	-0.198893	0.46721	1	31	5	5	By MS/MS	2662800000	1582000000	579440000	501420000	29.3
1437	YLR071C	YLR071C	RGR1	123.36	4	4	4	0	7.0287		1										9.3	0.135	1082	-0.251479	61	203	0.0378289	0.11460258780036968	0.833768	-0.262282	1.35294	1	0.874278	-0.193836	2.17198	1	1.11474	0.156702	0.99423	1	1.6	2	2	By MS/MS	198510000	81095000	51500000	65912000	4
1438	YLR075W	YLR075W	RPL10	25.361	25	25	73.3	0	323.31			1									10.84	0.827	221	-0.609955	0	242392	0	0.0	0.935561	-0.0960961	0.376797	1	0.983079	-0.0246206	0.121375	1	1.05494	0.0771645	1.22295	1	73.3	21	21	By MS/MS	27006000000	10116000000	6959400000	9930400000	64.7
1439	YLR077W	YLR077W	FMP25	66.689	4	4	8.1	0	41.269	1											9.33	0.133	583	-0.577187	43	528	0.0442993	0.051457975986277875	0.653906	-0.612845	0.808698	1	0.490995	-1.02622	1.22631	1	0.80997	-0.30406	1.01739	1	6.3	3	3	By MS/MS	77943000	31325000	22048000	24570000	3.8
1440	YLR078C	YLR078C	BOS1	27.5	2	2	10.7	0	6.097			1	1	1		1	1	1			9.75	0.168	244	-0.515984	0	947	0.289508	0.3073770491803279	0.463268	-1.11008	0.650891	1	0.464236	-1.10707	2.21772	1	1.00702	0.0100958	0.00644297	1	6.1	1	1	By MS/MS	90346000	51954000	19778000	18614000	0
1441	YLR083C	YLR083C	EMP70	75.962	15	14	20.2	0	220.25					1			1				6.86	0.189	667	0.241829	0	1546	0.238102	0.050974512743628186	0.522793	-0.935687	1.84304	1	0.479313	-1.06096	2.3159	1	0.997843	-0.00311537	0.0105524	1	16	10	9	By MS/MS	1283300000	699200000	279120000	305010000	16
1442	YLR084C	YLR084C	RAX2	133.96	3	3	2.9	0	12.584	1			1		1				1		4.26	0.122	1220	-0.16541	55	152	0.0149228	0.029508196721311476	0.828416	-0.271573	0.304588	1	0.84806	-0.237761	0.265929	1	1.38449	0.469354	0.63607	1	0.9	1	1	By MS/MS	0	0	0	0	1.9
1443	YLR086W	YLR086W	SMC4	162.19	4	4	3	0	7.277		1										6.13	0.147	1418	-0.740691	36	376	0.0170324	0.2778561354019746	0.55183	-0.857705	1.55457	1	0.559103	-0.838814	0.741546	1	1.1022	0.140388	0.25245	1	1.4	2	2	By MS/MS	30622000	16620000	6895900	7106600	0
1444	YLR087C	YLR087C	CSF1	338.25	2	2	0.9	0.0069541	2.1632	1											5.81	0.127	2958	-0.26261	0	0	0.0491554	0.030425963488843813	0.803725	-0.315227	0.0818447	1	0.849854	-0.234713	0.0751902	1	1.18633	0.24651	1.37949	1	0.3	1	1	By MS/MS	9889700	6234500	2051900	1603400	0.6
1445	YLR088W	YLR088W	GAA1	69.22	7	7	14.2	0	29.929				1								6.21	0.121	614	0.25798	52	664	0.279298	0.02768729641693811	0.432397	-1.20957	2.07796	1	0.456792	-1.13039	1.51185	1	1.06719	0.0938203	0.329343	1	12.9	6	6	By MS/MS	457320000	240020000	99414000	117890000	9.6
1446	YLR089C	YLR089C	ALT1	66.421	6	6	14.2	0	75.776	1											7.01	0.211	592	-0.351858	78	3472	0.140039	0.0625	4.50995	2.17311	1.56435	1	3.82415	1.93514	2.26773	1	1.11639	0.158846	0.170913	1	11.8	5	5	By MS/MS	362930000	29083000	102210000	231640000	5.9
1448	YLR095C	YLR095C	IOC2	93.445	2	2	3.7	0	6.1324		1										5.58	0.12	812	-0.721305	12	425	0.0100468	0.35714285714285715	1.26933	0.344062	0.354815	1	1.66779	0.73794	1.25217	1	1.00288	0.0041539	0.0177981	1	2.1	1	1	By MS/MS	51474000	17182000	11272000	23020000	1.6
1450	YLR100W	YLR100W	ERG27	39.724	17	17	45	0	142.38				1								8.9	0.14	347	-0.11902	32	7486	0	0.0	0.514587	-0.958514	1.72338	1	0.530418	-0.914799	2.85096	1	0.97668	-0.0340424	0.153266	1	42.1	15	15	By MS/MS	2663900000	1403600000	547610000	712680000	27.7
1451	YLR104W	YLR104W	LCL2	14.922	4	4	32.1	0	6.4726					1							8.04	0.13	131	-0.556488	85	2310	0.228208	0.04580152671755725	0.544192	-0.877813	1.11591	1	0.327353	-1.61108	0.910031	1	0.942338	-0.0856828	0.140298	1	24.4	3	3	By MS/MS	832520000	243230000	507040000	82247000	16
1452	YLR106C	YLR106C	MDN1	559.3	86	86	22.8	0	323.31		1										4.73	0.161	4910	-0.392607	0	767	0.0229271	0.12729124236252545	0.968119	-0.0467443	0.0583031	1	0.916355	-0.126022	0.205553	1	0.970141	-0.0437335	0.108591	1	19	69	69	By MS/MS	6976200000	2916900000	1688600000	2370700000	12.9
1453	YLR109W	YLR109W	AHP1	19.114	7	7	68.2	0	120.08			1			1						4.87	0.549	176	-0.048296	Stable	349709	4.38385	0.0	1.17299	0.230186	0.223493	1	1.07856	0.109112	0.12334	1	0.899433	-0.152913	0.217817	1	22.7	3	3	By MS/MS	662430000	277530000	184040000	200850000	41.5
1454	YLR113W	YLR113W	HOG1	48.858	3	3	8	0	7.332		1										5.31	0.175	435	-0.241839	273	4257	0.193432	0.10804597701149425	1.90872	0.932609	0.70705	1	1.72429	0.786003	0.717312	1	0.932187	-0.101309	0.751188	1	2.3	1	1	By MS/MS	18579000	3921800	6157400	8500000	3
1456	YLR120C	YLR120C	YPS1	60.009	2	2	2.1	0.00051151	3.5014						1						4.53	0.149	569	-0.029526	11	688	0.196142	0.0632688927943761	1.02265	0.0323098	0.0723506	1	0.974214	-0.0376888	0.0916877	1	1.03766	0.0533394	0.0902727	1	2.1	2	2	By MS/MS	151160000	59898000	43410000	47853000	2.1
1458	YLR129W	YLR129W	DIP2	106.34	7	7	8.7	0	28.73		1										5.92	0.166	943	-0.309226	41	587	0.0114112	0.042417815482502653	1.15546	0.208471	0.689003	1	1.32322	0.404051	1.21926	1	1.30649	0.385701	1.31593	1	4.9	4	4	By MS/MS	20846000	7074200	5477700	8294500	1.4
1459	YLR133W	YLR133W	CKI1	66.316	11	11	20.3	0	40.596												5.43	0.154	582	-0.520275	64	2795	0.206528	0.14604810996563575	2.81696	1.49414	2.32551	1	2.46004	1.29868	1.92632	1	0.970201	-0.043645	0.310462	1	14.1	7	7	By MS/MS	938330000	231890000	327200000	379240000	10.8
1461	YLR143W	YLR143W	DPH6	77.94	5	5	9.1	0	7.8052												5.75	0.153	685	-0.351825	27	393	0.0742239	0.04671532846715328	1.07652	0.106376	0.17552	1	1.23927	0.309485	0.576678	1	1.08647	0.119645	0.121134	1	4.1	2	2	By MS/MS	139390000	52009000	37529000	49851000	4.4
1462	YLR148W	YLR148W	PEP3	107.4	6	6	7.4	0	31.013			1		1			1				6.94	0.145	918	-0.254357	52	842	0	0.0	1.30114	0.379776	0.924993	1	1.27375	0.349086	0.731114	1	1.02464	0.0351152	0.0944306	1	4.2	3	3	By MS/MS	210680000	61514000	63756000	85407000	3.4
1463	YLR150W	YLR150W	STM1	29.995	6	6	24.5	0	23.106		1										10.45	0.719	273	-1.2663	184	121648	3.02955	0.9377289377289377	1.48815	0.57352	0.449068	1	1.20814	0.272782	0.527232	1	0.905238	-0.143631	1.0207	1	9.5	2	2	By MS/MS	7277400	2445100	2302200	2530000	0
1464	YLR153C	YLR153C	ACS2	75.491	23	23	37.3	0	229.96		1	1									6.67	0.371	683	-0.261347	0	68558	0.349182	0.020497803806734993	1.08651	0.119697	0.334351	1	1.0847	0.11729	0.557552	1	0.977462	-0.0328875	0.394605	1	30.2	19	19	By MS/MS	4914100000	1809800000	1435800000	1668500000	29.3
1465	YLR163C	YLR163C	MAS1	51.083	4	4	8	0	10.865	1											7.04	0.143	462	-0.334416	1961	2812	0.109086	0.02813852813852814	4.83753	2.27427	1.38716	1	2.28908	1.19477	0.351172	1	0.732767	-0.448573	0.222944	1	4.5	2	2	By MS/MS	136420000	29322000	32932000	74165000	8
1466	YLR166C	YLR166C	SEC10	100.34	3	3	4.6	0	32.199												6.22	0.162	871	-0.243284	58	185	0.0100525	0.03214695752009185	1.41015	0.49585	0.94113	1	1.72041	0.782749	0.953844	1	1.18998	0.250932	0.383917	1	0	0	0		0	0	0	0	3.3
1467	YLR167W;YKR094C;YIL148W;YLL039C	YLR167W;YKR094C;YIL148W;YLL039C	RPL40A;RPL40B;UBI4;RPS31	17.216	11	11	53.9	0	132		1	1									10.67	0.811	152	-0.674342	0	118853	0	0.09210526315789473	2.89907	1.53559	1.93013	1	2.93514	1.55343	2.14922	1	1.02756	0.0392169	0.115377	1	50	10	10	By MS/MS	7149700000	1414500000	2554100000	3181100000	50
1469	YLR175W	YLR175W	CBF5	54.704	23	23	59.4	0	323.31		1										9.5	0.375	483	-0.737888	30	10868	0.892981	0.2463768115942029	1.10569	0.144941	0.405873	1	1.11548	0.157671	0.72413	1	1.06312	0.0883052	0.317987	1	48.2	19	19	By MS/MS	8392100000	2472000000	3612300000	2307800000	55.1
1470	YLR179C	YLR179C		22.151	5	5	36.3	0	14.264		1										4.61	0.208	201	-0.31791	66	23865	0.353672	0.009950248756218905	13.6013	3.76567	2.0885	1	11.6743	3.54527	1.94953	1	1.02704	0.0384937	0.0651454	1	14.4	3	3	By MS/MS	776500000	38355000	346350000	391790000	30.3
1471	YLR180W	YLR180W	SAM1	41.818	21	7	44.2	0	93.405			1									4.91	0.494	382	-0.267277	0	31591	0.910848	0.03664921465968586	0.509115	-0.973936	0.791873	1	0.557727	-0.842368	1.34963	1	1.08009	0.111151	0.215405	1	43.5	18	6	By MS/MS	2167600000	1263000000	393530000	511020000	38
1472	YLR186W	YLR186W	EMG1	27.895	6	6	24.2	0	14.939		1										8.45	0.206	252	-0.178968	0	3873	0.24026	0.047619047619047616	1.24825	0.31991	0.695797	1	1.16663	0.22235	1.59524	1	0.909189	-0.137348	0.324369	1	12.7	3	3	By MS/MS	255660000	88171000	73778000	93709000	12.7
1474	YLR189C	YLR189C	ATG26	136.05	2	2	1.9	0	5.9405												7.57	0.126	1198	-0.467947	220	32	0.0225688	0.18030050083472454	0.823892	-0.279472	1.21483	1	0.664333	-0.590022	0.900977	1	1.00799	0.0114818	0.0174486	1	0.8	1	1	By MS/MS	47505000	23437000	10519000	13549000	1.9
1476	YLR192C	YLR192C	HCR1	29.564	2	2	6	0	14.272												4.86	0.301	265	-0.915849	36	24874	0.444057	0.6113207547169811	1.13479	0.182422	0.280636	1	1.07556	0.105088	0.102	1	0.976155	-0.0348172	0.0631706	1	6	1	1	By MS/MS	439750000	188010000	121430000	130310000	0
1477	YLR195C	YLR195C	NMT1	52.837	2	2	5.7	0	4.4707			1									7.42	0.189	455	-0.473407	0	1762	0.183715	0.04835164835164835	1.2689	0.343579	0.262038	1	1.16211	0.216747	0.248407	1	1.18896	0.249702	0.753854	1	3.3	1	1	By matching	6919700	2586800	1631100	2701800	0
1478	YLR196W	YLR196W	PWP1	63.803	2	2	4	0	15.085		1										4.29	0.239	576	-0.586111	46	5707	0	0.375	2.10687	1.0751	0.946524	1	2.34299	1.22835	0.653331	1	0.966566	-0.0490605	0.0346649	1	2.3	1	1	By MS/MS	41515000	9171800	17528000	14815000	2.3
1479	YLR197W	YLR197W	NOP56	56.863	31	30	62.7	0	323.31		1										9.63	0.37	504	-0.643056	18	27708	1.48411	0.16666666666666666	0.954634	-0.0669806	0.180527	1	0.952118	-0.0707881	0.242142	1	1.03815	0.0540212	0.162428	1	60.9	26	26	By MS/MS	12695000000	5480500000	3413800000	3800500000	58.3
1482	YLR207W	YLR207W	HRD3	95.48	14	14	17.8	0	66.496				1								6.59	0.142	833	-0.452581	0	259	0.015338	0.10444177671068428	0.389844	-1.35903	1.545	1	0.377137	-1.40684	1.98731	1	0.89178	-0.16524	0.145812	1	10.8	8	8	By MS/MS	893880000	359130000	134400000	400350000	10.3
1483	YLR208W	YLR208W	SEC13	33.043	3	3	8.1	0	4.8151		1		1	1		1		1			5.6	0.263	297	-0.342761	Stable	23432	0.411239	0.0707070707070707	NaN	NaN	NaN		NaN	NaN	NaN		NaN	NaN	NaN		0	0	0		0	0	0	0	3.4
1484	YLR215C	YLR215C	CDC123	41.851	2	2	6.9	0	5.7546												4.48	0.142	360	-0.531667	93	409	0.140878	0.125	1.90296	0.928245	1.18678	1	1.7704	0.824078	1.93162	1	0.932012	-0.10158	0.0887369	1	3.1	1	1	By MS/MS	40940000	9803900	12433000	18703000	6.9
1485	YLR216C	YLR216C	CPR6	42.071	7	7	20.2	0	49.316												6.06	0.253	371	-0.556334	89	30214	0.603063	0.07008086253369272	0.856743	-0.223066	1.21946	1	0.837476	-0.25588	0.914414	1	1.05103	0.0718048	0.259093	1	10.8	3	3	By MS/MS	186230000	75528000	58879000	51823000	15.4
1486	YLR220W	YLR220W	CCC1	34.249	2	2	6.8	0	6.3734					1		1					4.8	0.12	322	0.075466	2	2288	0.0902827	0.16770186335403728	0.591436	-0.757706	NaN		1.15491	0.207778	NaN		1.2221	0.289362	NaN		0	0	0		0	0	0	0	0
1487	YLR222C	YLR222C	UTP13	91.031	6	6	10.2	0	46.464		1										5.15	0.167	817	-0.194125	53	1444	0.112296	0.009791921664626682	1.21991	0.286775	0.130533	1	1.12897	0.17501	0.0628893	1	1.00234	0.00336851	0.00384393	1	2.7	2	2	By MS/MS	97677000	20052000	36871000	40754000	0
1488	YLR225C	YLR225C		46.422	22	21	60.9	0	178.15		1										7.9	0.138	407	-0.421622	167	821	0.169939	0.0	0.966649	-0.0489367	0.162381	1	1.06304	0.0881972	0.401875	1	1.10727	0.147006	0.906954	1	40.5	16	15	By MS/MS	2106800000	815350000	662840000	628610000	51.4
1490	YLR229C	YLR229C	CDC42	21.322	7	7	27.7	0	33.096		1			1	1						6.72	0.177	191	-0.027225	0	14938	0.64038	0.0	0.819794	-0.286667	1.62084	1	0.765808	-0.384945	1.55075	1	0.918743	-0.122267	0.678697	1	22	5	5	By MS/MS	779210000	321890000	213580000	243740000	16.2
1491	YLR241W	YLR241W	CSC1	89.342	5	5	7.3	0	18.066				1	1							8.18	0.11	782	0.086828	0	304	0.129846	0.016624040920716114	0.933924	-0.0986234	0.481143	1	0.947873	-0.0772342	0.238668	1	1.09186	0.126786	0.39251	1	4.2	3	3	By MS/MS	218960000	87613000	57829000	73516000	5.2
1492	YLR244C	YLR244C	MAP1	43.373	15	15	54.3	0	176.07			1									7.82	0.291	387	-0.581654	669	6404	0.745152	0.10594315245478036	2.86037	1.5162	1.70162	1	2.55879	1.35546	1.22181	1	0.962986	-0.0544132	0.244532	1	39	9	9	By MS/MS	1885400000	241480000	736290000	907630000	46
1493	YLR249W	YLR249W	YEF3	115.94	94	72	77.7	0	323.31			1									5.95	0.778	1044	-0.284962	191	119686	2.91904	0.07088122605363985	3.97488	1.99091	1.88379	1	3.78869	1.9217	1.845	1	1.01983	0.028325	0.258987	1	73.6	89	69	By MS/MS	146900000000	20496000000	55616000000	70787000000	71.4
1494	YLR250W	YLR250W	SSP120	27.289	2	2	9.8	0	9.4					1							4.86	0.195	234	-0.720513	26	4004	0.340908	0.21367521367521367	0.407706	-1.2944	1.27217	1	0.423355	-1.24006	1.41006	1	1.02668	0.0379835	0.145342	1	4.7	1	1	By MS/MS	225670000	119190000	43341000	63149000	5.1
1495	YLR257W	YLR257W		35.998	2	2	9.3	0	13.958												4.64	0.153	321	-1.16293	21	8306	0.402572	0.897196261682243	NaN	NaN	NaN		NaN	NaN	NaN		NaN	NaN	NaN		0	0	0		0	0	0	0	0
1496	YLR258W	YLR258W	GSY2	80.078	2	2	4.8	0.0014955	3.1177		1										6.32	0.165	705	-0.340284	0	3059	0.115771	0.07943262411347518	1.02303	0.0328471	0.0401816	1	2.20499	1.14077	0.182313	1	2.24647	1.16766	0.224394	1	1.4	1	1	By MS/MS	0	0	0	0	3.4
1497	YLR259C	YLR259C	HSP60	60.751	32	32	53	0	323.31	1		1									5.06	0.382	572	-0.119406	0	114767	0.852137	0.043706293706293704	1.95546	0.967511	2.47477	1	2.21353	1.14635	2.43751	1	1.07817	0.108587	0.400019	1	32.2	18	18	By MS/MS	3824700000	1002000000	1157200000	1665500000	29.2
1499	YLR262C	YLR262C	YPT6	24.412	5	4	19.1	0	9.5262			1			1	1					5.58	0.161	215	-0.553954	0	2127	0.456391	0.15813953488372093	0.828974	-0.270602	1.06698	1	0.782814	-0.353258	0.882593	1	0.989075	-0.0158475	0.070411	1	15.3	4	3	By MS/MS	460760000	208720000	127070000	124970000	19.1
1502	YLR268W	YLR268W	SEC22	25.057	2	2	14	0	37.859				1			1		1			7.34	0.189	214	-0.309346	17	3225	0.31075	0.0	0.40086	-1.31883	NaN		0.3918	-1.35181	2.07958	1	1.1544	0.207143	NaN		7.5	1	1	By MS/MS	57648000	30376000	9317600	17955000	7.5
1503	YLR274W	YLR274W	MCM5	86.41	6	5	11	0	25.232		1										5.49	0.175	775	-0.312387	43	963	0.0230833	0.08903225806451613	2.61083	1.38451	0.746885	1	2.73951	1.45392	1.20409	1	0.981351	-0.0271593	0.0396259	1	3.7	2	2	By MS/MS	118350000	13795000	56988000	47570000	3.1
1504	YLR276C	YLR276C	DBP9	68.059	8	8	16.8	0	22.15		1										9.97	0.18	594	-0.508081	0	2099	0.0779372	0.2053872053872054	1.06488	0.090694	0.12583	1	1.28001	0.356159	0.870414	1	1.02775	0.0394895	0.217913	1	12.3	6	6	By MS/MS	314700000	97742000	115090000	101860000	10.8
1506	YLR284C	YLR284C	ECI1	31.698	3	3	12.5	0	13.486											1	8.21	0.123	280	-0.22	0	139	0.0878597	0.007142857142857143	0.45658	-1.13106	0.706482	1	0.330541	-1.5971	1.09855	1	0.688161	-0.539183	0.640364	1	0	0	0		0	0	0	0	12.5
1507	YLR285W	YLR285W	NNT1	29.632	3	3	8.8	0	8.9769												4.88	0.161	261	-0.351724	Stable	1342	0	0.08045977011494253	2.77524	1.47261	0.906241	1	1.80446	0.851569	0.738959	1	0.930001	-0.104696	0.165597	1	5	2	2	By MS/MS	100590000	17386000	36259000	46940000	8.8
1508	YLR286C	YLR286C	CTS1	59.014	2	2	4.4	0	19.347		1		1	1					1		4.22	0.21	562	-0.102313	0	2507	0.95949	0.12811387900355872	0.978567	-0.0312579	0.0213366	1	1.01886	0.0269535	0.0332126	1	1.15705	0.210446	0.308704	1	4.4	2	2	By MS/MS	27578000	6888400	10225000	10465000	2.7
1509	YLR287C	YLR287C		40.927	4	4	13	0	12.229		1										4.78	0.143	355	-0.489859	83	910	0	0.03943661971830986	2.01869	1.01342	0.894465	1	1.78211	0.833589	0.754946	1	0.906525	-0.141581	1.0146	1	5.9	2	2	By MS/MS	33232000	6497000	14349000	12386000	5.9
1510	YOR182C;YLR287C-A	YOR182C;YLR287C-A	RPS30A;RPS30B	7.1184	3	3	31.7	0	11.061			1									12.24	0.748	63	-0.976191	74	107529	2.29822	0.873015873015873	0.961951	-0.0559653	0.124421	1	0.932252	-0.101208	0.220741	1	0.972032	-0.0409249	0.352075	1	17.5	2	2	By MS/MS	550070000	199800000	152420000	197850000	17.5
1511	YLR290C	YLR290C	COQ11	31.524	6	6	29.2	0	14.136	1											10.33	0.138	277	-0.437184	34	814	0.158728	0.02888086642599278	0.790182	-0.339743	0.480507	1	0.588369	-0.765206	0.968243	1	0.743209	-0.428161	0.382239	1	24.5	5	5	By MS/MS	332230000	164140000	82870000	85217000	8.3
1512	YLR291C	YLR291C	GCD7	42.569	11	11	34.4	0	59.361			1									8.01	0.167	381	-0.210761	124	1729	0	0.07086614173228346	0.970645	-0.0429841	0.0659138	1	1.19513	0.257171	0.438414	1	1.14464	0.19489	0.675701	1	29.1	9	9	By MS/MS	1722700000	752120000	430470000	540060000	25.2
1513	YLR292C	YLR292C	SEC72	21.607	8	8	39.9	0	31.996				1								5.48	0.144	193	-0.1	0	5891	0.353471	0.025906735751295335	0.410126	-1.28586	1.37707	1	0.39221	-1.3503	2.05587	1	1.06026	0.0844166	0.408325	1	34.2	6	6	By MS/MS	1852700000	1039300000	399170000	414170000	26.4
1514	YLR293C;YOR185C	YLR293C;YOR185C	GSP1;GSP2	24.81	10	10	39.3	0	59.594		1	1									6.52	0.621	219	-0.356621	0	5751	2.25001	0.091324200913242	0.976838	-0.0338091	0.0193982	1	0.958037	-0.0618461	0.153802	1	0.988602	-0.0165388	0.0128205	1	31.5	7	7	By MS/MS	3585000000	1421400000	828140000	1335500000	28.8
1515	YLR300W	YLR300W	EXG1	51.31	4	4	12.1	0	15.378					1					1		4.42	0.345	448	-0.451563	15	239	0.950975	0.0	0.825005	-0.277526	0.384945	1	0.699305	-0.516007	0.705937	1	0.932656	-0.100583	0.355817	1	3.1	1	1	By matching	49282000	20441000	16537000	12304000	9.6
1516	YLR301W	YLR301W	HRI1	27.5	2	2	8.6	0	6.3915		1	1	1								4.96	0.313	244	-0.436476	Stable	28470	0.69633	0.020491803278688523	7.54683	2.91587	NaN		6.20616	2.6337	NaN		0.822639	-0.281669	NaN		0	0	0		0	0	0	0	3.7
1517	YLR304C	YLR304C	ACO1	85.367	24	24	33.7	0	245.36	1		1									8.15	0.462	778	-0.38072	72	79401	0.389373	0.09511568123393316	1.92841	0.947413	1.81259	1	1.57247	0.653032	1.51852	1	0.849226	-0.23578	0.525526	1	27.8	17	17	By MS/MS	4115000000	1367900000	1293500000	1453700000	30.5
1518	YLR305C	YLR305C	STT4	214.6	21	21	15.3	0	133.21	1					1						7.44	0.144	1900	-0.070895	27	247	0.0231884	0.004736842105263158	0.807727	-0.30806	1.72889	1	0.818775	-0.288461	1.1044	1	1.10473	0.1437	1.58447	1	11.8	18	18	By MS/MS	1007200000	455330000	239810000	312070000	6.5
1520	YLR314C	YLR314C	CDC3	60.054	9	9	21.2	0	32.723										1		5.14	0	520	0	0	8221	0.224581	0.3	2.22632	1.15466	1.43284	1	2.00679	1.00489	1.25713	1	0.792295	-0.335891	1.24876	1	10	5	5	By MS/MS	206140000	32705000	71068000	102370000	7.1
1521	YLR321C	YLR321C	SFH1	48.777	2	2	6.8	0	7.8292		1										4.91	0.172	426	-0.676291	5	1947	0.149445	0.24882629107981222	1.5591	0.640714	NaN		1.4087	0.494364	NaN		0.92588	-0.111103	NaN		6.8	2	2	By MS/MS	189490000	62280000	67848000	59364000	0
1523	YLR325C	YLR325C	RPL38	8.8264	8	8	55.1	0	33.055			1									11.65	0.775	78	-0.465385	0	450845	6.94331	0.0	1.04533	0.063962	0.162084	1	1.03378	0.0479293	0.208554	1	0.970865	-0.0426578	0.117618	1	52.6	5	5	By MS/MS	1499300000	585460000	415980000	497890000	55.1
1524	YLR330W	YLR330W	CHS5	73.638	5	5	9.4	0	14.478			1				1		1			4.33	0.152	671	-0.851416	228	3118	0.121514	0.6035767511177347	1.10155	0.139539	0.206945	1	1.21539	0.281421	0.564639	1	1.08738	0.120851	0.387582	1	4	2	2	By MS/MS	124760000	54673000	32066000	38024000	5.8
1526	YLR335W	YLR335W	NUP2	77.88	2	2	3.8	0.00052192	3.8846		1										7.34	0.143	720	-0.904028	21	3806	0.210769	0.7375	NaN	NaN	NaN		NaN	NaN	NaN		NaN	NaN	NaN		0	0	0		0	0	0	0	0
1528	YLR340W	YLR340W	RPP0	33.717	14	14	44.2	0	323.31			1									4.56	0.794	312	0.019872	0	201238	6.8224	0.08012820512820513	0.959067	-0.0602971	1.12245	1	0.994819	-0.00749426	0.887164	1	1.04617	0.0651224	0.482754	1	44.2	13	13	By MS/MS	23661000000	9206600000	6342800000	8111600000	36.2
1529	YLR342W	YLR342W	FKS1	214.85	79	45	43.3	0	323.31						1						7.19	0.273	1876	-0.108742	0	2984	0.0372071	0.09541577825159915	0.689703	-0.535952	2.02335	1	0.64681	-0.628587	2.18056	1	0.974819	-0.036794	0.79595	1	40.2	69	38	By MS/MS	22950000000	11046000000	5408900000	6495100000	39.9
1530	YLR344W	YLR344W	RPL26A	14.234	16	2	72.4	0	7.2117			1									11.35	0.631	127	-0.558268	358	541373	0.918225	0.06299212598425197	0.822353	-0.282171	0.738862	1	0.841471	-0.249014	1.81418	1	1.10242	0.140672	1.06452	1	63	14	2	By MS/MS	1402900000	660820000	327440000	414600000	56.7
1531	YLR347C	YLR347C	KAP95	94.775	12	12	21	0	84.592		1										4.34	0.195	861	-0.016144	36	5298	0.0994391	0.003484320557491289	3.82269	1.93459	2.4607	1	3.85965	1.94847	2.29193	1	1.00326	0.00468916	0.026413	1	6.4	4	4	By MS/MS	266310000	30570000	107340000	128400000	16.6
1532	YLR348C	YLR348C	DIC1	32.991	6	6	19.5	0	15.736	1											10.46	0.128	298	-0.012081	398	1191	0.110972	0.026845637583892617	0.798473	-0.324685	1.06488	1	0.733538	-0.447056	1.13933	1	0.949834	-0.0742523	0.245037	1	15.8	5	5	By MS/MS	493370000	218270000	112240000	162850000	2.7
1533	YLR350W;YGR038W	YLR350W	ORM2	24.854	3	3	8.8	0	6.1066				1								9.09	0.117	216	-0.058796	76	1070	0.179547	0.19444444444444445	0.233496	-2.09853	0.965617	1	0.371978	-1.42671	2.07147	1	1.19865	0.261406	0.358451	1	4.2	1	1	By MS/MS	467620000	299380000	78009000	90234000	4.2
1534	YLR354C	YLR354C	TAL1	37.036	22	22	58.5	0	150.65		1										6.36	0.58	335	-0.25403	136	119366	1.39788	0.0626865671641791	2.13989	1.09754	1.83809	1	1.82028	0.864159	2.96354	1	0.960363	-0.0583486	0.604201	1	33.7	11	11	By MS/MS	2027700000	411140000	727280000	889300000	45.7
1535	YLR355C	YLR355C	ILV5	44.368	22	22	64.3	0	323.31	1											9.83	0.802	395	-0.446329	350	219249	2.75105	0.05822784810126582	2.03428	1.02452	1.28787	1	2.0636	1.04516	1.61118	1	0.996736	-0.00471633	0.01223	1	54.7	15	15	By MS/MS	6130400000	1803600000	1699000000	2627800000	54.7
1536	YLR359W	YLR359W	ADE13	54.51	8	8	19.3	0	23.498												6.4	0.312	482	-0.188589	0	22781	1.16178	0.0	0.767402	-0.381945	0.805015	1	1.04847	0.0682896	0.120283	1	0.895626	-0.159032	0.321193	1	8.9	4	4	By MS/MS	302240000	136840000	84891000	80517000	8.5
1537	YLR361C	YLR361C	DCR2	66.463	7	7	15.9	0	12.333					1							5.75	0.126	578	-0.358651	10	76	0.0410052	0.006920415224913495	0.676652	-0.563514	0.457136	1	0.685729	-0.544289	0.716396	1	0.80855	-0.306591	0.260443	1	6.1	3	3	By MS/MS	138290000	70296000	36720000	31272000	9.9
1538	YLR367W;YJL190C	YLR367W;YJL190C	RPS22A;RPS22B	14.626	14	14	83.8	0	219.85			1									10.76	0.523	130	-0.179231	181	173236	1.40581	0.0	1.09881	0.135945	1.10569	1	1.1685	0.224654	1.55909	1	1.08989	0.124182	0.908252	1	76.2	11	11	By MS/MS	7970500000	2758600000	2153200000	3058700000	78.5
1539	YLR369W	YLR369W	SSQ1	72.364	2	2	3	0	10.953	1											6.3	0.148	657	-0.31035	61	1944	0.0356802	0.0700152207001522	NaN	NaN	NaN		NaN	NaN	NaN		NaN	NaN	NaN		1.2	1	1	By MS/MS	37376000	37376000	0	0	1.2
1540	YLR370C	YLR370C	ARC18	20.578	5	5	29.2	0	16.399	1											8.11	0.158	178	-0.227528	51	9021	0.412623	0.0	0.717713	-0.478522	1.03091	1	0.67304	-0.571236	1.03917	1	0.916282	-0.126136	0.904387	1	21.3	3	3	By MS/MS	434780000	187530000	117810000	129440000	29.2
1541	YLR371W	YLR371W	ROM2	152.59	4	4	4.1	0	18.675		1										9.97	0.153	1356	-0.556047	0	73	0.0206745	0.30678466076696165	1.4102	0.495895	0.576036	1	1.40209	0.487578	0.634659	1	0.908008	-0.139223	0.78534	1	1.2	2	2	By MS/MS	11110000	2330000	4357400	4422900	1.2
1542	YLR372W	YLR372W	ELO3	39.465	6	6	22.6	0	111.73				1								10.13	0.372	345	0.441449	91	3727	0.875957	0.0	0.448715	-1.15613	1.89826	1	0.394118	-1.3433	3.1215	1	0.837897	-0.255156	0.936602	1	11.3	4	4	By MS/MS	428350000	249580000	92412000	86364000	22.3
1543	YLR378C	YLR378C	SEC61	52.936	14	14	26.5	0	106.86				1								10.18	0.24	480	0.438333	174	2091	0.699365	0.0	0.381105	-1.39174	5.94206	1	0.334354	-1.58055	2.91474	1	0.941262	-0.0873311	0.662367	1	22.9	11	11	By MS/MS	9362900000	5877700000	1778000000	1707200000	25.4
1544	YLR380W	YLR380W	CSR1	47.462	7	7	21.8	0	24.184			1		1			1				6.61	0.245	408	-0.573529	66	3233	0.303955	0.07352941176470588	1.92672	0.94615	0.578323	1	1.96923	0.977632	0.611803	1	0.929933	-0.104801	0.191538	1	9.3	3	3	By MS/MS	279180000	44931000	119190000	115060000	16.9
1545	YLR383W	YLR383W	SMC6	128.01	2	2	2.2	0	11.928		1										7.45	0.151	1114	-0.749102	57	49	0.0327777	0.18402154398563733	NaN	NaN	NaN		NaN	NaN	NaN		NaN	NaN	NaN		2.2	2	2	By MS/MS	1736900	1736900	0	0	0
1546	YLR384C	YLR384C	IKI3	152.99	15	15	14.5	0	105.03		1										4.79	0.181	1349	-0.321572	165	2713	0.0227625	0.056338028169014086	1.24773	0.319307	1.41826	1	1.29565	0.373676	1.50509	1	1.10952	0.149939	2.03555	1	11.3	12	12	By MS/MS	685170000	236370000	201870000	246940000	7.6
1547	YLR386W	YLR386W	VAC14	99.771	5	5	7.7	0	39.449					1							5.24	0.135	880	-0.1625	60	619	0.0239612	0.09772727272727273	0.918744	-0.122265	0.44094	1	0.789286	-0.34138	1.82713	1	0.85165	-0.231668	0.685234	1	4.8	3	3	By MS/MS	98916000	43593000	25320000	30004000	4.2
1548	YLR388W	YLR388W	RPS29A	6.6606	6	5	69.6	0	21.323			1									11.06	0.653	56	-0.848214	Stable	182650	4.97258	0.0	1.02946	0.0418853	0.353977	1	1.10597	0.145306	0.267018	1	1.07454	0.103722	0.251565	1	57.1	4	3	By MS/MS	291730000	100020000	78037000	113680000	37.5
1549	YLR389C	YLR389C	STE23	117.58	12	12	14.3	0	40.62	1											6.72	0.164	1027	-0.387829	0	1961	0.0626381	0.028237585199610515	2.10048	1.07072	1.8415	1	2.08548	1.06038	2.37278	1	1.0033	0.00475518	0.0182244	1	8.3	7	7	By MS/MS	671290000	229800000	199770000	241720000	7.7
1551	YLR393W	YLR393W	ATP10	32.094	2	2	9.3	0.0024366	2.766	1											10.35	0.128	279	-0.432258	126	649	0.0763905	0.014336917562724014	0.541201	-0.885763	1.47173	1	0.658731	-0.602238	1.24184	1	1.31022	0.389809	1.02888	1	4.7	1	1	By MS/MS	122770000	65502000	20615000	36658000	4.7
1552	YLR396C	YLR396C	VPS33	79.27	4	4	6.7	0	12.471			1		1			1				5.02	0.12	691	-0.303039	34	238	0.0979917	0.0	1.13012	0.176478	0.215019	1	1.04986	0.0701988	0.0904086	1	0.962036	-0.0558367	0.228886	1	3	2	2	By MS/MS	11233000	3210400	4280800	3741700	1.9
1553	YLR398C	YLR398C	SKI2	146.06	10	10	8.6	0	34.266												6.72	0.178	1287	-0.403263	40	1066	0.0607936	0.1857031857031857	1.10345	0.142024	0.326249	1	1.10681	0.146409	0.159454	1	1.02219	0.0316607	0.0589319	1	3.1	4	4	By MS/MS	340610000	157450000	80173000	102980000	4.4
1554	YLR401C	YLR401C	DUS3	76.595	4	4	7.3	0.00051073	3.4526		1	1									7.38	0.175	668	-0.715719	19	1847	0.097851	0.20508982035928144	5.80099	2.5363	1.64288	1	8.76248	3.13134	1.5008	1	1.221	0.288068	0.449404	1	2.4	1	1	By matching	142570000	14586000	52594000	75394000	4.6
1556	YLR409C	YLR409C	UTP21	104.79	6	6	8.8	0	10.215		1										7.8	0.176	939	-0.299894	0	839	0.0290226	0.08093716719914804	1.42054	0.50644	1.32151	1	1.43615	0.522207	0.880268	1	1.07793	0.108267	0.514202	1	3.2	2	2	By matching	40574000	12689000	12368000	15517000	5.3
1557	YLR410W	YLR410W	VIP1	129.75	18	18	15.7	0	53.922			1									9.11	0.164	1146	-0.58089	0	1954	0.073903	0.24607329842931938	1.24753	0.319079	1.27796	1	1.32043	0.401008	0.832359	1	1.18533	0.245293	0.505543	1	9.9	11	11	By MS/MS	767980000	278820000	221910000	267250000	8.6
1558	YLR413W	YLR413W	INA1	72.697	7	7	14.2	0	82.809					1	1						4.87	0.193	675	0.332444	72	141	0.3073	0.01037037037037037	0.861392	-0.215258	1.15874	1	0.959546	-0.0595762	0.157823	1	1.10365	0.142285	0.409709	1	10.8	6	6	By MS/MS	2184100000	1095100000	590660000	498360000	11
1560	YLR418C	YLR418C	CDC73	44.456	3	3	8.1	0.00051921	3.7794		1										8.01	0.136	393	-0.565903	130	3094	0.139792	0.2544529262086514	2.71251	1.43963	0.835562	1	1.73237	0.792751	0.649354	1	0.649926	-0.621653	0.336467	1	2.5	1	1	By MS/MS	201270000	44541000	90412000	66321000	0
1561	YLR419W	YLR419W		163.04	9	9	8.4	0	14.547		1										9.86	0.158	1435	-0.44878	26	331	0.0395325	0.13240418118466898	0.900595	-0.151049	0.580602	1	0.950474	-0.073281	0.615485	1	1.02066	0.0295055	0.106835	1	3.8	4	4	By MS/MS	766560000	286320000	220460000	259790000	6.7
1562	YLR420W	YLR420W	URA4	40.313	2	2	5.5	0.0019891	3.0824		1										6.51	0.149	364	-0.159615	94	23314	0.18029	0.024725274725274724	NaN	NaN	NaN		NaN	NaN	NaN		NaN	NaN	NaN		0	0	0		0	0	0	0	0
1563	YLR421C	YLR421C	RPN13	17.902	6	6	46.8	0	15.025		1	1									4.28	0.162	156	-0.63141	Stable	6344	0.688373	0.17307692307692307	1.06132	0.0858539	0.0713467	1	1.17062	0.227276	0.46258	1	1.07755	0.107755	0.122531	1	8.3	1	1	By MS/MS	86262000	32648000	19009000	34605000	28.2
1564	YLR422W	YLR422W	DCK1	221.56	2	2	1.2	0.0042433	2.4055	1					1						7.72	0.119	1932	-0.227226	0	24	0.0118661	0.044513457556935816	0.668655	-0.580666	0.299256	1	1.0627	0.0877331	0.0255717	1	2.31657	1.21199	0.475944	1	0.5	1	1	By MS/MS	4337300	1909600	981470	1446300	0.7
1565	YLR426W	YLR426W	TDA5	36.677	3	3	12.6	0	11.948				1								9.17	0.075	326	0.222699	51	23	0.0727785	0.0	0.477893	-1.06524	1.42741	1	0.454502	-1.13764	1.54725	1	1.04253	0.0600943	0.0758538	1	4.6	1	1	By MS/MS	39801000	25292000	7827600	6681600	12.6
1566	YLR429W	YLR429W	CRN1	72.552	4	4	5.8	0	6.7785												5.71	0.177	651	-0.726267	23	5194	0.29531	0.37327188940092165	NaN	NaN	NaN		NaN	NaN	NaN		NaN	NaN	NaN		0	0	0		0	0	0	0	0
1567	YLR430W	YLR430W	SEN1	252.49	5	5	2.3	0	9.0835		1										8.83	0.15	2231	-0.440923	0	74	0.0381106	0.22411474675033619	0.828118	-0.272091	0.161433	1	0.456599	-1.131	0.703589	1	1.03954	0.0559462	0.0719911	1	0.9	2	2	By MS/MS	71859000	52156000	7574700	12128000	1
1568	YLR432W;YAR075W	YLR432W	IMD3	56.584	32	12	65.4	0	323.31						1						7.38	0.464	523	-0.139579	650	17808	0.300383	0.0038240917782026767	1.40703	0.492652	1.23727	1	1.33065	0.412135	1.38619	1	1.0227	0.0323888	0.0571018	1	61.8	27	9	By MS/MS	11890000000	3526900000	4099700000	4263200000	62.5
1569	YLR436C	YLR436C	ECM30	145.05	3	3	2.5	0	8.3294							1					7.62	0.137	1274	-0.354788	40	60	0.0126078	0.1640502354788069	0.798765	-0.324157	0.490135	1	0.716324	-0.481315	0.91462	1	0.954431	-0.0672865	0.236213	1	1.3	2	2	By MS/MS	137020000	63715000	34568000	38740000	2.5
1570	YLR438W	YLR438W	CAR2	46.085	9	9	36.6	0	54.768		1	1									6.94	0.292	424	0.010377	0	60085	0.1706	0.0	1.68017	0.748609	0.733723	1	1.35609	0.439449	0.921589	1	0.88645	-0.173889	0.467384	1	24.5	6	6	By MS/MS	616180000	165030000	220190000	230960000	22.6
1571	YLR441C	YLR441C	RPS1A	28.743	26	6	72.9	0	323.31			1									10.79	0.696	255	-0.494118	334	36455	0.161983	0.08627450980392157	1.03074	0.0436805	0.587653	1	1.1377	0.186125	2.06189	1	1.13923	0.188063	0.454421	1	72.9	25	6	By MS/MS	7247000000	2501700000	1907400000	2838000000	60.8
1572	YLR447C	YLR447C	VMA6	39.79	14	14	60.9	0	323.31					1							4.31	0.248	345	-0.308985	1348	21687	1.27278	0.0	1.14044	0.189594	0.367845	1	1.15404	0.206696	0.419095	1	1.05209	0.0732629	0.518917	1	40.3	10	10	By MS/MS	6185300000	1864300000	1934400000	2386500000	55.7
1573	YLR448W	YLR448W	RPL6B	19.986	20	10	75.6	0	168.89			1									10.89	0.627	176	-0.476136	Stable	99769	2.34307	0.09090909090909091	0.827809	-0.272631	2.50568	1	0.838381	-0.254322	2.28582	1	1.03933	0.0556547	0.727566	1	74.4	18	10	By MS/MS	8759700000	3769600000	2202900000	2787200000	59.7
1574	YLR449W	YLR449W	FPR4	43.903	4	3	15.3	0	5.2901		1		1								4.41	0.255	392	-1.04923	11	9647	0.38626	0.6989795918367347	0.754813	-0.405809	0.961064	1	0.88525	-0.175843	0.817007	1	1.19777	0.260347	0.711188	1	7.1	2	1	By MS/MS	70251000	27024000	19168000	24059000	12.5
1575	YLR450W	YLR450W	HMG2	115.69	13	8	17.5	0	40.942		1		1							1	7.52	0.163	1045	0.126603	93	664	0.0680708	0.042105263157894736	1.07995	0.110959	0.258236	1	0.951567	-0.0716234	0.111537	1	0.98944	-0.0153154	0.127161	1	14.1	10	7	By MS/MS	285710000	133460000	80714000	71544000	9.1
1576	YLR452C	YLR452C	SST2	79.715	6	6	11.6	0	33.25						1						8.82	0.15	698	-0.398711	60	47	0.169103	0.1332378223495702	2.19342	1.13318	1.45552	1	2.14068	1.09807	1.40729	1	0.973054	-0.0394081	0.105447	1	8.7	5	5	By MS/MS	804250000	214300000	239820000	350130000	9.3
1577	YLR454W	YLR454W	FMP27	303.48	43	43	20.2	0	136.48												8.04	0.152	2628	-0.326636	0	222	0.0178933	0.01902587519025875	0.323384	-1.62868	1.98935	1	0.30918	-1.69348	2.91818	1	1.039	0.0551921	0.138658	1	10.7	23	23	By MS/MS	905270000	514310000	157450000	233520000	10.1
1578	YLR459W	YLR459W	GAB1	44.741	4	4	14.7	0	25.733				1								9.75	0.115	394	0.873858	0	609	0.259231	0.0	0.467167	-1.09799	1.91237	1	0.528937	-0.918833	1.48261	1	1.15622	0.209417	0.655669	1	11.9	3	3	By MS/MS	339900000	219790000	59039000	61065000	14.7
1579	YLR460C;YCR102C	YLR460C		41.127	7	7	30.1	0	62.246												7.21	0.185	376	-0.07234	9	475	0.00884705	0.0	0.91611	-0.126407	0.248492	1	1.33212	0.413721	0.408395	1	1.30944	0.388954	0.5107	1	21.8	5	5	By MS/MS	517360000	224940000	136550000	155870000	23.4
1580	YML001W	YML001W	YPT7	23.042	8	8	55.3	0	49.659			1		1			1	1			4.62	0.177	208	-0.334135	0	11940	0.251256	0.0	0.845867	-0.241497	0.354818	1	0.81487	-0.295359	1.30447	1	0.915378	-0.127561	0.280893	1	28.4	5	5	By MS/MS	1572200000	595110000	507290000	469750000	50
1581	YML004C	YML004C	GLO1	37.208	5	5	20.6	0	13.685		1										6.83	0.195	326	-0.660123	85	3606	0.490358	0.08282208588957055	1.31786	0.398192	0.725271	1	1.41158	0.497306	2.06242	1	1.10085	0.138618	1.17579	1	8.6	2	2	By MS/MS	117540000	33811000	30817000	52907000	12
1582	YML005W	YML005W	TRM12	52.726	3	3	8.4	0	10.087												7.83	0.121	462	-0.24394	63	293	0.194953	0.015151515151515152	2.3682	1.24379	NaN		2.79923	1.48503	NaN		1.09308	0.128393	NaN		1.9	1	1	By MS/MS	0	0	0	0	6.5
1584	YML008C	YML008C	ERG6	43.43	21	21	49.9	0	266.99				1								5.6	0.308	383	-0.550131	135	49454	0.433743	0.06266318537859007	0.570757	-0.809051	2.52172	1	0.533608	-0.906148	2.15634	1	0.950621	-0.0730575	2.92713	1	47.8	19	19	By MS/MS	9174300000	4704600000	2140400000	2329200000	47.3
1585	YML010W	YML010W	SPT5	115.65	10	10	10.3	0	50.857		1										4.95	0.199	1063	-0.831703	3	4193	0.133991	0.48824082784571965	0.731281	-0.451502	0.197245	1	0.824895	-0.277717	0.0600684	1	1.14645	0.197175	0.102992	1	4.6	4	4	By MS/MS	682870000	517480000	85845000	79545000	2.2
1586	YML012W	YML012W	ERV25	24.106	7	7	48.8	0	142.06				1	1		1		1			5.26	0.214	211	-0.255924	215	12259	0.44514	0.018957345971563982	0.381673	-1.38959	1.70953	1	0.361248	-1.46894	2.15968	1	0.918227	-0.123077	0.820004	1	45	6	6	By MS/MS	1902500000	1110700000	381170000	410650000	40.3
1587	YML013W	YML013W	UBX2	66.76	6	6	12.8	0	57.887				1		1						5.22	0.139	584	-0.387671	51	696	0.0332148	0.11986301369863013	0.417842	-1.25897	1.82242	1	0.430221	-1.21685	1.91678	1	1.08236	0.114177	0.3215	1	6.5	3	3	By MS/MS	445550000	254940000	95039000	95572000	8
1588	YML016C;YDR436W	YML016C;YDR436W	PPZ2;PPZ1	77.49	2	2	4.2	0	6.5007		1				1						8.28	0.164	692	-0.828324	50	433	0.100428	0.5520231213872833	1.2102	0.275247	0.776206	1	1.14744	0.198413	0.667548	1	0.983097	-0.0245942	0.0728187	1	1.6	1	1	By MS/MS	172150000	64579000	48191000	59380000	4.2
1589	YML017W	YML017W	PSP2	65.583	3	3	5.7	0	27.587												9.54	0.131	593	-1.19207	20	2280	0.184781	0.7757166947723441	2.53882	1.34416	1.4083	1	2.32382	1.2165	1.11772	1	0.88057	-0.183491	0.294318	1	5.7	3	3	By MS/MS	478350000	83143000	201660000	193550000	4
1590	YML019W	YML019W	OST6	37.89	4	4	22.9	0	17.867				1								8.53	0.132	332	0.393374	24	319	0.0982454	0.0	0.425152	-1.23395	1.31929	1	0.378176	-1.40287	2.11855	1	0.897656	-0.155766	0.27742	1	9.9	2	2	By MS/MS	223390000	125240000	46570000	51572000	22.9
1591	YML022W	YML022W	APT1	20.587	6	6	30.5	0	10.398		1										4.87	0.255	187	0.150267	Stable	17432	0.696265	0.0	1.79025	0.84016	0.359145	1	1.48271	0.568238	0.249378	1	0.865285	-0.208752	0.651279	1	10.7	2	2	By MS/MS	573650000	475140000	49377000	49132000	11.2
1592	YML025C	YML025C	YML6	31.969	3	3	10.8	0	5.9355	1		1									10.45	0.155	286	-0.382867	50	1839	0.0774901	0.23776223776223776	1.47846	0.564094	0.461978	1	1.42152	0.507439	0.563118	1	0.869669	-0.201461	0.344838	1	0	0	0		0	0	0	0	8.4
1593	YML028W;YDR453C	YML028W	TSA1	21.589	10	10	46.9	0	103.16			1									4.87	0.714	196	-0.025	Stable	298168	4.19478	0.0	1.03675	0.0520719	1.06022	1	0.906043	-0.142348	0.652515	1	0.854406	-0.227007	1.08918	1	41.8	7	7	By MS/MS	4988200000	1566000000	2139000000	1283200000	42.9
1594	YML029W	YML029W	USA1	96.652	2	2	3.5	0.0065299	2.2526				1								4.85	0.127	838	-0.361814	18	50	0.0165151	0.11097852028639618	2.13453	1.09392	0.290353	1	1.71239	0.776008	0.0922501	1	0.976743	-0.0339485	0.00785966	1	0	0	0		0	0	0	0	2.5
1595	YML031W	YML031W	NDC1	74.133	6	6	15.1	0	59.9		1										8.41	0.114	655	0.005343	98	909	0.0368008	0.08244274809160305	1.58977	0.668818	0.987108	1	1.16926	0.225592	1.18588	1	0.829985	-0.268843	0.60435	1	6.9	3	3	By MS/MS	524090000	174530000	177110000	172460000	7.2
1596	YML034W	YML034W	SRC1	95.496	2	2	3.4	0	6.4555		1										5.35	0.13	834	-0.811631	31	551	0.0162192	0.4784172661870504	0.993415	-0.00953137	0.0117913	1	1.33201	0.413609	0.686143	1	1.46388	0.549798	0.393211	1	3.4	2	2	By MS/MS	138530000	46601000	42604000	49320000	2
1597	YML035C	YML035C	AMD1	93.3	18	18	22.7	0	105.07												6.59	0.19	810	-0.650494	33	2580	0.12118	0.254320987654321	0.775803	-0.366238	2.75439	1	0.802539	-0.317356	1.28797	1	0.969098	-0.0452854	1.24015	1	18.6	15	15	By MS/MS	3008500000	1352800000	855170000	800540000	14.2
1599	YML048W	YML048W	GSF2	45.869	22	22	52.1	0	323.31				1								7.14	0.194	403	-0.327047	108	7173	0.255631	0.02977667493796526	0.418605	-1.25634	2.07454	1	0.451532	-1.1471	2.20166	1	1.01551	0.0222105	0.0807689	1	43.9	17	17	By MS/MS	7335500000	3322100000	1106500000	2906900000	47.1
1600	YML052W	YML052W	SUR7	33.829	3	3	17.9	0	17.227						1						7.46	0.143	302	0.186755	207	1602	0.381004	0.152317880794702	0.847928	-0.237987	0.379185	1	0.841896	-0.248286	0.380283	1	0.973364	-0.0389482	0.48388	1	6.3	2	2	By MS/MS	525900000	183740000	140140000	202030000	6.3
1601	YML055W	YML055W	SPC2	20.802	8	8	50.6	0	72.496				1								10.07	0.145	178	-0.341573	76	4354	0.454593	0.011235955056179775	0.429825	-1.21818	1.40918	1	0.388353	-1.36456	1.55806	1	0.987094	-0.0187399	0.043605	1	36	5	5	By MS/MS	3489100000	1607600000	876150000	1005400000	38.2
1602	YML056C	YML056C	IMD4	56.393	28	15	63.5	0	323.31												8.16	0.471	524	-0.097901	65	5971	0.256556	0.0	1.41883	0.504703	1.66749	1	1.16516	0.220534	0.733971	1	0.856451	-0.223557	0.631942	1	54.4	24	12	By MS/MS	7048100000	2226800000	2326200000	2495200000	57.6
1603	YML059C	YML059C	NTE1	187.13	18	18	14.6	0	74.11				1								8.19	0.162	1679	-0.323049	0	338	0.0304902	0.21500893388921977	0.426161	-1.23053	0.987715	1	0.335627	-1.57507	1.45088	1	0.86321	-0.212216	0.184942	1	6.6	9	9	By MS/MS	1299500000	495190000	585470000	218820000	11.2
1604	YML063W	YML063W	RPS1B	28.812	24	4	72.2	0	27.341			1									10.81	0.769	255	-0.492157	0	59008	2.15062	0.054901960784313725	1.11131	0.152256	1.45477	1	1.18956	0.250422	2.62098	1	1.11364	0.155277	0.552981	1	72.2	23	4	By MS/MS	7768800000	2818300000	1892800000	3057800000	56.5
1605	YML067C	YML067C	ERV41	40.705	13	13	37.2	0	193.5				1			1		1			4.59	0.174	352	-0.171307	166	1831	0.328701	0.0	0.438078	-1.19074	2.79426	1	0.43046	-1.21605	3.3132	1	0.995595	-0.00636868	0.0346633	1	33.8	11	11	By MS/MS	937150000	516780000	189330000	231040000	32.7
1606	YML069W	YML069W	POB3	62.993	3	3	6.9	0	9.1442		1										4.57	0.193	552	-0.743297	0	7979	0.105549	0.2028985507246377	2.4368	1.28499	NaN		3.09211	1.62859	NaN		1.2935	0.37128	NaN		5.4	2	2	By MS/MS	101490000	15428000	36055000	50006000	0
1607	YML070W	YML070W	DAK1	62.206	2	2	5.8	0.00051125	3.4849												5.14	0.217	584	-0.072774	42	21056	0.204721	0.0	2.98779	1.57908	NaN		3.29816	1.72166	NaN		1.05643	0.0792037	NaN		0	0	0		0	0	0	0	1.9
1609	YML072C	YML072C	TCB3	171.07	54	54	46	0	323.31				1		1						7.14	0.206	1545	-0.495016	32	5126	0.100135	0.23236245954692555	0.387304	-1.36846	1.66362	1	0.335757	-1.57451	1.67593	1	0.918128	-0.123233	0.307627	1	33.3	39	39	By MS/MS	5510800000	3040800000	1224300000	1245600000	40.2
1610	YML073C	YML073C	RPL6A	19.961	18	8	72.7	0	73.806			1									10.91	0.672	176	-0.469318	0	91669	1.56162	0.03409090909090909	0.877917	-0.187844	0.984284	1	0.987903	-0.0175585	0.05285	1	1.08604	0.119072	0.379605	1	71.6	15	7	By MS/MS	3945800000	1701300000	910920000	1333500000	48.9
1611	YML074C	YML074C	FPR3	46.553	8	7	27.3	0	42.722		1		1								4.19	0.366	411	-1.13674	0	39368	0.621532	0.7664233576642335	0.804015	-0.314706	0.238716	1	0.887069	-0.172881	0.161205	1	1.19643	0.258738	0.596721	1	9.2	3	2	By MS/MS	315970000	137680000	96950000	81346000	12.2
1612	YML075C	YML075C	HMG1	115.62	15	10	21.5	0	105.1		1		1							1	7.96	0.195	1054	0.106831	0	2761	0.0286658	0.04269449715370019	1.18837	0.248981	0.303791	1	1.36864	0.452742	0.747824	1	1.14005	0.189092	0.818967	1	12.6	8	5	By MS/MS	205800000	74541000	58263000	73001000	13.3
1615	YML085C	YML085C	TUB1	49.799	10	7	32.7	0	203.55		1										4.81	0.277	447	-0.327517	41	7933	0.334258	0.020134228187919462	0.554703	-0.850213	1.31784	1	0.533155	-0.907374	1.95606	1	0.831734	-0.265806	1.07573	1	32.7	9	6	By MS/MS	914050000	502180000	224190000	187670000	23.3
1616	YML086C	YML086C	ALO1	59.493	22	22	44.9	0	181.68	1											6.77	0.217	526	-0.285932	39	9481	0.240816	0.024714828897338403	0.729928	-0.454174	1.02372	1	0.665887	-0.586651	1.50137	1	0.951766	-0.0713207	0.438517	1	44.9	22	22	By MS/MS	4960300000	2374100000	1246400000	1339800000	39.2
1617	YML091C	YML091C	RPM2	139.35	3	3	2.6	0	5.267	1	1										6.73	0.179	1202	-0.3401	2	90	0	0.08153078202995008	0.94804	-0.0769802	NaN		1.2622	0.335941	NaN		1.5102	0.59474	NaN		2.6	3	3	By MS/MS	100540000	35899000	30367000	34273000	0
1618	YML092C	YML092C	PRE8	27.162	6	6	32	0	76.602		1	1									5.5	0.143	250	-0.188	7987	17925	0.281511	0.0	1.83015	0.871959	1.11591	1	2.09039	1.06377	1.2096	1	1.14398	0.194067	1.05851	1	10	2	2	By MS/MS	166770000	39669000	54492000	72610000	14.8
1619	YML100W	YML100W	TSL1	123.02	7	6	9	0	8.1024												6.61	0.164	1098	-0.396539	39	6033	0.0552679	0.2777777777777778	1.10046	0.138101	0.646534	1	1.08885	0.122809	0.675904	1	1.04791	0.0675186	0.460702	1	3.9	3	2	By MS/MS	15977000000	5766900000	4939000000	5271000000	3.1
1620	YML103C	YML103C	NUP188	188.57	26	26	19.6	0	152.62		1										5.36	0.153	1655	0.020967	46	502	0.0391297	0.010876132930513595	1.07178	0.10001	0.489339	1	1.20159	0.264946	1.31967	1	1.12998	0.176303	1.08734	1	14.6	19	19	By MS/MS	2248600000	815620000	579400000	853560000	10.3
1622	YML110C	YML110C	COQ5	34.684	2	2	15	0	6.6132	1											6.52	0.182	307	-0.336482	73	4674	0.631918	0.04560260586319218	2.86729	1.51969	NaN		2.24309	1.16549	NaN		0.92834	-0.107275	NaN		15	2	2	By MS/MS	97211000	21567000	36089000	39555000	0
1623	YML111W	YML111W	BUL2	104.79	3	3	4	0	6.5533												7.98	0.144	920	-0.666196	2	264	0.0738644	0.3184782608695652	1.2941	0.371949	NaN		0.79315	-0.334334	NaN		0.654257	-0.612071	0.74342	1	2.5	2	2	By MS/MS	76607000	23975000	31097000	21535000	0
1624	YML115C	YML115C	VAN1	61.091	14	14	38.7	0	107.21				1			1					5.13	0.146	535	-0.460748	2	1657	0.0455913	0.0691588785046729	0.473071	-1.07987	1.60378	1	0.533554	-0.906293	1.5246	1	1.0446	0.0629458	0.201313	1	24.9	9	9	By MS/MS	1474600000	694250000	325190000	455150000	33.1
1625	YML117W	YML117W	NAB6	126.14	6	6	5.7	0	6.5273		1										6.99	0.13	1134	-0.609876	139	1434	0.0370348	0.3968253968253968	1.09149	0.126301	0.0880864	1	1.27907	0.35509	0.552444	1	1.23749	0.307415	0.384295	1	1.9	2	2	By MS/MS	137190000	38791000	42309000	56095000	0
1626	YML120C	YML120C	NDI1	57.249	7	7	15.4	0	22.592	1											10.26	0.19	513	-0.225146	43	8376	0.0778733	0.017543859649122806	0.847631	-0.238491	2.22963	1	0.817253	-0.291146	0.840488	1	1.04351	0.06145	0.136924	1	13.6	6	6	By MS/MS	219430000	87226000	59571000	72636000	6.4
1627	YML123C	YML123C	PHO84	64.381	9	8	21.8	0	187.63				1	1	1						6.41	0.461	587	0.164225	25	441	0.123412	0.04088586030664395	0.692439	-0.530241	0.282936	1	0.756873	-0.401876	0.217364	1	1.10061	0.138299	0.0638622	1	14.3	6	6	By MS/MS	2727300000	1425900000	342590000	958770000	15.5
1628	YML124C	YML124C	TUB3	49.693	5	2	17.1	0	7.4192		1										4.92	0.241	445	-0.320674	448	3118	0.182394	0.020224719101123594	0.711606	-0.490849	1.42463	1	0.706805	-0.500616	0.986941	1	0.982497	-0.0254745	0.0873582	1	17.1	5	2	By MS/MS	246260000	117600000	49067000	79597000	10.3
1629	YML125C	YML125C	PGA3	35.287	12	12	39.1	0	148.85				1		1						5.31	0.205	312	-0.202564	Stable	4266	0.5686	0.0	0.825661	-0.276378	1.04893	1	0.780838	-0.356905	1.49542	1	0.944793	-0.0819299	0.377284	1	35.9	10	10	By MS/MS	2287700000	962610000	636950000	688140000	35.9
1630	YML126C	YML126C	ERG13	55.013	6	6	12.8	0	23.549		1										8.23	0.401	491	-0.380041	46	60771	0.885547	0.048879837067209775	1.27078	0.345717	0.494043	1	1.35546	0.438784	1.16412	1	1.0558	0.0783403	0.103486	1	2.6	1	1	By MS/MS	49538000	15623000	14815000	19100000	2.6
1631	YML127W	YML127W	RSC9	65.217	7	7	12.9	0	42.233		1										7.8	0.129	581	-0.091739	0	1027	0.12911	0.04130808950086059	1.82352	0.866727	1.51586	1	1.65769	0.72917	0.86589	1	1.04298	0.0607095	0.193338	1	12.7	6	6	By MS/MS	190750000	63359000	60278000	67117000	7.4
1633	YML130C	YML130C	ERO1	65.032	24	24	45.8	0	203.16				1								5.42	0.217	563	-0.453819	0	2289	0.166153	0.019538188277087035	0.350049	-1.51437	1.57262	1	0.347778	-1.52376	1.85317	1	0.983807	-0.0235525	0.0596689	1	34.6	16	16	By MS/MS	1448200000	790390000	321320000	336530000	36.9
1634	YML131W	YML131W		39.976	7	7	23	0	49.983			1									8.32	0.204	365	-0.027124	Stable	2827	0.121974	0.0	1.27587	0.351482	0.557893	1	1.62459	0.700076	0.703027	1	1.38064	0.465335	0.388778	1	15.3	4	4	By MS/MS	483080000	193280000	141540000	148260000	11
1635	YMR004W	YMR004W	MVP1	59.656	16	16	34.6	0	125.17		1	1		1			1				5.27	0.15	511	-0.579648	18	913	0.064766	0.21526418786692758	0.631414	-0.663341	2.04678	1	0.627172	-0.673066	1.55095	1	1.07781	0.108107	0.259457	1	25.4	12	12	By MS/MS	689830000	325370000	170780000	193670000	23.9
1636	YMR008C	YMR008C	PLB1	71.667	2	2	3.3	0.00052356	3.9225				1		1						4.36	0.253	664	-0.189759	0	251	0.0949959	0.0	0.67561	-0.565737	NaN		0.386414	-1.37178	NaN		0.587406	-0.76757	NaN		1.7	1	1	By MS/MS	0	0	0	0	1.7
1637	YMR011W	YMR011W	HXT2	59.84	10	9	26.4	0	260.36					1	1						8.31	0.359	541	0.380776	Stable	1168	0.0869648	0.0018484288354898336	1.23297	0.302133	0.299484	1	1.28361	0.360207	0.277671	1	1.06704	0.0936102	0.0794658	1	24.4	9	8	By MS/MS	2132400000	942640000	506940000	682800000	19
1638	YMR012W	YMR012W	CLU1	145.16	41	41	38.8	0	323.31												6.36	0.227	1277	-0.47823	44	11481	0.0563709	0.11354737666405638	1.36297	0.446753	1.29535	1	1.39131	0.476447	1.29586	1	1.03884	0.0549714	0.225744	1	22.8	25	25	By MS/MS	4585600000	2357600000	940630000	1287400000	26.5
1639	YMR015C	YMR015C	ERG5	61.334	25	25	55	0	249				1								7.88	0.363	538	-0.060595	0	2466	0.0868682	0.0	0.313627	-1.67288	2.11913	1	0.296935	-1.75178	3.21954	1	0.971508	-0.041702	0.183361	1	47.8	21	21	By MS/MS	3378200000	2021400000	613770000	743070000	43.9
1640	YMR027W	YMR027W		54.128	2	2	3.8	0.0095978	1.9878		1										5.43	0.188	470	-0.38766	26	4565	0.177769	0.019148936170212766	6.02641	2.5913	NaN		7.12352	2.83259	NaN		1.2052	0.269273	NaN		1.5	1	1	By MS/MS	58701000	6984100	23068000	28649000	0
1641	YMR038C	YMR038C	CCS1	27.33	4	4	24.5	0	20.427	1	1	1									6.65	0.158	249	-0.346988	Stable	6197	0.196633	0.0	2.36656	1.24279	0.737326	1	2.62346	1.39147	0.559451	1	1.08451	0.117042	0.137916	1	7.2	1	1	By MS/MS	0	0	0	0	13.3
1644	YMR047C	YMR047C	NUP116	116.23	2	2	2.1	0.00052743	4.03		1										10.13	0.121	1113	-0.726864	0	1588	0.0404837	0.7780772686433064	1.05486	0.0770549	0.175096	1	0.924217	-0.113697	0.129356	1	0.805177	-0.312623	0.266596	1	1.1	1	1	By MS/MS	11371000	3967600	4753600	2649700	2.1
1645	YMR049C	YMR049C	ERB1	91.704	11	11	14	0	51.257		1										4.89	0.229	807	-0.754523	17	3173	0.109362	0.3097893432465923	1.86871	0.902046	2.03287	1	1.93514	0.952436	1.20365	1	0.906807	-0.141132	0.404156	1	8.2	6	6	By MS/MS	606160000	195140000	218320000	192710000	7.9
1646	YMR054W	YMR054W	STV1	101.66	8	8	8.9	0	19.745					1		1	1				5.13	0.158	890	-0.054719	33	751	0.0362059	0.04719101123595506	0.763568	-0.389172	0.227427	1	0.736025	-0.442174	1.28551	1	0.900308	-0.151509	0.0966431	1	5.8	5	5	By MS/MS	413960000	236270000	83936000	93755000	3.3
1647	YMR056C	YMR056C	AAC1	34.12	5	2	8.7	0	6.0305	1											10.54	0.116	309	0.006472	0	8485	0.031012	0.016181229773462782	0.801813	-0.318663	0.690607	1	0.745946	-0.422857	1.05954	1	0.837413	-0.255988	0.644041	1	8.7	4	1	By MS/MS	2246400000	977030000	600310000	669090000	8.7
1648	YMR058W	YMR058W	FET3	72.359	3	3	9.7	0	22.189				1	1	1						4.45	0.217	636	-0.283176	46	386	0.133361	0.05345911949685535	0.723037	-0.467858	0.917066	1	0.677807	-0.561054	1.23732	1	1.0801	0.11116	0.377009	1	5.5	2	2	By MS/MS	722660000	363140000	154000000	205520000	9.7
1649	YMR062C	YMR062C	ARG7	47.848	5	5	12.9	0	13.558	1											7.1	0.17	441	-0.096145	0	17692	0.142591	0.0	3.53495	1.82169	NaN		2.86312	1.51759	NaN		0.7845	-0.350155	NaN		2.9	1	1	By MS/MS	0	0	0	0	2.3
1651	YMR071C	YMR071C	TVP18	18.693	2	2	15.6	0	25.772							1		1			6.75	0.104	167	0.828144	44	1002	0.33722	0.0	0.528813	-0.91917	1.71067	1	0.539029	-0.891564	2.47491	1	1.01795	0.0256658	0.0633071	1	15.6	2	2	By MS/MS	153900000	86758000	29000000	38138000	15.6
1652	YMR072W	YMR072W	ABF2	21.561	5	5	31.1	0	28.163	1	1										10.51	0.246	183	-0.973224	91	29839	1.04121	0.07103825136612021	1.04811	0.0677867	0.468046	1	1.15076	0.202593	0.733694	1	0.998354	-0.0023765	0.00816065	1	26.2	4	4	By MS/MS	1142100000	428450000	299410000	414250000	26.2
1655	YMR079W	YMR079W	SEC14	34.9	20	19	70.4	0	203.91			1				1					5.26	0.3	304	-0.469408	149	30237	0.539017	0.07236842105263158	3.60905	1.85162	1.60587	1	3.83365	1.93872	1.44542	1	0.945817	-0.0803668	0.222182	1	53.3	14	13	By MS/MS	5104600000	490110000	2090200000	2524400000	57.9
1656	YMR080C	YMR080C	NAM7	109.43	24	24	32.3	0	311.51		1										6.45	0.204	971	-0.387642	18	1258	0.075236	0.06694129763130793	1.92927	0.948057	1.31618	1	1.91513	0.937439	1.63471	1	1.04169	0.0589239	0.762824	1	25.5	18	18	By MS/MS	1996400000	559460000	634170000	802820000	26.8
1657	YMR083W	YMR083W	ADH3	40.369	13	11	32	0	25.513	1											8.52	0.3	375	-0.044	Stable	40322	1.17292	0.0	1.3724	0.456703	0.994368	1	1.36737	0.451399	1.44127	1	0.983246	-0.0243752	0.0611759	1	21.1	6	5	By MS/MS	455790000	153630000	146130000	156030000	25.9
1658	YMR089C	YMR089C	YTA12	93.275	2	2	2.1	0.0015038	3.1757	1											7.6	0.175	825	-0.570788	29	1376	0.0474206	0.1987878787878788	1.08304	0.11508	0.480436	1	0.866085	-0.207419	0.193819	1	0.972656	-0.0399977	0.0780728	1	1	1	1	By MS/MS	82828000	35256000	19741000	27831000	0
1659	YMR091C	YMR091C	NPL6	49.65	4	4	10.6	0	5.8632		1										4.68	0.142	435	-0.878621	116	2259	0.132963	0.367816091954023	2.426	1.27858	NaN		2.27371	1.18505	NaN		0.89527	-0.159605	NaN		0	0	0		0	0	0	0	0
1661	YMR093W	YMR093W	UTP15	57.686	2	2	5.1	0	9.3622		1										10.09	0.148	513	-0.425341	122	2084	0.0174045	0.0935672514619883	1.39741	0.482757	0.554418	1	1.38891	0.473953	1.48978	1	1.08352	0.115728	0.714871	1	0	0	0		0	0	0	0	5.1
1662	YMR099C	YMR099C		33.955	4	4	18.9	0	14.752		1										6.07	0.293	297	-0.379798	0	26140	0.473315	0.04713804713804714	1.49732	0.582383	1.13646	1	1.37636	0.46086	0.660766	1	0.947573	-0.0776908	0.0803618	1	8.1	2	2	By MS/MS	93622000	33926000	27625000	32071000	14.8
1664	YMR105C	YMR105C	PGM2	63.088	6	4	13.5	0	8.945			1									6.6	0.308	569	-0.343234	43	15228	0.191359	0.056239015817223195	4.40683	2.13974	1.17578	1	2.46379	1.30088	0.428498	1	0.715161	-0.483661	1.14318	1	9.3	4	2	By MS/MS	209760000	49977000	78043000	81737000	8.8
1665	YMR108W	YMR108W	ILV2	74.936	27	27	49.2	0	222.33	1											8.98	0.264	687	-0.256914	40	34014	0.221548	0.09024745269286755	0.847587	-0.238566	0.512097	1	0.9049	-0.144169	0.433462	1	1.08995	0.12426	0.234365	1	38.4	21	21	By MS/MS	12263000000	4904900000	3234600000	4123800000	42.5
1666	YMR109W	YMR109W	MYO5	136.9	33	27	36.1	0	323.31												10.09	0.185	1219	-0.548318	168	2218	0.0729913	0.258408531583265	0.611165	-0.710365	2.62464	1	0.597406	-0.743217	2.05315	1	1.01143	0.0163895	0.196051	1	32	28	22	By MS/MS	6151800000	3057200000	1389800000	1704800000	31.9
1667	YMR110C	YMR110C	HFD1	59.978	10	10	28	0	93.526	1			1	1			1				6.73	0.156	532	-0.143797	321	4423	0.183943	0.0	0.493811	-1.01797	1.59573	1	0.425246	-1.23363	1.87043	1	0.860282	-0.217119	0.446279	1	21.4	8	8	By MS/MS	1093300000	589610000	261090000	242580000	19.4
1668	YMR115W	YMR115W	MGR3	58.003	4	4	10.4	0	9.9084	1											8.56	0.13	501	-0.538723	156	451	0.0753947	0.08183632734530938	0.582502	-0.779665	1.19025	1	0.862062	-0.214137	0.178422	1	1.42712	0.513104	0.316651	1	4	2	2	By MS/MS	19895000	7445000	5009100	7441100	3
1669	YMR116C	YMR116C	ASC1	34.805	19	19	84.3	0	323.31			1									6.17	0.777	319	-0.131035	157	241099	4.42147	0.0	1.53469	0.617944	3.05705	1	1.53376	0.617069	1.67585	1	0.986953	-0.0189471	0.0434831	1	63.9	15	15	By MS/MS	9778700000	2982400000	2966200000	3830100000	73.7
1670	YMR125W	YMR125W	STO1	100.02	11	11	14.6	0	55.694		1										4.64	0.194	861	-0.276307	65	2179	0.123004	0.011614401858304297	0.621639	-0.685851	0.556005	1	0.596982	-0.74424	0.792134	1	1.04944	0.0696247	0.333165	1	4.2	3	3	By MS/MS	317210000	59894000	149040000	108280000	9.9
1671	YMR128W	YMR128W	ECM16	144.95	16	16	15.3	0	45.175		1										6.28	0.166	1267	-0.701579	393	740	0.0499215	0.27782162588792425	1.07652	0.106379	0.325818	1	1.08148	0.113004	0.444201	1	1.08355	0.115765	0.262281	1	10	11	11	By MS/MS	781050000	202900000	127480000	450680000	7.3
1672	YMR129W	YMR129W	POM152	151.65	26	26	27.7	0	164.87		1										6.71	0.157	1337	-0.324383	46	1501	0.0484688	0.05160807778608826	0.724253	-0.465434	0.898386	1	0.720034	-0.473864	1.96771	1	1.05557	0.0780222	0.296305	1	19.5	19	19	By MS/MS	1865300000	856860000	585920000	422560000	19.1
1673	YMR130W	YMR130W	DPI35	35.278	2	2	7.3	0	4.28	1											6.2	0.129	302	-0.376821	0	467	0.179749	0.0	6.10009	2.60883	NaN		3.77844	1.91779	NaN		0.594778	-0.749577	NaN		0	0	0		0	0	0	0	7.3
1674	YMR131C	YMR131C	RRB1	57.261	4	4	11.7	0	24.756		1										4.31	0.209	511	-0.663209	0	3527	0.278651	0.38551859099804303	1.10174	0.139781	0.384512	1	1.0772	0.107291	0.240843	1	0.986936	-0.0189713	0.588429	1	11.7	4	4	By MS/MS	137900000	48023000	43272000	46607000	2.2
1676	YMR145C;YDL085W	YMR145C	NDE1	62.773	10	10	21.8	0	72.255	1											10.1	0.261	560	-0.239286	0	12683	0.167346	0.02857142857142857	0.609264	-0.714861	1.24006	1	0.504598	-0.986794	0.871785	1	1.04119	0.058232	0.128693	1	18.9	9	9	By MS/MS	551890000	207770000	120390000	223730000	10.4
1677	YMR146C	YMR146C	TIF34	38.755	17	17	75.5	0	248.01												5.48	0.295	347	-0.404323	1250	21256	0.332925	0.03170028818443804	3.36291	1.74971	2.04626	1	3.53049	1.81987	1.41038	1	0.973273	-0.0390833	0.147086	1	54.8	12	12	By MS/MS	2269900000	317280000	992590000	959990000	73.2
1678	YMR149W	YMR149W	SWP1	31.653	9	9	30.4	0	33.886				1								7.05	0.192	286	0.365734	329	6999	0.162825	0.0	0.367577	-1.44388	1.77098	1	0.343754	-1.54055	2.74575	1	0.956077	-0.0648015	0.133894	1	29	7	7	By MS/MS	3155500000	1887400000	615460000	652680000	10.1
1679	YMR152W	YMR152W	YIM1	41.637	5	5	18.6	0	25.299				1								7.98	0.221	365	-0.370685	27	3051	0.132342	0.0	0.748608	-0.417717	0.672658	1	0.648682	-0.624416	2.29778	1	0.885531	-0.175386	0.539157	1	2.7	1	1	By MS/MS	88573000	40661000	21753000	26160000	11.2
1680	YMR158W	YMR158W	MRPS8	17.47	4	4	33.5	0	12.692	1											10.37	0.128	155	-0.220645	0	3062	0.242704	0.012903225806451613	2.09031	1.06372	2.29285	1	1.97228	0.979867	1.73123	1	0.957678	-0.0623872	0.124424	1	25.2	3	3	By MS/MS	124420000	26309000	34274000	63840000	9
1681	YMR162C	YMR162C	DNF3	188.32	2	2	1.6	0.00051308	3.5411				1		1	1		1			6.74	0.134	1656	-0.366305	47	16	0.0379063	0.15640096618357488	0.46764	-1.09653	NaN		0.370137	-1.43387	NaN		0.868508	-0.203389	NaN		0	0	0		0	0	0	0	1.6
1683	YMR165C	YMR165C	PAH1	95.03	3	3	3.2	0	4.9081		1	1	1	1							4.68	0.126	862	-0.689559	72	709	0.0438987	0.5324825986078886	0.867891	-0.204415	0.32381	1	1.21745	0.283858	0.115629	1	1.36821	0.452287	0.244416	1	0	0	0		0	0	0	0	1.9
1684	YMR167W	YMR167W	MLH1	87.061	2	2	2.6	0.0078595	2.1197		1										6.93	0.127	769	-0.321326	10	64	0.00760104	0.13394018205461639	1.1396	0.188528	NaN		1.2582	0.331361	NaN		1.1991	0.261952	NaN		0.9	1	1	By MS/MS	130410000	51689000	35211000	43514000	0
1685	YMR173W	YMR173W	DDR48	46.233	3	3	21.6	0	14.046			1									4.08	0.354	430	-1.95977	63	22554	0.357571	0.9906976744186047	NaN	NaN	NaN		NaN	NaN	NaN		NaN	NaN	NaN		0	0	0		0	0	0	0	0
1686	YMR178W	YMR178W		31.144	4	4	14.6	0	15.812		1										5.95	0.138	274	-0.325548	Stable	3860	0.198342	0.01824817518248175	3.97408	1.99062	1.74312	1	3.99867	1.99952	2.35082	1	1.03601	0.0510422	0.1335	1	10.9	3	3	By MS/MS	425960000	57712000	196170000	172090000	10.9
1687	YMR183C	YMR183C	SSO2	33.733	3	3	10.5	0	8.6786				1		1						4.63	0.25	295	-0.703729	0	11988	0.276224	0.34915254237288135	0.616058	-0.698862	0.483923	1	0.47698	-1.068	1.29671	1	0.865844	-0.207821	0.304713	1	5.1	1	1	By matching	12456000	5824300	3487700	3144000	5.1
1688	YMR186W	YMR186W	HSC82	80.899	51	14	55.9	0	323.31						1						4.59	0.581	705	-0.556028	109	49635	2.53306	0.14326241134751774	0.509824	-0.971929	1.11552	1	0.480344	-1.05786	1.22365	1	0.998821	-0.00170154	0.00359379	1	51.3	34	7	By MS/MS	2040300000	1083300000	442000000	515030000	45.8
1689	YMR188C	YMR188C	MRPS17	27.635	2	2	9.7	0.00051894	3.7781	1		1									10.38	0.15	237	-0.698734	81	1594	0.224657	0.0379746835443038	1.95623	0.968078	0.635795	1	2.217	1.14861	0.610399	1	1.11533	0.157467	0.500559	1	0	0	0		0	0	0	0	5.5
1690	YMR189W	YMR189W	GCV2	114.45	6	6	6.1	0	12.158	1		1									7.23	0.189	1034	-0.195551	69	4722	0.119891	0.0029013539651837525	1.76215	0.817334	0.426253	1	2.67569	1.41991	0.335395	1	1.35142	0.43448	0.405649	1	1.9	2	2	By MS/MS	16487000	2657100	6080200	7749400	1.1
1691	YMR192W	YMR192W	GYL1	82.13	3	3	6.4	0	4.2107						1	1		1			5.14	0.134	720	-0.566945	19	315	0.0395892	0.3263888888888889	1.83818	0.878279	1.20466	1	1.68652	0.754052	0.815163	1	0.95126	-0.0720888	0.116733	1	5.1	2	2	By MS/MS	14574000	2196300	4395500	7982100	2.1
1692	YPL249C-A;YMR194W	YPL249C-A;YMR194W	RPL36A;RPL36B	11.135	6	6	40	0	77.269			1									12.15	0.8	100	-0.562	0	20890	0	0.23	0.832793	-0.26397	1.24461	1	0.86224	-0.213838	2.15136	1	1.04619	0.0651458	1.0295	1	40	6	6	By MS/MS	14241000000	6311800000	3523000000	4405700000	40
1693	YMR197C	YMR197C	VTI1	24.668	3	3	25.3	0	20.032			1	1	1		1	1	1			6.58	0.11	217	-0.467281	0	4030	0.1284	0.1336405529953917	0.740412	-0.4336	0.238003	1	0.293599	-1.76808	1.63575	1	0.424227	-1.23709	1.09017	1	18.9	2	2	By MS/MS	120410000	49879000	54007000	16523000	18.9
1696	YMR202W	YMR202W	ERG2	24.895	3	3	19.4	0	250.79				1								5.83	0.297	222	0.079279	29	72443	0.501758	0.0	0.439243	-1.18691	1.93776	1	0.403069	-1.3109	3.18294	1	0.930409	-0.104063	0.680798	1	19.4	3	3	By MS/MS	2524500000	1499500000	521920000	503080000	19.4
1697	YMR203W	YMR203W	TOM40	42.038	10	10	39.3	0	128.2	1											5.27	0.274	387	-0.195866	0	17827	0.523096	0.0103359173126615	0.753089	-0.409108	1.034	1	0.756184	-0.40319	1.2649	1	0.922643	-0.116156	1.88924	1	30.2	9	9	By MS/MS	2524100000	687870000	413060000	1423100000	30.2
1698	YMR205C	YMR205C	PFK2	104.62	43	42	58.1	0	323.31	1		1		1							6.65	0.512	959	-0.229718	96	48576	0.287663	0.0667361835245047	1.00553	0.00795071	0.00631627	1	1.04285	0.0605369	0.0568863	1	1.08122	0.112665	0.266033	1	54.5	34	33	By MS/MS	12395000000	5950000000	2475400000	3969600000	42.3
1699	YMR209C	YMR209C		52.245	16	16	50.3	0	124.14												7.58	0.114	457	-0.223851	52	319	0.0382513	0.0	0.447057	-1.16147	1.59025	1	0.385577	-1.37491	2.39863	1	0.90454	-0.144743	0.317638	1	34.6	11	11	By MS/MS	587700000	312070000	145820000	129820000	39.8
1701	YMR214W	YMR214W	SCJ1	41.543	18	18	55.7	0	323.31				1								7.41	0.159	377	-0.527586	67	2265	0.162941	0.14854111405835543	0.493687	-1.01833	1.58153	1	0.459179	-1.12287	1.86708	1	0.966752	-0.0487828	0.222055	1	47.7	14	14	By MS/MS	2679200000	1335900000	550480000	792820000	52.3
1702	YMR215W	YMR215W	GAS3	56.793	9	9	22.5	0	68.593					1	1				1		4.43	0.217	524	-0.337977	17	2485	0.317362	0.06297709923664122	0.823944	-0.279381	0.757127	1	0.655652	-0.608997	1.63214	1	0.796246	-0.328714	0.788199	1	18.5	6	6	By MS/MS	929160000	393030000	274010000	262120000	8.2
1703	YMR217W	YMR217W	GUA1	58.482	16	16	39.2	0	84.875			1									6.47	0.462	525	-0.167619	0	33844	0.840019	0.0019047619047619048	0.768886	-0.379158	0.962852	1	0.817994	-0.289837	0.474485	1	1.0671	0.0936898	0.271312	1	32.2	13	13	By MS/MS	3250600000	1507900000	749860000	992830000	28.6
1704	YMR218C	YMR218C	TRS130	128.13	10	10	12	0	29.743			1		1		1	1				5.84	0.13	1102	-0.201543	131	81	0.0159936	0.0	0.714747	-0.484495	0.988283	1	0.652872	-0.615128	2.2652	1	1.07499	0.104326	0.157581	1	6.9	6	6	By MS/MS	206530000	79659000	46154000	80722000	8.5
1705	YMR220W	YMR220W	ERG8	50.454	2	2	6.4	0.00051733	3.6928		1										6.46	0.144	451	-0.390909	92	2765	0.11691	0.022172949002217297	7.68449	2.94195	1.08093	1	7.26297	2.86056	1.09445	1	0.940436	-0.0885987	0.540055	1	4	1	1	By MS/MS	48304000	5358600	20865000	22080000	2.4
1706	YMR226C	YMR226C		29.158	6	6	30	0	28.526		1										6.81	0.208	267	-0.121723	47	42865	0.358503	0.00749063670411985	2.30849	1.20695	1.59857	1	2.54863	1.34972	2.06034	1	1.05836	0.0818354	0.11583	1	10.1	2	2	By MS/MS	136630000	33316000	45494000	57822000	20.2
1707	YMR229C	YMR229C	RRP5	193.13	56	56	40	0	319.07		1										6.1	0.237	1729	-0.406189	15	6655	0.150405	0.13649508386350492	0.522837	-0.935566	1.58396	1	0.577996	-0.790869	1.35401	1	1.1666	0.22231	0.789094	1	33.3	41	41	By MS/MS	4299900000	2467000000	862430000	970510000	26.4
1708	YOR293W;YMR230W	YOR293W;YMR230W	RPS10B;RPS10A	12.739	8	8	62.9	0	285.44			1									9.63	0.84	105	-0.900953	Stable	166331	2.78727	0.14285714285714285	1.23763	0.307578	1.51243	1	1.30933	0.388829	2.64529	1	1.04971	0.0699884	0.345899	1	51.4	6	6	By MS/MS	2808800000	978890000	758000000	1071900000	45.7
1709	YMR231W	YMR231W	PEP5	117.48	6	6	6.2	0	13.271			1		1			1				5.67	0.135	1029	-0.208746	64	412	0.0512432	0.01749271137026239	1.65435	0.726267	0.50831	1	1.97538	0.982128	1.01468	1	1.27225	0.347379	0.587483	1	3.3	3	3	By MS/MS	30233000	5115800	9710600	15406000	2.9
1710	YMR235C	YMR235C	RNA1	45.815	23	23	65.4	0	323.31		1	1									4.36	0.218	407	-0.276659	34	13118	0.278488	0.10565110565110565	11.0499	3.46596	2.27552	1	10.4356	3.38344	2.01554	1	0.965157	-0.0511646	0.525338	1	61.7	19	19	By MS/MS	6745900000	656390000	2860200000	3229300000	60.9
1711	YMR237W	YMR237W	BCH1	82.048	2	2	3.6	0.0014948	3.1134							1		1			5.09	0.157	724	-0.142541	46	1942	0.0802358	0.049723756906077346	0.394009	-1.3437	0.663215	1	0.826823	-0.27435	0.0411346	1	2.09805	1.06905	0.276355	1	1.5	1	1	By MS/MS	734360000	640850000	60882000	32631000	1.5
1712	YMR238W	YMR238W	DFG5	50.54	3	3	8.3	0	26.261				1		1						4.41	0.16	458	-0.184498	0	897	0.134573	0.043668122270742356	0.618878	-0.692273	1.27337	1	0.563181	-0.828329	1.24055	1	0.899297	-0.153131	0.177766	1	5.2	2	2	By MS/MS	106540000	57187000	29067000	20290000	5.9
1713	YMR241W	YMR241W	YHM2	34.184	12	12	47.8	0	323.31	1											10.68	0.328	314	-0.106688	21	31970	0.626151	0.054140127388535034	0.799317	-0.32316	1.25333	1	0.653109	-0.614605	1.72696	1	0.825579	-0.276521	1.53438	1	38.2	11	11	By MS/MS	6234200000	3125500000	1522800000	1585900000	39.2
1714	YOR312C;YMR242C	YOR312C;YMR242C	RPL20A;RPL20B	20.437	20	20	80.2	0	160.52			1									11.12	0.705	172	-0.615116	Stable	360546	1.40149	0.0	0.900042	-0.151935	0.92491	1	0.910661	-0.135014	1.11667	1	1.05492	0.07714	0.800186	1	80.2	20	20	By MS/MS	19675000000	8033300000	5220100000	6421700000	73.3
1715	YMR243C	YMR243C	ZRC1	48.344	6	6	23.1	0	73.167					1							6.34	0.216	442	0.067647	35	5812	0.478009	0.16515837104072398	1.15929	0.213241	0.28063	1	1.02085	0.0297722	0.113725	1	0.995935	-0.00587601	0.0226789	1	22.9	5	5	By MS/MS	1545300000	591610000	447960000	505770000	23.1
1716	YMR246W	YMR246W	FAA4	77.266	26	22	44.4	0	265.44						1						6.52	0.236	694	-0.151009	0	10934	0.246665	0.025936599423631124	0.993643	-0.00919983	0.0279673	1	1.05539	0.0777817	0.495743	1	1.11018	0.150789	1.04406	1	34.9	20	17	By MS/MS	5649700000	1925400000	1673100000	2051200000	41.6
1717	YMR247C	YMR247C	RKR1	180.18	10	10	8.6	0	54.389		1										5.24	0.146	1562	-0.187516	3	187	0.0229669	0.0	0.977576	-0.0327193	0.05433	1	1.00616	0.00885288	0.0222687	1	1.01444	0.0206827	0.0631719	1	7.6	9	9	By MS/MS	454340000	242940000	112310000	99096000	4.2
1718	YMR259C	YMR259C	TRM732	163.58	10	10	10.6	0	45.673												6.56	0.144	1420	-0.069085	89	554	0.0478932	0.0	0.779054	-0.360204	0.313899	1	0.866642	-0.206492	0.167411	1	1.10873	0.148904	0.226716	1	7.3	7	7	By MS/MS	113300000	64277000	21794000	27231000	4.6
1720	YMR261C	YMR261C	TPS3	118.83	7	6	9.1	0	35.332												6.33	0.202	1054	-0.356641	22	3698	0.122116	0.23055028462998103	0.644156	-0.634518	1.05769	1	0.602974	-0.729833	1.63186	1	1.03847	0.054453	0.0731212	1	8	6	5	By MS/MS	228950000	101940000	48358000	78656000	2.4
1722	YMR266W	YMR266W	RSN1	107.67	21	21	18.3	0	178.77				1	1							9.25	0.192	953	0.018258	42	2294	0.103476	0.05981112277019937	0.91299	-0.131329	0.7038	1	0.92123	-0.118367	0.162293	1	0.992981	-0.0101622	0.0137648	1	17.5	18	18	By MS/MS	5257300000	2436700000	1442300000	1378300000	14.3
1723	YMR272C	YMR272C	SCS7	44.881	5	5	17.2	0	42.477				1								6.54	0.244	384	-0.188021	77	3460	0.200897	0.0026041666666666665	0.47166	-1.08418	1.00521	1	0.37186	-1.42717	1.5111	1	0.936847	-0.0941148	0.149006	1	12.5	4	4	By MS/MS	1185200000	620740000	254850000	309600000	10.4
1724	YMR281W	YMR281W	GPI12	35.446	2	2	6.6	0.00051948	3.8213				1								9.65	0.148	304	-0.102303	52	465	0.219469	0.013157894736842105	0.534848	-0.902798	1.33668	1	0.428706	-1.22194	1.42404	1	0.812139	-0.300202	0.277579	1	6.6	2	2	By MS/MS	71043000	34973000	23284000	12786000	3.6
1725	YMR285C	YMR285C	NGL2	59.539	3	3	8.5	0	15.351		1										7.85	0.166	515	-0.738447	22	403	0.013976	0.26990291262135924	2.09226	1.06506	0.411304	1	2.17772	1.12282	0.442355	1	1.04093	0.0578702	0.265361	1	5.4	2	2	By MS/MS	57644000	3988300	28578000	25078000	8.5
1726	YMR288W	YMR288W	HSH155	110.03	2	2	1.9	0	4.3452		1										7.25	0.132	971	-0.108857	27	106	0.00546262	0.12873326467559218	1.04104	0.0580259	0.0580543	1	0.976722	-0.0339798	0.0396497	1	0.982673	-0.0252172	0.0802953	1	0.8	1	1	By MS/MS	23260000	9469600	5433100	8357800	1.9
1727	YMR289W	YMR289W	ABZ2	42.639	2	2	4.5	0.0082911	2.0931												5.61	0.123	374	-0.299465	Stable	427	0.169468	0.0	0.309191	-1.69343	NaN		0.238629	-2.06716	NaN		0.83647	-0.257614	NaN		0	0	0		0	0	0	0	2.7
1728	YMR290C	YMR290C	HAS1	56.717	22	22	56.6	0	161.47		1										10.13	0.225	505	-0.354653	0	4838	0	0.12673267326732673	1.43127	0.517293	1.0337	1	1.5482	0.630588	0.90152	1	1.0557	0.0781968	0.181471	1	27.3	12	12	By MS/MS	1726200000	598830000	531630000	595780000	43.4
1730	YMR296C	YMR296C	LCB1	62.206	24	24	63.6	0	323.31				1								6.12	0.173	558	-0.132796	Stable	4206	0.202662	0.008960573476702509	0.525057	-0.929455	1.83017	1	0.467682	-1.0964	2.74694	1	0.896784	-0.157167	0.913485	1	49.1	21	21	By MS/MS	4946300000	2684700000	1120900000	1140700000	60.6
1731	YMR297W	YMR297W	PRC1	59.801	2	2	3.9	0	4.8333				1	1							4.39	0.257	532	-0.284399	13	9308	0.598025	0.0	0.431724	-1.21182	NaN		0.672178	-0.573084	NaN		1.1473	0.198243	NaN		0	0	0		0	0	0	0	2.3
1732	YMR298W	YMR298W	LIP1	17.206	2	2	14	0	46.185		1		1								6.65	0.209	150	-0.361333	0	997	0	0.0	0.444434	-1.16996	2.3109	1	0.485701	-1.04186	2.36035	1	1.0192	0.0274339	0.139223	1	14	2	2	By MS/MS	551430000	329420000	90552000	131460000	14
1733	YMR300C	YMR300C	ADE4	56.719	4	4	11.8	0	14.559												6.22	0.235	510	-0.310196	0	11423	0	0.00392156862745098	0.797937	-0.325653	0.498668	1	0.670837	-0.575966	1.40562	1	0.808884	-0.305995	0.341485	1	6.9	2	2	By MS/MS	32277000	14526000	7045000	10706000	2.9
1734	YMR301C	YMR301C	ATM1	77.521	5	5	11.2	0	11.063	1											10.42	0.12	690	0.004783	34	1007	0.141013	0.0	0.853825	-0.227988	0.277081	1	0.695428	-0.524027	1.03168	1	0.959652	-0.0594164	0.314514	1	6.4	3	3	By MS/MS	66160000	32807000	16247000	17106000	4.3
1735	YMR302C	YMR302C	YME2	96.687	6	6	10.5	0	21.306	1											9.69	0.16	850	-0.394706	46	1952	0.0509104	0.08352941176470588	0.722112	-0.469706	0.525455	1	0.698302	-0.518078	0.649547	1	1.10554	0.144745	0.406309	1	4.4	3	3	By MS/MS	190700000	71070000	57905000	61724000	8.6
1736	YMR304W	YMR304W	UBP15	143.56	8	8	8.9	0	21.867			1	1							1	4.77	0.156	1230	-0.526179	20	1598	0	0.04552845528455285	3.91915	1.97054	1.35543	1	3.37824	1.75627	1.96157	1	0.95344	-0.0687865	0.0987892	1	2.6	2	2	By MS/MS	138250000	11389000	61199000	65662000	4.7
1737	YMR307W	YMR307W	GAS1	59.582	13	13	21.5	0	228.84		1				1			1	1		4.3	0.37	559	-0.250626	0	4603	3.35684	0.07871198568872988	0.586116	-0.770742	2.03198	1	0.441903	-1.1782	2.74384	1	0.78744	-0.344758	1.63819	1	16.6	11	11	By MS/MS	2583700000	1346200000	636900000	600590000	13.6
1738	YMR308C	YMR308C	PSE1	121.03	6	6	7.3	0	35.09		1										4.45	0.18	1089	0.027456	88	2546	0	0.03764921946740129	1.44748	0.533539	0.719857	1	1.5313	0.614758	0.873617	1	1.21032	0.27539	0.644198	1	4.6	4	4	By MS/MS	483420000	74990000	315210000	93218000	3.6
1739	YMR309C	YMR309C	NIP1	93.203	28	28	44.5	0	323.31												4.69	0.31	812	-0.523153	Stable	8838	0.22994	0.16748768472906403	0.996115	-0.00561552	0.020052	1	1.00659	0.00947493	0.0261157	1	1.0428	0.0604675	0.677298	1	31.8	21	21	By MS/MS	2326000000	831950000	584020000	910000000	38.2
1740	YMR313C	YMR313C	TGL3	73.612	11	11	23.8	0	136.81												8.5	0.119	642	-0.111215	21	275	0.0846586	0.06853582554517133	0.805143	-0.312683	1.14323	1	0.763373	-0.38954	3.01211	1	1.0139	0.0199087	0.0752295	1	13.4	6	6	By MS/MS	201940000	77488000	61104000	63344000	20.1
1741	YMR314W	YMR314W	PRE5	25.604	10	10	51.7	0	74.911		1	1									7.43	0.159	234	-0.218803	Stable	23597	0.432077	0.0	1.73949	0.798662	1.36562	1	1.90884	0.932693	2.65661	1	1.06282	0.0878965	0.679912	1	39.7	8	8	By MS/MS	954840000	259950000	295680000	399210000	40.2
1742	YMR315W	YMR315W		38.215	8	8	34.4	0	182.9		1										6.61	0.253	349	-0.177364	53	34783	0.336331	0.0	0.984318	-0.0228031	0.0493516	1	0.925641	-0.111475	0.346217	1	0.960397	-0.0582972	0.097561	1	24.9	6	6	By MS/MS	1723000000	572820000	513820000	636320000	30.4
1744	YNL001W	YNL001W	DOM34	44.057	6	6	18.4	0	44.98												5.49	0.151	386	-0.339378	106	2627	0.232831	0.012953367875647668	1.78984	0.839833	0.948485	1	1.40829	0.493941	0.962465	1	1.03305	0.0469145	0.115241	1	18.4	5	5	By MS/MS	310090000	91230000	99794000	119070000	14.5
1745	YNL002C	YNL002C	RLP7	36.559	7	7	26.4	0	23.973		1	1									10.24	0.224	322	-0.535714	96	2926	0.430705	0.21739130434782608	1.18017	0.238991	0.275434	1	1.16611	0.221698	0.365727	1	1.0475	0.0669538	0.0861953	1	23	5	5	By MS/MS	578680000	222380000	176090000	180210000	23
1746	YNL004W	YNL004W	HRB1	52.141	2	2	5.7	0	6.0037		1										7.61	0.148	454	-1.17423	3	2148	0.0997674	0.4647577092511013	NaN	NaN	NaN		NaN	NaN	NaN		NaN	NaN	NaN		0	0	0		0	0	0	0	0
1747	YNL005C	YNL005C	MRP7	43.226	5	5	12.1	0	15.446	1											10.63	0.139	371	-0.78841	26	2122	0.160349	0.05660377358490566	2.14905	1.1037	1.78568	1	2.02933	1.021	1.39495	1	0.940648	-0.0882733	0.225763	1	5.7	2	2	By MS/MS	24040000	4956500	9581400	9502100	8.4
1748	YNL006W	YNL006W	LST8	34.033	5	5	18.2	0	48.019		1	1		1	1	1	1				6.5	0.128	303	-0.450165	37	499	0.0945215	0.10891089108910891	0.866509	-0.206713	0.897623	1	1.08288	0.114869	0.0974615	1	1.45776	0.543751	0.521372	1	6.9	2	2	By MS/MS	205510000	59919000	62764000	82823000	11.2
1749	YNL007C	YNL007C	SIS1	37.59	15	15	47.7	0	132.73		1	1									9.86	0.161	352	-0.67017	274	26973	0.356797	0.5369318181818182	1.11743	0.16019	0.640384	1	1.22441	0.292084	0.853493	1	1.11547	0.157656	0.929741	1	22.4	8	8	By MS/MS	2707100000	1030900000	696700000	979490000	34.1
1751	YNL010W	YNL010W		27.48	9	9	52.7	0	33.678		1										5.18	0.367	241	-0.332365	97	25530	1.0167	0.0	5.78281	2.53177	1.8433	1	5.39634	2.43198	1.98818	1	0.901756	-0.149191	0.441457	1	48.1	7	7	By MS/MS	2383700000	124410000	1049400000	1209900000	49.4
1752	YNL014W	YNL014W	HEF3	115.87	25	3	21.3	0	15.749			1									6.16	0.169	1044	-0.27615	3	2596	0.229385	0.08524904214559387	2.61768	1.38829	1.49789	1	2.29466	1.19828	1.52775	1	1.03222	0.0457469	0.26444	1	18.1	21	1	By MS/MS	768220000	163610000	264230000	340380000	18.9
1753	YNL016W	YNL016W	PUB1	50.762	6	6	13.9	0	60.278		1										4.81	0.291	453	-0.845033	72	21897	0.294847	0.5275938189845475	5.61864	2.49022	1.98377	1	5.47421	2.45265	2.28285	1	0.989796	-0.0147968	0.0473534	1	6.6	4	4	By MS/MS	1327000000	133090000	588680000	605210000	12.1
1755	YNL029C	YNL029C	KTR5	61.727	2	2	3.1	0.00052659	4.0179				1			1					5.55	0.104	522	-0.452682	16	0	0.0391054	0.017241379310344827	0.39725	-1.33188	1.17724	1	0.401285	-1.3173	1.46251	1	1.09251	0.127652	0.121585	1	3.1	2	2	By MS/MS	72557000	38112000	16711000	17733000	3.1
1756	YNL037C	YNL037C	IDH1	39.324	17	17	53.6	0	108.56	1											9.81	0.266	360	-0.209167	29	39415	0.212676	0.03888888888888889	0.973139	-0.0392818	0.0488985	1	1.05104	0.0718224	0.175146	1	1.0707	0.0985551	0.124747	1	26.1	9	9	By MS/MS	1981900000	913450000	469260000	599210000	44.4
1759	YNL041C	YNL041C	COG6	96.975	2	2	4.6	0	27.166							1					5	0.144	839	-0.406317	101	344	0.0982525	0.15613825983313467	1.86293	0.897576	0.941466	1	2.1874	1.12922	0.462922	1	1.22348	0.290988	0.191091	1	2.5	1	1	By MS/MS	18853000	3796700	5216600	9840100	4.6
1760	YNL044W	YNL044W	YIP3	19.411	8	8	39.2	0	40.056				1			1		1			8.64	0.222	176	0.439204	44	20025	0.367915	0.0	0.86678	-0.206263	0.989386	1	0.829108	-0.270368	1.21832	1	0.94349	-0.0839203	1.01672	1	24.4	6	6	By MS/MS	1773000000	547830000	753340000	471790000	31.2
1761	YNL048W	YNL048W	ALG11	63.142	15	15	28.5	0	54.72				1								9.7	0.144	548	-0.17938	152	822	0.186086	0.0	0.446088	-1.1646	1.40116	1	0.383761	-1.38172	1.80673	1	0.909304	-0.137165	0.414557	1	21	10	10	By MS/MS	915640000	511870000	200540000	203230000	17.3
1762	YNL049C	YNL049C	SFB2	98.942	13	12	21.5	0	40.248				1			1		1			5.04	0.155	876	-0.274201	0	477	0.0750036	0.0547945205479452	1.22621	0.294207	1.66975	1	1.4259	0.511873	0.978002	1	1.1163	0.158725	1.50893	1	13.7	9	8	By MS/MS	602070000	231580000	174940000	195550000	18.6
1763	YNL055C	YNL055C	POR1	30.428	24	24	96.1	0	323.31	1											8.1	0.361	283	-0.092226	0	224301	1.2424	0.028268551236749116	0.791127	-0.338018	0.620279	1	0.675023	-0.566991	0.811376	1	0.84516	-0.242703	0.503183	1	85.2	23	23	By MS/MS	24803000000	10222000000	6811500000	7769800000	84.1
1764	YNL059C	YNL059C	ARP5	87.559	2	2	3.4	0	10.491		1										5.22	0.174	755	-0.832186	38	1414	0.127995	0.21456953642384105	NaN	NaN	NaN		NaN	NaN	NaN		NaN	NaN	NaN		1.2	1	1	By MS/MS	0	0	0	0	0
1765	YNL061W	YNL061W	NOP2	69.811	13	13	26.1	0	76.44		1										4.79	0.254	618	-0.737864	886	7874	0.252871	0.3705501618122977	0.941748	-0.0865876	0.791463	1	0.952766	-0.069806	0.390359	1	1.00557	0.00801568	0.0637266	1	19.1	9	9	By MS/MS	975540000	373210000	298680000	303650000	16.5
1766	YNL062C	YNL062C	GCD10	54.389	3	3	8.2	0	12.351		1										7.65	0.154	478	-0.450418	69	959	0.158783	0.10460251046025104	1.06189	0.0866323	0.148873	1	1.13032	0.17673	0.331358	1	1.04446	0.0627596	0.0782802	1	5.2	2	2	By MS/MS	156420000	64941000	41538000	49945000	6.1
1767	YNL064C	YNL064C	YDJ1	44.67	31	31	62.8	0	323.31			1									6.23	0.373	409	-0.538142	34	34006	0.6383	0.12224938875305623	1.05468	0.0768015	0.188133	1	1.17282	0.229976	0.732656	1	1.1515	0.203511	0.748304	1	50.9	25	25	By MS/MS	27567000000	12096000000	6921700000	8549500000	62.8
1768	YNL065W	YNL065W	AQR1	65.296	4	4	7.7	0	8.422					1	1						9	0.157	586	0.208703	0	0	0.0104946	0.12627986348122866	0.923524	-0.114779	0.168642	1	1.06993	0.097514	0.142174	1	1.13042	0.176855	0.204362	1	3.6	2	2	By MS/MS	207110000	84825000	41878000	80404000	3.6
1769	YNL067W	YNL067W	RPL9B	21.657	13	2	63.4	0	107.65			1									10.47	0.778	191	-0.257592	Stable	2211	4.21158	0.0	0.963613	-0.0534745	0.0851149	1	1.16032	0.214517	0.266023	1	1.09559	0.131714	0.460322	1	37.7	8	1	By MS/MS	63310000	20395000	19472000	23442000	39.8
1770	YNL069C	YNL069C	RPL16B	22.249	21	12	57.1	0	177.85			1									11.34	0.723	198	-0.370707	0	66678	1.48279	0.0	0.851064	-0.23266	1.64252	1	0.912105	-0.132728	0.863973	1	1.07501	0.104346	1.73701	1	50	16	10	By MS/MS	8647000000	3736900000	2146600000	2763500000	46
1772	YNL071W	YNL071W	LAT1	51.817	18	18	30.9	0	323.31	1											7.91	0.244	482	-0.258299	52	27618	0.377926	0.27385892116182575	0.968654	-0.0459464	0.0865879	1	0.947312	-0.0780883	0.547797	1	1.01753	0.0250719	0.0669428	1	21.4	13	13	By MS/MS	7009500000	3041400000	1664800000	2303300000	27.4
1773	YNL075W	YNL075W	IMP4	33.482	4	4	14.5	0	10.717		1										9.79	0.163	290	-0.605517	0	2304	0.264578	0.11724137931034483	1.35391	0.437137	0.868802	1	1.46093	0.546886	1.04417	1	1.07194	0.100219	0.362475	1	11	3	3	By MS/MS	815220000	367940000	204560000	242720000	4.1
1774	YNL077W	YNL077W	APJ1	58.888	2	2	4.7	0.00052083	3.8593		1										6.87	0.143	528	-0.636742	20	14	0.0622243	0.18181818181818182	2.7318	1.44985	0.921235	1	1.6359	0.710088	0.61795	1	0.585799	-0.771523	0.478508	1	2.5	1	1	By MS/MS	18812000	4999300	3947600	9864600	2.3
1775	YNL079C	YNL079C	TPM1	23.54	6	6	31.7	0	26.547												4.4	0.315	199	-1.47538	153	58395	1.11099	0.8944723618090452	NaN	NaN	NaN		NaN	NaN	NaN		NaN	NaN	NaN		0	0	0		0	0	0	0	0
1777	YNL084C	YNL084C	END3	40.297	2	2	6	0.005618	2.3195					1	1		1				5.08	0.185	349	-0.736963	90	3231	0.289611	0.2836676217765043	0.567526	-0.817241	0.484624	1	0.51414	-0.959767	0.968913	1	0.885361	-0.175662	0.195895	1	0	0	0		0	0	0	0	4
1778	YNL085W	YNL085W	MKT1	94.493	9	9	12	0	46.003		1										5.41	0.203	830	-0.241325	28	265	0.226456	0.09397590361445783	1.19428	0.256146	0.368016	1	1.29187	0.36946	0.393672	1	0.995991	-0.00579493	0.00638719	1	10.8	8	8	By MS/MS	939560000	375490000	242440000	321630000	7.2
1779	YNL087W	YNL087W	TCB2	132.51	48	47	48.1	0	323.31				1		1						9.04	0.153	1178	-0.280391	19	1728	0.0884898	0.05432937181663837	0.330772	-1.59609	2.91939	1	0.325595	-1.61885	2.56448	1	0.978883	-0.030791	0.101751	1	42.8	40	39	By MS/MS	8922400000	5856800000	1503400000	1562200000	42.6
1780	YNL088W	YNL088W	TOP2	164.21	7	7	6.4	0	60.557		1										7.03	0.175	1428	-0.696639	81	1341	0.0931445	0.1953781512605042	1.06844	0.0955064	0.0769529	1	1.14578	0.196326	0.212145	1	1.15415	0.206832	0.582666	1	4.7	5	5	By MS/MS	74829000	29238000	20331000	25259000	3.6
1781	YNL091W	YNL091W	NST1	141.51	3	3	3.4	0	5.1708												5.21	0.133	1240	-1.08056	32	152	0.0263363	0.6217741935483871	1.61779	0.694023	0.318729	1	1.50488	0.589645	0.192744	1	0.985929	-0.0204444	0.0701965	1	2.1	2	2	By MS/MS	6195900	1988100	2766600	1441200	1.3
1782	YNL096C	YNL096C	RPS7B	21.634	23	11	84.7	0	70.161		1	1									10.73	0.597	190	-0.354737	Stable	61789	3.00991	0.07368421052631578	1.07325	0.101982	0.205783	1	1.13032	0.176736	0.756824	1	1.05586	0.0784163	0.203852	1	75.8	19	8	By MS/MS	3319800000	1279700000	871740000	1168300000	83.2
1783	YNL098C	YNL098C	RAS2	34.705	4	4	18.6	0	28.015	1	1		1		1						7.35	0.167	322	-0.719876	25	9073	0.306828	0.453416149068323	0.684348	-0.547199	0.766964	1	0.54252	-0.882252	1.74341	1	0.777022	-0.363972	1.00103	1	3.4	1	1	By matching	113140000	50163000	32317000	30663000	10.9
1785	YNL102W	YNL102W	POL1	166.81	3	3	1.8	0	5.8121		1										6.14	0.157	1468	-0.556676	Stable	528	0.122007	0.20708446866485014	1.23826	0.308309	0.450867	1	1.02173	0.0310204	0.0476201	1	0.765907	-0.384759	1.60823	1	1.4	2	2	By MS/MS	112350000	37630000	41126000	33595000	0.8
1786	YNL104C	YNL104C	LEU4	68.408	19	10	38.8	0	125.57	1											5.89	0.292	619	-0.384976	42	27297	0.267766	0.029079159935379646	1.66546	0.735918	0.830624	1	1.90862	0.932529	1.02188	1	1.04825	0.0679827	0.0894754	1	28.9	14	9	By MS/MS	1316300000	295190000	437700000	583380000	18.6
1787	YNL108C	YNL108C		30.748	6	6	27.8	0	9.6648		1										5.55	0.159	270	-0.501852	Stable	1684	0.120215	0.08518518518518518	3.23595	1.69419	1.45403	1	3.26708	1.708	1.45963	1	0.951981	-0.0709947	0.255905	1	8.1	3	3	By MS/MS	244060000	52197000	90378000	101480000	13
1788	YNL110C	YNL110C	NOP15	25.447	2	2	11.4	0	6.6578		1										10.08	0.185	220	-1.08045	155	3298	0.561856	0.4318181818181818	1.2094	0.274292	NaN		1.01189	0.017052	NaN		0.884721	-0.176706	NaN		0	0	0		0	0	0	0	5.5
1789	YNL112W	YNL112W	DBP2	60.999	32	31	61.2	0	272.01		1										9.34	0.422	546	-0.726007	0	9748	0.631913	0.27472527472527475	2.19039	1.13119	1.28358	1	2.3934	1.25906	1.69933	1	1.09273	0.127933	0.146929	1	44.5	22	21	By MS/MS	5899100000	1565600000	2195600000	2137900000	50.4
1790	YNL113W	YNL113W	RPC19	16.151	4	4	36.6	0	46.268		1										4.14	0.186	142	-0.811972	Stable	11659	0.362304	0.5	1.27751	0.35334	0.91817	1	1.30845	0.387863	1.21242	1	0.942802	-0.0849735	0.577578	1	36.6	3	3	By MS/MS	388080000	121640000	134100000	132340000	36.6
1791	YNL115C	YNL115C		74.038	3	3	7.1	0	25.631					1							6.61	0.147	644	-0.324689	0	938	0.0705026	0.12111801242236025	0.833468	-0.262802	1.09536	1	0.740677	-0.433083	1.64261	1	0.896683	-0.15733	0.725176	1	3.6	2	2	By MS/MS	84485000	36157000	22472000	25856000	5.6
1792	YNL118C	YNL118C	DCP2	108.67	9	9	10.9	0	73.508		1										5.72	0.133	970	-0.79	36	1088	0.0592135	0.6762886597938145	2.61668	1.38774	1.9849	1	2.80533	1.48817	2.35963	1	1.0265	0.0377372	0.0947281	1	4.9	4	4	By MS/MS	383080000	69653000	147900000	165530000	9.9
1793	YNL119W	YNL119W	NCS2	56.472	2	2	6.9	0.0010168	3.3944			1									6.34	0.151	493	-0.379513	51	859	0.588311	0.002028397565922921	1.12257	0.16681	NaN		1.12871	0.17467	NaN		0.96215	-0.0556663	NaN		0	0	0		0	0	0	0	0
1794	YNL121C	YNL121C	TOM70	70.122	13	13	29.3	0	164.43	1											5.08	0.274	617	-0.671475	29	15742	0.253001	0.12479740680713128	2.29631	1.19932	2.37944	1	2.35463	1.2355	1.54459	1	1.00959	0.0137754	0.040241	1	22.2	10	10	By MS/MS	1151000000	220390000	455730000	474830000	21.9
1796	YNL130C	YNL130C	CPT1	44.829	2	2	6.6	0	21.689	1			1			1					6.57	0.161	393	0.540712	39	2278	0.218987	0.0	0.421651	-1.24588	2.80213	1	0.389763	-1.35933	3.60154	1	0.917828	-0.123705	1.2939	1	6.6	2	2	By MS/MS	627950000	367050000	116100000	144800000	6.6
1798	YNL132W	YNL132W	KRE33	119.35	31	31	37.9	0	213.94		1										7.88	0.239	1056	-0.403883	31	2072	0.121475	0.12215909090909091	0.441413	-1.1798	2.22288	1	0.479695	-1.05981	1.05715	1	1.09488	0.130776	0.239595	1	29.7	21	21	By MS/MS	1726800000	1049800000	330330000	346710000	23.9
1799	YNL134C	YNL134C		41.164	7	7	26.1	0	49.536		1										6.14	0.239	376	-0.11383	104	51552	0.382122	0.0	2.91966	1.5458	2.53057	1	3.15622	1.6582	2.20748	1	1.00633	0.0091085	0.064609	1	12.5	3	3	By MS/MS	312690000	54379000	114730000	143590000	7.7
1800	YNL135C	YNL135C	FPR1	12.158	7	7	50.9	0	16.214		1		1								5.87	0.508	114	-0.134211	196	150121	1.4629	0.017543859649122806	5.72264	2.51668	1.55519	1	5.69466	2.50961	1.86688	1	1.02882	0.040992	0.0657357	1	23.7	2	2	By MS/MS	408010000	25777000	174190000	208040000	50.9
1802	YNL138W	YNL138W	SRV2	57.521	4	4	11.2	0	20.054												5.4	0.219	526	-0.53403	87	16630	0.344815	0.29277566539923955	NaN	NaN	NaN		NaN	NaN	NaN		NaN	NaN	NaN		0	0	0		0	0	0	0	0
1803	YNL139C	YNL139C	THO2	183.93	6	6	4.5	0	13.462		1										7.67	0.151	1597	-0.490921	86	326	0.0773977	0.2028804007514089	1.00859	0.0123379	0.0164607	1	1.08306	0.11511	0.12228	1	1.14572	0.196251	0.290214	1	2.2	3	3	By MS/MS	47327000	19051000	14199000	14078000	1.3
1804	YNL141W	YNL141W	AAH1	39.635	11	11	39.5	0	53.207		1										5.15	0.248	347	-0.336023	82	760	0.39166	0.0	3.45518	1.78876	1.91895	1	3.5194	1.81533	1.74107	1	1.11022	0.15084	0.48465	1	18.7	5	5	By MS/MS	435700000	62764000	153490000	219440000	39.5
1805	YNL149C	YNL149C	PGA2	15.053	4	4	33.3	0	22.053		1		1								5.51	0.216	129	-0.881395	0	3926	0.732748	0.32558139534883723	0.455124	-1.13567	1.27737	1	0.417889	-1.25881	1.60744	1	0.867261	-0.205462	1.22058	1	8.5	1	1	By MS/MS	8414800	4798200	1737300	1879300	0
1808	YNL154C	YNL154C	YCK2	62.078	12	8	26.2	0	211.02		1				1						9.86	0.173	546	-0.967399	18	2192	0.12359	0.45604395604395603	0.752646	-0.409956	0.755066	1	0.626307	-0.675059	1.95713	1	1.04468	0.0630582	0.273449	1	13.7	6	4	By MS/MS	308830000	120060000	78336000	110430000	23.1
1809	YNL155W	YNL155W	CUZ1	31.516	2	2	9.9	0	6.5065		1										9.47	0.164	274	-0.774453	78	269	0.163893	0.15328467153284672	4.36509	2.12601	0.905264	1	3.62505	1.858	0.926549	1	1.00713	0.010244	0.184916	1	5.5	1	1	By MS/MS	1859300	267490	679960	911870	4.4
1812	YNL161W	YNL161W	CBK1	86.945	6	6	10.3	0	8.0397		1										8.01	0.155	756	-0.872619	31	482	0.0208487	0.4470899470899471	0.832256	-0.2649	0.103148	1	0.752336	-0.410551	0.175751	1	0.667842	-0.582421	0.650867	1	7.1	4	4	By MS/MS	288240000	201430000	63420000	23397000	2.9
1814	YNL169C	YNL169C	PSD1	56.594	2	2	6.8	0	7.6551	1											9.84	0.138	500	-0.2944	16	2223	0	0.058	0.600399	-0.736007	1.1237	1	0.569993	-0.810984	0.598237	1	0.935146	-0.0967372	0.0868273	1	6.8	2	2	By MS/MS	95933000	47715000	26692000	21526000	2.2
1815	YNL175C	YNL175C	NOP13	45.609	6	6	19.4	0	22.14		1										9.94	0	403	0	78	3391	0	0.5459057071960298	0.663672	-0.591458	0.504794	1	0.706285	-0.501677	0.405706	1	1.04073	0.0575962	0.162532	1	14.6	4	4	By MS/MS	60646000	42523000	8893200	9230000	4.7
1816	YNL178W	YNL178W	RPS3	26.502	24	24	77.5	0	323.31		1	1									10.22	0.8	240	-0.185417	0	256201	0	0.14166666666666666	1.30798	0.387335	3.22206	1	1.38725	0.472228	2.51429	1	1.09629	0.132629	0.653089	1	74.6	21	21	By MS/MS	28688000000	9838600000	7875300000	10974000000	74.6
1817	YNL180C	YNL180C	RHO5	36.818	2	2	8.2	0.0015045	3.1779		1			1	1						8.66	0.128	331	-0.830816	29	1890	0	0.4622356495468278	0.85039	-0.233803	NaN		0.76061	-0.394771	NaN		0.9105	-0.135269	NaN		3.9	1	1	By MS/MS	32971000	15115000	8738300	9117900	0
1818	YNL181W	YNL181W	PBR1	46.502	18	18	48.4	0	251.32		1		1								9.85	0	407	0	2991	1840	0	0.08108108108108109	0.368999	-1.43831	2.57705	1	0.374791	-1.41584	3.13148	1	1.02711	0.0385848	0.186255	1	36.4	14	14	By MS/MS	2003400000	1103900000	383590000	515980000	43.2
1819	YNL182C	YNL182C	IPI3	61.772	2	2	3.2	0.0028986	2.6834		1										5.56	0.148	555	-0.29027	0	1429	0	0.08468468468468468	1.27651	0.352201	0.401181	1	1.21577	0.281875	0.541213	1	1.05499	0.0772338	0.189281	1	1.4	1	1	By matching	20610000	8637600	4930400	7042000	1.4
1821	YNL185C	YNL185C	MRPL19	16.67	2	2	25.9	0	6.0739	1											10.68	0.079	158	-0.001266	169	2270	0.214865	0.08227848101265822	1.32294	0.403751	0.617438	1	1.37145	0.455699	0.631468	1	1.04946	0.0696514	0.057577	1	12.7	1	1	By MS/MS	49087000	13264000	11916000	23908000	0
1822	YNL189W	YNL189W	SRP1	60.441	10	10	22.5	0	54.049		1	1									4.63	0.271	542	-0.35738	39	14093	0.346054	0.2047970479704797	2.99821	1.5841	1.18296	1	2.7631	1.46629	1.59867	1	0.940231	-0.0889121	0.319103	1	8.3	4	4	By MS/MS	608620000	74461000	264170000	269980000	19.2
1823	YNL192W	YNL192W	CHS1	129.87	14	14	14.1	0	90.595						1			1			6.15	0	1131	0	0	248	0.0684391	0.29354553492484525	0.712672	-0.488689	1.78254	1	0.649867	-0.621783	2.1768	1	0.917506	-0.124211	1.24281	1	12.8	11	11	By MS/MS	782930000	340730000	226360000	215840000	3.2
1825	YNL201C	YNL201C	PSY2	98.052	2	2	2.4	0.0010076	3.2179		1										4.81	0.143	858	-0.431585	137	112	0.00840033	0.16317016317016317	1.6088	0.685988	1.22156	1	1.45507	0.541086	1.06446	1	1.00729	0.0104754	0.0677759	1	2.4	2	2	By MS/MS	24708000	9122600	7440600	8145300	2.4
1826	YNL207W	YNL207W	RIO2	49.124	4	4	11.3	0	12.899		1	1									5	0.184	425	-0.786118	61	1907	0.143152	0.2235294117647059	2.61465	1.38662	2.49866	1	2.43787	1.28562	2.11369	1	0.973039	-0.0394312	0.113771	1	8.5	3	3	By MS/MS	319920000	57608000	123470000	138840000	8.9
1827	YNL208W	YNL208W		20.151	4	4	40.2	0	282.23												7.9	0.206	199	-1.18392	0	24976	0.61029	0.9547738693467337	0.637658	-0.649145	1.74716	1	0.565384	-0.822697	2.53111	1	0.882906	-0.179668	1.01586	1	40.2	4	4	By MS/MS	2057800000	1025200000	560140000	472520000	40.2
1828	YNL209W	YNL209W	SSB2	66.594	45	3	67.4	0	142.36						1						5.24	0.772	613	-0.241436	712	14793	0	0.0065252854812398045	2.10267	1.07222	2.90683	1	1.90211	0.9276	2.31082	1	0.92414	-0.113817	1.24808	1	65.9	41	3	By MS/MS	2427300000	671810000	762830000	992670000	61.7
1829	YNL212W	YNL212W	VID27	88.845	3	3	4.7	0	40.055												4.8	0.167	782	-0.602302	22	1361	0.149624	0.1329923273657289	2.21178	1.14521	0.479969	1	1.55566	0.63753	0.60551	1	0.890036	-0.168065	0.13621	1	3.6	2	2	By MS/MS	344980000	77006000	113770000	154210000	4.7
1831	YNL216W	YNL216W	RAP1	92.412	5	5	7.1	0	12.293		1	1									4.68	0.146	827	-0.785732	42	2856	0	0.5477629987908101	4.47616	2.16226	1.64313	1	5.19902	2.37824	1.50201	1	0.992325	-0.0111153	0.0335615	1	3.9	2	2	By MS/MS	149820000	21492000	67327000	61005000	3
1833	YNL219C	YNL219C	ALG9	63.776	13	13	32.3	0	152.49				1								8.74	0.156	555	0.335495	0	3001	0.157447	0.0	0.51348	-0.961621	1.41003	1	0.472177	-1.0826	1.805	1	0.908232	-0.138868	0.341355	1	25.6	10	10	By MS/MS	1926000000	966800000	503840000	455400000	25.2
1834	YNL220W	YNL220W	ADE12	48.279	19	19	50.3	0	103.03												8.34	0.335	433	-0.272748	57	29176	0	0.04387990762124711	1.10647	0.14597	1.26876	1	0.982767	-0.025079	0.108419	1	0.892556	-0.163985	1.88748	1	40.9	15	15	By MS/MS	2462000000	845150000	594930000	1021900000	34.4
1835	YNL229C	YNL229C	URE2	40.27	2	2	7.9	0	6.3352			1									6.45	0.125	354	-0.55113	39	2255	0.267188	0.2655367231638418	0.91276	-0.131692	NaN		2.94368	1.55762	NaN		1.02983	0.0424122	NaN		7.9	2	2	By MS/MS	0	0	0	0	4.5
1836	YNL231C	YNL231C	PDR16	40.713	21	21	66.7	0	104.61			1	1		1						8.16	0.201	351	-0.520513	69	6134	0.225897	0.05698005698005698	0.817917	-0.289974	2.6342	1	0.843167	-0.24611	0.916617	1	1.02579	0.0367402	0.226414	1	44.2	15	15	By MS/MS	2807400000	1111900000	705370000	990090000	49.9
1837	YNL232W	YNL232W	CSL4	31.583	3	3	15.4	0	34.263		1										5.08	0.119	292	-0.484247	53	2839	0.134856	0.2465753424657534	3.349	1.74373	1.04036	1	2.99819	1.58409	1.55255	1	0.935095	-0.0968148	0.392572	1	6.2	1	1	By MS/MS	16335000	0	0	16335000	10.3
1838	YNL236W	YNL236W	SIN4	111.3	2	2	2.9	0.0042353	2.3798		1										8.78	0.126	974	-0.255647	Stable	254	0.0436226	0.03696098562628337	0.57052	-0.809651	NaN		1.1155	0.15769	NaN		1.9631	0.973134	NaN		2.9	2	2	By MS/MS	35060000	8469900	4296300	22293000	0
1839	YNL239W	YNL239W	LAP3	52.088	5	5	14.8	0	15.369												7.97	0.269	454	-0.409692	20	18296	0.353494	0.0	1.84418	0.882976	0.912572	1	1.7468	0.804716	0.536356	1	1.10488	0.143884	0.594542	1	0	0	0		0	0	0	0	2
1840	YNL241C	YNL241C	ZWF1	57.521	5	5	8.9	0	34.509												6.24	0.172	505	-0.459406	Stable	10959	0.208618	0.061386138613861385	NaN	NaN	NaN		NaN	NaN	NaN		NaN	NaN	NaN		0	0	0		0	0	0	0	4
1841	YNL243W	YNL243W	SLA2	108.91	5	5	7.6	0	34.946						1						5.11	0	968	0	480	4558	0.0871423	0.25826446280991733	1.17533	0.23307	0.0776103	1	0.99026	-0.0141205	0.00426661	1	0.865523	-0.208356	1.61327	1	0	0	0		0	0	0	0	2.6
1842	YNL244C	YNL244C	SUI1	12.312	2	2	27.8	0	18.181												8.1	0.239	108	-0.541667	0	40268	1.81739	0.018518518518518517	NaN	NaN	NaN		NaN	NaN	NaN		NaN	NaN	NaN		0	0	0		0	0	0	0	0
1843	YNL245C	YNL245C	CWC25	20.374	2	2	14	0.0029084	2.7127		1										10.5	0.115	179	-1.10503	8	0	0.23172	0.6480446927374302	1.361	0.444667	NaN		0.99827	-0.00249806	NaN		0.81407	-0.296775	NaN		7.8	1	1	By MS/MS	68322000	25398000	21282000	21642000	0
[truncated: 368 more rows]
[truncated: 60 more columns]

## Sheet: b) GO wt +HS vs wt -HS
wt +HS vs. wt -HS
GO term	GO #	Category	Number of proteins	Proteins	p-value	-Log10 p-value
[truncated: 13 more rows]
