# Supplementary material for: Quantitative proteomics identifies the universally conserved ATPase Ola1p as a positive regulator of heat shock response in Saccharomyces cerevisiae
Source: J Biol Chem. 2021 Sep 24;297(5):101050. doi: 10.1016/j.jbc.2021.101050 (PMC8531669; doi:10.1016/j.jbc.2021.101050)
Supplement: Table S5 [file mmc5.xlsx]

## Sheet: a) pSILAC Dola1 vs wt
											Rep1-3 t0		Rep1-3 t1		Rep1-3 t2		Rep1-3 t3		Rep1-3 t4		Rep1
Protein Group ID	Protein IDs	Majority protein IDs	Gene standard name	Mol. weight [kDa]	Peptides	Unique peptides	Sequence coverage [%]	Q-value	Score	Cluster	Fold change Δola1/wt t0	Mean log2 ratio Δola1/wt t0	Fold change Δola1/wt t1	Mean log2 ratio Δola1/wt t1	Fold change Δola1/wt t2	Mean log2 ratio Δola1/wt t2	Fold change Δola1/wt t3	Mean log2 ratio Δola1/wt t3	Fold change Δola1/wt t4	Mean log2 ratio Δola1/wt t4	Sequence coverage Rep01_t0 [%]	Sequence coverage Rep01_t1 [%]	Sequence coverage Rep01_t2 [%]	Sequence coverage Rep01_t3 [%]	Sequence coverage Rep01_t4 [%]	Peptides Rep01_t0	Peptides Rep01_t1	Peptides Rep01_t2	Peptides Rep01_t3	Peptides Rep01_t4	Unique peptides Rep01_t0	Unique peptides Rep01_t1	Unique peptides Rep01_t2	Unique peptides Rep01_t3	Unique peptides Rep01_t4	Identification type Rep01_t0	Identification type Rep01_t1	Identification type Rep01_t2	Identification type Rep01_t3	Identification type Rep01_t4	Intensity Rep01_t0	Intensity L Rep01_t0	Intensity M Rep01_t0	Intensity H Rep01_t0	Intensity Rep01_t1	Intensity L Rep01_t1	Intensity M Rep01_t1	Intensity H Rep01_t1	Intensity Rep01_t2
25	Q0140	Q0140	VAR1	47.123	5	5	13.6	0.0037945	1.8661		NaN	NaN	NaN	NaN	NaN	NaN	NaN	NaN	2.9348	1.55326	0	2.5	0	0	2.8	0	1	0	0	1	0	1	0	0	1		By MS/MS			By MS/MS	0	0	0	0	1077800	1077800	0	0	0
26	Q0250	Q0250	COX2	28.567	5	5	25.1	0	10.853		NaN	NaN	NaN	NaN	NaN	NaN	1.55572	0.637581	0.943639	-0.0836936	0	14.3	3.2	0	6.8	0	3	1	0	1	0	3	1	0	1		By MS/MS	By MS/MS		By MS/MS	0	0	0	0	4791200	4791200	0	0	0
27	R0020C	R0020C	REP1	43.231	8	8	30.6	0	123.48		NaN	NaN	NaN	NaN	NaN	NaN	NaN	NaN	NaN	NaN	14.2	14.2	19.8	2.4	12.3	4	4	5	1	4	4	4	5	1	4	By MS/MS	By MS/MS	By MS/MS	By MS/MS	By MS/MS	2146800	2146800	0	0	13828000	13828000	0	0	7067100
28	R0030W	R0030W	RAF1	21.289	5	5	36.5	0	33.1		NaN	NaN	NaN	NaN	NaN	NaN	NaN	NaN	NaN	NaN	19.3	26	14.4	14.9	0	3	3	2	2	0	3	3	2	2	0	By MS/MS	By MS/MS	By MS/MS	By MS/MS		2182300	2182300	0	0	5066400	5066400	0	0	4639100
29	R0040C	R0040C	REP2	33.196	8	8	33.8	0	70.187	1	NaN	NaN	0.894392	-0.161021	0.985128	-0.0216172	1.06441	0.09005	1.02661	0.0378846	18.6	30.1	28.4	13.2	13.2	4	6	6	3	3	4	6	6	3	3	By MS/MS	By MS/MS	By MS/MS	By MS/MS	By MS/MS	4347100	4347100	0	0	16380000	16380000	0	0	20462000
96	YAL001C	YAL001C	TFC3	132.11	3	3	3.3	0	8.8098		NaN	NaN	NaN	NaN	NaN	NaN	0.94509	-0.0814759	0.839772	-0.251931	0	0	1.4	0	0	0	0	1	0	0	0	0	1	0	0			By MS/MS			0	0	0	0	0	0	0	0	278460
97	YAL003W	YAL003W	EFB1	22.627	15	15	70.4	0	234.08	1	NaN	NaN	0.904136	-0.145388	0.952095	-0.0708233	0.836073	-0.2583	0.951277	-0.0720633	42.7	63.1	66.5	69.9	66.5	6	10	10	11	10	6	10	10	11	10	By MS/MS	By MS/MS	By MS/MS	By MS/MS	By MS/MS	31422000	31422000	0	0	954960000	929440000	13217000	12301000	669140000
98	YAL005C	YAL005C	SSA1	69.656	51	14	79.9	0	323.31	2	1.3121	0.391881	1.33815	0.420244	1.48714	0.572541	1.63788	0.711832	1.54351	0.626218	58.3	62	67.8	64.8	64.8	33	35	37	32	33	9	11	11	6	6	By MS/MS	By MS/MS	By MS/MS	By MS/MS	By MS/MS	520570000	519750000	331210	486930	3104500000	2994400000	33671000	76452000	1295700000
99	YAL007C	YAL007C	ERP2	24.063	4	4	27	0	43.674		NaN	NaN	NaN	NaN	NaN	NaN	1.10266	0.140985	1.4374	0.523466	12.1	27	15.3	12.1	12.1	1	4	2	1	1	1	4	2	1	1	By MS/MS	By MS/MS	By MS/MS	By MS/MS	By MS/MS	879460	879460	0	0	18400000	18400000	0	0	6184900
100	YAL008W	YAL008W	FUN14	22.063	2	2	19.2	0.00061087	2.6107		NaN	NaN	NaN	NaN	NaN	NaN	NaN	NaN	NaN	NaN	0	9.6	19.2	0	0	0	1	2	0	0	0	1	2	0	0		By MS/MS	By MS/MS			0	0	0	0	1209800	1209800	0	0	1414300
102	YAL012W	YAL012W	CYS3	42.542	16	16	72.1	0	268.77	1	NaN	NaN	0.835236	-0.259745	0.921649	-0.117711	0.985068	-0.0217042	0.946188	-0.0798016	28.2	35.3	31	31	31	8	9	9	9	9	8	9	9	9	9	By MS/MS	By MS/MS	By MS/MS	By MS/MS	By MS/MS	182110000	182110000	0	0	654640000	645230000	5216000	4191400	464730000
103	YAL013W	YAL013W	DEP1	46.977	4	4	13.6	0	10.623		NaN	NaN	NaN	NaN	NaN	NaN	NaN	NaN	NaN	NaN	3.5	10.1	7.4	0	0	1	3	2	0	0	1	3	2	0	0	By MS/MS	By MS/MS	By MS/MS			194950	194950	0	0	2482100	2482100	0	0	750630
104	YAL014C	YAL014C	SYN8	29.048	3	3	13.3	0	32.714		NaN	NaN	NaN	NaN	NaN	NaN	NaN	NaN	1.6109	0.687869	0	8.6	8.6	0	2.7	0	2	2	0	1	0	2	2	0	1		By MS/MS	By MS/MS		By MS/MS	0	0	0	0	1250900	1250900	0	0	275650
105	YAL015C	YAL015C	NTG1	45.576	3	3	12	0	5.5934		NaN	NaN	NaN	NaN	NaN	NaN	NaN	NaN	NaN	NaN	5	4.3	9.3	0	0	1	1	2	0	0	1	1	2	0	0	By MS/MS	By MS/MS	By MS/MS			88104	88104	0	0	495610	495610	0	0	693660
106	YAL016W	YAL016W	TPD3	70.907	18	18	39.8	0	235.07	3	NaN	NaN	1.2645	0.338567	1.15093	0.202798	1.12464	0.169457	1.01981	0.0282961	17	24.3	21.4	14.8	14.8	8	10	11	7	7	8	10	11	7	7	By MS/MS	By MS/MS	By MS/MS	By MS/MS	By MS/MS	14305000	14305000	0	0	48775000	48518000	119450	138260	53013000
107	YAL017W	YAL017W	PSK1	152.33	11	10	12.7	0	36.789		NaN	NaN	NaN	NaN	NaN	NaN	NaN	NaN	1.45423	0.540254	1.7	3.5	0.9	1.5	0.9	2	3	1	2	1	2	3	1	2	1	By MS/MS	By MS/MS	By MS/MS	By MS/MS	By MS/MS	233120	233120	0	0	2609400	2609400	0	0	782160
108	YAL019W	YAL019W	FUN30	128.51	16	16	19.1	0	141.39		NaN	NaN	NaN	NaN	NaN	NaN	NaN	NaN	1.17653	0.234536	2.2	10	5.6	2.2	3.4	2	8	5	2	3	2	8	5	2	3	By MS/MS	By MS/MS	By MS/MS	By MS/MS	By MS/MS	345850	345850	0	0	15386000	15386000	0	0	6406700
109	YAL021C	YAL021C	CCR4	94.669	12	12	18.8	0	162.07	3	NaN	NaN	NaN	NaN	1.0695	0.0969364	1.0866	0.119821	1.44752	0.533583	5	10.9	7.5	5.5	5.5	3	7	5	4	4	3	7	5	4	4	By MS/MS	By MS/MS	By MS/MS	By MS/MS	By MS/MS	979990	979990	0	0	11529000	11529000	0	0	17022000
110	YAL023C	YAL023C	PMT2	86.869	15	14	27.9	0	254.63	3	NaN	NaN	0.79454	-0.331808	1.28883	0.366063	1.15891	0.212774	0.957984	-0.061926	5.9	15.8	14.9	7.5	6.6	4	9	8	5	4	3	8	7	4	4	By MS/MS	By MS/MS	By MS/MS	By MS/MS	By MS/MS	17415000	17415000	0	0	67481000	66194000	810320	476600	43374000
111	YAL024C	YAL024C	LTE1	163.15	5	5	4	0.0012037	2.3409		NaN	NaN	NaN	NaN	NaN	NaN	NaN	NaN	NaN	NaN	1.3	1.3	2	0	0	2	1	2	0	0	2	1	2	0	0	By MS/MS	By MS/MS	By MS/MS			1022900	1022900	0	0	1746700	0	1746700	0	2969600
112	YAL025C	YAL025C	MAK16	35.695	7	7	28.8	0	66.874	1	NaN	NaN	NaN	NaN	0.13012	-2.94209	1.38437	0.469228	1.00867	0.0124596	3.6	12.1	9.2	6.5	6.5	1	3	2	2	2	1	3	2	2	2	By MS/MS	By MS/MS	By MS/MS	By MS/MS	By MS/MS	3074800	3074800	0	0	19477000	19477000	0	0	10906000
113	YAL026C	YAL026C	DRS2	153.76	11	11	11.5	0	110.99		NaN	NaN	NaN	NaN	NaN	NaN	NaN	NaN	NaN	NaN	2.2	4.6	2	0.9	1	2	4	2	1	1	2	4	2	1	1	By MS/MS	By MS/MS	By MS/MS	By MS/MS	By MS/MS	408740	408740	0	0	3422600	3422600	0	0	782690
115	YAL029C	YAL029C	MYO4	169.34	24	20	23.3	0	90.52		NaN	NaN	NaN	NaN	NaN	NaN	0.90967	-0.136585	1.07503	0.104372	3.3	10	7.7	1	2	4	9	7	1	2	3	6	5	1	1	By MS/MS	By MS/MS	By MS/MS	By MS/MS	By MS/MS	3873700	3873700	0	0	6674100	6674100	0	0	3609100
116	YAL030W	YAL030W	SNC1	13.201	3	2	37.6	0	4.6837		NaN	NaN	NaN	NaN	NaN	NaN	NaN	NaN	1.16607	0.221654	0	21.4	6	10.3	16.2	0	1	1	1	2	0	1	0	1	1		By MS/MS	By matching	By MS/MS	By MS/MS	0	0	0	0	2283500	2283500	0	0	0
117	YAL031C	YAL031C	GIP4	86.635	3	3	6.2	0	3.2793		NaN	NaN	NaN	NaN	NaN	NaN	NaN	NaN	NaN	NaN	0	6.2	0	0	0	0	3	0	0	0	0	3	0	0	0		By MS/MS				0	0	0	0	1414200	1414200	0	0	0
118	YAL032C	YAL032C	PRP45	42.482	4	4	12.4	0.00061576	2.7507		NaN	NaN	NaN	NaN	NaN	NaN	NaN	NaN	NaN	NaN	0	0	0	0	0	0	0	0	0	0	0	0	0	0	0						0	0	0	0	0	0	0	0	0
119	YAL033W	YAL033W	POP5	19.573	2	2	14.5	0	6.8129		NaN	NaN	NaN	NaN	NaN	NaN	NaN	NaN	NaN	NaN	7.5	0	7.5	7.5	0	1	0	1	1	0	1	0	1	1	0	By MS/MS		By MS/MS	By MS/MS		542470	542470	0	0	0	0	0	0	1141800
120	YAL034W-A	YAL034W-A	MTW1	33.243	2	2	7.6	0.0090729	1.529		NaN	NaN	NaN	NaN	NaN	NaN	NaN	NaN	NaN	NaN	3.8	0	0	3.8	3.8	1	0	0	1	1	1	0	0	1	1	By MS/MS			By MS/MS	By MS/MS	304290	304290	0	0	0	0	0	0	0
121	YAL035W	YAL035W	FUN12	112.27	42	42	48.2	0	323.31	1	NaN	NaN	0.938465	-0.0916244	0.896901	-0.156979	1.1034	0.141962	1.04697	0.0662253	24.4	30.8	29.6	22.7	26.5	21	24	24	19	21	21	24	24	19	21	By MS/MS	By MS/MS	By MS/MS	By MS/MS	By MS/MS	134130000	134130000	0	0	341570000	335480000	2587600	3500900	238580000
122	YAL036C	YAL036C	RBG1	40.701	19	19	66.9	0	211.61	3	NaN	NaN	1.494	0.57918	1.1254	0.170432	1.07391	0.102879	1.00646	0.00929134	33.1	39	34.7	29.8	21.7	10	10	8	7	6	10	10	8	7	6	By MS/MS	By MS/MS	By MS/MS	By MS/MS	By MS/MS	409980000	409980000	0	0	808060000	786060000	9661200	12336000	42706000
123	YAL038W	YAL038W	CDC19	54.544	45	42	82.6	0	323.31	3	NaN	NaN	1.15586	0.208961	1.06218	0.0870241	0.973906	-0.0381449	0.951968	-0.0710155	73.2	76	69	69.6	75	33	38	33	31	33	30	36	31	29	31	By MS/MS	By MS/MS	By MS/MS	By MS/MS	By MS/MS	3718500000	3718500000	0	0	11387000000	11265000000	56142000	65580000	8059300000
124	YAL041W	YAL041W	CDC24	96.938	7	7	9.6	0	22.889		NaN	NaN	NaN	NaN	NaN	NaN	NaN	NaN	NaN	NaN	1.2	3.7	2.2	1.2	1.2	1	3	2	1	1	1	3	2	1	1	By MS/MS	By MS/MS	By MS/MS	By MS/MS	By MS/MS	277400	277400	0	0	3972200	3972200	0	0	1525000
125	YAL042W	YAL042W	ERV46	46.235	5	5	14	0	97.107	3	NaN	NaN	1.01875	0.0267995	1.10231	0.140527	1.10874	0.148916	1.01469	0.0210407	5.5	5.5	5.5	5.5	5.5	2	2	2	2	2	2	2	2	2	2	By MS/MS	By MS/MS	By MS/MS	By MS/MS	By MS/MS	7905200	7905200	0	0	20705000	20203000	221640	280020	9666000
126	YAL043C	YAL043C	PTA1	88.472	9	9	17.1	0	104.45		NaN	NaN	NaN	NaN	NaN	NaN	NaN	NaN	NaN	NaN	5.2	6.8	4.3	1.5	5.2	3	4	3	1	3	3	4	3	1	3	By MS/MS	By MS/MS	By MS/MS	By MS/MS	By MS/MS	2449400	2449400	0	0	7800000	7800000	0	0	3391300
127	YAL044C	YAL044C	GCV3	18.793	5	5	34.7	0	165.69	1	NaN	NaN	0.155696	-2.6832	1.05998	0.0840351	1.34041	0.422673	1.44932	0.535373	21.8	21.8	26.5	21.8	26.5	3	3	3	2	4	3	3	3	2	4	By MS/MS	By MS/MS	By MS/MS	By MS/MS	By MS/MS	7013200	7013200	0	0	85548000	83150000	1098700	1299000	46601000
129	YAL047C	YAL047C	SPC72	72.105	3	3	5.5	0.00090744	2.4378		NaN	NaN	NaN	NaN	NaN	NaN	NaN	NaN	NaN	NaN	1.6	0	3.2	0	0	1	0	2	0	0	1	0	2	0	0	By MS/MS		By MS/MS			255390	255390	0	0	0	0	0	0	852470
130	YAL048C	YAL048C	GEM1	75.149	5	5	8.8	0	6.8022		NaN	NaN	1.1004	0.138031	1.08691	0.120231	NaN	NaN	1.26809	0.342653	1.5	4.1	6	2.9	1.5	1	2	3	2	1	1	2	3	2	1	By MS/MS	By MS/MS	By MS/MS	By MS/MS	By MS/MS	50850	50850	0	0	117950000	109970000	3569200	4408100	960910
131	YAL049C	YAL049C	AIM2	27.089	9	9	61.4	0	60.165		NaN	NaN	NaN	NaN	NaN	NaN	3.62819	1.85925	1.17956	0.238253	7.7	11	18.7	7.7	7.7	2	2	4	2	2	2	2	4	2	2	By MS/MS	By MS/MS	By MS/MS	By MS/MS	By MS/MS	6509600	6509600	0	0	14122000	14122000	0	0	4037900
132	YAL053W	YAL053W	FLC2	87.468	7	7	11.2	0	43.334	1	NaN	NaN	1.61041	0.687428	1.4032	0.488721	0.806517	-0.310224	0.76434	-0.387714	1.3	5.9	7.4	0	1.5	1	3	4	0	1	1	3	4	0	1	By MS/MS	By MS/MS	By MS/MS		By MS/MS	370290	370290	0	0	2981600	2981600	0	0	2746300
134	YAL058W	YAL058W	CNE1	56.967	2	2	5.4	0.0017841	2.1592		NaN	NaN	NaN	NaN	NaN	NaN	NaN	NaN	NaN	NaN	0	2.6	2.8	0	0	0	1	1	0	0	0	1	1	0	0		By MS/MS	By MS/MS			0	0	0	0	2117200	2117200	0	0	651640
135	YAL059W	YAL059W	ECM1	23.891	8	8	40.1	0	19.213	1	NaN	NaN	NaN	NaN	0.76251	-0.391172	1.072	0.100305	0.961967	-0.0559405	3.8	22.2	12.7	9	4.2	1	3	3	2	1	1	3	3	2	1	By MS/MS	By MS/MS	By MS/MS	By MS/MS	By MS/MS	996520	996520	0	0	10251000	10251000	0	0	7176700
136	YAL060W	YAL060W	BDH1	41.582	13	13	45.5	0	44.14		NaN	NaN	NaN	NaN	NaN	NaN	1.1556	0.208642	0.97519	-0.0362448	16.8	23	27.7	12	5.2	5	5	7	3	1	5	5	7	3	1	By MS/MS	By MS/MS	By MS/MS	By MS/MS	By MS/MS	19419000	19419000	0	0	33220000	33220000	0	0	35465000
137	YAR002C-A	YAR002C-A	ERP1	24.723	7	7	45.7	0	56.96	1	NaN	NaN	NaN	NaN	0.784997	-0.349241	0.81384	-0.297183	0.670219	-0.577296	15.5	21	11.4	11.4	11.4	3	4	2	2	2	3	4	2	2	2	By MS/MS	By MS/MS	By MS/MS	By MS/MS	By MS/MS	13322000	13322000	0	0	71568000	71568000	0	0	39196000
138	YAR002W	YAR002W	NUP60	59.039	21	21	50.5	0	123.25	3	NaN	NaN	1.14924	0.200681	0.88542	-0.175566	0.895255	-0.159629	1.10301	0.141442	26.3	23.7	16.7	8.7	16	10	9	6	3	6	10	9	6	3	6	By MS/MS	By MS/MS	By MS/MS	By MS/MS	By MS/MS	9680900	9680900	0	0	25185000	25185000	0	0	11747000
139	YAR007C	YAR007C	RFA1	70.347	24	24	48.6	0	140.75	3	0.31088	-1.68557	1.13407	0.181509	1.49372	0.57891	1.17068	0.227348	1.04591	0.0647546	11.8	20.1	14.5	11.3	13.7	5	10	7	6	7	5	10	7	6	7	By MS/MS	By MS/MS	By MS/MS	By MS/MS	By MS/MS	3752000	3752000	0	0	37386000	37386000	0	0	40524000
141	YAR014C	YAR014C	BUD14	78.981	6	6	11.1	0	36.661		NaN	NaN	NaN	NaN	NaN	NaN	NaN	NaN	1.3951	0.480369	4.4	6.5	2.1	3.4	3.4	2	3	1	2	2	2	3	1	2	2	By MS/MS	By MS/MS	By MS/MS	By MS/MS	By MS/MS	482850	482850	0	0	4683800	4683800	0	0	1204200
142	YAR015W	YAR015W	ADE1	34.603	18	18	61.8	0	121.5	3	NaN	NaN	1.06503	0.0908877	1.07773	0.108001	1.13784	0.186299	0.991119	-0.0128693	33	27.8	42.2	34	28.1	8	8	11	9	7	8	8	11	9	7	By MS/MS	By MS/MS	By MS/MS	By MS/MS	By MS/MS	15364000	15364000	0	0	94861000	92608000	1110400	1142400	83816000
143	YAR018C	YAR018C	KIN3	51.203	3	3	7.6	0	14.301		NaN	NaN	NaN	NaN	NaN	NaN	1.75957	0.815225	NaN	NaN	0	0	3	0	0	0	0	1	0	0	0	0	1	0	0			By MS/MS			0	0	0	0	0	0	0	0	842140
144	YAR027W;YAR028W	YAR027W;YAR028W	UIP3	27.116	2	2	11.5	0	9.6277		NaN	NaN	NaN	NaN	NaN	NaN	NaN	NaN	NaN	NaN	4.7	0	0	0	0	1	0	0	0	0	1	0	0	0	0	By MS/MS					348570	348570	0	0	0	0	0	0	0
145	YAR042W	YAR042W	SWH1	135.1	12	12	14.8	0	34.661		NaN	NaN	NaN	NaN	NaN	NaN	NaN	NaN	1.46462	0.550524	1.3	6.6	8	4.3	3.1	1	5	6	3	2	1	5	6	3	2	By MS/MS	By MS/MS	By MS/MS	By MS/MS	By MS/MS	320540	320540	0	0	10657000	10657000	0	0	10069000
146	YHR215W;YAR071W	YHR215W;YAR071W	PHO12	52.699	7	5	15.6	0	28.233		NaN	NaN	NaN	NaN	NaN	NaN	NaN	NaN	NaN	NaN	2.4	6.4	0	0	0	1	2	0	0	0	1	2	0	0	0	By MS/MS	By MS/MS				1980300	1980300	0	0	6578200	6578200	0	0	0
148	YDR224C;YBL002W	YDR224C;YBL002W	HTB1	14.252	5	5	38.9	0	116.76	1	NaN	NaN	0.862965	-0.212626	0.93979	-0.0895904	1.06243	0.087365	1.0501	0.0705285	33.6	38.9	38.9	38.9	38.9	4	5	5	5	5	4	5	5	5	5	By MS/MS	By MS/MS	By MS/MS	By MS/MS	By MS/MS	238140000	238140000	0	0	790840000	771750000	9298400	9784400	522170000
149	YDR225W;YBL003C	YDR225W;YBL003C	HTA1	13.989	5	4	34.8	0	19.966	1	NaN	NaN	0.886102	-0.174456	0.993531	-0.00936263	1.04008	0.056691	1.01124	0.0161242	24.2	29.5	29.5	29.5	29.5	2	3	3	3	3	2	2	2	2	2	By MS/MS	By MS/MS	By MS/MS	By MS/MS	By MS/MS	76330000	76330000	0	0	221000000	219210000	915550	875150	119870000
150	YBL004W	YBL004W	UTP20	287.56	61	60	29.7	0	316.02	1	NaN	NaN	NaN	NaN	0.769588	-0.377841	0.98578	-0.020663	1.03846	0.0544508	8.3	12.6	9.3	6.1	5.9	19	26	20	13	12	19	26	20	13	12	By MS/MS	By MS/MS	By MS/MS	By MS/MS	By MS/MS	11114000	11114000	0	0	41421000	41421000	0	0	32294000
152	YBL006C	YBL006C	LDB7	19.792	2	2	23.9	0	2.812		NaN	NaN	NaN	NaN	NaN	NaN	1.10994	0.150481	NaN	NaN	0	0	0	0	0	0	0	0	0	0	0	0	0	0	0						0	0	0	0	0	0	0	0	0
153	YBL007C	YBL007C	SLA1	135.85	28	28	35.5	0	75.912	3	NaN	NaN	NaN	NaN	1.26538	0.339567	0.859773	-0.217972	1.90369	0.928798	7.9	8.4	7	5.5	6.9	7	7	7	5	7	7	7	7	5	7	By MS/MS	By MS/MS	By MS/MS	By MS/MS	By MS/MS	12539000	12539000	0	0	34499000	34499000	0	0	21050000
154	YBL008W	YBL008W	HIR1	93.857	2	2	3.1	0	3.4898		NaN	NaN	NaN	NaN	NaN	NaN	NaN	NaN	NaN	NaN	2	2	0	0	0	1	1	0	0	0	1	1	0	0	0	By MS/MS	By MS/MS				131100	131100	0	0	399340	399340	0	0	0
155	YBL010C	YBL010C		32.639	3	3	10.7	0	3.3911		NaN	NaN	NaN	NaN	NaN	NaN	NaN	NaN	NaN	NaN	8.2	0	8.2	0	2.5	2	0	2	0	1	2	0	2	0	1	By MS/MS		By MS/MS		By MS/MS	250170	250170	0	0	0	0	0	0	77693
156	YBL011W	YBL011W	SCT1	85.693	6	6	8.6	0	5.3565		NaN	NaN	NaN	NaN	NaN	NaN	NaN	NaN	NaN	NaN	1.3	3.4	4.3	0	0	1	2	3	0	0	1	2	3	0	0	By MS/MS	By MS/MS	By MS/MS			1075200	1075200	0	0	2428100	2428100	0	0	4438500
157	YBL015W	YBL015W	ACH1	58.711	10	10	23.4	0	51.024		NaN	NaN	NaN	NaN	NaN	NaN	NaN	NaN	NaN	NaN	1.3	7.6	4.4	0	0	1	2	1	0	0	1	2	1	0	0	By MS/MS	By MS/MS	By MS/MS			1545600	1545600	0	0	2597500	2597500	0	0	576270
158	YBL017C	YBL017C	PEP1	177.78	34	29	28.9	0	323.31		NaN	NaN	NaN	NaN	NaN	NaN	0.881778	-0.181512	1.19247	0.253948	10.1	10.3	15.5	5.1	7.3	13	11	18	6	9	11	10	16	5	7	By MS/MS	By MS/MS	By MS/MS	By MS/MS	By MS/MS	11715000	11715000	0	0	18224000	18224000	0	0	18556000
159	YBL018C	YBL018C	POP8	15.512	2	2	8.3	0	70.92		NaN	NaN	NaN	NaN	NaN	NaN	0.639754	-0.64441	NaN	NaN	8.3	8.3	8.3	0	0	2	2	2	0	0	2	2	2	0	0	By MS/MS	By MS/MS	By MS/MS			339510	339510	0	0	1089300	1089300	0	0	325040
160	YBL020W	YBL020W	RFT1	66.21	4	4	10.5	0	8.0815		NaN	NaN	NaN	NaN	NaN	NaN	NaN	NaN	NaN	NaN	1.9	4	1.9	1.9	1.9	1	1	1	1	1	1	1	1	1	1	By MS/MS	By MS/MS	By MS/MS	By MS/MS	By MS/MS	283360	283360	0	0	752540	752540	0	0	1501300
161	YBL022C	YBL022C	PIM1	127.11	34	34	43.4	0	280.07	2	NaN	NaN	2.25547	1.17343	1.46759	0.553449	1.43218	0.518212	1.09059	0.125105	13.6	27.4	20.2	8.9	8.6	12	20	15	8	7	12	20	15	8	7	By MS/MS	By MS/MS	By MS/MS	By MS/MS	By MS/MS	20294000	20294000	0	0	60725000	58465000	645690	1615200	36784000
162	YBL023C	YBL023C	MCM2	98.778	19	18	25.3	0	58.713		NaN	NaN	NaN	NaN	NaN	NaN	1.04714	0.0664576	0.951466	-0.0717761	7.5	10.4	10.1	2.3	5.4	5	7	7	1	3	4	6	6	1	2	By MS/MS	By MS/MS	By MS/MS	By MS/MS	By MS/MS	2087000	2087000	0	0	10938000	9180600	0	1757000	8176800
163	YBL024W	YBL024W	NCL1	77.878	39	39	67.5	0	286.22	2	1.71394	0.777319	2.50448	1.32451	1.10314	0.141617	0.975052	-0.0364487	0.949169	-0.0752631	33.2	41.2	25.4	27.9	24.6	17	22	14	15	14	17	22	14	15	14	By MS/MS	By MS/MS	By MS/MS	By MS/MS	By MS/MS	47967000	47967000	0	0	211460000	206990000	620940	3842000	90997000
164	YBL026W	YBL026W	LSM2	11.163	6	6	58.9	0	33.218	2	NaN	NaN	NaN	NaN	2.1634	1.1133	1.04124	0.0583055	0.957447	-0.0627356	45.3	32.6	32.6	32.6	32.6	4	3	4	3	3	4	3	4	3	3	By MS/MS	By MS/MS	By MS/MS	By MS/MS	By MS/MS	6670400	6670400	0	0	19730000	19730000	0	0	16613000
165	YBR084C-A;YBL027W	YBR084C-A;YBL027W	RPL19A	21.704	11	11	40.2	0	104.14	1	NaN	NaN	0.959081	-0.0602756	0.870606	-0.199908	1.04977	0.0700775	1.04579	0.0645995	29.1	24.9	30.2	29.6	29.6	5	5	7	6	6	5	5	7	6	6	By MS/MS	By MS/MS	By MS/MS	By MS/MS	By MS/MS	571490000	571490000	0	0	1068400000	1046000000	10463000	11904000	1049800000
166	YBL030C;YBR085W	YBL030C	PET9	34.426	18	17	51.9	0	323.31	3	NaN	NaN	1.32131	0.401974	1.19517	0.257221	1.16443	0.219627	1.14947	0.200967	36.8	48.7	45.9	41.8	39.3	10	14	12	12	11	9	13	11	11	10	By MS/MS	By MS/MS	By MS/MS	By MS/MS	By MS/MS	152720000	152720000	0	0	434280000	428160000	2499800	3612700	367460000
167	YBL032W	YBL032W	HEK2	41.682	13	13	33.3	0	98.99	1	NaN	NaN	NaN	NaN	0.826564	-0.274802	1.07355	0.102388	1.03398	0.0482152	16	16.8	16	9.2	7.1	5	5	5	4	2	5	5	5	4	2	By MS/MS	By MS/MS	By MS/MS	By MS/MS	By MS/MS	8628500	8628500	0	0	19755000	19755000	0	0	20543000
168	YBL033C	YBL033C	RIB1	38.332	10	10	38	0	141.79		NaN	NaN	NaN	NaN	NaN	NaN	3.09856	1.6316	NaN	NaN	11.6	16.8	15.4	2.6	2.6	3	5	4	1	1	3	5	4	1	1	By MS/MS	By MS/MS	By MS/MS	By MS/MS	By MS/MS	1860000	1860000	0	0	5090900	5090900	0	0	3364400
169	YBL034C	YBL034C	STU1	174.18	4	4	3.3	0	4.5017		0.71405	-0.485903	1.15602	0.20917	NaN	NaN	1.821	0.864731	NaN	NaN	0	0.7	0	0.7	0	0	1	0	1	0	0	1	0	1	0		By MS/MS		By MS/MS		0	0	0	0	60895000	58113000	1226600	1555500	0
170	YBL035C	YBL035C	POL12	78.773	9	9	21.4	0	39.377		NaN	NaN	NaN	NaN	NaN	NaN	NaN	NaN	1.06924	0.0965915	6.5	3.5	4.8	0	2	3	2	3	0	1	3	2	3	0	1	By MS/MS	By MS/MS	By MS/MS		By MS/MS	1216900	1216900	0	0	2750100	2750100	0	0	3121300
171	YBL036C	YBL036C		29.123	14	14	49.8	0	44.572	1	NaN	NaN	0.99522	-0.00691261	0.927916	-0.107934	1.09343	0.128864	0.922662	-0.116126	22.6	25.7	26.1	25.3	18.7	5	7	7	6	5	5	7	7	6	5	By MS/MS	By MS/MS	By MS/MS	By MS/MS	By MS/MS	17049000	17049000	0	0	68409000	64181000	3166700	1061700	52323000
172	YBL037W	YBL037W	APL3	115.01	18	18	24.1	0	129.98		NaN	NaN	0.955608	-0.0655089	NaN	NaN	NaN	NaN	1.09019	0.124582	8.2	12.2	8.9	1.2	0	6	8	6	1	0	6	8	6	1	0	By MS/MS	By MS/MS	By MS/MS	By MS/MS		1078000	1078000	0	0	64005000	61900000	1010000	1094300	5656100
173	YBL039C	YBL039C	URA7	64.71	34	30	68.2	0	323.31	1	NaN	NaN	0.79101	-0.338233	0.891767	-0.165262	1.04621	0.0651777	1.06303	0.0881802	29.4	37	22.3	24.5	27.6	13	18	10	12	13	12	18	9	11	12	By MS/MS	By MS/MS	By MS/MS	By MS/MS	By MS/MS	70637000	70637000	0	0	330130000	324810000	1381900	3939700	122930000
174	YBL041W	YBL041W	PRE7	26.871	9	9	51.5	0	68.628	1	NaN	NaN	0.901265	-0.149976	0.69936	-0.515892	1.08759	0.121135	1.24544	0.316658	22	35.7	22	22	22	4	6	4	4	4	4	6	4	4	4	By MS/MS	By MS/MS	By MS/MS	By MS/MS	By MS/MS	32821000	32821000	0	0	131810000	130630000	613770	564720	72404000
175	YBL042C	YBL042C	FUI1	72.164	4	4	6.7	0	2.7937		NaN	NaN	NaN	NaN	NaN	NaN	NaN	NaN	NaN	NaN	0	0	2.2	0	0	0	0	1	0	0	0	0	1	0	0			By MS/MS			0	0	0	0	0	0	0	0	406850
176	YBL045C	YBL045C	COR1	50.227	17	17	54.9	0	193.3	1	NaN	NaN	NaN	NaN	0.74806	-0.418774	1.21486	0.280793	0.922982	-0.115626	21.4	18.4	22.8	13.6	11.6	8	5	8	5	4	8	5	8	5	4	By MS/MS	By MS/MS	By MS/MS	By MS/MS	By MS/MS	18480000	18480000	0	0	23439000	23439000	0	0	54130000
177	YBL046W	YBL046W	PSY4	50.655	3	3	8.6	0	21.631		NaN	NaN	NaN	NaN	NaN	NaN	NaN	NaN	0.68298	-0.550085	3.4	6.3	3.4	3.4	3.4	1	2	1	1	1	1	2	1	1	1	By MS/MS	By MS/MS	By MS/MS	By MS/MS	By MS/MS	457150	457150	0	0	2866600	2866600	0	0	1414400
178	YBL047C	YBL047C	EDE1	150.78	35	35	39.2	0	323.31	3	NaN	NaN	1.711	0.77484	1.23451	0.303941	0.997446	-0.00368921	1.04615	0.0650898	14.7	19.1	18.8	12.9	9.9	14	18	18	13	10	14	18	18	13	10	By MS/MS	By MS/MS	By MS/MS	By MS/MS	By MS/MS	23712000	23712000	0	0	125910000	125510000	133570	266330	72910000
179	YBL050W	YBL050W	SEC17	32.802	14	14	64	0	323.31	3	NaN	NaN	NaN	NaN	0.918388	-0.122825	0.980033	-0.0290984	1.0013	0.00186735	18.2	49.3	41.8	35.6	33.2	4	9	8	8	7	4	9	8	8	7	By MS/MS	By MS/MS	By MS/MS	By MS/MS	By MS/MS	11288000	11288000	0	0	65784000	65784000	0	0	40313000
180	YBL051C	YBL051C	PIN4	73.775	9	9	23.1	0	118.09		NaN	NaN	NaN	NaN	NaN	NaN	0.8711	-0.19909	0.89867	-0.154137	5.1	9.4	12.9	5.4	4	2	3	4	3	2	2	3	4	3	2	By MS/MS	By MS/MS	By MS/MS	By MS/MS	By MS/MS	982630	982630	0	0	5631600	5631600	0	0	3411100
181	YBL054W	YBL054W	TOD6	59.225	5	4	9.9	0	26.608		NaN	NaN	NaN	NaN	NaN	NaN	NaN	NaN	NaN	NaN	0	0	4.6	0	1.5	0	0	2	0	1	0	0	1	0	0			By MS/MS		By matching	0	0	0	0	0	0	0	0	0
182	YBL055C	YBL055C		47.389	10	10	34.9	0	69.999		NaN	NaN	NaN	NaN	0.73818	-0.437955	NaN	NaN	0.921318	-0.118229	5.7	14.4	21.3	7.9	5.7	2	5	6	3	2	2	5	6	3	2	By MS/MS	By MS/MS	By MS/MS	By MS/MS	By MS/MS	3119300	3119300	0	0	19276000	19276000	0	0	11887000
183	YBL056W	YBL056W	PTC3	51.331	12	9	34	0	84.563	1	NaN	NaN	NaN	NaN	1.5244	0.608241	0.914029	-0.129688	0.582401	-0.779915	9	9.6	6.4	9	9.6	4	4	3	4	4	2	3	2	2	3	By MS/MS	By MS/MS	By MS/MS	By MS/MS	By MS/MS	4158000	4158000	0	0	21650000	21650000	0	0	11184000
184	YBL057C	YBL057C	PTH2	22.435	6	6	30.3	0	92.39	3	NaN	NaN	NaN	NaN	0.892553	-0.163991	1.20736	0.271857	1.01393	0.0199518	22.1	17.8	22.1	26.9	22.6	4	3	4	5	4	4	3	4	5	4	By MS/MS	By MS/MS	By MS/MS	By MS/MS	By MS/MS	4734000	4734000	0	0	15282000	15282000	0	0	13858000
185	YBL058W	YBL058W	SHP1	46.987	20	20	56.5	0	272.88	3	NaN	NaN	1.0591	0.0828389	0.89106	-0.166406	1.10846	0.148551	0.985718	-0.0207538	42.3	51.5	51.1	41.1	46.8	11	16	15	12	13	11	16	15	12	13	By MS/MS	By MS/MS	By MS/MS	By MS/MS	By MS/MS	26001000	26001000	0	0	126340000	125270000	491350	578750	69873000
186	YBL059C-A	YBL059C-A	CMC2	12.947	2	2	21.1	0.00061013	2.5817		NaN	NaN	NaN	NaN	NaN	NaN	NaN	NaN	NaN	NaN	0	0	0	0	0	0	0	0	0	0	0	0	0	0	0						0	0	0	0	0	0	0	0	0
187	YBL061C	YBL061C	SKT5	77.066	5	5	9.1	0	19.299		NaN	NaN	NaN	NaN	NaN	NaN	NaN	NaN	NaN	NaN	1.4	4.9	1.4	0	0	1	2	1	0	0	1	2	1	0	0	By MS/MS	By MS/MS	By MS/MS			755200	755200	0	0	3933800	3933800	0	0	2973800
188	YBL064C	YBL064C	PRX1	29.495	11	11	52.9	0	59.242	3	NaN	NaN	1.837	0.877352	1.36075	0.444404	1.20172	0.265105	1.28283	0.359333	17.6	46.4	43.3	14.6	18.8	4	9	8	3	4	4	9	8	3	4	By MS/MS	By MS/MS	By MS/MS	By MS/MS	By MS/MS	8357700	8357700	0	0	56053000	54256000	620690	1177000	39063000
189	YBL067C	YBL067C	UBP13	83.855	8	8	13.3	0	235.3		NaN	NaN	NaN	NaN	NaN	NaN	NaN	NaN	NaN	NaN	6.8	1.9	4	1.7	1.9	4	1	2	1	1	4	1	2	1	1	By MS/MS	By MS/MS	By MS/MS	By MS/MS	By MS/MS	1050800	1050800	0	0	837430	837430	0	0	1439100
190	YBL068W	YBL068W	PRS4	35.72	12	8	45.7	0	65.165	1	NaN	NaN	NaN	NaN	1.2951	0.373063	0.801066	-0.320007	0.810237	-0.303584	15	5.2	18.1	18.1	18.1	4	1	5	5	5	3	1	3	4	4	By MS/MS	By MS/MS	By MS/MS	By MS/MS	By MS/MS	4454700	4454700	0	0	1631400	1631400	0	0	9153900
191	YBL069W;YBL068W-A	YBL069W;YBL068W-A	AST1	48.348	4	3	10.7	0	45.307		NaN	NaN	1.62514	0.700568	NaN	NaN	NaN	NaN	NaN	NaN	4	4	6.8	2.8	2.8	1	1	2	1	1	1	1	2	1	1	By MS/MS	By MS/MS	By MS/MS	By MS/MS	By MS/MS	267460	267460	0	0	1150800	1150800	0	0	1015800
193	YER102W;YBL072C	YER102W;YBL072C	RPS8B	22.489	12	12	55.5	0	248.65	1	NaN	NaN	0.973945	-0.0380884	0.944691	-0.0820861	1.0214	0.0305543	1.00856	0.0122969	33	47	48	39.5	40	6	7	9	7	8	6	7	9	7	8	By MS/MS	By MS/MS	By MS/MS	By MS/MS	By MS/MS	346360000	346360000	0	0	1626400000	1591300000	14143000	20966000	786790000
194	YBL075C	YBL075C	SSA3	70.546	34	15	61.2	0	123.18		NaN	NaN	NaN	NaN	NaN	NaN	NaN	NaN	NaN	NaN	23.7	27.9	30.2	26.2	23.1	15	17	18	17	15	2	2	3	1	1	By MS/MS	By MS/MS	By MS/MS	By MS/MS	By MS/MS	1687400	1687400	0	0	4684700	4684700	0	0	4492500
195	YBL076C	YBL076C	ILS1	122.98	72	72	74.9	0	323.31	3	NaN	NaN	1.02437	0.0347395	0.995495	-0.00651453	0.992397	-0.0110111	0.986723	-0.0192828	42.4	49.6	46.5	39	43.7	39	44	40	34	38	39	44	40	34	38	By MS/MS	By MS/MS	By MS/MS	By MS/MS	By MS/MS	343710000	343710000	0	0	1128600000	1118600000	5306500	4708900	796790000
196	YBL078C	YBL078C	ATG8	13.627	3	3	25.6	0.006031	1.6767		NaN	NaN	NaN	NaN	NaN	NaN	NaN	NaN	NaN	NaN	6	11.1	0	0	0	1	1	0	0	0	1	1	0	0	0	By MS/MS	By MS/MS				1336000	1336000	0	0	0	0	0	0	0
197	YBL079W	YBL079W	NUP170	169.47	31	31	28.2	0	323.31		NaN	NaN	NaN	NaN	NaN	NaN	1.16981	0.226274	1.27865	0.354626	5.1	15.5	14.2	2.7	3.8	7	15	16	3	4	7	15	16	3	4	By MS/MS	By MS/MS	By MS/MS	By MS/MS	By MS/MS	2643900	2643900	0	0	20230000	20230000	0	0	17821000
198	YBL081W	YBL081W		40.766	3	3	12.2	0	7.3613		NaN	NaN	NaN	NaN	NaN	NaN	NaN	NaN	NaN	NaN	0	4.9	4.9	0	0	0	1	1	0	0	0	1	1	0	0		By MS/MS	By MS/MS			0	0	0	0	370150	370150	0	0	162820
199	YBL084C	YBL084C	CDC27	85.395	2	2	3.2	0	5.986		NaN	NaN	NaN	NaN	NaN	NaN	NaN	NaN	NaN	NaN	0	0	0	0	0	0	0	0	0	0	0	0	0	0	0						0	0	0	0	0	0	0	0	0
200	YBL085W	YBL085W	BOI1	109.29	11	11	15.1	0	25.283		NaN	NaN	NaN	NaN	NaN	NaN	1.24513	0.316292	1.1412	0.190552	4.7	3.3	2.1	1	2.4	4	2	2	1	2	4	2	2	1	2	By MS/MS	By MS/MS	By MS/MS	By matching	By MS/MS	2008100	2008100	0	0	3050100	3050100	0	0	2536400
201	YBL086C	YBL086C		51.996	2	2	5.6	0	4.3173		NaN	NaN	NaN	NaN	NaN	NaN	NaN	NaN	NaN	NaN	2.4	0	0	0	0	1	0	0	0	0	1	0	0	0	0	By MS/MS					453910	453910	0	0	0	0	0	0	0
202	YER117W;YBL087C	YER117W;YBL087C	RPL23B	14.473	8	8	52.6	0	82.882	3	NaN	NaN	1.15286	0.205216	1.31031	0.389911	1.0024	0.00345918	1.02999	0.0426246	45.3	51.8	45.3	51.8	51.8	6	7	6	7	7	6	7	6	7	7	By MS/MS	By MS/MS	By MS/MS	By MS/MS	By MS/MS	375120000	375120000	0	0	1391800000	1377300000	6164600	8359000	1094900000
204	YBL091C	YBL091C	MAP2	47.518	14	14	35.9	0	240.7	1	NaN	NaN	1.0371	0.0525574	1.1491	0.200504	0.881152	-0.182537	1.03234	0.0459168	21.6	25.7	23.8	20.2	18.1	7	9	8	7	6	7	9	8	7	6	By MS/MS	By MS/MS	By MS/MS	By MS/MS	By MS/MS	19570000	19570000	0	0	67319000	66705000	299310	314480	45435000
206	YBL092W	YBL092W	RPL32	14.771	8	8	52.3	0	84.482	1	NaN	NaN	0.894631	-0.160636	0.890969	-0.166553	1.02948	0.0419226	1.02625	0.0373843	35.4	29.2	35.4	29.2	40.8	5	4	5	4	6	5	4	5	4	6	By MS/MS	By MS/MS	By MS/MS	By MS/MS	By MS/MS	232620000	232620000	0	0	985190000	971520000	6463900	7200200	478480000
207	YBL097W	YBL097W	BRN1	86.215	4	4	5.6	0	7.2812		NaN	NaN	NaN	NaN	NaN	NaN	NaN	NaN	NaN	NaN	1.3	0	0	0	0	1	0	0	0	0	1	0	0	0	0	By MS/MS					288880	288880	0	0	0	0	0	0	0
208	YBL098W	YBL098W	BNA4	52.429	4	4	9.6	0	10.774		NaN	NaN	NaN	NaN	NaN	NaN	NaN	NaN	NaN	NaN	2.8	2.4	7.2	0	2.8	1	1	3	0	1	1	1	3	0	1	By MS/MS	By MS/MS	By MS/MS		By MS/MS	414050	414050	0	0	1733000	1733000	0	0	3018400
209	YBL099W	YBL099W	ATP1	58.607	29	29	61.3	0	285.43	3	NaN	NaN	1.1151	0.157171	1.24345	0.314346	1.12936	0.175501	1.1493	0.200754	26.2	49.4	32.1	30.3	22.8	12	20	14	15	12	12	20	14	15	12	By MS/MS	By MS/MS	By MS/MS	By MS/MS	By MS/MS	176610000	176610000	0	0	450950000	444470000	2509700	3971700	267070000
210	YBL101C	YBL101C	ECM21	123.61	8	8	8.8	0	29.036		NaN	NaN	NaN	NaN	NaN	NaN	NaN	NaN	NaN	NaN	2.1	2.4	1.1	0	1.1	2	2	1	0	1	2	2	1	0	1	By MS/MS	By MS/MS	By MS/MS		By MS/MS	670210	670210	0	0	1479400	1479400	0	0	1113100
211	YBL102W	YBL102W	SFT2	24.274	7	7	36.3	0	36.388		NaN	NaN	NaN	NaN	NaN	NaN	1.08809	0.121792	0.889693	-0.16862	22.3	29.8	23.7	16.3	10.7	4	5	4	3	2	4	5	4	3	2	By MS/MS	By MS/MS	By MS/MS	By MS/MS	By MS/MS	5842500	5842500	0	0	17569000	17569000	0	0	8106800
212	YBL103C	YBL103C	RTG3	54.139	5	5	13.6	0	15.604		NaN	NaN	NaN	NaN	NaN	NaN	NaN	NaN	1.0559	0.0784732	3.7	3.7	3.7	0	0	1	1	1	0	0	1	1	1	0	0	By MS/MS	By MS/MS	By MS/MS			106250	106250	0	0	387270	387270	0	0	328070
213	YBL104C	YBL104C	SEA4	117.63	9	9	12.2	0	71.828		NaN	NaN	NaN	NaN	NaN	NaN	NaN	NaN	NaN	NaN	5	4.8	9.7	0	1.3	4	3	7	0	1	4	3	7	0	1	By MS/MS	By MS/MS	By MS/MS		By MS/MS	1308600	1308600	0	0	2709500	2709500	0	0	3897600
214	YBL105C	YBL105C	PKC1	131.48	14	14	13.3	0	22.047	1	NaN	NaN	NaN	NaN	0.52971	-0.916725	0.939761	-0.0896338	1.10152	0.139496	3.7	2.4	2.8	3.8	3.8	4	3	3	4	4	4	3	3	4	4	By MS/MS	By MS/MS	By MS/MS	By MS/MS	By MS/MS	2016400	2016400	0	0	3161600	3161600	0	0	3724000
215	YBL106C	YBL106C	SRO77	111.62	3	3	3.4	0.00060772	2.5217		NaN	NaN	NaN	NaN	1.0773	0.10742	NaN	NaN	NaN	NaN	0	1.7	0.8	1.7	0	0	1	1	1	0	0	1	1	1	0		By MS/MS	By MS/MS	By MS/MS		0	0	0	0	207940	207940	0	0	51023000
216	YBL107C	YBL107C	MIX23	22.965	3	3	16.3	0	4.1115		NaN	NaN	NaN	NaN	NaN	NaN	NaN	NaN	NaN	NaN	0	10.2	0	0	0	0	2	0	0	0	0	2	0	0	0		By MS/MS				0	0	0	0	556670	556670	0	0	0
218	YBR002C	YBR002C	RER2	32.693	4	4	18.5	0	24.116		NaN	NaN	NaN	NaN	NaN	NaN	0.784252	-0.35061	NaN	NaN	3.5	5.2	3.5	0	0	1	1	1	0	0	1	1	1	0	0	By MS/MS	By MS/MS	By MS/MS			442200	442200	0	0	1521000	1521000	0	0	781400
219	YBR003W	YBR003W	COQ1	52.559	6	6	14.4	0	28.023		NaN	NaN	NaN	NaN	NaN	NaN	1.71638	0.779373	NaN	NaN	8	8	10.6	5.5	5.5	3	3	4	2	2	3	3	4	2	2	By MS/MS	By MS/MS	By MS/MS	By MS/MS	By MS/MS	688580	688580	0	0	4670300	4670300	0	0	4578700
220	YBR005W	YBR005W	RCR1	23.886	2	2	12.2	0	12.709		NaN	NaN	NaN	NaN	NaN	NaN	NaN	NaN	NaN	NaN	6.1	12.2	0	0	0	1	2	0	0	0	1	2	0	0	0	By MS/MS	By MS/MS				174370	174370	0	0	510550	510550	0	0	0
221	YBR006W	YBR006W	UGA2	54.189	6	6	20.3	0	41.94		NaN	NaN	NaN	NaN	NaN	NaN	NaN	NaN	NaN	NaN	2.2	8	8	2.2	3.8	1	2	2	1	1	1	2	2	1	1	By MS/MS	By MS/MS	By MS/MS	By MS/MS	By MS/MS	0	0	0	0	1080100	1080100	0	0	786700
222	YBR008C	YBR008C	FLR1	61.628	5	5	13.5	0	117.13		NaN	NaN	NaN	NaN	NaN	NaN	NaN	NaN	NaN	NaN	0	5.5	2.2	2.2	2.2	0	2	1	1	1	0	2	1	1	1		By MS/MS	By MS/MS	By MS/MS	By MS/MS	0	0	0	0	3448400	3448400	0	0	1303200
223	YNL030W;YBR009C	YNL030W;YBR009C	HHF2	11.368	8	8	58.3	0	38.643	3	NaN	NaN	1.08449	0.117021	0.908428	-0.138556	1.11186	0.152976	1.01386	0.0198646	50.5	46.6	57.3	40.8	50.5	6	5	7	5	6	6	5	7	5	6	By MS/MS	By MS/MS	By MS/MS	By MS/MS	By MS/MS	110040000	110040000	0	0	346210000	345910000	156140	152550	222740000
224	YBR011C	YBR011C	IPP1	32.299	20	20	77.7	0	323.31	1	NaN	NaN	0.994185	-0.00841425	0.963781	-0.0532222	1.00157	0.00226093	0.954871	-0.0666222	52.6	59.2	61.7	61	56.1	14	14	15	15	14	14	14	15	15	14	By MS/MS	By MS/MS	By MS/MS	By MS/MS	By MS/MS	291370000	291370000	0	0	1092300000	1089700000	1024900	1558100	840820000
225	YBR014C	YBR014C	GRX7	22.565	6	6	33	0	6.0331		NaN	NaN	NaN	NaN	NaN	NaN	NaN	NaN	NaN	NaN	5.9	11.3	0	0	0	1	2	0	0	0	1	2	0	0	0	By MS/MS	By MS/MS				416430	416430	0	0	4462500	4462500	0	0	0
226	YBR015C	YBR015C	MNN2	67.773	16	16	36.2	0	116.28	3	NaN	NaN	NaN	NaN	1.0125	0.017922	1.1213	0.165167	0.923458	-0.114881	16.4	16.2	22.9	9.4	17.1	7	7	9	5	6	7	7	9	5	6	By MS/MS	By MS/MS	By MS/MS	By MS/MS	By MS/MS	6065200	6065200	0	0	23772000	23772000	0	0	23130000
227	YBR016W	YBR016W		14.617	2	2	24.2	0	15.178	3	NaN	NaN	NaN	NaN	0.961157	-0.057156	1.10012	0.137664	1.0806	0.111837	24.2	24.2	24.2	0	10.2	2	2	2	0	1	2	2	2	0	1	By MS/MS	By MS/MS	By MS/MS		By MS/MS	7096600	7096600	0	0	8762100	8762100	0	0	8320200
228	YBR017C	YBR017C	KAP104	103.68	20	20	30.9	0	53.203	3	NaN	NaN	NaN	NaN	1.88961	0.918088	1.06618	0.0924571	1.08412	0.116526	9.7	5	8	4	3.3	8	4	7	3	3	8	4	7	3	3	By MS/MS	By MS/MS	By MS/MS	By MS/MS	By MS/MS	9131200	9131200	0	0	21065000	21065000	0	0	25398000
229	YBR022W	YBR022W	POA1	19.938	4	4	22	0.00030807	2.7644		NaN	NaN	NaN	NaN	NaN	NaN	NaN	NaN	NaN	NaN	0	9	13.6	0	0	0	1	2	0	0	0	1	2	0	0		By MS/MS	By MS/MS			0	0	0	0	547570	547570	0	0	1887100
230	YBR023C	YBR023C	CHS3	131.6	8	8	9.3	0	7.197		NaN	NaN	NaN	NaN	NaN	NaN	0.0558035	-4.1635	0.93144	-0.102465	0.8	1.9	3.8	0.8	0.8	1	1	4	1	1	1	1	4	1	1	By MS/MS	By MS/MS	By MS/MS	By MS/MS	By MS/MS	578780	578780	0	0	0	0	0	0	2830200
232	YBR025C	YBR025C	OLA1	44.174	30	30	79.2	0	323.31		NaN	NaN	16.5799	4.05136	NaN	NaN	3.16345	1.6615	0.753139	-0.409011	46.4	59.4	65.7	46.4	47.7	15	17	21	15	15	15	17	21	15	15	By MS/MS	By MS/MS	By MS/MS	By MS/MS	By MS/MS	117770000	117770000	0	0	379000000	378320000	681610	0	251400000
233	YBR026C	YBR026C	ETR1	42.066	12	12	44.2	0	25.06		NaN	NaN	NaN	NaN	NaN	NaN	1.13638	0.184441	1.33	0.411426	10	20.5	22.4	5.8	12.1	3	5	6	2	4	3	5	6	2	4	By MS/MS	By MS/MS	By MS/MS	By MS/MS	By MS/MS	3202400	3202400	0	0	25772000	25772000	0	0	9584200
234	YBR028C	YBR028C	YPK3	59.591	5	5	12.2	0	3.4059		NaN	NaN	NaN	NaN	NaN	NaN	1.5954	0.673918	0.83783	-0.255271	0	3.8	3.4	1.7	3.2	0	1	2	1	2	0	1	2	1	2		By MS/MS	By MS/MS	By MS/MS	By MS/MS	0	0	0	0	463940	463940	0	0	2054300
235	YBR029C	YBR029C	CDS1	51.822	9	9	20.8	0	25.227	1	NaN	NaN	0.954957	-0.0664924	0.896036	-0.158372	1.03583	0.0507813	1.03481	0.0493652	11.4	13.1	13.1	11.4	11.6	5	6	6	5	6	5	6	6	5	6	By MS/MS	By MS/MS	By MS/MS	By MS/MS	By MS/MS	264680000	264680000	0	0	687270000	671280000	7951500	8048100	376480000
236	YBR030W	YBR030W	RKM3	62.593	4	4	13.2	0.00090389	2.3551		NaN	NaN	NaN	NaN	NaN	NaN	NaN	NaN	NaN	NaN	0	2.2	0	0	0	0	1	0	0	0	0	1	0	0	0		By MS/MS				0	0	0	0	1547600	1547600	0	0	0
237	YBR031W	YBR031W	RPL4A	39.092	21	4	57.2	0	323.31	3	NaN	NaN	0.839867	-0.251768	0.932084	-0.101468	1.15196	0.204087	1.07708	0.107123	53.9	52.2	52.2	56.6	56.6	16	17	16	17	17	2	3	2	2	2	By MS/MS	By MS/MS	By MS/MS	By MS/MS	By MS/MS	30915000	30915000	0	0	368750000	363500000	2881900	2369000	127510000
238	YBR034C	YBR034C	HMT1	39.786	9	9	31.3	0	47.998	3	NaN	NaN	0.93734	-0.0933556	1.1353	0.183074	1.13871	0.187404	1.10224	0.14044	8	24.7	24.4	10.1	9.5	3	6	6	3	3	3	6	6	3	3	By MS/MS	By MS/MS	By MS/MS	By MS/MS	By MS/MS	6618400	6618400	0	0	13739000	13739000	0	0	16356000
239	YBR035C	YBR035C	PDX3	26.908	14	14	63.2	0	79.033	1	NaN	NaN	0.255122	-1.97074	0.81963	-0.286955	1.07212	0.100462	0.979809	-0.0294277	47.8	55.3	39.9	21.5	31.1	9	10	7	4	6	9	10	7	4	6	By MS/MS	By MS/MS	By MS/MS	By MS/MS	By MS/MS	18248000	18248000	0	0	65317000	65317000	0	0	46076000
240	YBR036C	YBR036C	CSG2	45.442	4	4	16.1	0	25.919		NaN	NaN	NaN	NaN	1.3011	0.379732	1.16406	0.219169	NaN	NaN	6.3	6.8	6.3	4.4	0	2	2	2	1	0	2	2	2	1	0	By MS/MS	By MS/MS	By MS/MS	By MS/MS		871390	871390	0	0	1852800	1852800	0	0	1879100
241	YBR038W	YBR038W	CHS2	109.88	4	4	5	0	4.1221		NaN	NaN	NaN	NaN	NaN	NaN	NaN	NaN	NaN	NaN	0	3.8	1.1	0	0	0	3	1	0	0	0	3	1	0	0		By MS/MS	By MS/MS			0	0	0	0	1753600	1753600	0	0	1237100
242	YBR039W	YBR039W	ATP3	34.35	13	13	50.2	0	123.38	2	NaN	NaN	NaN	NaN	1.9511	0.964288	1.15507	0.207977	0.964652	-0.0519193	19	21.5	19.9	21.5	16.7	5	5	5	5	4	5	5	5	5	4	By MS/MS	By MS/MS	By MS/MS	By MS/MS	By MS/MS	16765000	16765000	0	0	39629000	39629000	0	0	24874000
243	YBR041W	YBR041W	FAT1	77.14	13	13	31.1	0	99.305		NaN	NaN	NaN	NaN	NaN	NaN	NaN	NaN	1.09808	0.134984	6	10.3	7.9	6	6.1	3	5	3	3	3	3	5	3	3	3	By MS/MS	By MS/MS	By MS/MS	By MS/MS	By MS/MS	2126500	2126500	0	0	10103000	10103000	0	0	4107300
244	YBR042C	YBR042C	CST26	45.515	6	6	22.9	0	40.63		NaN	NaN	NaN	NaN	NaN	NaN	NaN	NaN	NaN	NaN	4.3	4.3	8.3	0	0	1	1	2	0	0	1	1	2	0	0	By MS/MS	By MS/MS	By MS/MS			337950	337950	0	0	1025900	1025900	0	0	1478800
245	YBR046C	YBR046C	ZTA1	37.018	14	14	52.7	0	32.053	3	NaN	NaN	NaN	NaN	1.1996	0.262553	0.883236	-0.179129	1.03582	0.0507755	8.4	12.9	8.1	11.4	8.4	3	3	3	4	3	3	3	3	4	3	By MS/MS	By MS/MS	By MS/MS	By MS/MS	By MS/MS	700960	700960	0	0	7224700	7224700	0	0	5039100
246	YDR025W;YBR048W	YDR025W;YBR048W	RPS11A	17.749	12	12	55.8	0	132.08	1	NaN	NaN	0.934916	-0.0970909	0.93398	-0.0985364	1.01337	0.0191636	1.04041	0.0571529	49.4	49.4	49.4	49.4	49.4	9	10	9	10	9	9	10	9	10	9	By MS/MS	By MS/MS	By MS/MS	By MS/MS	By MS/MS	507960000	507960000	0	0	1472700000	1439500000	18990000	14251000	904840000
247	YBR049C	YBR049C	REB1	91.873	14	14	22.5	0	92.109		NaN	NaN	NaN	NaN	NaN	NaN	1.08151	0.113046	0.775019	-0.367696	12.6	14	12.6	7.8	12.7	7	8	7	5	7	7	8	7	5	7	By MS/MS	By MS/MS	By MS/MS	By MS/MS	By MS/MS	5705000	5705000	0	0	25160000	25160000	0	0	16625000
248	YBR052C	YBR052C	RFS1	22.921	10	10	68.1	0	67.159		NaN	NaN	NaN	NaN	NaN	NaN	NaN	NaN	1.0906	0.125122	16.7	20	20	6.2	4.3	3	3	3	1	1	3	3	3	1	1	By MS/MS	By MS/MS	By MS/MS	By MS/MS	By MS/MS	2635200	2635200	0	0	5401900	5401900	0	0	9103500
249	YBR053C	YBR053C		40.295	15	15	60.3	0	137.97		NaN	NaN	NaN	NaN	NaN	NaN	NaN	NaN	1.28526	0.362064	19	24.9	27.4	12.3	12.3	5	6	7	3	3	5	6	7	3	3	By MS/MS	By MS/MS	By MS/MS	By MS/MS	By MS/MS	8525600	8525600	0	0	30543000	30543000	0	0	19745000
250	YBR054W	YBR054W	YRO2	38.719	4	2	15.1	0	38.28		NaN	NaN	NaN	NaN	NaN	NaN	2.51553	1.33086	1.7171	0.779974	8.1	12.2	9.6	5.5	9.6	2	3	2	1	2	2	2	1	1	1	By MS/MS	By MS/MS	By MS/MS	By MS/MS	By MS/MS	534910	534910	0	0	5355200	5355200	0	0	1820700
251	YBR055C	YBR055C	PRP6	104.23	7	7	10.5	0	22.402		NaN	NaN	NaN	NaN	NaN	NaN	NaN	NaN	NaN	NaN	6.7	6.9	3.1	1.2	0	4	4	2	1	0	4	4	2	1	0	By MS/MS	By MS/MS	By MS/MS	By MS/MS		576670	576670	0	0	3150900	3150900	0	0	1129600
252	YBR056W	YBR056W		57.821	13	13	29.1	0	23.092		NaN	NaN	NaN	NaN	NaN	NaN	NaN	NaN	NaN	NaN	3.6	5.6	7	0	0	2	3	4	0	0	2	3	4	0	0	By MS/MS	By MS/MS	By MS/MS			1316800	1316800	0	0	11415000	11415000	0	0	6170100
253	YBR057C	YBR057C	MUM2	41.433	2	2	7.9	0.0071429	1.6109		NaN	NaN	NaN	NaN	NaN	NaN	NaN	NaN	NaN	NaN	0	7.9	5.5	0	0	0	2	1	0	0	0	2	1	0	0		By MS/MS	By MS/MS			0	0	0	0	1831300	1831300	0	0	476380
254	YBR058C	YBR058C	UBP14	88.629	12	12	21	0	31.578		NaN	NaN	NaN	NaN	NaN	NaN	1.0517	0.0727187	1.28676	0.363741	5.2	6.1	9.2	6.1	3.7	3	3	4	4	2	3	3	4	4	2	By MS/MS	By MS/MS	By MS/MS	By MS/MS	By MS/MS	1648300	1648300	0	0	5558100	5558100	0	0	4167800
255	YBR058C-A	YBR058C-A	TSC3	9.5791	2	2	30	0	10.937		NaN	NaN	NaN	NaN	NaN	NaN	NaN	NaN	NaN	NaN	30	17.5	30	17.5	17.5	2	1	2	1	1	2	1	2	1	1	By MS/MS	By MS/MS	By MS/MS	By MS/MS	By MS/MS	473890	473890	0	0	333160	333160	0	0	1793300
256	YBR059C	YBR059C	AKL1	123.99	20	19	25.3	0	92.311		NaN	NaN	NaN	NaN	NaN	NaN	NaN	NaN	NaN	NaN	6.4	11.2	7.4	2.3	0	5	8	6	2	0	4	8	6	2	0	By MS/MS	By MS/MS	By MS/MS	By MS/MS		1839400	1839400	0	0	12444000	12444000	0	0	3533700
258	YBR061C	YBR061C	TRM7	34.7	6	6	25.2	0	32.385		NaN	NaN	NaN	NaN	NaN	NaN	NaN	NaN	1.50494	0.589702	0	11.3	16.1	0	0	0	2	3	0	0	0	2	3	0	0		By MS/MS	By MS/MS			0	0	0	0	2206900	2206900	0	0	2657200
259	YBR062C	YBR062C		20.596	2	2	23.3	0	23.31		NaN	NaN	NaN	NaN	NaN	NaN	NaN	NaN	NaN	NaN	0	7.8	0	0	0	0	1	0	0	0	0	1	0	0	0		By MS/MS				0	0	0	0	1375900	1375900	0	0	0
260	YBR065C	YBR065C	ECM2	40.924	5	5	15.4	0	16.429		NaN	NaN	NaN	NaN	NaN	NaN	NaN	NaN	NaN	NaN	5.2	8.2	1.9	1.9	1.9	1	2	1	1	1	1	2	1	1	1	By MS/MS	By MS/MS	By MS/MS	By MS/MS	By MS/MS	304600	304600	0	0	1725500	1725500	0	0	307400
262	YBR068C	YBR068C	BAP2	67.769	4	3	9.4	0	12.678	2	NaN	NaN	1.425	0.510962	2.0939	1.06619	1.33515	0.416998	1.26788	0.342421	4.6	2.1	2.1	2.1	2.1	2	1	1	1	1	2	1	1	1	1	By MS/MS	By MS/MS	By MS/MS	By MS/MS	By MS/MS	2176400	2176400	0	0	7302500	5912900	391780	997800	2888400
263	YBR069C	YBR069C	TAT1	68.757	8	8	14.4	0	103.23	1	2.18212	1.12573	0.26086	-1.93865	1.15517	0.208104	1.02696	0.0383737	0.982875	-0.0249198	11	6.5	9.4	6.5	13.1	6	3	5	3	6	6	3	5	3	6	By MS/MS	By MS/MS	By MS/MS	By MS/MS	By MS/MS	7454800	7454800	0	0	8636000	8123000	318360	194640	13707000
264	YBR070C	YBR070C	ALG14	27.035	2	2	8.9	0	4.8374		NaN	NaN	NaN	NaN	NaN	NaN	NaN	NaN	0.89801	-0.155197	5.1	0	5.1	0	8.9	1	0	1	0	2	1	0	1	0	2	By MS/MS		By MS/MS		By MS/MS	334310	334310	0	0	0	0	0	0	1158400
265	YBR072W	YBR072W	HSP26	23.879	15	15	68.7	0	305.86	2	1.0477	0.0672228	1.76168	0.816955	2.28202	1.19031	1.86414	0.898511	1.63329	0.707777	57	57	55.1	43.9	35.5	11	11	11	9	7	11	11	11	9	7	By MS/MS	By MS/MS	By MS/MS	By MS/MS	By MS/MS	334300000	333700000	302140	300600	1365900000	1310100000	10938000	44831000	757090000
266	YBR073W	YBR073W	RDH54	107.94	12	12	14.9	0	20.353		NaN	NaN	NaN	NaN	NaN	NaN	1.63972	0.71345	NaN	NaN	4	2.6	0	0	0	3	2	0	0	0	3	2	0	0	0	By MS/MS	By MS/MS				1091600	1091600	0	0	23243000	23243000	0	0	0
267	YBR074W	YBR074W	PFF1	111.03	10	10	13.9	0	19.802		NaN	NaN	NaN	NaN	NaN	NaN	0.79895	-0.323823	0.77536	-0.367062	3.6	6.2	1.6	0.8	2	3	4	1	1	2	3	4	1	1	2	By MS/MS	By MS/MS	By MS/MS	By matching	By MS/MS	1415500	1415500	0	0	6546700	6546700	0	0	695180
268	YBR077C	YBR077C	SLM4	18.354	2	2	13.6	0	17.487		NaN	NaN	NaN	NaN	NaN	NaN	NaN	NaN	NaN	NaN	13.6	8	0	8	13.6	2	1	0	1	2	2	1	0	1	2	By MS/MS	By MS/MS		By MS/MS	By MS/MS	1519200	1519200	0	0	2091400	2091400	0	0	0
269	YBR078W	YBR078W	ECM33	43.768	8	8	26.3	0	133.68	1	NaN	NaN	1.03859	0.0546223	0.790973	-0.338299	0.946573	-0.0792137	0.902177	-0.148517	7.5	14	7.5	7.5	7.5	3	6	3	3	3	3	6	3	3	3	By MS/MS	By MS/MS	By MS/MS	By MS/MS	By MS/MS	75102000	75102000	0	0	182140000	178680000	1473600	1985700	128630000
270	YBR079C	YBR079C	RPG1	110.34	63	63	65.2	0	323.31	1	NaN	NaN	0.758599	-0.398591	0.961545	-0.0565743	0.989805	-0.0147836	1.01451	0.0207808	28.9	36.2	34.4	29.1	32.8	22	30	27	23	25	22	30	27	23	25	By MS/MS	By MS/MS	By MS/MS	By MS/MS	By MS/MS	67956000	67956000	0	0	386470000	384580000	193660	1705300	224260000
271	YBR080C	YBR080C	SEC18	84.055	27	27	42	0	153.4	3	NaN	NaN	1.1208	0.164529	1.16767	0.223636	1.78731	0.83779	1.23887	0.309029	13.7	20.4	23.4	21	15.4	8	12	13	12	9	8	12	13	12	9	By MS/MS	By MS/MS	By MS/MS	By MS/MS	By MS/MS	22306000	22306000	0	0	65594000	62504000	1461000	1628300	74381000
272	YBR081C	YBR081C	SPT7	152.62	11	11	10.5	0	14.845		NaN	NaN	NaN	NaN	NaN	NaN	0.72448	-0.464982	NaN	NaN	1.7	0.9	1.4	1.4	1.4	2	1	2	2	2	2	1	2	2	2	By MS/MS	By MS/MS	By MS/MS	By MS/MS	By MS/MS	1028800	1028800	0	0	1664400	1664400	0	0	3664500
273	YBR082C	YBR082C	UBC4	16.456	3	2	37.8	0	21.828		NaN	NaN	NaN	NaN	NaN	NaN	NaN	NaN	NaN	NaN	7.4	37.8	19.6	0	7.4	1	3	2	0	1	0	2	1	0	0	By matching	By MS/MS	By MS/MS		By matching	0	0	0	0	4594700	4594700	0	0	2283300
274	YBR084W	YBR084W	MIS1	106.22	43	40	52.9	0	302.35	3	NaN	NaN	1.04636	0.0653854	0.945407	-0.0809929	0.97632	-0.0345742	0.977793	-0.0323992	22.2	24.4	26.3	17.5	16.3	17	17	19	13	13	17	17	18	12	12	By MS/MS	By MS/MS	By MS/MS	By MS/MS	By MS/MS	49874000	49874000	0	0	160050000	160050000	0	0	87152000
275	YBR085C-A	YBR085C-A		9.4044	5	5	85.9	0	177.25	3	NaN	NaN	1.51612	0.600388	0.941485	-0.0869899	0.901335	-0.149865	1.11254	0.153861	49.4	49.4	77.6	49.4	37.6	4	4	4	4	3	4	4	4	4	3	By MS/MS	By MS/MS	By MS/MS	By MS/MS	By MS/MS	85712000	85712000	0	0	177660000	177030000	300060	335540	70500000
276	YBR086C	YBR086C	IST2	105.85	17	17	22.3	0	218.62	1	NaN	NaN	NaN	NaN	0.75533	-0.404821	1.18509	0.244999	1.08831	0.122083	12.7	11.8	14.6	7.2	10.6	9	8	11	5	8	9	8	11	5	8	By MS/MS	By MS/MS	By MS/MS	By MS/MS	By MS/MS	10268000	10268000	0	0	20187000	20187000	0	0	22668000
277	YBR087W	YBR087W	RFC5	39.941	10	10	40.4	0	89.699		NaN	NaN	NaN	NaN	NaN	NaN	1.05837	0.0818428	1.17415	0.231613	11.9	19.2	11	5.9	8.2	3	4	2	1	2	3	4	2	1	2	By MS/MS	By MS/MS	By MS/MS	By MS/MS	By MS/MS	990890	990890	0	0	4482100	4482100	0	0	2306100
278	YBR088C	YBR088C	POL30	28.916	14	14	75.2	0	241.74	1	NaN	NaN	0.743707	-0.427193	0.964871	-0.0515919	1.00545	0.0078343	0.95507	-0.0663212	34.9	60.5	30.2	47.3	53.5	7	12	7	10	11	7	12	7	10	11	By MS/MS	By MS/MS	By MS/MS	By MS/MS	By MS/MS	34764000	34764000	0	0	198580000	194680000	2131000	1772600	125260000
279	YBR089C-A	YBR089C-A	NHP6B	11.476	2	2	20.2	0	9.8164	2	NaN	NaN	NaN	NaN	1.12971	0.175957	0.997761	-0.00323405	0.94329	-0.084226	13.1	0	13.1	13.1	13.1	1	0	1	1	1	1	0	1	1	1	By MS/MS		By MS/MS	By MS/MS	By MS/MS	7580900	7580900	0	0	0	0	0	0	12213000
280	YBR091C	YBR091C	TIM12	12.284	2	2	15.6	0.0011994	2.2849		NaN	NaN	NaN	NaN	NaN	NaN	NaN	NaN	1.1546	0.207393	7.3	7.3	7.3	7.3	7.3	1	1	1	1	1	1	1	1	1	1	By MS/MS	By MS/MS	By MS/MS	By MS/MS	By MS/MS	121140	121140	0	0	0	0	0	0	272020
281	YBR092C;YBR093C	YBR092C	PHO3	52.776	7	5	19.5	0	125.87	1	NaN	NaN	NaN	NaN	0.9055	-0.143213	0.951704	-0.0714152	1.23931	0.309533	9.2	6.9	13.7	8.8	11.1	3	2	4	3	4	3	2	4	3	4	By MS/MS	By MS/MS	By MS/MS	By MS/MS	By MS/MS	4254100	4254100	0	0	11764000	11764000	0	0	11751000
282	YBR094W	YBR094W	PBY1	86.352	14	14	24	0	56.891	3	NaN	NaN	NaN	NaN	0.94455	-0.082301	0.996955	-0.00439914	1.6457	0.718701	9.7	12.9	13.7	5.3	7	6	7	7	3	4	6	7	7	3	4	By MS/MS	By MS/MS	By MS/MS	By MS/MS	By MS/MS	5094100	5094100	0	0	13025000	13025000	0	0	14162000
283	YBR095C	YBR095C	RXT2	48.629	6	6	18.1	0	21.987		NaN	NaN	NaN	NaN	NaN	NaN	NaN	NaN	NaN	NaN	3	1.9	4	4	0	1	1	1	1	0	1	1	1	1	0	By MS/MS	By MS/MS	By MS/MS	By MS/MS		501810	501810	0	0	29429000	29429000	0	0	766440
284	YBR096W	YBR096W		27.092	9	9	53	0	52.59		NaN	NaN	NaN	NaN	NaN	NaN	1.4464	0.53247	1.03443	0.0488397	8.3	20.9	8.3	5.2	5.2	2	3	2	1	1	2	3	2	1	1	By MS/MS	By MS/MS	By MS/MS	By MS/MS	By MS/MS	5068600	5068600	0	0	17879000	17879000	0	0	8417200
285	YBR097W	YBR097W	VPS15	166.37	7	7	5.5	0	5.9741		NaN	NaN	1.29756	0.375796	NaN	NaN	1.03676	0.0520871	0.84879	-0.23652	0	0	1.4	0	0	0	0	2	0	0	0	0	2	0	0			By MS/MS			0	0	0	0	0	0	0	0	437610
286	YBR101C	YBR101C	FES1	32.604	19	19	79.3	0	240.24		NaN	NaN	NaN	NaN	0.65114	-0.61896	NaN	NaN	0.890663	-0.167049	56.2	62.1	53.4	36.6	45.2	12	14	11	8	9	12	14	11	8	9	By MS/MS	By MS/MS	By MS/MS	By MS/MS	By MS/MS	46561000	46561000	0	0	101120000	101120000	0	0	86823000
287	YBR102C	YBR102C	EXO84	85.537	11	11	17.1	0	34.643		NaN	NaN	NaN	NaN	NaN	NaN	NaN	NaN	NaN	NaN	9.7	8.8	12.6	1.5	1.5	6	5	7	1	1	6	5	7	1	1	By MS/MS	By MS/MS	By MS/MS	By MS/MS	By MS/MS	2281400	2281400	0	0	5550900	5550900	0	0	3375700
288	YBR103W	YBR103W	SIF2	59.16	7	7	16.6	0	9.3557		NaN	NaN	NaN	NaN	NaN	NaN	NaN	NaN	NaN	NaN	2.1	11	4.1	0	2.1	1	4	1	0	1	1	4	1	0	1	By MS/MS	By MS/MS	By MS/MS		By MS/MS	304380	304380	0	0	2445600	2445600	0	0	352650
289	YBR104W	YBR104W	YMC2	36.555	5	5	21.9	0	25.702		NaN	NaN	NaN	NaN	NaN	NaN	NaN	NaN	1.35451	0.437768	2.7	19.1	17.9	12.2	5.5	1	4	4	3	2	1	4	4	3	2	By MS/MS	By MS/MS	By MS/MS	By MS/MS	By MS/MS	903160	903160	0	0	3414300	3414300	0	0	5551500
290	YBR105C	YBR105C	VID24	41.245	5	5	17.4	0	6.3433		NaN	NaN	NaN	NaN	NaN	NaN	NaN	NaN	NaN	NaN	8	5	3	0	0	2	1	1	0	0	2	1	1	0	0	By MS/MS	By MS/MS	By MS/MS			327150	327150	0	0	703740	703740	0	0	820530
291	YBR106W	YBR106W	PHO88	21.137	10	10	55.9	0	89.615	1	NaN	NaN	0.911097	-0.134323	0.888142	-0.171138	0.931347	-0.10261	0.927515	-0.108557	37.8	37.8	37.8	30.9	30.9	6	6	6	5	5	6	6	6	5	5	By MS/MS	By MS/MS	By MS/MS	By MS/MS	By MS/MS	137540000	137540000	0	0	347580000	334640000	5582200	7360400	290870000
292	YBR108W	YBR108W	AIM3	103.86	3	3	4.9	0	7.2779		NaN	NaN	NaN	NaN	NaN	NaN	NaN	NaN	NaN	NaN	4.9	1.4	4.9	1.4	1.4	3	1	3	1	1	3	1	3	1	1	By MS/MS	By MS/MS	By MS/MS	By MS/MS	By MS/MS	1015200	1015200	0	0	297670	297670	0	0	1313500
293	YBR109C	YBR109C	CMD1	16.135	9	9	69.4	0	237.2	1	NaN	NaN	1.02232	0.0318535	0.951651	-0.0714953	1.01207	0.0173134	1.02904	0.0413057	69.4	69.4	69.4	63.3	69.4	8	8	8	7	8	8	8	8	7	8	By MS/MS	By MS/MS	By MS/MS	By MS/MS	By MS/MS	142170000	142170000	0	0	579770000	569330000	3843900	6596500	411560000
294	YBR110W	YBR110W	ALG1	51.928	5	5	11.8	0	11.694		NaN	NaN	NaN	NaN	NaN	NaN	1.1911	0.252295	1.145	0.195344	2	3.8	2	2	2	1	2	1	1	1	1	2	1	1	1	By MS/MS	By MS/MS	By MS/MS	By MS/MS	By MS/MS	809370	809370	0	0	2076400	2076400	0	0	685410
295	YBR111C	YBR111C	YSA1	26.087	7	7	39.4	0	36.664	3	NaN	NaN	NaN	NaN	1.31962	0.400124	0.95262	-0.0700272	1.12206	0.166154	11.7	24.7	16.5	11.7	11.7	2	3	3	2	2	2	3	3	2	2	By MS/MS	By MS/MS	By MS/MS	By MS/MS	By MS/MS	6153400	6153400	0	0	27215000	27215000	0	0	19660000
296	YBR111W-A	YBR111W-A	SUS1	11.084	6	6	82.3	0	23.147		NaN	NaN	NaN	NaN	NaN	NaN	NaN	NaN	NaN	NaN	19.8	41.7	19.8	19.8	10.4	2	3	2	2	1	2	3	2	2	1	By MS/MS	By MS/MS	By MS/MS	By MS/MS	By MS/MS	1759800	1759800	0	0	4576100	4576100	0	0	4040300
297	YBR112C	YBR112C	CYC8	107.2	24	24	35	0	281.37		NaN	NaN	NaN	NaN	NaN	NaN	1.08906	0.123088	0.908569	-0.138332	13.9	19.6	11.6	4	8.2	9	12	8	3	5	9	12	8	3	5	By MS/MS	By MS/MS	By MS/MS	By MS/MS	By MS/MS	22952000	22952000	0	0	44890000	44890000	0	0	14797000
298	YBR115C	YBR115C	LYS2	155.34	61	61	57.5	0	323.31	1	1.03821	0.0540927	0.943663	-0.0836556	0.845346	-0.242386	0.857902	-0.221115	0.868742	-0.203	25	34.5	26.6	13	26.5	28	37	26	18	28	28	37	26	18	28	By MS/MS	By MS/MS	By MS/MS	By MS/MS	By MS/MS	170940000	170940000	0	0	340040000	331920000	3044500	5075300	112870000
299	YPR080W;YBR118W	YPR080W;YBR118W	TEF1	50.032	31	31	72.9	0	323.31	1	0.832	-0.265345	0.9823	-0.0257643	0.972484	-0.0402542	1.02906	0.0413311	1.05729	0.0803732	40.8	53.1	48.3	44.8	42.6	18	22	22	21	20	18	22	22	21	20	By MS/MS	By MS/MS	By MS/MS	By MS/MS	By MS/MS	3463300000	3463300000	0	0	10941000000	10802000000	74941000	63825000	7075000000
300	YBR119W	YBR119W	MUD1	34.378	4	4	14.1	0.0020784	2.1266		NaN	NaN	NaN	NaN	NaN	NaN	NaN	NaN	NaN	NaN	0	5	7.7	0	0	0	1	2	0	0	0	1	2	0	0		By MS/MS	By MS/MS			0	0	0	0	0	0	0	0	819310
301	YBR120C	YBR120C	CBP6	18.678	2	2	13	0	14.873		NaN	NaN	NaN	NaN	NaN	NaN	NaN	NaN	NaN	NaN	6.2	6.8	0	0	0	1	1	0	0	0	1	1	0	0	0	By MS/MS	By MS/MS				350340	350340	0	0	0	0	0	0	0
302	YBR121C	YBR121C	GRS1	75.338	42	42	71.1	0	323.31	3	NaN	NaN	1.00174	0.00250961	0.887094	-0.172841	0.946073	-0.0799763	0.981406	-0.0270785	41.2	50.5	51.1	45.3	49	22	30	29	26	27	22	30	29	26	27	By MS/MS	By MS/MS	By MS/MS	By MS/MS	By MS/MS	321350000	321350000	0	0	1298900000	1286300000	6049700	6513200	638010000
303	YBR122C	YBR122C	MRPL36	20.09	2	2	15.8	0	28.403		NaN	NaN	NaN	NaN	NaN	NaN	NaN	NaN	NaN	NaN	0	10.7	15.8	0	0	0	1	2	0	0	0	1	2	0	0		By MS/MS	By MS/MS			0	0	0	0	324030	324030	0	0	2746900
304	YBR123C	YBR123C	TFC1	73.553	9	9	22	0	12.112		NaN	NaN	NaN	NaN	NaN	NaN	NaN	NaN	NaN	NaN	7.7	2	5.4	3.9	0	4	1	3	2	0	4	1	3	2	0	By MS/MS	By MS/MS	By MS/MS	By MS/MS		1640000	1640000	0	0	1355600	1355600	0	0	1519900
305	YBR125C	YBR125C	PTC4	44.175	7	7	18.8	0	9.3821		NaN	NaN	NaN	NaN	NaN	NaN	0.751245	-0.412645	NaN	NaN	0	5.3	5.3	2.3	2.3	0	2	2	1	1	0	2	2	1	1		By MS/MS	By MS/MS	By MS/MS	By MS/MS	0	0	0	0	3144200	3144200	0	0	1349100
306	YBR126C	YBR126C	TPS1	56.147	19	19	46.9	0	215.82	2	NaN	NaN	6.20272	2.6329	1.47067	0.556478	1.08518	0.117928	1.3096	0.389127	24.8	33.7	28.1	24	20.6	8	13	10	8	8	8	13	10	8	8	By MS/MS	By MS/MS	By MS/MS	By MS/MS	By MS/MS	17432000	17432000	0	0	97462000	97462000	0	0	55508000
307	YBR127C	YBR127C	VMA2	57.749	37	37	77.9	0	323.31	3	NaN	NaN	1.17212	0.229126	1.03481	0.0493615	1.08769	0.121272	1.06436	0.0899852	62.1	63.2	66	65.8	63.6	26	26	28	28	25	26	26	28	28	25	By MS/MS	By MS/MS	By MS/MS	By MS/MS	By MS/MS	341510000	341510000	0	0	906300000	900690000	3130700	2475400	835220000
308	YBR129C	YBR129C	OPY1	37.739	4	4	15.2	0	16.248		NaN	NaN	NaN	NaN	NaN	NaN	NaN	NaN	NaN	NaN	3.7	4.9	8.2	8.2	4.6	1	1	2	2	1	1	1	2	2	1	By MS/MS	By MS/MS	By MS/MS	By MS/MS	By MS/MS	631730	631730	0	0	373980	373980	0	0	625620
309	YBR130C	YBR130C	SHE3	47.416	11	11	32.5	0	190.77		1.7953	0.844225	NaN	NaN	NaN	NaN	1.08703	0.120388	1.2781	0.354001	11.3	14.8	20	14.1	10.1	4	5	5	5	3	4	5	5	5	3	By MS/MS	By MS/MS	By MS/MS	By MS/MS	By MS/MS	4095700	4095700	0	0	8028500	8028500	0	0	8867100
310	YBR133C	YBR133C	HSL7	95.152	5	5	8.5	0	5.5921		NaN	NaN	NaN	NaN	NaN	NaN	NaN	NaN	NaN	NaN	0	4.5	0	0	0	0	2	0	0	0	0	2	0	0	0		By MS/MS				0	0	0	0	1821700	1821700	0	0	0
311	YBR135W	YBR135W	CKS1	17.795	6	6	54	0	6.8754		NaN	NaN	NaN	NaN	1.266	0.340277	NaN	NaN	2.991	1.58063	21.3	6	11.3	10	5.3	3	1	2	1	1	3	1	2	1	1	By MS/MS	By MS/MS	By MS/MS	By MS/MS	By matching	4392200	4392200	0	0	4089800	4089800	0	0	6364500
312	YBR136W	YBR136W	MEC1	273.34	4	4	2.4	0.009078	1.5328		NaN	NaN	NaN	NaN	NaN	NaN	NaN	NaN	NaN	NaN	0	0.6	0.4	0.6	0	0	1	1	1	0	0	1	1	1	0		By MS/MS	By MS/MS	By MS/MS		0	0	0	0	4025200	0	0	4025200	969310
313	YBR137W	YBR137W		20.454	2	2	17.3	0	13.945		NaN	NaN	NaN	NaN	NaN	NaN	NaN	NaN	NaN	NaN	0	9.5	0	0	0	0	1	0	0	0	0	1	0	0	0		By MS/MS				0	0	0	0	915910	915910	0	0	0
314	YBR139W	YBR139W		57.638	6	6	15.7	0	49.599		NaN	NaN	NaN	NaN	NaN	NaN	1.2208	0.287827	1.03543	0.0502252	5.1	3.3	5.1	3.7	3.7	2	1	2	2	2	2	1	2	2	2	By MS/MS	By MS/MS	By MS/MS	By MS/MS	By MS/MS	1370000	1370000	0	0	1722500	1722500	0	0	3349300
315	YBR140C	YBR140C	IRA1	350.98	5	5	2.6	0	6.9626		NaN	NaN	0.8967	-0.157303	NaN	NaN	NaN	NaN	1.0413	0.0583859	0	0	0	0	0	0	0	0	0	0	0	0	0	0	0						0	0	0	0	0	0	0	0	0
316	YBR142W	YBR142W	MAK5	87.047	22	22	32.3	0	113.06	2	NaN	NaN	NaN	NaN	4.52931	2.17929	1.08467	0.117251	1.02447	0.0348847	10.2	12.2	10	6.1	5.2	6	7	6	4	3	6	7	6	4	3	By MS/MS	By MS/MS	By MS/MS	By MS/MS	By MS/MS	6320700	6320700	0	0	21422000	21422000	0	0	13095000
317	YBR143C	YBR143C	SUP45	49.005	27	27	71.9	0	323.31	1	0.72182	-0.470289	0.92314	-0.115378	1.07427	0.103357	1.03396	0.0481801	1.02958	0.0420618	38.2	44.9	46	41.9	49.2	14	17	18	16	18	14	17	18	16	18	By MS/MS	By MS/MS	By MS/MS	By MS/MS	By MS/MS	114910000	111640000	1357300	1915400	364250000	356480000	4713900	3052600	262700000
318	YBR145W	YBR145W	ADH5	37.648	6	5	19.9	0	9.0245		NaN	NaN	NaN	NaN	NaN	NaN	NaN	NaN	0.695956	-0.522933	8.8	17.1	8.8	8	10.8	3	5	3	3	4	2	4	2	2	3	By MS/MS	By MS/MS	By MS/MS	By MS/MS	By MS/MS	3083000	3083000	0	0	13082000	13082000	0	0	2921400
319	YBR146W	YBR146W	MRPS9	31.925	4	4	25.2	0	38.846	3	NaN	NaN	NaN	NaN	1.3343	0.416083	1.00492	0.00708648	1.12784	0.173566	4.7	4.7	4.7	4.7	4.7	1	1	1	1	1	1	1	1	1	1	By MS/MS	By MS/MS	By MS/MS	By MS/MS	By MS/MS	739280	739280	0	0	1319300	1319300	0	0	645050
320	YBR149W	YBR149W	ARA1	38.883	21	21	73.5	0	163.95	3	NaN	NaN	0.909587	-0.136716	1.20537	0.269482	1.31573	0.395864	1.288	0.365134	36.9	45.1	41.6	31.1	28.5	11	13	11	8	7	11	13	11	8	7	By MS/MS	By MS/MS	By MS/MS	By MS/MS	By MS/MS	25804000	25804000	0	0	134690000	134690000	0	0	58395000
321	YBR151W	YBR151W	APD1	35.758	9	9	41.1	0	20.6		NaN	NaN	NaN	NaN	NaN	NaN	0.58962	-0.762143	1.29379	0.371598	5.7	24.1	12.7	2.2	5.7	2	5	3	1	2	2	5	3	1	2	By MS/MS	By MS/MS	By MS/MS	By MS/MS	By MS/MS	2571400	2571400	0	0	7049500	7049500	0	0	2795900
322	YBR152W	YBR152W	SPP381	33.771	3	3	15.1	0.00060753	2.5197		NaN	NaN	NaN	NaN	NaN	NaN	NaN	NaN	NaN	NaN	4.5	0	4.1	0	0	1	0	1	0	0	1	0	1	0	0	By MS/MS		By MS/MS			519760	519760	0	0	0	0	0	0	395360
323	YBR154C	YBR154C	RPB5	25.079	9	9	51.2	0	302.42	1	NaN	NaN	NaN	NaN	0.89888	-0.1538	0.907278	-0.140383	0.993433	-0.00950566	12.1	28.8	28.8	20.9	20.9	2	4	4	3	3	2	4	4	3	3	By MS/MS	By MS/MS	By MS/MS	By MS/MS	By MS/MS	7890500	7890500	0	0	25843000	25843000	0	0	15783000
324	YBR155W	YBR155W	CNS1	44.112	10	10	27.3	0	121.09		NaN	NaN	NaN	NaN	NaN	NaN	1.26315	0.337029	0.987831	-0.0176633	12.5	11.7	7.3	7.3	7.3	4	4	2	2	2	4	4	2	2	2	By MS/MS	By MS/MS	By MS/MS	By MS/MS	By MS/MS	5346900	5346900	0	0	15824000	15824000	0	0	8588600
325	YBR159W	YBR159W	IFA38	38.708	12	12	49.6	0	227.34	3	NaN	NaN	NaN	NaN	1.0177	0.0253123	1.0638	0.0892275	1.12612	0.171366	14.7	25.1	23.1	15	15	4	5	5	4	4	4	5	5	4	4	By MS/MS	By MS/MS	By MS/MS	By MS/MS	By MS/MS	3604400	3604400	0	0	56051000	56051000	0	0	37257000
326	YBR160W	YBR160W	CDC28	34.061	15	13	47.7	0	23.327	3	NaN	NaN	NaN	NaN	1.5768	0.657	1.236	0.305679	1.61095	0.687912	13.4	13.4	13.4	9.4	10.7	4	4	4	3	3	3	4	3	2	3	By MS/MS	By MS/MS	By MS/MS	By MS/MS	By MS/MS	4993800	4993800	0	0	9698600	9698600	0	0	12930000
327	YBR162C	YBR162C	TOS1	47.994	5	5	16.5	0	57.736	3	NaN	NaN	NaN	NaN	0.886724	-0.173443	0.97824	-0.0317391	1.04506	0.0635893	9	8.6	9	6.2	6.2	3	3	3	2	2	3	3	3	2	2	By MS/MS	By MS/MS	By MS/MS	By MS/MS	By MS/MS	7914900	7914900	0	0	56751000	56751000	0	0	14032000
328	YBR164C	YBR164C	ARL1	20.434	7	7	54.6	0	20.935	2	NaN	NaN	NaN	NaN	1.84917	0.886876	1.22349	0.291003	0.995142	-0.00702566	12	36.6	13.7	18	18	2	5	2	3	3	2	5	2	3	3	By MS/MS	By MS/MS	By MS/MS	By MS/MS	By MS/MS	9692600	9692600	0	0	32813000	32813000	0	0	11841000
329	YBR166C	YBR166C	TYR1	50.923	6	6	16.8	0	12.305	2	4.4755	2.16205	1.7972	0.845751	2.01339	1.00963	1.21505	0.28102	1.27238	0.347535	4.6	6.4	4.6	4.6	4.6	2	2	2	2	2	2	2	2	2	2	By MS/MS	By MS/MS	By MS/MS	By MS/MS	By MS/MS	5719600	4477200	282210	960230	1050100	1050100	0	0	4735100
330	YBR169C	YBR169C	SSE2	77.62	29	21	49.9	0	174.32	1	NaN	NaN	NaN	NaN	0.855111	-0.225816	1.10532	0.144463	1.05814	0.0815324	24.7	27.8	27.7	20.2	19.8	14	17	16	13	13	8	10	9	6	6	By MS/MS	By MS/MS	By MS/MS	By MS/MS	By MS/MS	12635000	12635000	0	0	43800000	43800000	0	0	16527000
331	YBR170C	YBR170C	NPL4	65.781	23	23	53.6	0	211.91	1	NaN	NaN	NaN	NaN	1.078	0.108357	0.980142	-0.0289377	0.88213	-0.180937	12.9	25.2	15.3	11.6	7.1	5	10	6	5	3	5	10	6	5	3	By MS/MS	By MS/MS	By MS/MS	By MS/MS	By MS/MS	1611500	1611500	0	0	21868000	21868000	0	0	5692500
332	YBR171W	YBR171W	SEC66	24.231	7	7	33	0	9.3909	3	NaN	NaN	NaN	NaN	1.06474	0.090498	0.942865	-0.0848764	1.05581	0.0783448	9.2	15.5	14.1	9.2	9.2	2	2	3	2	2	2	2	3	2	2	By MS/MS	By MS/MS	By MS/MS	By MS/MS	By MS/MS	4773700	4773700	0	0	12980000	12980000	0	0	15007000
333	YBR172C	YBR172C	SMY2	81.396	16	16	29.6	0	59.885		NaN	NaN	NaN	NaN	NaN	NaN	NaN	NaN	1.297	0.375179	6.8	13.6	10.4	0	2.4	4	8	6	0	1	4	8	6	0	1	By MS/MS	By MS/MS	By MS/MS		By MS/MS	4466500	4466500	0	0	32024000	32024000	0	0	13367000
334	YBR173C	YBR173C	UMP1	16.76	5	5	52	0	5.62	2	NaN	NaN	1.08534	0.118144	1.06587	0.0920325	1.03686	0.0522247	1.17389	0.231302	23.6	10.1	0	10.1	10.1	3	1	0	1	1	3	1	0	1	1	By MS/MS	By MS/MS		By MS/MS	By MS/MS	2712200	2712200	0	0	4115600	3077600	556740	481260	0
335	YBR176W	YBR176W	ECM31	34.465	6	6	20.5	0	6.7129		NaN	NaN	NaN	NaN	NaN	NaN	NaN	NaN	NaN	NaN	12.5	5.4	9.6	4.5	7.4	4	2	3	1	2	4	2	3	1	2	By MS/MS	By MS/MS	By MS/MS	By MS/MS	By MS/MS	4973200	4973200	0	0	5287700	5287700	0	0	2472300
336	YBR177C	YBR177C	EHT1	51.255	19	19	57	0	132.2	3	NaN	NaN	NaN	NaN	1.388	0.473008	1.30485	0.38388	1.02588	0.036856	13.7	24.8	24.8	12	17.3	5	8	8	4	7	5	8	8	4	7	By MS/MS	By MS/MS	By MS/MS	By MS/MS	By MS/MS	15372000	15372000	0	0	64590000	64590000	0	0	34894000
337	YBR179C	YBR179C	FZO1	97.807	3	3	6.1	0.0060484	1.7108		NaN	NaN	NaN	NaN	NaN	NaN	NaN	NaN	NaN	NaN	0	1.4	2.3	0	0	0	1	1	0	0	0	1	1	0	0		By MS/MS	By MS/MS			0	0	0	0	987900	987900	0	0	0
338	YPL090C;YBR181C	YPL090C;YBR181C	RPS6A	26.996	15	15	49.6	0	221.06	1	NaN	NaN	0.957138	-0.0632008	0.963824	-0.053158	1.0086	0.0123482	1.02504	0.0356813	30.9	38.6	41.9	38.6	38.6	7	9	10	9	9	7	9	10	9	9	By MS/MS	By MS/MS	By MS/MS	By MS/MS	By MS/MS	241490000	241490000	0	0	1446000000	1422000000	12482000	11545000	749620000
339	YBR187W	YBR187W	GDT1	30.34	2	2	10.4	0	72.415	3	NaN	NaN	NaN	NaN	0.8478	-0.238204	1.1337	0.181035	1.46617	0.552051	3.9	10.4	10.4	0	3.9	1	2	2	0	1	1	2	2	0	1	By MS/MS	By MS/MS	By MS/MS		By MS/MS	2068800	2068800	0	0	733060	733060	0	0	3802600
340	YBR188C	YBR188C	NTC20	15.97	2	2	13.6	0.0037989	1.8747		NaN	NaN	NaN	NaN	NaN	NaN	NaN	NaN	NaN	NaN	0	0	0	0	0	0	0	0	0	0	0	0	0	0	0						0	0	0	0	0	0	0	0	0
341	YBR189W	YBR189W	RPS9B	22.298	19	2	60	0	200.06		NaN	NaN	NaN	NaN	NaN	NaN	1.00889	0.0127688	1.03212	0.045613	41	41	50.8	50.8	50.8	10	10	14	15	15	2	2	2	2	2	By MS/MS	By MS/MS	By MS/MS	By MS/MS	By MS/MS	6271600	6271600	0	0	43800000	43800000	0	0	9437500
344	YBR193C	YBR193C	MED8	25.268	2	2	15.7	0	6.6733		NaN	NaN	NaN	NaN	NaN	NaN	NaN	NaN	NaN	NaN	0	0	0	0	0	0	0	0	0	0	0	0	0	0	0						0	0	0	0	0	0	0	0	0
345	YBR195C	YBR195C	MSI1	47.364	4	4	10.4	0.0026502	1.988		NaN	NaN	NaN	NaN	NaN	NaN	NaN	NaN	0.967929	-0.0470265	1.7	1.7	1.7	0	1.7	1	1	1	0	1	1	1	1	0	1	By MS/MS	By MS/MS	By MS/MS		By MS/MS	229530	229530	0	0	614590	614590	0	0	715860
346	YBR196C	YBR196C	PGI1	61.298	30	30	72.7	0	323.31	3	NaN	NaN	1.23919	0.309403	1.08318	0.115267	1.02029	0.028984	1.02347	0.0334709	45.1	57.4	49.6	48.2	46.4	19	25	22	22	21	19	25	22	22	21	By MS/MS	By MS/MS	By MS/MS	By MS/MS	By MS/MS	817000000	817000000	0	0	2965500000	2912800000	19141000	33586000	1414800000
348	YBR198C	YBR198C	TAF5	88.967	19	19	36.1	0	61.29		NaN	NaN	NaN	NaN	NaN	NaN	NaN	NaN	0.915621	-0.127178	9.9	21.7	12	3.4	9.3	5	9	6	2	5	5	9	6	2	5	By MS/MS	By MS/MS	By MS/MS	By MS/MS	By MS/MS	4435700	4435700	0	0	13230000	13230000	0	0	12797000
349	YBR199W	YBR199W	KTR4	54.555	9	9	29.7	0	97.6		NaN	NaN	NaN	NaN	NaN	NaN	NaN	NaN	NaN	NaN	4.5	6.2	7.8	2.8	2.8	2	3	3	1	1	2	3	3	1	1	By MS/MS	By MS/MS	By MS/MS	By MS/MS	By MS/MS	741890	741890	0	0	3884300	3884300	0	0	4327800
350	YBR200W	YBR200W	BEM1	61.605	6	6	10.9	0	6.974		NaN	NaN	NaN	NaN	NaN	NaN	NaN	NaN	1.11365	0.155293	1.6	0	0	0	0	1	0	0	0	0	1	0	0	0	0	By MS/MS					670650	670650	0	0	0	0	0	0	0
351	YBR202W	YBR202W	MCM7	94.942	10	10	15	0	24.069		NaN	NaN	NaN	NaN	3.25221	1.70142	NaN	NaN	1.02467	0.0351524	3	3.6	4	1.9	1.9	2	2	3	1	1	2	2	3	1	1	By MS/MS	By MS/MS	By MS/MS	By MS/MS	By MS/MS	889020	889020	0	0	1382100	1382100	0	0	1313900
352	YBR204C	YBR204C	LDH1	43.286	4	4	14.4	0	6.6341		NaN	NaN	NaN	NaN	NaN	NaN	NaN	NaN	NaN	NaN	2.7	6.4	2.9	0	0	1	2	1	0	0	1	2	1	0	0	By MS/MS	By MS/MS	By MS/MS			644790	644790	0	0	2363600	2363600	0	0	667540
353	YBR205W	YBR205W	KTR3	47.482	16	16	50	0	40.83	2	0.15206	-2.71729	NaN	NaN	86.2241	6.43002	1.12031	0.163898	1.0397	0.0561673	13.9	24	27.2	14.9	10.9	5	8	9	6	4	5	8	9	6	4	By MS/MS	By MS/MS	By MS/MS	By MS/MS	By MS/MS	8182800	8182800	0	0	41701000	41701000	0	0	22565000
354	YBR208C	YBR208C	DUR1,2	201.83	48	48	37.3	0	303.81	1	NaN	NaN	NaN	NaN	0.580531	-0.784554	0.718671	-0.476597	0.873945	-0.194386	11.4	11.9	10.5	10.4	11.3	16	16	16	16	17	16	16	16	16	17	By MS/MS	By MS/MS	By MS/MS	By MS/MS	By MS/MS	12712000	12712000	0	0	47106000	47106000	0	0	28198000
355	YBR212W	YBR212W	NGR1	75.023	8	8	17.6	0	9.6509		NaN	NaN	NaN	NaN	NaN	NaN	NaN	NaN	NaN	NaN	0	6	9.1	3.4	5.1	0	2	3	2	2	0	2	3	2	2		By MS/MS	By MS/MS	By MS/MS	By MS/MS	0	0	0	0	1151700	1151700	0	0	3266500
356	YBR214W	YBR214W	SDS24	57.187	6	6	18	0	21.443		NaN	NaN	NaN	NaN	NaN	NaN	NaN	NaN	NaN	NaN	5.7	7.4	3.8	0	3	2	2	1	0	1	2	2	1	0	1	By MS/MS	By MS/MS	By MS/MS		By MS/MS	1711700	1711700	0	0	1050500	1050500	0	0	348150
357	YBR216C	YBR216C	YBP1	77.74	9	9	13.9	0	11.775		NaN	NaN	NaN	NaN	NaN	NaN	NaN	NaN	NaN	NaN	0	3.9	5.2	0	0	0	2	3	0	0	0	2	3	0	0		By MS/MS	By MS/MS			0	0	0	0	1510800	1510800	0	0	1797100
358	YBR218C	YBR218C	PYC2	130.17	52	20	57.2	0	174.02	1	NaN	NaN	NaN	NaN	0.7944	-0.332063	0.912602	-0.131942	0.975433	-0.0358846	27.6	32.5	29.2	28.4	29.2	27	31	27	26	30	6	8	7	7	8	By MS/MS	By MS/MS	By MS/MS	By MS/MS	By MS/MS	14627000	14627000	0	0	79546000	79546000	0	0	36639000
359	YBR220C	YBR220C		63.009	2	2	4.6	0	17.578		NaN	NaN	NaN	NaN	NaN	NaN	NaN	NaN	NaN	NaN	0	2.3	2.3	0	0	0	1	1	0	0	0	1	1	0	0		By MS/MS	By MS/MS			0	0	0	0	2095500	2095500	0	0	2024900
360	YBR221C	YBR221C	PDB1	40.053	14	14	51.1	0	176.07	1	NaN	NaN	0.379255	-1.39876	0.962656	-0.0549077	1.03483	0.0493956	1.03182	0.045189	26.2	32.5	26.5	26.2	17.2	7	10	8	7	5	7	10	8	7	5	By MS/MS	By MS/MS	By MS/MS	By MS/MS	By MS/MS	68567000	68567000	0	0	357080000	339450000	15148000	2478500	127860000
361	YBR222C	YBR222C	PCS60	60.488	13	13	27.4	0	108.38	3	NaN	NaN	1.369	0.453122	0.838923	-0.253389	0.996074	-0.00567549	1.00467	0.00671763	5.3	16.2	13.8	7.2	7.2	2	8	7	3	3	2	8	7	3	3	By MS/MS	By MS/MS	By MS/MS	By MS/MS	By MS/MS	282970	282970	0	0	36978000	35217000	404320	1356500	26607000
362	YBR225W	YBR225W		101.24	3	3	4.9	0	3.212		NaN	NaN	NaN	NaN	NaN	NaN	NaN	NaN	NaN	NaN	0	3.6	0	0	0	0	2	0	0	0	0	2	0	0	0		By MS/MS				0	0	0	0	1971500	1413300	558200	0	0
363	YBR227C	YBR227C	MCX1	57.945	10	10	22.3	0	17.661		NaN	NaN	NaN	NaN	NaN	NaN	1.0665	0.0928839	1.05491	0.0771212	4.8	8.7	7.9	6.5	7.1	2	4	4	3	3	2	4	4	3	3	By MS/MS	By MS/MS	By MS/MS	By MS/MS	By MS/MS	1511900	1511900	0	0	8869800	8869800	0	0	5554800
364	YBR229C	YBR229C	ROT2	110.26	12	12	18.9	0	99.535		NaN	NaN	NaN	NaN	NaN	NaN	NaN	NaN	NaN	NaN	1.8	6.2	5.8	2.2	0	1	4	3	1	0	1	4	3	1	0	By MS/MS	By MS/MS	By MS/MS	By MS/MS		299690	299690	0	0	6381000	6381000	0	0	1950100
365	YBR230C	YBR230C	OM14	14.609	3	3	38.8	0	14.043	1	NaN	NaN	NaN	NaN	0.30918	-1.69348	0.461845	-1.11452	1.7768	0.829281	13.4	19.4	6	13.4	13.4	1	1	1	1	1	1	1	1	1	1	By MS/MS	By MS/MS	By matching	By MS/MS	By MS/MS	196860	196860	0	0	949420	949420	0	0	7723300
367	YBR233W	YBR233W	PBP2	45.782	4	4	17.2	0	7.9706		NaN	NaN	NaN	NaN	NaN	NaN	NaN	NaN	NaN	NaN	9.2	0	0	0	0	2	0	0	0	0	2	0	0	0	0	By MS/MS					2170400	2170400	0	0	0	0	0	0	0
368	YBR233W-A	YBR233W-A	DAD3	10.848	4	4	44.7	0	20.721		NaN	NaN	NaN	NaN	NaN	NaN	1.03763	0.0532968	0.848269	-0.237407	25.5	25.5	25.5	25.5	25.5	2	2	2	2	2	2	2	2	2	2	By MS/MS	By MS/MS	By MS/MS	By MS/MS	By MS/MS	1936300	1936300	0	0	3650400	3650400	0	0	3432000
369	YBR234C	YBR234C	ARC40	42.474	17	17	65.1	0	108.27	3	NaN	NaN	NaN	NaN	1.2319	0.300885	1.27866	0.354631	1.10658	0.146113	22.4	33.1	28.6	5.7	11.5	7	8	7	2	4	7	8	7	2	4	By MS/MS	By MS/MS	By MS/MS	By MS/MS	By MS/MS	10989000	10989000	0	0	56482000	56482000	0	0	24338000
370	YBR236C	YBR236C	ABD1	50.34	8	8	21.1	0	16.926		NaN	NaN	NaN	NaN	NaN	NaN	1.07888	0.10953	0.386481	-1.37153	0	4.1	7.6	3	3	0	1	2	1	1	0	1	2	1	1		By MS/MS	By MS/MS	By MS/MS	By MS/MS	0	0	0	0	171020	171020	0	0	753310
371	YBR238C	YBR238C		83.76	6	6	10.5	0	26.645		NaN	NaN	NaN	NaN	NaN	NaN	NaN	NaN	NaN	NaN	3.3	1.2	4.7	0	0	2	1	2	0	0	2	1	2	0	0	By MS/MS	By MS/MS	By MS/MS			320730	320730	0	0	992120	992120	0	0	485030
372	YBR242W	YBR242W		27.576	5	5	28.6	0	17.898		NaN	NaN	NaN	NaN	NaN	NaN	NaN	NaN	1.24723	0.318722	5.5	10.1	10.1	5.5	5.5	1	2	2	1	1	1	2	2	1	1	By MS/MS	By MS/MS	By MS/MS	By MS/MS	By MS/MS	91480	91480	0	0	2294200	2294200	0	0	2042800
373	YBR244W	YBR244W	GPX2	18.406	8	6	53.1	0	73.031	1	NaN	NaN	NaN	NaN	0.895306	-0.159547	0.791244	-0.337805	0.896036	-0.158372	25.9	29.6	38.3	32.1	32.1	4	5	6	5	5	3	3	4	4	4	By MS/MS	By MS/MS	By MS/MS	By MS/MS	By MS/MS	2274900	2274900	0	0	24676000	24676000	0	0	33923000
374	YBR245C	YBR245C	ISW1	131.1	35	32	34.5	0	205.21	3	NaN	NaN	NaN	NaN	1.21256	0.278061	0.997395	-0.00376368	1.14199	0.191554	11.9	14.3	10.5	12.2	8.8	12	14	10	12	8	10	12	8	10	7	By MS/MS	By MS/MS	By MS/MS	By MS/MS	By MS/MS	11508000	11508000	0	0	29071000	29071000	0	0	17412000
375	YBR246W	YBR246W	RRT2	43.308	7	7	24.8	0	28.714		NaN	NaN	NaN	NaN	NaN	NaN	NaN	NaN	NaN	NaN	8	2.8	10.6	0	0	2	1	2	0	0	2	1	2	0	0	By MS/MS	By MS/MS	By MS/MS			825520	825520	0	0	1390100	1390100	0	0	2001800
376	YBR247C	YBR247C	ENP1	55.136	19	19	50.9	0	323.31	1	NaN	NaN	NaN	NaN	1.16935	0.225707	0.984235	-0.022925	0.854557	-0.226752	26.5	12	28.6	25.7	25.7	9	4	10	9	9	9	4	10	9	9	By MS/MS	By MS/MS	By MS/MS	By MS/MS	By MS/MS	10442000	10442000	0	0	15886000	15886000	0	0	39091000
377	YBR248C	YBR248C	HIS7	61.067	33	33	75.7	0	256.51	2	NaN	NaN	1.81199	0.857572	0.882584	-0.180195	0.888815	-0.170045	0.941726	-0.0866204	32.6	38.2	38.9	23.7	30.1	15	17	16	10	14	15	17	16	10	14	By MS/MS	By MS/MS	By MS/MS	By MS/MS	By MS/MS	39743000	39743000	0	0	144260000	142320000	442150	1493800	107710000
378	YBR249C	YBR249C	ARO4	39.749	18	17	71.4	0	226.98	1	NaN	NaN	0.855271	-0.225547	0.97073	-0.0428577	0.854843	-0.226268	0.9021	-0.14864	38.4	44.6	44.1	38.4	38.4	11	11	12	11	11	11	11	12	11	11	By MS/MS	By MS/MS	By MS/MS	By MS/MS	By MS/MS	137920000	137920000	0	0	514000000	512160000	880320	963090	270610000
379	YBR252W	YBR252W	DUT1	15.307	3	3	30.6	0	21.084		NaN	NaN	NaN	NaN	NaN	NaN	NaN	NaN	NaN	NaN	0	17.7	12.2	0	0	0	2	1	0	0	0	2	1	0	0		By MS/MS	By MS/MS			0	0	0	0	12894000	12894000	0	0	2226400
380	YBR253W	YBR253W	SRB6	13.863	3	3	33.1	0	6.1216		NaN	NaN	NaN	NaN	NaN	NaN	NaN	NaN	1.0267	0.0380211	8.3	22.3	0	0	0	1	2	0	0	0	1	2	0	0	0	By MS/MS	By MS/MS				552360	552360	0	0	2421400	2421400	0	0	0
381	YBR254C	YBR254C	TRS20	19.7	2	2	12	0	3.8827		NaN	NaN	NaN	NaN	NaN	NaN	1.30947	0.388979	NaN	NaN	0	0	0	0	0	0	0	0	0	0	0	0	0	0	0						0	0	0	0	0	0	0	0	0
382	YBR256C	YBR256C	RIB5	26.195	9	9	47.5	0	222.24	1	NaN	NaN	NaN	NaN	0.79254	-0.335444	0.810281	-0.303505	0.879099	-0.185902	16.8	27.7	13	10.1	16.8	3	5	2	2	3	3	5	2	2	3	By MS/MS	By MS/MS	By MS/MS	By MS/MS	By MS/MS	15077000	15077000	0	0	22103000	22103000	0	0	11833000
383	YBR258C	YBR258C	SHG1	16.429	2	2	17.6	0	7.0549		NaN	NaN	NaN	NaN	NaN	NaN	NaN	NaN	0.83372	-0.262365	8.5	17.6	9.2	0	9.2	1	2	1	0	1	1	2	1	0	1	By MS/MS	By MS/MS	By MS/MS		By matching	609040	609040	0	0	1191200	1191200	0	0	1459000
384	YBR260C	YBR260C	RGD1	74.618	7	7	11.3	0	19.588		NaN	NaN	NaN	NaN	NaN	NaN	0.622898	-0.682933	0.661638	-0.595886	2	3.8	7.1	2	2	1	2	4	1	1	1	2	4	1	1	By MS/MS	By MS/MS	By MS/MS	By MS/MS	By MS/MS	339580	339580	0	0	1860700	1860700	0	0	4017400
385	YBR261C	YBR261C	TAE1	26.067	6	6	34.1	0	87.02		NaN	NaN	NaN	NaN	NaN	NaN	NaN	NaN	NaN	NaN	8.6	17.2	17.2	0	8.6	1	2	2	0	1	1	2	2	0	1	By MS/MS	By MS/MS	By MS/MS		By MS/MS	797730	797730	0	0	4145500	4145500	0	0	2189600
386	YBR263W	YBR263W	SHM1	53.686	25	24	70	0	284.85	1	NaN	NaN	0.97097	-0.0425008	0.942301	-0.0857396	1.04427	0.0624995	0.950092	-0.0738608	32.9	31.4	29	31.8	31	14	13	13	14	13	13	12	12	13	12	By MS/MS	By MS/MS	By MS/MS	By MS/MS	By MS/MS	85179000	85179000	0	0	169170000	168880000	134490	150640	140170000
387	YBR264C	YBR264C	YPT10	21.834	3	3	18.6	0	5.7204		NaN	NaN	NaN	NaN	NaN	NaN	NaN	NaN	NaN	NaN	0	0	0	0	0	0	0	0	0	0	0	0	0	0	0						0	0	0	0	0	0	0	0	0
388	YBR265W	YBR265W	TSC10	35.972	7	7	28.8	0	27.792		NaN	NaN	NaN	NaN	NaN	NaN	0.344859	-1.53592	NaN	NaN	11.9	8.1	8.1	10.9	9.7	3	2	2	3	2	3	2	2	3	2	By MS/MS	By MS/MS	By MS/MS	By MS/MS	By MS/MS	2721700	2721700	0	0	2663300	2663300	0	0	3283400
389	YBR267W	YBR267W	REI1	45.862	5	5	15.5	0	24.697	1	NaN	NaN	NaN	NaN	0.87984	-0.184687	0.882975	-0.179556	0.818188	-0.289496	6.6	6.6	9.2	6.6	10.4	2	2	3	2	3	2	2	3	2	3	By MS/MS	By MS/MS	By MS/MS	By MS/MS	By MS/MS	3717500	3717500	0	0	4970300	4970300	0	0	6915300
390	YBR268W	YBR268W	MRPL37	11.949	2	2	24.8	0	27.972		NaN	NaN	NaN	NaN	NaN	NaN	NaN	NaN	NaN	NaN	0	0	0	0	0	0	0	0	0	0	0	0	0	0	0						0	0	0	0	0	0	0	0	0
391	YBR269C	YBR269C	SDH8	15.504	7	7	52.9	0	115.84		NaN	NaN	NaN	NaN	NaN	NaN	0.95072	-0.0729077	1.30362	0.382518	19.6	13.8	19.6	14.5	28.3	2	1	2	2	3	2	1	2	2	3	By MS/MS	By MS/MS	By MS/MS	By MS/MS	By MS/MS	2805100	2805100	0	0	2275700	2275700	0	0	4219500
392	YBR271W	YBR271W	EFM2	47.976	6	6	24.1	0	9.024		NaN	NaN	NaN	NaN	NaN	NaN	NaN	NaN	NaN	NaN	0	0	0	0	0	0	0	0	0	0	0	0	0	0	0						0	0	0	0	0	0	0	0	0
393	YBR272C	YBR272C	HSM3	55.542	7	7	17.3	0	28.077		NaN	NaN	NaN	NaN	NaN	NaN	NaN	NaN	NaN	NaN	5.4	5.4	2.7	0	2.7	2	2	1	0	1	2	2	1	0	1	By MS/MS	By MS/MS	By MS/MS		By MS/MS	719290	719290	0	0	3535200	3535200	0	0	1341500
394	YBR273C	YBR273C	UBX7	50.03	8	8	24.8	0	13.764		NaN	NaN	NaN	NaN	NaN	NaN	NaN	NaN	NaN	NaN	2.3	4.6	9.9	2.3	0	1	1	3	1	0	1	1	3	1	0	By MS/MS	By MS/MS	By MS/MS	By MS/MS		1562700	1562700	0	0	821730	821730	0	0	4096800
395	YBR278W	YBR278W	DPB3	22.665	2	2	10	0	3.3472		NaN	NaN	NaN	NaN	NaN	NaN	NaN	NaN	NaN	NaN	0	0	0	0	0	0	0	0	0	0	0	0	0	0	0						0	0	0	0	0	0	0	0	0
396	YBR279W	YBR279W	PAF1	51.8	10	10	31.2	0	38.664		NaN	NaN	NaN	NaN	NaN	NaN	0.702889	-0.508632	NaN	NaN	7	6.3	2.9	7	7.9	3	3	1	2	2	3	3	1	2	2	By MS/MS	By MS/MS	By MS/MS	By MS/MS	By MS/MS	3327900	3327900	0	0	12056000	12056000	0	0	376160
397	YBR281C	YBR281C	DUG2	98.07	12	12	17.7	0	48.437	3	NaN	NaN	NaN	NaN	0.96951	-0.0446723	0.982415	-0.0255958	1.01782	0.025486	3.5	6.7	9.5	2.5	3.3	3	4	7	2	3	3	4	7	2	3	By MS/MS	By MS/MS	By MS/MS	By MS/MS	By MS/MS	1854600	1854600	0	0	5242600	5242600	0	0	13694000
398	YBR282W	YBR282W	MRPL27	16.492	4	4	30.1	0	18.471		NaN	NaN	NaN	NaN	NaN	NaN	NaN	NaN	NaN	NaN	8.9	8.9	6.2	8.9	8.9	1	1	1	1	1	1	1	1	1	1	By MS/MS	By MS/MS	By MS/MS	By MS/MS	By MS/MS	706630	706630	0	0	1610600	1610600	0	0	511360
399	YBR283C	YBR283C	SSH1	53.311	11	11	29.2	0	164.81	3	NaN	NaN	1.08519	0.117946	0.904789	-0.144347	1.02982	0.0423863	0.939321	-0.0903093	14.9	11.4	13.3	13.3	13.3	6	4	5	5	5	6	4	5	5	5	By MS/MS	By MS/MS	By MS/MS	By MS/MS	By MS/MS	24581000	24581000	0	0	62737000	61875000	423480	438280	72960000
400	YBR286W	YBR286W	APE3	60.137	16	16	43.4	0	243.79	3	NaN	NaN	0.985531	-0.021027	1.147	0.197864	1.17876	0.237273	1.19944	0.262362	14	18.6	21.2	19.4	17.9	5	7	8	7	6	5	7	8	7	6	By MS/MS	By MS/MS	By MS/MS	By MS/MS	By MS/MS	41284000	41284000	0	0	175950000	173460000	1178200	1313100	142260000
401	YBR287W	YBR287W		47.506	3	3	11.5	0	21.838		NaN	NaN	NaN	NaN	NaN	NaN	NaN	NaN	1.1678	0.223793	3.3	9.4	9.4	3.3	3.3	1	2	2	1	1	1	2	2	1	1	By MS/MS	By MS/MS	By MS/MS	By MS/MS	By MS/MS	536150	536150	0	0	1902100	1902100	0	0	1763800
402	YBR288C	YBR288C	APM3	54.837	13	13	38.5	0	163.8		NaN	NaN	NaN	NaN	NaN	NaN	0.23429	-2.09363	0.386039	-1.37318	13	18.2	16.1	9.9	7.7	5	6	6	4	3	5	6	6	4	3	By MS/MS	By MS/MS	By MS/MS	By MS/MS	By MS/MS	5207600	5207600	0	0	13058000	13058000	0	0	9255900
403	YBR289W	YBR289W	SNF5	102.54	6	6	8.1	0	108.48		NaN	NaN	NaN	NaN	NaN	NaN	NaN	NaN	NaN	NaN	5.7	3.2	2.9	1.4	3.2	4	2	2	1	2	4	2	2	1	2	By MS/MS	By MS/MS	By MS/MS	By MS/MS	By MS/MS	1105400	1105400	0	0	1304300	1304300	0	0	1906900
404	YBR291C	YBR291C	CTP1	32.173	5	5	25.1	0	17.102		NaN	NaN	1.0434	0.0612924	NaN	NaN	1.04657	0.0656722	NaN	NaN	0	7	0	0	0	0	1	0	0	0	0	1	0	0	0		By MS/MS				0	0	0	0	370660	370660	0	0	0
405	YCL001W	YCL001W	RER1	22.27	3	3	19.7	0	83.743		NaN	NaN	NaN	NaN	NaN	NaN	NaN	NaN	NaN	NaN	10.1	14.9	10.1	0	14.9	1	2	1	0	2	1	2	1	0	2	By MS/MS	By MS/MS	By MS/MS		By MS/MS	285360	285360	0	0	10186000	10186000	0	0	2030900
406	YCL008C	YCL008C	STP22	43.33	2	2	10.1	0.0060397	1.6882		NaN	NaN	NaN	NaN	NaN	NaN	NaN	NaN	NaN	NaN	0	0	0	0	0	0	0	0	0	0	0	0	0	0	0						0	0	0	0	0	0	0	0	0
407	YCL009C	YCL009C	ILV6	33.986	19	19	81.9	0	245.66	3	NaN	NaN	NaN	NaN	0.932339	-0.101074	2.29119	1.1961	0.967246	-0.0480446	29.8	44	37.5	28.8	28.8	7	11	9	7	7	7	11	9	7	7	By MS/MS	By MS/MS	By MS/MS	By MS/MS	By MS/MS	43836000	43836000	0	0	154590000	154590000	0	0	77655000
408	YCL010C	YCL010C	SGF29	29.381	3	3	14.7	0	133.58		NaN	NaN	NaN	NaN	NaN	NaN	NaN	NaN	1.32745	0.408655	5.8	5.8	10	5.8	10	1	1	2	1	2	1	1	2	1	2	By MS/MS	By MS/MS	By MS/MS	By MS/MS	By MS/MS	264820	264820	0	0	594510	594510	0	0	925080
409	YCL011C	YCL011C	GBP2	48.728	17	17	49.2	0	144.18	1	NaN	NaN	NaN	NaN	0.835728	-0.258895	0.877616	-0.188338	0.92654	-0.110075	29	24.8	21.3	22.2	19.2	10	9	7	8	7	10	9	7	8	7	By MS/MS	By MS/MS	By MS/MS	By MS/MS	By MS/MS	18843000	18843000	0	0	54313000	54313000	0	0	30023000
410	YCL012C	YCL012C		15.588	2	2	21.6	0	20.814		NaN	NaN	NaN	NaN	NaN	NaN	NaN	NaN	NaN	NaN	9.7	11.9	11.9	0	11.9	1	1	1	0	1	1	1	1	0	1	By MS/MS	By MS/MS	By MS/MS		By MS/MS	0	0	0	0	964750	964750	0	0	507400
411	YCL014W	YCL014W	BUD3	184.72	15	15	12.2	0	76.219		NaN	NaN	0.182531	-2.45379	NaN	NaN	NaN	NaN	NaN	NaN	3.6	7.2	4.6	2.9	2.6	4	8	5	3	3	4	8	5	3	3	By MS/MS	By MS/MS	By MS/MS	By MS/MS	By MS/MS	1268200	1268200	0	0	609870000	395530000	194950000	19390000	4022100
412	YCL016C	YCL016C	DCC1	44.073	6	6	25.8	0	30.566		NaN	NaN	NaN	NaN	NaN	NaN	0.72963	-0.454763	1.06878	0.0959624	0	0	0	0	3.9	0	0	0	0	1	0	0	0	0	1					By matching	0	0	0	0	0	0	0	0	0
413	YCL017C	YCL017C	NFS1	54.466	14	14	39.8	0	51.428	3	NaN	NaN	NaN	NaN	1.32653	0.407661	1.13924	0.188076	1.16884	0.225072	12.7	19.9	19.5	7.4	7.4	4	5	7	3	3	4	5	7	3	3	By MS/MS	By MS/MS	By MS/MS	By MS/MS	By MS/MS	6083100	6083100	0	0	19173000	19173000	0	0	18793000
415	YCL024W	YCL024W	KCC4	116.47	3	3	3.1	0.0090909	1.5437		NaN	NaN	NaN	NaN	NaN	NaN	NaN	NaN	NaN	NaN	1.2	0	0	0	0	1	0	0	0	0	1	0	0	0	0	By MS/MS					284670	284670	0	0	0	0	0	0	0
416	YCL025C	YCL025C	AGP1	69.671	3	3	5.7	0	29.183	3	NaN	NaN	NaN	NaN	0.87933	-0.185523	0.86785	-0.204482	1.07556	0.105085	2.2	2.2	2.2	2.2	2.2	1	1	1	1	1	1	1	1	1	1	By MS/MS	By MS/MS	By MS/MS	By MS/MS	By MS/MS	246310	246310	0	0	350390	350390	0	0	648620
417	YCL026C-A	YCL026C-A	FRM2	21.232	5	5	43.5	0	8.2636		NaN	NaN	NaN	NaN	0.40343	-1.30961	NaN	NaN	1.1493	0.200755	0	5.7	11.9	11.9	11.9	0	1	2	2	2	0	1	2	2	2		By MS/MS	By MS/MS	By MS/MS	By MS/MS	0	0	0	0	0	0	0	0	2645800
418	YCL026C-B	YCL026C-B	HBN1	20.994	9	9	57.5	0	63.657	1	NaN	NaN	0.492904	-1.02062	0.883621	-0.1785	0.6163	-0.698295	0.669587	-0.578657	9.8	18.1	18.1	19.7	11.4	2	3	3	4	2	2	3	3	4	2	By MS/MS	By MS/MS	By MS/MS	By MS/MS	By MS/MS	3416400	3416400	0	0	24561000	21758000	1840800	962370	17934000
419	YCL028W	YCL028W	RNQ1	42.579	5	5	20.5	0	131.95	1	NaN	NaN	0.0660852	-3.91953	1.0876	0.121148	0.772499	-0.372395	0.764209	-0.38796	6.4	6.4	12.1	4.2	12.1	2	2	3	1	3	2	2	3	1	3	By MS/MS	By MS/MS	By MS/MS	By MS/MS	By MS/MS	12565000	12565000	0	0	47957000	47957000	0	0	29108000
420	YCL029C	YCL029C	BIK1	51.091	2	2	5	0.00090827	2.4546		NaN	NaN	NaN	NaN	NaN	NaN	NaN	NaN	NaN	NaN	2.7	5	2.7	2.7	2.3	1	2	1	1	1	1	2	1	1	1	By MS/MS	By MS/MS	By MS/MS	By MS/MS	By MS/MS	241180	241180	0	0	2728000	2728000	0	0	988010
421	YCL030C	YCL030C	HIS4	87.72	38	38	62.6	0	323.31	1	NaN	NaN	NaN	NaN	0.858777	-0.219644	0.719582	-0.474769	0.776229	-0.365445	30.3	39.2	41.8	26.8	34	19	22	22	16	20	19	22	22	16	20	By MS/MS	By MS/MS	By MS/MS	By MS/MS	By MS/MS	137840000	137840000	0	0	370400000	369990000	187830	216610	259600000
422	YCL031C	YCL031C	RRP7	34.47	7	7	23.9	0	20.422		NaN	NaN	NaN	NaN	NaN	NaN	NaN	NaN	NaN	NaN	8.1	7.7	8.8	3	0	2	2	3	1	0	2	2	3	1	0	By MS/MS	By MS/MS	By MS/MS	By MS/MS		767990	767990	0	0	7014900	7014900	0	0	4565600
423	YCL033C	YCL033C	MXR2	19.279	5	5	35.1	0	27.52		NaN	NaN	NaN	NaN	NaN	NaN	NaN	NaN	NaN	NaN	8.3	8.3	8.3	0	0	1	1	1	0	0	1	1	1	0	0	By MS/MS	By MS/MS	By MS/MS			231710	231710	0	0	1267300	1267300	0	0	1547900
424	YCL034W	YCL034W	LSB5	39.872	9	9	31.6	0	132.04	3	NaN	NaN	NaN	NaN	1.3758	0.460271	1.07597	0.105644	0.957307	-0.0629459	11.9	13.3	16.9	4	6.8	4	3	4	1	2	4	3	4	1	2	By MS/MS	By MS/MS	By MS/MS	By MS/MS	By MS/MS	5039400	5039400	0	0	5753000	5753000	0	0	10033000
425	YCL035C	YCL035C	GRX1	12.38	8	8	81.8	0	115.7	3	NaN	NaN	1.36809	0.452166	1.39576	0.481053	1.2398	0.31011	1.25922	0.332525	63.6	62.7	74.5	74.5	81.8	5	5	6	6	7	5	5	6	6	7	By MS/MS	By MS/MS	By MS/MS	By MS/MS	By MS/MS	16882000	16882000	0	0	109260000	109260000	0	0	88623000
426	YCL037C	YCL037C	SRO9	48.059	17	17	55.5	0	323.31	3	NaN	NaN	1.0775	0.107688	1.1178	0.160668	1.09655	0.132966	1.12991	0.176208	32.9	43.1	38.9	32.5	38.2	8	12	11	9	11	8	12	11	9	11	By MS/MS	By MS/MS	By MS/MS	By MS/MS	By MS/MS	33247000	33247000	0	0	148190000	146740000	640810	808320	92432000
428	YCL040W	YCL040W	GLK1	55.377	22	21	62.8	0	256.04	2	NaN	NaN	NaN	NaN	2.3021	1.20295	1.43879	0.524853	2.14524	1.10114	20.4	40.8	29	20.4	21.8	7	14	9	7	7	7	14	9	7	7	By MS/MS	By MS/MS	By MS/MS	By MS/MS	By MS/MS	13673000	13673000	0	0	108930000	108930000	0	0	61094000
430	YCL043C	YCL043C	PDI1	58.226	31	31	72	0	323.31	1	NaN	NaN	0.94492	-0.0817361	1.01929	0.0275685	1.05669	0.0795473	1.06137	0.0859338	42.5	53.1	51.1	45.2	47.7	20	23	22	21	21	20	23	22	21	21	By MS/MS	By MS/MS	By MS/MS	By MS/MS	By MS/MS	139040000	139040000	0	0	700010000	680870000	8368500	10765000	446120000
431	YCL044C	YCL044C	MGR1	47.156	5	5	19.7	0	27.968		NaN	NaN	NaN	NaN	NaN	NaN	NaN	NaN	NaN	NaN	3.6	8.6	2.6	2.6	6	1	3	1	1	2	1	3	1	1	2	By MS/MS	By MS/MS	By MS/MS	By MS/MS	By MS/MS	844060	844060	0	0	8587900	8587900	0	0	1389700
432	YCL045C	YCL045C	EMC1	87.18	14	14	24.5	0	37.425	3	NaN	NaN	NaN	NaN	1.0384	0.0543624	0.9566	-0.064012	1.00191	0.00274977	4.3	4.1	5.5	2.1	3.3	3	2	4	1	2	3	2	4	1	2	By MS/MS	By MS/MS	By MS/MS	By MS/MS	By MS/MS	2631100	2631100	0	0	3324000	3324000	0	0	16025000
433	YCL050C	YCL050C	APA1	36.492	21	21	80.1	0	175.03	1	NaN	NaN	0.980678	-0.028149	1.15499	0.20788	1.05325	0.0748432	1.07173	0.0999418	36.1	48.3	39.3	37.4	31.8	10	11	11	10	8	10	11	11	10	8	By MS/MS	By MS/MS	By MS/MS	By MS/MS	By MS/MS	95082000	95082000	0	0	233930000	229820000	2612600	1497300	221660000
434	YCL054W	YCL054W	SPB1	96.484	25	25	37.9	0	198.74		NaN	NaN	NaN	NaN	NaN	NaN	0.862196	-0.213912	0.649658	-0.622247	7	11.3	8	10.6	9.5	4	7	5	6	5	4	7	5	6	5	By MS/MS	By MS/MS	By MS/MS	By MS/MS	By MS/MS	3273400	3273400	0	0	21399000	21399000	0	0	10829000
435	YCL057C-A	YCL057C-A	MIC10	10.408	5	5	60.8	0	38.915		NaN	NaN	NaN	NaN	NaN	NaN	0.72469	-0.464564	NaN	NaN	12.4	35.1	37.1	22.7	22.7	1	3	3	2	2	1	3	3	2	2	By MS/MS	By MS/MS	By MS/MS	By MS/MS	By MS/MS	376530	376530	0	0	3420700	3420700	0	0	358920
436	YCL057W	YCL057W	PRD1	81.933	27	27	46.8	0	323.31	3	5.82412	2.54204	0.92294	-0.115692	1.15545	0.208452	0.984297	-0.0228344	1.00277	0.00399228	23.6	27.2	30.3	20.2	22.6	13	14	16	11	12	13	14	16	11	12	By MS/MS	By MS/MS	By MS/MS	By MS/MS	By MS/MS	18562000	18562000	0	0	68158000	67073000	323000	761850	119720000
437	YCL059C	YCL059C	KRR1	37.159	11	11	42.7	0	70.219		NaN	NaN	NaN	NaN	NaN	NaN	0.820316	-0.285749	0.831322	-0.26652	17.1	16.1	19.9	8.5	8.5	5	4	5	2	2	5	4	5	2	2	By MS/MS	By MS/MS	By MS/MS	By MS/MS	By MS/MS	12072000	12072000	0	0	33749000	33749000	0	0	18150000
438	YCL061C	YCL061C	MRC1	124.32	6	6	7.4	0	26.037		NaN	NaN	NaN	NaN	NaN	NaN	1.15917	0.213086	NaN	NaN	3.3	1.9	2.7	1.2	0	3	1	2	1	0	3	1	2	1	0	By MS/MS	By MS/MS	By MS/MS	By MS/MS		1165300	592580	572680	0	659400	659400	0	0	2135600
439	YCR002C	YCR002C	CDC10	37.024	15	15	66.8	0	154.45		NaN	NaN	NaN	NaN	NaN	NaN	1.17028	0.226851	1.03986	0.0563955	11.8	37.9	42.9	13.7	16.5	3	8	7	2	3	3	8	7	2	3	By MS/MS	By MS/MS	By MS/MS	By MS/MS	By MS/MS	3013100	3013100	0	0	31973000	31973000	0	0	18537000
440	YCR004C	YCR004C	YCP4	26.35	13	12	75.3	0	125.88	1	NaN	NaN	0.839061	-0.253152	1.07267	0.10121	1.28069	0.356924	1.17049	0.227116	17.4	45.3	51	21.5	21.1	3	7	9	4	4	3	7	9	4	4	By MS/MS	By MS/MS	By MS/MS	By MS/MS	By MS/MS	7036600	7036600	0	0	62765000	62550000	130510	85017	53997000
441	YCR005C	YCR005C	CIT2	51.413	15	14	47	0	126	1	NaN	NaN	NaN	NaN	0.59926	-0.738746	0.743583	-0.427435	0.813687	-0.297455	23.9	27.8	16.3	11.7	11.7	8	9	6	4	4	8	8	6	4	4	By MS/MS	By MS/MS	By MS/MS	By MS/MS	By MS/MS	7260000	7260000	0	0	21263000	21263000	0	0	7640600
442	YCR009C	YCR009C	RVS161	30.25	11	11	55.5	0	259.01	2	NaN	NaN	4.00336	2.00121	1.14323	0.193112	0.91006	-0.135967	1.01696	0.0242651	28.3	24.5	21.5	19.6	27.2	6	5	4	4	6	6	5	4	4	6	By MS/MS	By MS/MS	By MS/MS	By MS/MS	By MS/MS	52381000	52381000	0	0	56656000	56656000	0	0	47874000
443	YCR011C	YCR011C	ADP1	117.23	8	8	10	0	16.727		NaN	NaN	NaN	NaN	NaN	NaN	NaN	NaN	1.00179	0.00258465	4.2	2.4	2.3	2.3	2.3	4	2	2	2	2	4	2	2	2	2	By MS/MS	By MS/MS	By MS/MS	By MS/MS	By MS/MS	2430000	2430000	0	0	3163300	3163300	0	0	2256800
444	YCR012W	YCR012W	PGK1	44.738	38	38	84.6	0	323.31	3	0.9714	-0.0418622	1.0987	0.135794	1.12807	0.173858	0.988726	-0.0163575	0.936401	-0.0948012	72.6	79.3	72.6	74.3	75.5	26	30	27	27	26	26	30	27	27	26	By MS/MS	By MS/MS	By MS/MS	By MS/MS	By MS/MS	4276300000	4269300000	3963700	3040000	11560000000	11199000000	163370000	196930000	8420300000
445	YCR015C	YCR015C	CTO1	36.278	3	3	12.6	0	7.4989		NaN	NaN	NaN	NaN	NaN	NaN	NaN	NaN	NaN	NaN	8.8	0	6.3	0	0	2	0	1	0	0	2	0	1	0	0	By MS/MS		By MS/MS			242520	242520	0	0	0	0	0	0	619820
446	YCR016W	YCR016W		33.593	7	7	32.4	0	101.06		NaN	NaN	NaN	NaN	NaN	NaN	0.875983	-0.191026	1.12009	0.163621	11.4	12.4	9	11.4	11.4	3	3	2	3	3	3	3	2	3	3	By MS/MS	By MS/MS	By MS/MS	By MS/MS	By MS/MS	2017500	2017500	0	0	5012600	5012600	0	0	2439500
447	YCR017C	YCR017C	CWH43	107.88	6	6	6.3	0	19.473		NaN	NaN	NaN	NaN	NaN	NaN	NaN	NaN	0.82365	-0.279897	1.3	1.3	2.2	2.1	2.4	1	1	2	2	2	1	1	2	2	2	By MS/MS	By MS/MS	By MS/MS	By MS/MS	By MS/MS	1688200	1688200	0	0	4532100	4532100	0	0	4192600
448	YCR020W-B	YCR020W-B	HTL1	9.1794	5	5	71.8	0	124.03	3	NaN	NaN	NaN	NaN	1.06974	0.0972618	0.884643	-0.176833	1.07903	0.109736	50	33.3	33.3	35.9	35.9	3	2	2	2	2	3	2	2	2	2	By MS/MS	By MS/MS	By MS/MS	By MS/MS	By MS/MS	5958200	5958200	0	0	12296000	12296000	0	0	15755000
449	YCR021C	YCR021C	HSP30	37.044	5	5	22.6	0	15.884		NaN	NaN	NaN	NaN	NaN	NaN	NaN	NaN	NaN	NaN	9.6	9.6	9.6	6.6	9.6	2	2	2	1	2	2	2	2	1	2	By MS/MS	By MS/MS	By MS/MS	By MS/MS	By MS/MS	18533000	18533000	0	0	60612000	60612000	0	0	16035000
450	YCR026C	YCR026C	NPP1	84.733	2	2	3.8	0.0055025	1.7675		NaN	NaN	NaN	NaN	NaN	NaN	NaN	NaN	NaN	NaN	0	2	0	0	0	0	1	0	0	0	0	1	0	0	0		By MS/MS				0	0	0	0	2204400	2204400	0	0	0
451	YCR027C	YCR027C	RHB1	23.338	4	4	24.4	0	10.372		NaN	NaN	NaN	NaN	NaN	NaN	NaN	NaN	NaN	NaN	0	12.4	0	0	0	0	2	0	0	0	0	2	0	0	0		By MS/MS				0	0	0	0	1895300	1895300	0	0	0
452	YCR028C-A	YCR028C-A	RIM1	15.386	7	7	66.7	0	65.25	1	NaN	NaN	0.755572	-0.404358	1.19657	0.258907	1.02543	0.0362279	1.00933	0.0134009	34.8	28.1	47.4	28.9	34.8	3	3	6	3	4	3	3	6	3	4	By MS/MS	By MS/MS	By MS/MS	By MS/MS	By MS/MS	19764000	19764000	0	0	43469000	43469000	0	0	38685000
453	YCR030C	YCR030C	SYP1	96.136	20	20	27.2	0	79.672	3	0.910581	-0.135141	NaN	NaN	1.298	0.37629	1.47687	0.562538	1.68028	0.7487	14.3	13.6	13.2	5.2	8.7	10	10	9	4	7	10	10	9	4	7	By MS/MS	By MS/MS	By MS/MS	By MS/MS	By MS/MS	10205000	10205000	0	0	34462000	34462000	0	0	16634000
455	YCR032W	YCR032W	BPH1	250.87	4	4	1.7	0.0009047	2.3722		NaN	NaN	0.68612	-0.543467	NaN	NaN	NaN	NaN	NaN	NaN	0	0.4	0	0	0	0	1	0	0	0	0	1	0	0	0		By MS/MS				0	0	0	0	74245000	73141000	621270	481820	0
456	YCR033W	YCR033W	SNT1	138.4	3	3	2.9	0	6.6225		NaN	NaN	NaN	NaN	NaN	NaN	NaN	NaN	NaN	NaN	0.8	0	0.8	0	0	1	0	1	0	0	1	0	1	0	0	By MS/MS		By MS/MS			175510	175510	0	0	0	0	0	0	298820
457	YCR034W	YCR034W	ELO2	40.002	2	2	7.2	0	11.242	1	NaN	NaN	NaN	NaN	0.86565	-0.208144	1.03268	0.0463959	0.950002	-0.0739976	2.9	4.3	2.9	7.2	0	1	1	1	2	0	1	1	1	2	0	By MS/MS	By MS/MS	By MS/MS	By MS/MS		1730700	1730700	0	0	1084300	1084300	0	0	11714000
458	YCR035C	YCR035C	RRP43	44.011	8	8	29.2	0	23.04		NaN	NaN	NaN	NaN	NaN	NaN	0.651296	-0.618615	1.01552	0.0222146	8.9	6.1	6.3	6.3	6.1	3	2	2	2	2	3	2	2	2	2	By MS/MS	By MS/MS	By MS/MS	By MS/MS	By MS/MS	3899100	3899100	0	0	6406700	6406700	0	0	2512800
459	YCR036W	YCR036W	RBK1	36.924	10	10	38.7	0	15.45		NaN	NaN	NaN	NaN	NaN	NaN	NaN	NaN	0.739973	-0.434455	10.2	12.6	10.5	6.6	3.6	3	4	3	2	1	3	4	3	2	1	By MS/MS	By MS/MS	By MS/MS	By MS/MS	By MS/MS	3147600	3147600	0	0	14398000	14398000	0	0	4821900
460	YCR037C	YCR037C	PHO87	102.54	6	6	10.1	0	10.564		NaN	NaN	NaN	NaN	NaN	NaN	NaN	NaN	NaN	NaN	0	4.9	0	0	0	0	3	0	0	0	0	3	0	0	0		By MS/MS				0	0	0	0	1784300	1784300	0	0	0
461	YCR042C	YCR042C	TAF2	161.47	12	12	8.7	0	10.871		NaN	NaN	NaN	NaN	NaN	NaN	1.04572	0.0644949	NaN	NaN	3.8	5.5	3.2	1.7	0	5	7	4	2	0	5	7	4	2	0	By MS/MS	By MS/MS	By MS/MS	By MS/MS		1472300	1472300	0	0	5927200	5927200	0	0	2532900
462	YCR043C	YCR043C		14.779	2	2	9.4	0.0052189	1.7805	3	NaN	NaN	NaN	NaN	1.0044	0.00633396	1.155	0.207893	0.999441	-0.000806794	9.4	0	9.4	9.4	0	1	0	1	1	0	1	0	1	1	0	By MS/MS		By MS/MS	By MS/MS		896670	896670	0	0	0	0	0	0	3239600
463	YCR046C	YCR046C	IMG1	19.393	7	7	43.8	0	5.8825		NaN	NaN	NaN	NaN	NaN	NaN	1.43325	0.519288	0.931568	-0.102267	5.9	0	0	0	0	1	0	0	0	0	1	0	0	0	0	By MS/MS					226770	0	0	226770	0	0	0	0	0
464	YCR047C	YCR047C	BUD23	30.742	5	5	28	0	26.263	3	NaN	NaN	NaN	NaN	0.99103	-0.0129994	1.36636	0.450341	1.1191	0.162339	3.6	0	10.2	8.4	3.6	1	0	2	2	1	1	0	2	2	1	By MS/MS		By MS/MS	By MS/MS	By MS/MS	452020	452020	0	0	0	0	0	0	2223500
465	YCR048W	YCR048W	ARE1	71.612	2	2	4.8	0.0020661	2.0514		NaN	NaN	NaN	NaN	NaN	NaN	NaN	NaN	NaN	NaN	1.6	1.6	1.6	1.6	1.6	1	1	1	1	1	1	1	1	1	1	By MS/MS	By MS/MS	By MS/MS	By MS/MS	By MS/MS	1056300	1056300	0	0	2140200	2140200	0	0	1423300
466	YCR051W	YCR051W		24.694	9	9	74.8	0	323.31	1	NaN	NaN	NaN	NaN	0.873438	-0.195222	0.928032	-0.107753	0.854304	-0.227178	24.3	47.7	45	33.8	33.8	3	6	5	4	4	3	6	5	4	4	By MS/MS	By MS/MS	By MS/MS	By MS/MS	By MS/MS	7512700	7512700	0	0	44188000	44188000	0	0	24592000
467	YCR052W	YCR052W	RSC6	54.164	10	10	31.7	0	115.66		NaN	NaN	NaN	NaN	NaN	NaN	1.18121	0.240265	0.94475	-0.0819955	9.5	21.1	13.3	2.5	3.9	4	6	5	1	2	4	6	5	1	2	By MS/MS	By MS/MS	By MS/MS	By MS/MS	By MS/MS	4418900	4418900	0	0	10759000	10759000	0	0	5930400
468	YCR053W	YCR053W	THR4	57.474	31	31	70.8	0	323.31	1	NaN	NaN	0.976544	-0.0342431	0.910412	-0.135409	0.941645	-0.0867441	0.925789	-0.111245	47.1	53.9	48.8	47.5	48.8	21	23	22	21	22	21	23	22	21	22	By MS/MS	By MS/MS	By MS/MS	By MS/MS	By MS/MS	338500000	338500000	0	0	840960000	829750000	4898900	6313800	762970000
469	YCR054C	YCR054C	CTR86	65.205	11	11	22.9	0	38.914		NaN	NaN	NaN	NaN	NaN	NaN	NaN	NaN	NaN	NaN	10.5	10.5	9.8	3.7	4.4	5	5	5	2	2	5	5	5	2	2	By MS/MS	By MS/MS	By MS/MS	By MS/MS	By MS/MS	6780600	6780600	0	0	5180100	5180100	0	0	3656300
470	YCR057C	YCR057C	PWP2	103.98	24	24	27.8	0	30.155	3	NaN	NaN	1.6157	0.692159	1.6861	0.753693	1.02002	0.0285999	1.00532	0.00765087	8	9.9	9.2	6.8	6.4	7	7	8	6	5	7	7	8	6	5	By MS/MS	By MS/MS	By MS/MS	By MS/MS	By MS/MS	8955100	8955100	0	0	13690000	13403000	97531	190090	29620000
474	YCR065W	YCR065W	HCM1	63.646	3	3	11.2	0	6.9305		NaN	NaN	NaN	NaN	NaN	NaN	NaN	NaN	1.93431	0.95182	3.2	0	4.4	0	0	1	0	1	0	0	1	0	1	0	0	By MS/MS		By MS/MS			96935	96935	0	0	0	0	0	0	4595200
475	YCR066W	YCR066W	RAD18	55.23	3	3	9.7	0	8.9331		NaN	NaN	NaN	NaN	NaN	NaN	NaN	NaN	NaN	NaN	7.2	4.3	7.2	0	4.3	2	1	2	0	1	2	1	2	0	1	By MS/MS	By MS/MS	By MS/MS		By MS/MS	198160	198160	0	0	334900	334900	0	0	204000
476	YCR067C	YCR067C	SED4	114.08	8	8	8.8	0	39.113		NaN	NaN	NaN	NaN	NaN	NaN	NaN	NaN	NaN	NaN	4.1	1.4	1.1	1.1	1.4	3	1	1	1	1	3	1	1	1	1	By MS/MS	By MS/MS	By MS/MS	By MS/MS	By MS/MS	1592900	1592900	0	0	2829400	2829400	0	0	1469500
478	YCR071C	YCR071C	IMG2	16.38	3	3	21.9	0	3.1138		NaN	NaN	NaN	NaN	NaN	NaN	NaN	NaN	NaN	NaN	14.4	15.8	13.7	8.2	8.2	2	2	2	1	1	2	2	2	1	1	By MS/MS	By MS/MS	By MS/MS	By MS/MS	By MS/MS	1596600	1596600	0	0	8086500	8086500	0	0	4013500
479	YCR072C	YCR072C	RSA4	57.025	15	15	35.1	0	133.24		NaN	NaN	NaN	NaN	0.782284	-0.354236	NaN	NaN	0.8524	-0.230397	12	12.4	10.3	4.9	6.4	5	5	5	2	3	5	5	5	2	3	By MS/MS	By MS/MS	By MS/MS	By MS/MS	By MS/MS	8062800	8062800	0	0	23772000	18334000	0	5437900	13882000
480	YCR073W-A	YCR073W-A	SOL2	34.501	11	8	50.5	0	31.825		NaN	NaN	NaN	NaN	NaN	NaN	1.34237	0.424784	1.07116	0.0991774	12.7	13	18.7	7.6	17.1	3	3	4	2	5	2	2	2	0	3	By MS/MS	By MS/MS	By MS/MS	By matching	By MS/MS	2375500	2375500	0	0	5522100	5522100	0	0	4097600
481	YCR075W-A	YCR075W-A	EGO2	8.0969	2	2	41.3	0	6.6728		NaN	NaN	NaN	NaN	NaN	NaN	1.3515	0.434562	NaN	NaN	12	0	29.3	12	12	1	0	1	1	1	1	0	1	1	1	By MS/MS		By MS/MS	By MS/MS	By MS/MS	6110600	6110600	0	0	0	0	0	0	542680
482	YCR076C	YCR076C	FUB1	26.756	2	2	10.8	0	4.3401		NaN	NaN	NaN	NaN	NaN	NaN	NaN	NaN	NaN	NaN	0	0	0	4	4	0	0	0	1	1	0	0	0	1	1				By MS/MS	By MS/MS	0	0	0	0	0	0	0	0	0
483	YCR077C	YCR077C	PAT1	88.51	18	18	28.1	0	106.09	1	NaN	NaN	NaN	NaN	1.2197	0.286529	1.08488	0.117532	0.930585	-0.10379	12.4	17.6	12.7	3.3	7.9	9	10	7	2	5	9	10	7	2	5	By MS/MS	By MS/MS	By MS/MS	By MS/MS	By MS/MS	14031000	14031000	0	0	54196000	54196000	0	0	19166000
485	YCR083W	YCR083W	TRX3	14.432	5	5	41.7	0	20.47	3	NaN	NaN	NaN	NaN	1.04342	0.0613208	1.0735	0.102328	0.969293	-0.0449951	33.1	26.8	35.4	33.1	22	4	3	4	4	3	4	3	4	4	3	By MS/MS	By MS/MS	By MS/MS	By MS/MS	By MS/MS	8654400	8654400	0	0	22402000	22402000	0	0	30611000
486	YCR084C	YCR084C	TUP1	78.307	27	27	43.9	0	323.31	2	NaN	NaN	NaN	NaN	1.56013	0.64167	0.96919	-0.0451483	1.02882	0.0409976	14	22.2	13.5	15.8	15.4	9	12	8	9	9	9	12	8	9	9	By MS/MS	By MS/MS	By MS/MS	By MS/MS	By MS/MS	27016000	27016000	0	0	89793000	89793000	0	0	41936000
487	YCR086W	YCR086W	CSM1	21.751	4	4	26.3	0	34.914		NaN	NaN	NaN	NaN	NaN	NaN	NaN	NaN	NaN	NaN	18.4	15.3	21.1	0	7.4	3	2	3	0	1	3	2	3	0	1	By MS/MS	By MS/MS	By MS/MS		By MS/MS	1692600	1692600	0	0	2387900	2387900	0	0	1375400
488	YCR087C-A	YCR087C-A		17.738	6	6	45.8	0	61.303	1	NaN	NaN	0.7654	-0.385714	0.624171	-0.679987	1.21685	0.283153	0.820719	-0.285039	24.8	32	24.8	24.8	24.8	3	4	3	3	3	3	4	3	3	3	By MS/MS	By MS/MS	By MS/MS	By MS/MS	By MS/MS	4242800	4242800	0	0	27330000	27110000	124010	96160	7573300
489	YCR088W	YCR088W	ABP1	65.575	32	32	68.2	0	323.31	3	NaN	NaN	1.285	0.361773	0.894876	-0.160241	1.16911	0.225405	1.03995	0.056521	37.7	39	43.1	34.8	34.3	17	17	21	17	16	17	17	21	17	16	By MS/MS	By MS/MS	By MS/MS	By MS/MS	By MS/MS	80140000	80140000	0	0	216820000	215210000	794920	822540	171760000
490	YCR090C	YCR090C		20.703	9	9	53.3	0	46.856	3	NaN	NaN	1.2133	0.278934	1.06039	0.0845903	1.00605	0.00870752	0.984694	-0.0222526	35.7	24.2	37.4	36.3	40.7	6	4	7	6	7	6	4	7	6	7	By MS/MS	By MS/MS	By MS/MS	By MS/MS	By MS/MS	15414000	15414000	0	0	20116000	20116000	0	0	30506000
491	YCR092C	YCR092C	MSH3	116.53	3	3	4.2	0	2.8616		NaN	NaN	NaN	NaN	NaN	NaN	NaN	NaN	NaN	NaN	1.3	0	0	0	0	1	0	0	0	0	1	0	0	0	0	By MS/MS					160880	160880	0	0	0	0	0	0	0
492	YCR093W	YCR093W	CDC39	240.28	51	51	29.5	0	323.31	1	NaN	NaN	NaN	NaN	0.835506	-0.259278	0.967593	-0.0475278	1.14295	0.192767	9.4	13.4	12.4	6.6	10.2	16	19	21	10	16	16	19	21	10	16	By MS/MS	By MS/MS	By MS/MS	By MS/MS	By MS/MS	7790400	7790400	0	0	44373000	44373000	0	0	61536000
493	YCR094W	YCR094W	CDC50	44.982	2	2	4.9	0	3.1991		NaN	NaN	NaN	NaN	NaN	NaN	NaN	NaN	NaN	NaN	0	0	2.8	0	0	0	0	1	0	0	0	0	1	0	0			By MS/MS			0	0	0	0	0	0	0	0	1117600
494	YCR095C	YCR095C	OCA4	41.647	2	2	7.2	0.00061237	2.6562		NaN	NaN	NaN	NaN	NaN	NaN	NaN	NaN	NaN	NaN	0	0	0	0	0	0	0	0	0	0	0	0	0	0	0						0	0	0	0	0	0	0	0	0
495	YDL001W	YDL001W	RMD1	49.931	2	2	6.3	0	4.4865		NaN	NaN	NaN	NaN	NaN	NaN	NaN	NaN	NaN	NaN	0	6.3	3	0	0	0	2	1	0	0	0	2	1	0	0		By MS/MS	By MS/MS			0	0	0	0	2928400	2928400	0	0	286590
496	YDL002C	YDL002C	NHP10	23.857	5	5	29.1	0	43.316		NaN	NaN	NaN	NaN	NaN	NaN	1.08539	0.11821	0.852005	-0.231066	9.9	9.9	9.9	9.9	0	1	1	1	1	0	1	1	1	1	0	By MS/MS	By MS/MS	By MS/MS	By MS/MS		69639	69639	0	0	710910	710910	0	0	1632900
497	YDL003W	YDL003W	MCD1	63.289	5	5	11.8	0	26.809		NaN	NaN	NaN	NaN	NaN	NaN	NaN	NaN	NaN	NaN	4.9	0	2.1	0	0	2	0	1	0	0	2	0	1	0	0	By MS/MS		By MS/MS			608570	608570	0	0	0	0	0	0	902060
498	YDL004W	YDL004W	ATP16	17.02	5	4	50	0	76.302		NaN	NaN	NaN	NaN	NaN	NaN	1.29917	0.377594	1.66044	0.731566	0	34.4	30	4.4	0	0	3	2	1	0	0	2	2	0	0		By MS/MS	By MS/MS	By matching		0	0	0	0	5117100	4533600	85332	498130	3523800
499	YDL006W	YDL006W	PTC1	31.549	7	7	32	0	20.009		NaN	NaN	NaN	NaN	NaN	NaN	0.546388	-0.872001	NaN	NaN	12.1	17.1	12.1	12.1	5.3	3	4	3	3	1	3	4	3	3	1	By MS/MS	By MS/MS	By MS/MS	By MS/MS	By MS/MS	2848300	2848300	0	0	7853300	7853300	0	0	3386600
500	YDL007W	YDL007W	RPT2	48.828	18	18	53.1	0	313.82	1	NaN	NaN	0.752588	-0.410068	1.15762	0.211159	1.13033	0.176743	1.09945	0.136782	27.5	36.6	36.6	29.1	31.1	8	11	10	8	9	8	11	10	8	9	By MS/MS	By MS/MS	By MS/MS	By MS/MS	By MS/MS	22976000	22976000	0	0	121860000	118700000	2139900	1020700	65998000
502	YDL010W	YDL010W	GRX6	25.783	5	5	34.2	0	28.348		NaN	NaN	NaN	NaN	NaN	NaN	1.11746	0.160218	0.989581	-0.0151103	0	5.6	7.8	0	7.8	0	1	1	0	1	0	1	1	0	1		By MS/MS	By MS/MS		By MS/MS	0	0	0	0	2778800	2778800	0	0	1746300
503	YDL012C	YDL012C		12.175	2	2	23.4	0	32.852		NaN	NaN	NaN	NaN	NaN	NaN	0.964846	-0.0516288	1.0982	0.135141	12.1	23.4	23.4	23.4	12.1	1	2	2	2	1	1	2	2	2	1	By MS/MS	By MS/MS	By MS/MS	By MS/MS	By MS/MS	309720	309720	0	0	4641200	4641200	0	0	3998300
504	YDL014W	YDL014W	NOP1	34.465	18	18	63.3	0	67.01	3	NaN	NaN	1.07156	0.0997177	0.975534	-0.0357365	1.09301	0.128302	1.03682	0.0521649	12.8	28.1	30.9	27.5	32.1	3	8	9	8	9	3	8	9	8	9	By MS/MS	By MS/MS	By MS/MS	By MS/MS	By MS/MS	20938000	20938000	0	0	146270000	141710000	2072900	2496100	74525000
505	YDL015C	YDL015C	TSC13	36.767	8	8	16.8	0	6.1253	1	NaN	NaN	NaN	NaN	1.2644	0.338453	0.622529	-0.683787	0.835807	-0.258759	6.1	9	5.8	9	6.1	2	4	2	3	2	2	4	2	3	2	By MS/MS	By MS/MS	By MS/MS	By MS/MS	By MS/MS	4485000	4485000	0	0	23982000	23982000	0	0	17396000
506	YDL018C	YDL018C	ERP3	26.511	2	2	12.4	0	4.6475		NaN	NaN	NaN	NaN	NaN	NaN	NaN	NaN	NaN	NaN	7.6	7.6	0	0	0	1	1	0	0	0	1	1	0	0	0	By MS/MS	By MS/MS				253080	253080	0	0	2098500	2098500	0	0	0
507	YDL019C	YDL019C	OSH2	145.79	14	14	13.6	0	17.826		NaN	NaN	NaN	NaN	NaN	NaN	NaN	NaN	NaN	NaN	3.9	4.6	2.6	0.8	0.9	4	5	3	1	1	4	5	3	1	1	By MS/MS	By MS/MS	By MS/MS	By MS/MS	By MS/MS	2324900	2324900	0	0	7566300	7566300	0	0	2820000
508	YDL021W	YDL021W	GPM2	36.073	6	5	21.9	0	20.381		NaN	NaN	NaN	NaN	NaN	NaN	NaN	NaN	NaN	NaN	14.1	12.9	2.9	3.5	0	4	3	1	1	0	3	3	0	1	0	By MS/MS	By MS/MS	By matching	By MS/MS		1403200	1403200	0	0	3694700	3694700	0	0	0
509	YDL022W	YDL022W	GPD1	42.868	16	15	50.6	0	152.67	3	NaN	NaN	1.4993	0.584289	1.3782	0.462783	1.18179	0.240971	1.14093	0.190216	33.8	40.4	46.8	38.1	38.1	10	11	13	11	11	9	11	12	10	10	By MS/MS	By MS/MS	By MS/MS	By MS/MS	By MS/MS	44456000	44456000	0	0	174620000	174180000	0	440620	169330000
510	YDL025C	YDL025C	RTK1	69.614	3	3	7.3	0	16.368		NaN	NaN	NaN	NaN	NaN	NaN	NaN	NaN	NaN	NaN	2.3	0	2.3	0	0	1	0	1	0	0	1	0	1	0	0	By MS/MS		By MS/MS			302180	302180	0	0	0	0	0	0	901070
512	YDL027C	YDL027C	MRX9	48.312	2	2	4.5	0.0065884	1.6541		NaN	NaN	NaN	NaN	1.1189	0.162081	NaN	NaN	NaN	NaN	0	0	0	0	0	0	0	0	0	0	0	0	0	0	0						0	0	0	0	0	0	0	0	0
513	YDL029W	YDL029W	ARP2	44.073	18	18	47.8	0	234.74	3	NaN	NaN	NaN	NaN	1.09208	0.127081	1.10255	0.140838	0.996086	-0.00565737	37.3	36.3	38.4	35.3	32	11	11	12	10	9	11	11	12	10	9	By MS/MS	By MS/MS	By MS/MS	By MS/MS	By MS/MS	38557000	38557000	0	0	108760000	108760000	0	0	87149000
514	YDL030W	YDL030W	PRP9	63.029	2	2	4	0.0074116	1.5907		NaN	NaN	NaN	NaN	NaN	NaN	NaN	NaN	NaN	NaN	1.9	0	0	0	0	1	0	0	0	0	1	0	0	0	0	By MS/MS					0	0	0	0	0	0	0	0	0
515	YDL031W	YDL031W	DBP10	112.94	27	27	35.6	0	200.56	1	NaN	NaN	1.1363	0.184344	0.863578	-0.211602	0.935733	-0.0958316	1.22151	0.288666	7.1	21.7	13.9	8	5.8	6	17	10	6	4	6	17	10	6	4	By MS/MS	By MS/MS	By MS/MS	By MS/MS	By MS/MS	9748800	9748800	0	0	62261000	60760000	627890	873010	27013000
516	YDL040C	YDL040C	NAT1	98.904	35	35	47.7	0	166.24	3	NaN	NaN	NaN	NaN	1.41365	0.499428	1.26726	0.341717	1.15144	0.20344	21.3	21	23.1	12.8	15.2	15	15	17	11	12	15	15	17	11	12	By MS/MS	By MS/MS	By MS/MS	By MS/MS	By MS/MS	27216000	27216000	0	0	69012000	69012000	0	0	65757000
517	YDL042C	YDL042C	SIR2	63.261	2	2	4.1	0	3.8412		NaN	NaN	NaN	NaN	NaN	NaN	NaN	NaN	NaN	NaN	2	2	4.1	2	0	1	1	2	1	0	1	1	2	1	0	By MS/MS	By MS/MS	By MS/MS	By MS/MS		0	0	0	0	1521800	1521800	0	0	795900
519	YDL044C	YDL044C	MTF2	51.192	4	4	10.9	0	3.3847		NaN	NaN	NaN	NaN	NaN	NaN	NaN	NaN	NaN	NaN	2.3	6.1	4.8	0	0	1	2	2	0	0	1	2	2	0	0	By MS/MS	By MS/MS	By MS/MS			786970	786970	0	0	1044100	1044100	0	0	1307700
520	YDL045C	YDL045C	FAD1	35.546	3	3	12.1	0	7.2494		NaN	NaN	NaN	NaN	NaN	NaN	1.63916	0.712953	NaN	NaN	3.3	0	4.2	0	0	1	0	1	0	0	1	0	1	0	0	By MS/MS		By MS/MS			264290	264290	0	0	0	0	0	0	655060
521	YDL046W	YDL046W	NPC2	19.063	5	5	50.3	0	11.253		NaN	NaN	NaN	NaN	NaN	NaN	5.4159	2.4372	0.673355	-0.57056	13.3	15.6	15.6	6.4	6.4	2	2	2	1	1	2	2	2	1	1	By MS/MS	By MS/MS	By MS/MS	By MS/MS	By MS/MS	2841800	2841800	0	0	6373000	6373000	0	0	5589100
522	YDL047W	YDL047W	SIT4	35.537	9	9	42.1	0	31.573	1	NaN	NaN	NaN	NaN	0.897938	-0.155313	0.699218	-0.516186	1.02172	0.031	10.6	19.6	10.9	12.9	6.4	3	5	3	4	2	3	5	3	4	2	By MS/MS	By MS/MS	By MS/MS	By MS/MS	By MS/MS	2653100	2653100	0	0	24040000	23501000	0	539330	11536000
523	YDL051W	YDL051W	LHP1	32.104	13	13	57.5	0	323.31	3	NaN	NaN	1.60095	0.678926	0.87099	-0.199272	0.967024	-0.0483758	0.777922	-0.362303	32.4	36.4	29.5	22.5	28	7	7	6	4	5	7	7	6	4	5	By MS/MS	By MS/MS	By MS/MS	By MS/MS	By MS/MS	11816000	11816000	0	0	47601000	47601000	0	0	34569000
524	YDL052C	YDL052C	SLC1	33.887	12	12	45.9	0	31.043	3	NaN	NaN	NaN	NaN	0.95302	-0.0694216	1.3185	0.398898	1.19499	0.257	23.1	29.7	25.1	18.8	21.8	5	5	5	3	4	5	5	5	3	4	By MS/MS	By MS/MS	By MS/MS	By MS/MS	By MS/MS	35528000	4356700	0	31171000	25292000	25292000	0	0	16620000
525	YDL053C	YDL053C	PBP4	19.881	9	9	55.7	0	46.334	3	NaN	NaN	NaN	NaN	1.2862	0.363115	1.10333	0.14187	1.18861	0.249281	35.1	30.8	19.5	13.5	13.5	5	5	3	2	2	5	5	3	2	2	By MS/MS	By MS/MS	By MS/MS	By MS/MS	By MS/MS	9693900	9693900	0	0	26187000	26187000	0	0	8424500
526	YDL055C	YDL055C	PSA1	39.565	23	23	72.6	0	323.31	1	NaN	NaN	0.859358	-0.218668	0.866282	-0.207091	1.01037	0.0148774	0.997682	-0.00334872	42.7	60.7	57.1	46.3	41.8	13	16	15	14	12	13	16	15	14	12	By MS/MS	By MS/MS	By MS/MS	By MS/MS	By MS/MS	422120000	422120000	0	0	1486500000	1437300000	29274000	19897000	1152300000
527	YDL056W	YDL056W	MBP1	93.907	3	3	4.8	0	46.271		NaN	NaN	NaN	NaN	NaN	NaN	NaN	NaN	NaN	NaN	0	0	1.2	0	0	0	0	1	0	0	0	0	1	0	0			By MS/MS			0	0	0	0	0	0	0	0	514320
528	YDL057W	YDL057W		36.686	2	2	10.4	0.00061387	2.7234		NaN	NaN	NaN	NaN	NaN	NaN	NaN	NaN	NaN	NaN	4.6	0	10.4	0	0	1	0	2	0	0	1	0	2	0	0	By MS/MS		By MS/MS			174700	174700	0	0	0	0	0	0	167360
529	YDL058W	YDL058W	USO1	206.45	39	39	28.5	0	249.01		3.42651	1.77674	NaN	NaN	NaN	NaN	0.922509	-0.116365	1.04539	0.0640481	8.9	10.5	10.6	6	7.6	12	15	14	8	11	12	15	14	8	11	By MS/MS	By MS/MS	By MS/MS	By MS/MS	By MS/MS	8560300	8560300	0	0	51488000	34428000	0	17060000	19977000
530	YDL060W	YDL060W	TSR1	90.746	15	15	27.9	0	105.16		NaN	NaN	NaN	NaN	NaN	NaN	0.73666	-0.440929	0.872834	-0.196221	4.6	13.3	10	2.9	2.8	3	8	5	2	2	3	8	5	2	2	By MS/MS	By MS/MS	By MS/MS	By MS/MS	By MS/MS	580190	580190	0	0	14922000	14922000	0	0	3705200
531	YDL061C	YDL061C	RPS29B	6.7276	5	4	66.1	0	14.42	1	NaN	NaN	0.936841	-0.0941244	0.884808	-0.176563	1.00154	0.00221829	1.01028	0.0147584	26.8	44.6	44.6	44.6	46.4	2	3	3	3	4	2	3	3	3	4	By MS/MS	By MS/MS	By MS/MS	By MS/MS	By MS/MS	58273000	58273000	0	0	181210000	178540000	1222300	1440000	126120000
532	YDL063C	YDL063C	SYO1	70.164	8	8	17.1	0	45.72		NaN	NaN	NaN	NaN	NaN	NaN	NaN	NaN	0.964413	-0.0522768	9.7	11.3	12.3	2.4	2.1	5	5	5	1	1	5	5	5	1	1	By MS/MS	By MS/MS	By MS/MS	By MS/MS	By MS/MS	2205300	2205300	0	0	7308500	7308500	0	0	5207200
533	YDL064W	YDL064W	UBC9	17.911	7	7	70.7	0	22.457		NaN	NaN	NaN	NaN	NaN	NaN	1.10809	0.148081	1.18507	0.244971	15.9	16.6	21.7	0	4.5	1	1	2	0	1	1	1	2	0	1	By MS/MS	By MS/MS	By MS/MS		By matching	0	0	0	0	2065800	2065800	0	0	1732000
534	YDL065C	YDL065C	PEX19	38.706	17	17	60.8	0	233.47	1	NaN	NaN	NaN	NaN	0.40322	-1.31036	0.58759	-0.767118	0.823113	-0.280838	17	15.2	29.2	30.1	25.4	4	4	7	7	7	4	4	7	7	7	By MS/MS	By MS/MS	By MS/MS	By MS/MS	By MS/MS	3944800	3944800	0	0	14070000	14070000	0	0	11209000
535	YDL066W	YDL066W	IDP1	48.19	29	25	69.6	0	323.31	1	NaN	NaN	NaN	NaN	1.23705	0.306907	0.827235	-0.273631	0.815676	-0.293932	48.8	52.6	48.6	47.2	55.8	16	21	16	16	18	12	17	12	12	14	By MS/MS	By MS/MS	By MS/MS	By MS/MS	By MS/MS	67484000	67484000	0	0	320630000	320630000	0	0	179590000
536	YDL070W	YDL070W	BDF2	72.512	2	2	4.2	0	4.5854		NaN	NaN	NaN	NaN	NaN	NaN	NaN	NaN	NaN	NaN	2.4	2.4	0	0	0	1	1	0	0	0	1	1	0	0	0	By MS/MS	By MS/MS				425410	425410	0	0	628860	628860	0	0	0
537	YDL072C	YDL072C	YET3	22.902	7	7	37.9	0	27.448		NaN	NaN	NaN	NaN	NaN	NaN	NaN	NaN	1.1041	0.142871	10.8	19.2	9.9	0	4.9	4	3	3	0	1	4	3	3	0	1	By MS/MS	By MS/MS	By MS/MS		By MS/MS	3287900	3287900	0	0	14149000	14149000	0	0	4750000
538	YDL074C	YDL074C	BRE1	80.691	14	14	25	0	71.783		0.756144	-0.403268	NaN	NaN	NaN	NaN	NaN	NaN	0.982098	-0.0260604	5.7	7.7	11.3	3.7	7.7	3	3	6	2	4	3	3	6	2	4	By MS/MS	By MS/MS	By MS/MS	By MS/MS	By MS/MS	1537500	1537500	0	0	4900000	4900000	0	0	6113800
540	YDL076C	YDL076C	RXT3	33.811	2	2	8.2	0	3.0203		NaN	NaN	NaN	NaN	NaN	NaN	NaN	NaN	NaN	NaN	0	3.4	0	0	0	0	1	0	0	0	0	1	0	0	0		By MS/MS				0	0	0	0	2364200	2364200	0	0	0
541	YDL078C	YDL078C	MDH3	37.186	18	18	69.1	0	216.4	1	NaN	NaN	NaN	NaN	0.890637	-0.16709	1.19024	0.251255	1.03962	0.056062	27.4	47.5	29.4	29.4	25.9	6	11	6	6	5	6	11	6	6	5	By MS/MS	By MS/MS	By MS/MS	By MS/MS	By MS/MS	6282500	6282500	0	0	53961000	53961000	0	0	35966000
542	YDL081C	YDL081C	RPP1A	10.908	4	4	81.1	0	90.798	1	NaN	NaN	0.813169	-0.298372	0.914089	-0.129593	0.934336	-0.0979865	0.957276	-0.0629927	0	50.9	28.3	50.9	50.9	0	3	2	3	3	0	3	2	3	3		By MS/MS	By MS/MS	By MS/MS	By MS/MS	0	0	0	0	338330000	329400000	5008200	3923700	191560000
543	YMR143W;YDL083C	YMR143W;YDL083C	RPS16A	15.847	11	11	72	0	64.904	1	NaN	NaN	0.88555	-0.175355	0.939009	-0.0907898	0.995804	-0.00606638	1.0177	0.0253159	60.8	65.7	71.3	71.3	71.3	8	9	10	10	10	8	9	10	10	10	By MS/MS	By MS/MS	By MS/MS	By MS/MS	By MS/MS	436790000	436790000	0	0	1110600000	1096100000	7392700	7020900	929920000
544	YDL084W	YDL084W	SUB2	50.308	29	29	72	0	323.31	1	NaN	NaN	0.72933	-0.455356	0.964376	-0.0523317	1.0092	0.0132114	0.950649	-0.0730149	32.3	43.3	46.2	39.7	37.2	13	17	18	16	14	13	17	18	16	14	By MS/MS	By MS/MS	By MS/MS	By MS/MS	By MS/MS	112410000	112410000	0	0	362590000	362590000	0	0	330490000
545	YDL085C-A	YDL085C-A		7.9491	2	2	14.7	0	3.2247		NaN	NaN	NaN	NaN	NaN	NaN	NaN	NaN	1.0032	0.00460933	13.2	13.2	13.2	0	13.2	1	1	1	0	1	1	1	1	0	1	By MS/MS	By MS/MS	By MS/MS		By MS/MS	2767400	2767400	0	0	5492800	5492800	0	0	2911500
546	YDL086W	YDL086W		30.837	16	16	81	0	81.568	2	NaN	NaN	NaN	NaN	1.06166	0.0863237	1.13646	0.184547	1.39458	0.479834	15.4	29.7	24.5	20.1	20.1	3	5	5	4	4	3	5	5	4	4	By MS/MS	By MS/MS	By MS/MS	By MS/MS	By MS/MS	678850	678850	0	0	19388000	19388000	0	0	6589300
547	YDL087C	YDL087C	LUC7	30.194	7	7	34.9	0	25.96		NaN	NaN	NaN	NaN	NaN	NaN	0.54912	-0.864807	NaN	NaN	5	5	0	0	0	1	1	0	0	0	1	1	0	0	0	By MS/MS	By MS/MS				171370	171370	0	0	1762800	1762800	0	0	0
548	YDL088C	YDL088C	ASM4	58.792	6	6	14.6	0	41.573		NaN	NaN	NaN	NaN	NaN	NaN	0.669703	-0.578407	NaN	NaN	3.4	5.5	3.4	0	3.4	1	2	1	0	1	1	2	1	0	1	By MS/MS	By MS/MS	By MS/MS		By MS/MS	93009	93009	0	0	2428600	2428600	0	0	0
549	YDL089W	YDL089W	NUR1	56.886	2	2	5.2	0	35.659		NaN	NaN	NaN	NaN	NaN	NaN	NaN	NaN	NaN	NaN	0	3.5	3.5	0	0	0	1	1	0	0	0	1	1	0	0		By MS/MS	By MS/MS			0	0	0	0	554390	554390	0	0	449810
550	YDL090C	YDL090C	RAM1	48.189	7	7	16.5	0	7.1357		NaN	NaN	NaN	NaN	NaN	NaN	NaN	NaN	NaN	NaN	2.1	10.4	2.3	0	2.3	1	4	1	0	1	1	4	1	0	1	By MS/MS	By MS/MS	By MS/MS		By MS/MS	273280	273280	0	0	5002100	5002100	0	0	777240
551	YDL092W	YDL092W	SRP14	16.43	8	8	65.1	0	118.48	3	NaN	NaN	NaN	NaN	1.6942	0.760604	1.07129	0.0993429	1.21455	0.280421	22.6	26	26	17.1	17.1	3	3	3	2	2	3	3	3	2	2	By MS/MS	By MS/MS	By MS/MS	By MS/MS	By MS/MS	8720800	8720800	0	0	10436000	10436000	0	0	3529600
552	YDL095W	YDL095W	PMT1	92.674	19	19	26.3	0	190.91	3	NaN	NaN	1.01409	0.0201917	1.20117	0.264446	1.11892	0.162101	0.914276	-0.129299	10.3	18.8	16.2	6.6	10.9	6	12	9	4	6	6	12	9	4	6	By MS/MS	By MS/MS	By MS/MS	By MS/MS	By MS/MS	14176000	14176000	0	0	65779000	65024000	461750	292490	29157000
553	YDL097C	YDL097C	RPN6	49.773	16	16	50	0	193.42	1	NaN	NaN	0.978338	-0.0315948	1.1233	0.167744	1.13746	0.185819	1.0349	0.0494942	28.8	35.5	36.4	19.4	25.1	11	12	12	7	9	11	12	12	7	9	By MS/MS	By MS/MS	By MS/MS	By MS/MS	By MS/MS	41635000	41635000	0	0	90099000	87285000	1151500	1662700	94869000
554	YDL098C	YDL098C	SNU23	22.678	3	3	17.5	0.0014939	2.2222		NaN	NaN	NaN	NaN	NaN	NaN	NaN	NaN	1.06415	0.0896971	0	0	7.2	0	0	0	0	1	0	0	0	0	1	0	0			By MS/MS			0	0	0	0	0	0	0	0	220430
555	YDL099W	YDL099W	BUG1	38.294	13	13	43.7	0	140.77		NaN	NaN	NaN	NaN	NaN	NaN	0.992517	-0.0108368	1.06203	0.0868244	23.8	16.1	22.3	14.4	14.4	4	3	4	4	4	4	3	4	4	4	By MS/MS	By MS/MS	By MS/MS	By MS/MS	By MS/MS	2220900	2220900	0	0	5910200	5910200	0	0	2518700
556	YDL100C	YDL100C	GET3	39.353	18	18	68.6	0	262.91	1	NaN	NaN	0.983861	-0.0234729	1.01106	0.0158667	1.03667	0.0519556	1.04943	0.0696123	43.2	52.3	42.7	34.5	50.3	11	15	12	11	14	11	15	12	11	14	By MS/MS	By MS/MS	By MS/MS	By MS/MS	By MS/MS	93209000	93209000	0	0	405270000	394760000	5948000	4554000	239200000
557	YDL101C	YDL101C	DUN1	58.632	7	7	18.9	0	28.704		NaN	NaN	NaN	NaN	NaN	NaN	NaN	NaN	NaN	NaN	0	9.6	0	0	0	0	3	0	0	0	0	3	0	0	0		By MS/MS				0	0	0	0	2511500	2511500	0	0	0
558	YDL102W	YDL102W	POL3	124.62	11	11	13.3	0	22.191		NaN	NaN	NaN	NaN	NaN	NaN	1.06753	0.0942794	NaN	NaN	0	3.9	5.6	1	1	0	4	4	1	1	0	4	4	1	1		By MS/MS	By MS/MS	By MS/MS	By MS/MS	0	0	0	0	3841400	3841400	0	0	2326600
559	YDL103C	YDL103C	QRI1	53.475	26	26	67.9	0	323.31	3	NaN	NaN	NaN	NaN	1.43122	0.517247	1.14877	0.200091	1.05762	0.0808205	18.7	31.7	30.8	16.4	22.4	7	10	10	7	9	7	10	10	7	9	By MS/MS	By MS/MS	By MS/MS	By MS/MS	By MS/MS	17661000	17661000	0	0	39784000	39784000	0	0	45988000
560	YDL106C	YDL106C	PHO2	63.39	2	2	3.6	0	3.0154		NaN	NaN	NaN	NaN	NaN	NaN	NaN	NaN	NaN	NaN	1.8	0	1.8	0	0	1	0	1	0	0	1	0	1	0	0	By MS/MS		By MS/MS			288750	288750	0	0	0	0	0	0	721930
561	YDL108W	YDL108W	KIN28	35.247	3	3	10.1	0.0035191	1.9177		NaN	NaN	1.47432	0.560047	NaN	NaN	NaN	NaN	NaN	NaN	3.3	0	3.3	3.3	3.3	1	0	1	1	1	1	0	1	1	1	By MS/MS		By MS/MS	By MS/MS	By MS/MS	564610	564610	0	0	0	0	0	0	1383200
562	YDL110C	YDL110C	TMA17	16.771	7	7	55.3	0	85.656		NaN	NaN	NaN	NaN	NaN	NaN	NaN	NaN	1.43294	0.518982	28.7	36.7	16	0	10	2	3	2	0	1	2	3	2	0	1	By MS/MS	By MS/MS	By MS/MS		By MS/MS	1003500	1003500	0	0	4605200	4605200	0	0	3451600
563	YDL111C	YDL111C	RRP42	29.055	6	6	32.8	0	67.56		NaN	NaN	NaN	NaN	NaN	NaN	NaN	NaN	1.19516	0.257199	17.4	21.5	20.4	14.7	14.7	4	4	4	3	3	4	4	4	3	3	By MS/MS	By MS/MS	By MS/MS	By MS/MS	By MS/MS	3699000	3699000	0	0	15123000	15123000	0	0	6916900
564	YDL112W	YDL112W	TRM3	165.05	36	36	26.3	0	142.18		NaN	NaN	NaN	NaN	NaN	NaN	0.804958	-0.313014	0.670062	-0.577634	4.8	11.4	8.6	3.1	3.5	6	13	11	4	4	6	13	11	4	4	By MS/MS	By MS/MS	By MS/MS	By MS/MS	By MS/MS	2760500	2760500	0	0	26687000	26687000	0	0	21907000
565	YDL113C	YDL113C	ATG20	72.545	3	3	5.5	0.0090806	1.5338		NaN	NaN	NaN	NaN	NaN	NaN	NaN	NaN	NaN	NaN	1.4	0	3.8	0	1.4	1	0	2	0	1	1	0	2	0	1	By MS/MS		By MS/MS		By MS/MS	438030	438030	0	0	0	0	0	0	1437800
567	YDL116W	YDL116W	NUP84	83.634	18	18	34.3	0	188.11	2	NaN	NaN	2.7928	1.48171	3.18981	1.67347	1.25057	0.322591	0.881956	-0.181221	13.6	10.6	12.3	10.5	7.6	8	5	6	5	4	8	5	6	5	4	By MS/MS	By MS/MS	By MS/MS	By MS/MS	By MS/MS	5706700	5706700	0	0	11142000	11142000	0	0	9834400
568	YDL117W	YDL117W	CYK3	100.62	5	5	7.7	0	13.329		NaN	NaN	NaN	NaN	NaN	NaN	NaN	NaN	NaN	NaN	1.7	1.7	2.9	1.7	1.7	1	1	2	1	1	1	1	2	1	1	By MS/MS	By MS/MS	By MS/MS	By MS/MS	By MS/MS	284120	284120	0	0	1090500	1090500	0	0	1090900
569	YDL120W	YDL120W	YFH1	19.49	3	3	20.7	0	17.219	3	NaN	NaN	NaN	NaN	0.986722	-0.0192843	1.20989	0.274878	0.97427	-0.0376065	13.8	13.8	13.8	13.8	7.5	2	2	2	2	1	2	2	2	2	1	By MS/MS	By MS/MS	By MS/MS	By MS/MS	By MS/MS	5831200	5831200	0	0	13405000	13405000	0	0	19923000
570	YDL121C	YDL121C		16.947	4	4	43	0	31.319		NaN	NaN	2.55009	1.35055	NaN	NaN	1.10806	0.148033	0.944161	-0.0828953	12.1	12.1	12.1	0	12.1	1	1	1	0	1	1	1	1	0	1	By MS/MS	By MS/MS	By MS/MS		By MS/MS	2653900	2653900	0	0	6273300	6273300	0	0	2321600
571	YDL122W	YDL122W	UBP1	92.768	16	16	27.1	0	130.83		NaN	NaN	NaN	NaN	NaN	NaN	2.02865	1.02052	1.52019	0.604255	7.3	17.4	10.4	6.8	4	4	9	6	4	2	4	9	6	4	2	By MS/MS	By MS/MS	By MS/MS	By MS/MS	By MS/MS	2983700	2983700	0	0	15722000	15722000	0	0	11290000
572	YDL124W	YDL124W		35.56	22	22	82.4	0	246.21	3	NaN	NaN	1.31994	0.400476	1.26094	0.334496	1.38307	0.467877	1.27708	0.352853	33	65.4	48.1	45.2	41.3	9	14	11	11	10	9	14	11	11	10	By MS/MS	By MS/MS	By MS/MS	By MS/MS	By MS/MS	53499000	53499000	0	0	225010000	218760000	3247600	3003000	146970000
573	YDL125C	YDL125C	HNT1	17.679	6	6	56.3	0	168.85	1	NaN	NaN	1.12041	0.164028	0.907648	-0.139795	0.961696	-0.0563473	1.03571	0.050618	46.2	46.2	46.2	46.2	46.2	5	5	5	5	5	5	5	5	5	5	By MS/MS	By MS/MS	By MS/MS	By MS/MS	By MS/MS	38040000	38040000	0	0	168970000	167890000	507970	570380	82633000
574	YDL126C	YDL126C	CDC48	91.995	54	54	74.1	0	323.31	1	NaN	NaN	1.075	0.104334	1.15827	0.211974	1.06563	0.091713	1.06329	0.08853	43.2	53.7	44.4	43.2	42.2	28	36	28	29	28	28	36	28	29	28	By MS/MS	By MS/MS	By MS/MS	By MS/MS	By MS/MS	245090000	245090000	0	0	987870000	961960000	11003000	14904000	719420000
575	YDL128W	YDL128W	VCX1	44.646	2	2	6.8	0	19.647		NaN	NaN	NaN	NaN	NaN	NaN	1.08836	0.122153	1.03473	0.0492599	6.8	6.8	6.8	6.8	6.8	2	2	2	2	2	2	2	2	2	2	By MS/MS	By MS/MS	By MS/MS	By MS/MS	By MS/MS	4062100	4062100	0	0	25931000	25931000	0	0	6658700
576	YDL130W	YDL130W	RPP1B	10.667	2	2	47.2	0	71.276	1	NaN	NaN	1.2623	0.336055	0.8473	-0.239055	0.930779	-0.103489	0.920415	-0.119644	47.2	47.2	47.2	47.2	47.2	2	2	2	2	2	2	2	2	2	2	By MS/MS	By MS/MS	By MS/MS	By MS/MS	By MS/MS	66670000	66670000	0	0	318950000	318950000	0	0	176810000
577	YDL131W	YDL131W	LYS21	48.594	26	9	72	0	82.08	2	NaN	NaN	1.1083	0.148348	2.11764	1.08246	0.902984	-0.147227	0.894618	-0.160656	48.2	60.5	49.8	42.7	52.5	17	20	18	16	19	5	6	5	4	5	By MS/MS	By MS/MS	By MS/MS	By MS/MS	By MS/MS	47013000	47013000	0	0	99711000	99711000	0	0	65101000
578	YDL132W	YDL132W	CDC53	93.943	28	28	42.1	0	195.06	3	NaN	NaN	NaN	NaN	1.5653	0.646439	1.03005	0.0427094	1.21946	0.286239	9.8	14.5	11	1.5	1.8	7	8	7	1	2	7	8	7	1	2	By MS/MS	By MS/MS	By MS/MS	By MS/MS	By MS/MS	5310900	5310900	0	0	11717000	11717000	0	0	14577000
579	YDL134C	YDL134C	PPH21	41.937	12	4	53.7	0	198.57		NaN	NaN	NaN	NaN	NaN	NaN	NaN	NaN	NaN	NaN	10.3	27.9	24.1	13.3	10.3	3	6	6	3	3	0	1	1	0	0	By matching	By MS/MS	By MS/MS	By matching	By matching	0	0	0	0	1177100	1177100	0	0	155730
580	YDL135C	YDL135C	RDI1	23.138	9	9	62.9	0	141.34		NaN	NaN	NaN	NaN	NaN	NaN	0.857339	-0.222063	0.896114	-0.158246	44.6	40.6	50.5	29.2	44.6	6	5	7	4	6	6	5	7	4	6	By MS/MS	By MS/MS	By MS/MS	By MS/MS	By MS/MS	17809000	17809000	0	0	42690000	42690000	0	0	30771000
581	YDL191W;YDL136W	YDL191W;YDL136W	RPL35A	13.909	8	8	43.3	0	93.184	1	NaN	NaN	0.903447	-0.146488	0.961732	-0.0562926	1.00752	0.010802	1.02839	0.0403815	28.3	35.8	35	35	35.8	3	6	5	5	6	3	6	5	5	6	By MS/MS	By MS/MS	By MS/MS	By MS/MS	By MS/MS	224610000	224610000	0	0	1024200000	994460000	15959000	13816000	548510000
583	YDL140C	YDL140C	RPO21	191.61	57	56	39.5	0	323.31	3	NaN	NaN	1.05114	0.071953	1.09493	0.13084	0.940496	-0.0885067	0.964865	-0.0516017	12.3	21.2	19.4	16	12.3	18	27	26	26	19	18	27	25	25	18	By MS/MS	By MS/MS	By MS/MS	By MS/MS	By MS/MS	33777000	33777000	0	0	157870000	151680000	2118500	4074100	464300000
584	YDL141W	YDL141W	BPL1	76.362	13	13	31.3	0	50.796		NaN	NaN	NaN	NaN	NaN	NaN	NaN	NaN	1.1553	0.208268	11.6	11.4	11.7	4.3	4.2	5	5	5	2	2	5	5	5	2	2	By MS/MS	By MS/MS	By MS/MS	By MS/MS	By MS/MS	3375700	3375700	0	0	14544000	14544000	0	0	6477900
585	YDL143W	YDL143W	CCT4	57.603	24	24	58.7	0	161.34	3	NaN	NaN	1.11489	0.156906	0.918001	-0.123433	1.0519	0.072999	1.02165	0.0309012	29.5	42.6	44.3	23.9	23.9	12	15	16	10	10	12	15	16	10	10	By MS/MS	By MS/MS	By MS/MS	By MS/MS	By MS/MS	45223000	45223000	0	0	199620000	197080000	912140	1634700	127350000
586	YDL144C	YDL144C		39.782	5	5	18.8	0	19.516		NaN	NaN	NaN	NaN	NaN	NaN	NaN	NaN	0.875504	-0.191815	3.9	12.4	2.8	6.7	0	1	3	1	2	0	1	3	1	2	0	By MS/MS	By MS/MS	By MS/MS	By MS/MS		188420	188420	0	0	6018100	6018100	0	0	3471200
587	YDL145C	YDL145C	COP1	135.61	46	46	52.2	0	323.31	3	NaN	NaN	1.09976	0.137188	1.03747	0.0530705	1.05527	0.0776073	0.971628	-0.0415236	29.8	37.9	33.5	26.6	30.2	25	30	27	22	25	25	30	27	22	25	By MS/MS	By MS/MS	By MS/MS	By MS/MS	By MS/MS	54199000	54016000	183300	0	217070000	217070000	0	0	188800000
588	YDL147W	YDL147W	RPN5	51.768	17	17	43.1	0	249.74	2	2.05419	1.03857	3.12559	1.64413	1.02651	0.0377449	0.816543	-0.292399	0.989694	-0.0149454	24.7	29.7	27	22.5	22.5	10	10	10	9	9	10	10	10	9	9	By MS/MS	By MS/MS	By MS/MS	By MS/MS	By MS/MS	43340000	43340000	0	0	84432000	83178000	912370	341580	74574000
589	YDL148C	YDL148C	NOP14	94.301	19	19	26.3	0	51.267		NaN	NaN	NaN	NaN	NaN	NaN	1.06766	0.0944534	1.24619	0.317529	3.3	6.4	5.2	4.2	5.3	2	4	4	3	4	2	4	4	3	4	By MS/MS	By MS/MS	By MS/MS	By MS/MS	By MS/MS	624320	624320	0	0	2815800	2815800	0	0	7792900
590	YDL150W	YDL150W	RPC53	46.667	11	11	32.7	0	53.703	2	NaN	NaN	1.2286	0.297015	1.54621	0.628734	1.30132	0.379977	1.02494	0.0355373	7.6	8.1	10.2	2.6	5.2	3	3	4	1	2	3	3	4	1	2	By MS/MS	By MS/MS	By MS/MS	By MS/MS	By MS/MS	2454200	2454200	0	0	18595000	17471000	520910	603710	10042000
591	YDL153C	YDL153C	SAS10	70.259	12	12	27	0	249.36	1	NaN	NaN	0.51907	-0.945999	0.97116	-0.0422191	1.22722	0.295394	1.01669	0.0238832	19.5	12.3	21.3	8.5	13.4	7	5	8	4	5	7	5	8	4	5	By MS/MS	By MS/MS	By MS/MS	By MS/MS	By MS/MS	11899000	11899000	0	0	23911000	23235000	0	676240	25255000
593	YDL160C	YDL160C	DHH1	57.543	26	26	58.5	0	196.71	1	0.0475013	-4.39589	0.778607	-0.361032	1.03945	0.0558267	0.925703	-0.111379	1.01891	0.0270308	23.9	37.9	19.4	25.9	21.1	10	15	9	11	9	10	15	9	11	9	By MS/MS	By MS/MS	By MS/MS	By MS/MS	By MS/MS	51970000	51970000	0	0	227400000	223770000	2310500	1326000	119970000
594	YDL160C-A	YDL160C-A	MHF2	9.0504	3	3	45	0	5.9777		NaN	NaN	NaN	NaN	NaN	NaN	1.55649	0.638299	NaN	NaN	15	15	30	15	0	1	1	2	1	0	1	1	2	1	0	By MS/MS	By MS/MS	By MS/MS	By MS/MS		840970	840970	0	0	2016100	2016100	0	0	1032900
595	YDL161W	YDL161W	ENT1	52.351	12	10	33.5	0	265.29		NaN	NaN	NaN	NaN	NaN	NaN	1.06848	0.0955544	1.27179	0.346865	10.6	6.8	6.6	11.7	9.7	4	2	2	4	3	3	2	2	4	3	By MS/MS	By MS/MS	By MS/MS	By MS/MS	By MS/MS	781570	781570	0	0	2672300	2672300	0	0	3303000
596	YDL164C	YDL164C	CDC9	84.827	13	13	22.3	0	40.305	1	NaN	NaN	NaN	NaN	1.1794	0.238053	0.84438	-0.244035	0.621697	-0.685716	3	4	9.3	1.7	0	2	2	5	1	0	2	2	5	1	0	By MS/MS	By MS/MS	By MS/MS	By MS/MS		1199200	1199200	0	0	1920100	1920100	0	0	4071000
597	YDL165W	YDL165W	CDC36	22.362	5	5	29.8	0	32.197		NaN	NaN	NaN	NaN	NaN	NaN	1.23407	0.303419	NaN	NaN	12	12	13.6	8.4	8.4	2	2	2	1	1	2	2	2	1	1	By MS/MS	By MS/MS	By MS/MS	By MS/MS	By MS/MS	1803600	1803600	0	0	4200400	4200400	0	0	3264500
598	YDL166C	YDL166C	FAP7	22.723	11	11	60.4	0	18.773	1	NaN	NaN	NaN	NaN	0.83271	-0.264114	0.955019	-0.0663991	0.891801	-0.165207	21.8	21.3	21.3	9.6	13.7	4	4	4	2	3	4	4	4	2	3	By MS/MS	By MS/MS	By MS/MS	By MS/MS	By MS/MS	4698600	4698600	0	0	15164000	15164000	0	0	7777100
599	YDL167C	YDL167C	NRP1	79.298	8	8	14.7	0	9.9145		NaN	NaN	NaN	NaN	NaN	NaN	NaN	NaN	NaN	NaN	0	8.8	3.1	0	1.5	0	4	1	0	1	0	4	1	0	1		By MS/MS	By MS/MS		By MS/MS	0	0	0	0	15995000	15995000	0	0	420210
600	YDL168W	YDL168W	SFA1	41.042	14	14	50.8	0	290.4	2	NaN	NaN	1.0619	0.086646	1.88108	0.911558	0.882801	-0.17984	1.00003	3.78514e-05	14.8	30.8	28	22.3	18.7	4	8	8	6	5	4	8	8	6	5	By MS/MS	By MS/MS	By MS/MS	By MS/MS	By MS/MS	36524000	36524000	0	0	74468000	74468000	0	0	63067000
602	YDL171C	YDL171C	GLT1	238.1	84	84	48.7	0	323.31	2	NaN	NaN	NaN	NaN	3.43969	1.78228	0.852175	-0.230779	0.97564	-0.0355792	21.9	30.3	25.2	17.7	21.4	34	47	40	29	35	34	47	40	29	35	By MS/MS	By MS/MS	By MS/MS	By MS/MS	By MS/MS	100150000	100150000	0	0	338540000	338540000	0	0	256670000
603	YDL173W	YDL173W	PAR32	31.886	6	6	23.7	0	38.075		NaN	NaN	NaN	NaN	NaN	NaN	1.23442	0.303835	0.829008	-0.270542	12.9	4.7	4.7	8.1	4.7	3	1	1	2	1	3	1	1	2	1	By MS/MS	By MS/MS	By MS/MS	By MS/MS	By MS/MS	1979400	1979400	0	0	2162300	2162300	0	0	2063000
604	YDL174C	YDL174C	DLD1	65.292	23	23	54.2	0	104.05	3	NaN	NaN	NaN	NaN	1.3895	0.474566	0.873362	-0.195348	1.19086	0.252007	11.8	20.1	15	7.5	7.5	5	9	7	3	3	5	9	7	3	3	By MS/MS	By MS/MS	By MS/MS	By MS/MS	By MS/MS	4102000	4102000	0	0	29424000	29424000	0	0	22376000
605	YDL175C	YDL175C	AIR2	39.343	5	5	17.4	0	8.1312		NaN	NaN	NaN	NaN	NaN	NaN	NaN	NaN	NaN	NaN	3.5	0	3.5	0	0	1	0	1	0	0	1	0	1	0	0	By MS/MS		By MS/MS			512240	512240	0	0	0	0	0	0	972090
606	YDL176W	YDL176W		81.464	2	2	2.8	0.006863	1.6285		NaN	NaN	NaN	NaN	NaN	NaN	1.0133	0.0190613	0.857921	-0.221083	1.8	0	0	1.8	1.8	1	0	0	1	1	1	0	0	1	1	By MS/MS			By MS/MS	By MS/MS	6668400	6668400	0	0	0	0	0	0	0
608	YDL178W	YDL178W	DLD2	59.268	10	9	24.9	0	24.623	1	NaN	NaN	NaN	NaN	0.82967	-0.26939	1.12632	0.171614	0.996139	-0.00558048	2.5	3	5.8	4.2	3.4	1	2	3	2	2	1	1	3	2	2	By MS/MS	By MS/MS	By MS/MS	By MS/MS	By MS/MS	1072500	1072500	0	0	0	0	0	0	13907000
609	YDL180W	YDL180W		62.287	2	2	7.1	0	5.4388		NaN	NaN	NaN	NaN	NaN	NaN	NaN	NaN	NaN	NaN	0	7.1	3.8	0	0	0	2	1	0	0	0	2	1	0	0		By MS/MS	By MS/MS			0	0	0	0	1146500	1146500	0	0	217820
610	YDL181W	YDL181W	INH1	9.87	4	4	30.6	0	5.9509	3	NaN	NaN	NaN	NaN	1.9528	0.965544	1.31222	0.39201	1.24339	0.314282	18.8	9.4	30.6	30.6	18.8	2	1	3	3	2	2	1	3	3	2	By MS/MS	By MS/MS	By MS/MS	By MS/MS	By MS/MS	4881600	4881600	0	0	0	0	0	0	10563000
611	YDL182W	YDL182W	LYS20	47.098	27	10	77.1	0	323.31	1	NaN	NaN	NaN	NaN	0.939389	-0.0902053	0.826504	-0.274906	0.826179	-0.275473	52.3	63.6	55.4	50.7	57	17	23	20	18	20	5	9	7	6	6	By MS/MS	By MS/MS	By MS/MS	By MS/MS	By MS/MS	33710000	33710000	0	0	100800000	100800000	0	0	76419000
612	YDL185W	YDL185W	VMA1	118.64	69	69	73.7	0	323.31	1	1	0	1.0728	0.101381	1.03997	0.0565471	1.03905	0.055266	1.01772	0.0253429	34.6	54.7	51.7	37.7	36.4	35	47	45	36	37	35	47	45	36	37	By MS/MS	By MS/MS	By MS/MS	By MS/MS	By MS/MS	591530000	591530000	0	0	1847800000	1833300000	5230000	9247700	1229600000
613	YDL188C	YDL188C	PPH22	43.046	12	4	51.7	0	73.538		NaN	NaN	NaN	NaN	NaN	NaN	1.63977	0.713497	NaN	NaN	10.1	36.9	23.6	13	10.1	3	8	6	3	3	0	3	1	0	0	By matching	By MS/MS	By MS/MS	By matching	By matching	0	0	0	0	1606100	1606100	0	0	349280
614	YDL189W	YDL189W	RBS1	51.956	3	3	6.8	0	4.2307		NaN	NaN	1.1953	0.257373	NaN	NaN	NaN	NaN	NaN	NaN	4.6	4.6	2.6	0	2.6	2	2	1	0	1	2	2	1	0	1	By MS/MS	By MS/MS	By MS/MS		By MS/MS	1092800	1092800	0	0	91987000	89421000	1197200	1369100	488190
615	YDL190C	YDL190C	UFD2	109.91	20	20	25.9	0	59.237	2	NaN	NaN	4.74909	2.24765	1.70139	0.766717	0.443105	-1.17428	0.940638	-0.0882885	7.2	10.1	10.8	2.6	5.8	5	8	8	2	4	5	8	8	2	4	By MS/MS	By MS/MS	By MS/MS	By MS/MS	By MS/MS	4501500	4501500	0	0	31282000	31282000	0	0	33297000
616	YDL192W	YDL192W	ARF1	20.529	11	4	76.2	0	223.82	1	NaN	NaN	0.916004	-0.126574	0.926209	-0.110591	0.988661	-0.0164517	1.0316	0.0448874	56.4	48.6	60.2	56.4	56.4	8	7	9	8	8	2	1	2	2	2	By MS/MS	By MS/MS	By MS/MS	By MS/MS	By MS/MS	26208000	26208000	0	0	90982000	86652000	2372500	1957600	89092000
617	YDL193W	YDL193W	NUS1	42.557	5	5	21.3	0	29.738		NaN	NaN	NaN	NaN	NaN	NaN	NaN	NaN	NaN	NaN	4	4.3	8.3	0	0	1	1	2	0	0	1	1	2	0	0	By MS/MS	By MS/MS	By MS/MS			1889500	1889500	0	0	467400	467400	0	0	3951600
618	YDL195W	YDL195W	SEC31	138.72	39	39	45.8	0	323.31	1	0.417501	-1.26015	0.921819	-0.117444	1.15713	0.210552	1.10376	0.142423	1.03999	0.0565764	15.3	28.7	24.8	17.4	15.6	13	25	21	14	14	13	25	21	14	14	By MS/MS	By MS/MS	By MS/MS	By MS/MS	By MS/MS	42614000	42614000	0	0	239790000	238500000	729830	565760	177510000
619	YDL198C	YDL198C	GGC1	33.215	17	17	59.7	0	63.404	1	NaN	NaN	1.1063	0.145743	0.72027	-0.47339	0.887566	-0.172073	0.845489	-0.242142	31	44.3	34.7	31	36.3	8	12	8	8	11	8	12	8	8	11	By MS/MS	By MS/MS	By MS/MS	By MS/MS	By MS/MS	25043000	25043000	0	0	268280000	252840000	7240200	8203200	60631000
620	YDL201W	YDL201W	TRM8	33.391	8	8	30.8	0	71.377	1	NaN	NaN	0.87432	-0.193767	1.0705	0.0982848	0.943114	-0.0844956	0.777931	-0.362285	17.1	20.3	12.9	12.9	8.7	4	5	3	3	2	4	5	3	3	2	By MS/MS	By MS/MS	By MS/MS	By MS/MS	By MS/MS	7805000	7805000	0	0	45523000	45523000	0	0	11488000
621	YDL202W	YDL202W	MRPL11	28.515	4	4	16.5	0	70.086		NaN	NaN	NaN	NaN	NaN	NaN	NaN	NaN	0.975039	-0.0364681	12	12.9	4.8	4.8	4.8	2	3	1	1	1	2	3	1	1	1	By MS/MS	By MS/MS	By MS/MS	By MS/MS	By MS/MS	1089000	1089000	0	0	3500600	3500600	0	0	593570
622	YDL203C	YDL203C	ACK1	69.37	4	4	9.1	0	16.568		NaN	NaN	NaN	NaN	NaN	NaN	NaN	NaN	NaN	NaN	2.9	0	4.3	0	0	1	0	2	0	0	1	0	2	0	0	By MS/MS		By MS/MS			193020	193020	0	0	0	0	0	0	800860
624	YDL205C	YDL205C	HEM3	36.674	9	9	38.5	0	64.035		NaN	NaN	NaN	NaN	NaN	NaN	NaN	NaN	0.84904	-0.236095	27.5	11.6	13.5	12.2	12.2	6	3	3	3	3	6	3	3	3	3	By MS/MS	By MS/MS	By MS/MS	By MS/MS	By MS/MS	3483100	3483100	0	0	9374700	9374700	0	0	5401000
625	YDL207W	YDL207W	GLE1	62.073	4	4	10.2	0	67.472		NaN	NaN	NaN	NaN	NaN	NaN	NaN	NaN	NaN	NaN	5.8	7.8	8.2	3.3	5.8	2	3	3	1	2	2	3	3	1	2	By MS/MS	By MS/MS	By MS/MS	By MS/MS	By MS/MS	450860	450860	0	0	2798500	2798500	0	0	1857600
626	YDL208W	YDL208W	NHP2	17.122	6	6	53.8	0	7.8203	2	NaN	NaN	0.961627	-0.056451	2.85539	1.51369	1.01291	0.0184991	0.961143	-0.0571769	16	31.4	16	16	16	3	5	3	3	3	3	5	3	3	3	By MS/MS	By MS/MS	By MS/MS	By MS/MS	By MS/MS	31618000	31618000	0	0	113550000	111810000	932620	807530	66587000
627	YDL209C	YDL209C	CWC2	38.43	2	2	7.7	0	5.5856		NaN	NaN	NaN	NaN	NaN	NaN	NaN	NaN	NaN	NaN	0	7.7	0	0	0	0	2	0	0	0	0	2	0	0	0		By MS/MS				0	0	0	0	3022400	3022400	0	0	0
628	YDL213C	YDL213C	NOP6	25.216	8	8	45.3	0	38.489	1	NaN	NaN	NaN	NaN	0.667232	-0.583739	1.27471	0.350174	0.990505	-0.0137634	11.6	22.7	23.6	16.4	21.8	3	4	5	4	5	3	4	5	4	5	By MS/MS	By MS/MS	By MS/MS	By MS/MS	By MS/MS	3102600	3102600	0	0	4309200	4309200	0	0	6653000
629	YDL215C	YDL215C	GDH2	124.33	13	13	17.5	0	56.392		NaN	NaN	NaN	NaN	NaN	NaN	NaN	NaN	NaN	NaN	2.2	4.3	5.1	0	1.4	2	4	4	0	1	2	4	4	0	1	By MS/MS	By MS/MS	By MS/MS		By MS/MS	504260	504260	0	0	4465400	4465400	0	0	2297600
631	YDL219W	YDL219W	DTD1	16.745	4	4	28.7	0	5.6105		NaN	NaN	NaN	NaN	NaN	NaN	1.26947	0.344227	1.0026	0.00374412	17.3	28.7	10	5.3	10	3	4	2	1	2	3	4	2	1	2	By MS/MS	By MS/MS	By MS/MS	By MS/MS	By MS/MS	10154000	10154000	0	0	26975000	26975000	0	0	10574000
632	YDL223C	YDL223C	HBT1	113.61	2	2	2.5	0	3.4113		NaN	NaN	NaN	NaN	NaN	NaN	NaN	NaN	NaN	NaN	0	0	0	0	0	0	0	0	0	0	0	0	0	0	0						0	0	0	0	0	0	0	0	0
633	YDL224C	YDL224C	WHI4	70.689	9	9	16.5	0	29.751		NaN	NaN	NaN	NaN	NaN	NaN	0.91878	-0.122209	1.0441	0.06226	6.3	6.3	6.3	2	2	3	3	3	1	1	3	3	3	1	1	By MS/MS	By MS/MS	By MS/MS	By MS/MS	By MS/MS	1613600	1613600	0	0	5321100	5321100	0	0	2633600
634	YDL225W	YDL225W	SHS1	62.629	16	16	32.3	0	45.393	1	NaN	NaN	NaN	NaN	0.280185	-1.83555	0.852799	-0.229723	0.896622	-0.157429	16.7	14.7	15.8	14	11.6	8	7	8	7	6	8	7	8	7	6	By MS/MS	By MS/MS	By MS/MS	By MS/MS	By MS/MS	13387000	13387000	0	0	48597000	48597000	0	0	31217000
635	YDL226C	YDL226C	GCS1	39.296	26	26	83.2	0	323.31	1	NaN	NaN	NaN	NaN	0.9269	-0.109514	0.859566	-0.218319	0.879358	-0.185478	37.5	42	41.2	26.7	30.1	10	12	10	6	8	10	12	10	6	8	By MS/MS	By MS/MS	By MS/MS	By MS/MS	By MS/MS	25499000	25499000	0	0	79815000	79815000	0	0	56082000
636	YDL229W	YDL229W	SSB1	66.601	39	3	74.2	0	323.31	3	NaN	NaN	NaN	NaN	0.921603	-0.117782	0.999057	-0.00136085	1.011	0.0157856	53.7	67.7	64.9	64.6	60.4	27	33	32	30	30	2	3	2	3	2	By MS/MS	By MS/MS	By MS/MS	By MS/MS	By MS/MS	195820000	195820000	0	0	526470000	526470000	0	0	421720000
637	YDL230W	YDL230W	PTP1	38.868	6	6	19.1	0	3.2166		NaN	NaN	NaN	NaN	NaN	NaN	NaN	NaN	NaN	NaN	2.7	5.4	4.2	0	0	1	2	1	0	0	1	2	1	0	0	By MS/MS	By MS/MS	By MS/MS			554180	554180	0	0	2933100	2933100	0	0	1098500
638	YDL234C	YDL234C	GYP7	87.305	7	7	12.9	0	14.781		NaN	NaN	NaN	NaN	NaN	NaN	NaN	NaN	NaN	NaN	0	4.7	2.3	1.3	1.3	0	2	1	1	1	0	2	1	1	1		By MS/MS	By MS/MS	By MS/MS	By MS/MS	0	0	0	0	791780	791780	0	0	373230
639	YDL235C	YDL235C	YPD1	19.168	8	8	61.1	0	46.07	1	NaN	NaN	1.00283	0.00407694	1.01947	0.0278213	0.945	-0.0816143	1.12969	0.175931	29.3	27.5	32.9	24	29.3	4	4	4	4	4	4	4	4	4	4	By MS/MS	By MS/MS	By MS/MS	By MS/MS	By MS/MS	27113000	27113000	0	0	112820000	112820000	0	0	17644000
640	YDL236W	YDL236W	PHO13	34.624	16	16	61.9	0	99.639	3	NaN	NaN	NaN	NaN	1.61211	0.688947	1.0018	0.00259413	0.962109	-0.0557284	22.1	30.4	37.5	28.2	25.6	6	7	8	7	6	6	7	8	7	6	By MS/MS	By MS/MS	By MS/MS	By MS/MS	By MS/MS	15129000	15129000	0	0	51290000	51290000	0	0	35635000
641	YDL237W	YDL237W	AIM6	44.382	8	8	30.3	0	41.781	1	NaN	NaN	NaN	NaN	0.56314	-0.828435	1.18119	0.240235	1.09975	0.137176	9.5	14.9	7.2	9.5	7.2	3	4	2	3	2	3	4	2	3	2	By MS/MS	By MS/MS	By MS/MS	By MS/MS	By MS/MS	2760300	2760300	0	0	13773000	13773000	0	0	9301000
642	YDL240W	YDL240W	LRG1	116.65	6	6	7.1	0	19.947		NaN	NaN	NaN	NaN	NaN	NaN	NaN	NaN	NaN	NaN	1.4	0	2.4	0	0	1	0	2	0	0	1	0	2	0	0	By MS/MS		By MS/MS			388830	388830	0	0	0	0	0	0	629570
643	YDR001C	YDR001C	NTH1	85.878	23	20	36.8	0	170.77	3	NaN	NaN	NaN	NaN	0.948831	-0.0757762	1.29455	0.372449	1.22855	0.296953	14.4	16.8	17.4	9.9	12.3	9	10	11	6	7	7	9	9	5	6	By MS/MS	By MS/MS	By MS/MS	By MS/MS	By MS/MS	8950700	8950700	0	0	46301000	46301000	0	0	21709000
644	YDR002W	YDR002W	YRB1	22.953	10	10	55.7	0	98.739	3	NaN	NaN	1.5455	0.628073	0.967332	-0.0479171	0.954038	-0.0678816	1.02875	0.0408905	37.8	30.8	15.9	27.4	12.4	5	5	3	4	2	5	5	3	4	2	By MS/MS	By MS/MS	By MS/MS	By MS/MS	By MS/MS	42688000	42688000	0	0	260580000	217160000	6286100	37132000	92855000
645	YDR005C	YDR005C	MAF1	44.732	4	4	12.7	0	20.033		NaN	NaN	NaN	NaN	NaN	NaN	NaN	NaN	NaN	NaN	0	3.3	0	0	0	0	1	0	0	0	0	1	0	0	0		By MS/MS				0	0	0	0	1224600	1224600	0	0	0
646	YDR006C	YDR006C	SOK1	101.08	4	4	5	0.0006152	2.7444		NaN	NaN	NaN	NaN	NaN	NaN	NaN	NaN	NaN	NaN	3	2.9	1	0	0	2	2	1	0	0	2	2	1	0	0	By MS/MS	By MS/MS	By MS/MS			234400	234400	0	0	1021900	1021900	0	0	369000
647	YDR007W	YDR007W	TRP1	24.144	2	2	9.4	0	6.3659		NaN	NaN	NaN	NaN	NaN	NaN	NaN	NaN	NaN	NaN	6.2	3.1	6.2	3.1	0	1	1	1	1	0	1	1	1	1	0	By MS/MS	By MS/MS	By MS/MS	By MS/MS		742100	742100	0	0	1480000	1480000	0	0	1718200
648	YDR011W	YDR011W	SNQ2	168.76	39	33	34.6	0	187.17	1	NaN	NaN	1.4373	0.523361	0.49299	-1.02037	1.04306	0.0608171	1.03681	0.0521509	6.7	11.5	8.5	3.5	4.1	10	12	11	5	6	8	11	10	5	6	By MS/MS	By MS/MS	By MS/MS	By MS/MS	By MS/MS	8264500	8264500	0	0	39816000	39816000	0	0	32432000
649	YDR012W	YDR012W	RPL4B	39.062	20	3	57.2	0	5.0773	1	NaN	NaN	0.887617	-0.17199	0.958137	-0.0616967	1.08063	0.111871	0.944689	-0.0820881	53.3	50.6	52.2	56.6	55.5	15	15	16	17	16	1	1	2	2	1	By MS/MS	By MS/MS	By MS/MS	By MS/MS	By MS/MS	89112000	89112000	0	0	366320000	357210000	4384000	4723700	224060000
651	YDR016C	YDR016C	DAD1	10.516	2	2	38.3	0	4.6092		NaN	NaN	NaN	NaN	NaN	NaN	NaN	NaN	NaN	NaN	0	11.7	26.6	0	26.6	0	1	1	0	1	0	1	1	0	1		By MS/MS	By MS/MS		By MS/MS	0	0	0	0	228940	228940	0	0	1089800
652	YDR017C	YDR017C	KCS1	119.55	8	8	8.7	0	34.463		NaN	NaN	NaN	NaN	NaN	NaN	NaN	NaN	NaN	NaN	3.3	1	5.7	0	1.5	3	1	5	0	1	3	1	5	0	1	By MS/MS	By MS/MS	By MS/MS		By MS/MS	1006400	1006400	0	0	664580	664580	0	0	3350800
653	YDR019C	YDR019C	GCV1	44.468	13	13	42.5	0	55.407	3	NaN	NaN	NaN	NaN	1.4252	0.511164	1.49912	0.584112	1.38933	0.474392	8.8	15	20.5	10	10	3	5	8	4	4	3	5	8	4	4	By MS/MS	By MS/MS	By MS/MS	By MS/MS	By MS/MS	3819000	3819000	0	0	16409000	16409000	0	0	24007000
654	YDR020C	YDR020C	DAS2	26.595	2	2	15.1	0	5.1045		NaN	NaN	NaN	NaN	NaN	NaN	NaN	NaN	NaN	NaN	6.9	6.9	6.9	0	0	1	1	1	0	0	1	1	1	0	0	By MS/MS	By MS/MS	By MS/MS			389630	389630	0	0	1527700	1527700	0	0	902780
655	YDR021W	YDR021W	FAL1	45.213	9	9	27.8	0	22.659		NaN	NaN	NaN	NaN	NaN	NaN	1.56681	0.647829	NaN	NaN	6	12.8	11.5	3	6	2	4	4	1	2	2	4	4	1	2	By MS/MS	By MS/MS	By MS/MS	By MS/MS	By MS/MS	3033600	3033600	0	0	11529000	11529000	0	0	4339500
656	YDR022C	YDR022C	ATG31	22.191	2	2	12.2	0	23.538		NaN	NaN	NaN	NaN	NaN	NaN	NaN	NaN	NaN	NaN	7.7	0	0	0	0	1	0	0	0	0	1	0	0	0	0	By MS/MS					105880	105880	0	0	0	0	0	0	0
657	YDR023W	YDR023W	SES1	53.309	31	31	72.9	0	323.31	1	NaN	NaN	0.932077	-0.101479	0.910568	-0.135162	0.975747	-0.0354213	1.01013	0.014543	49.6	59.7	56.9	46.5	46.5	16	21	19	17	18	16	21	19	17	18	By MS/MS	By MS/MS	By MS/MS	By MS/MS	By MS/MS	237350000	237350000	0	0	756770000	749960000	2233900	4577100	495410000
659	YDR027C	YDR027C	VPS54	101.52	4	4	5.7	0	13.536		NaN	NaN	NaN	NaN	NaN	NaN	NaN	NaN	0.638977	-0.646163	1.2	5.7	1.2	1.2	0	1	4	1	1	0	1	4	1	1	0	By MS/MS	By MS/MS	By MS/MS	By MS/MS		129610	129610	0	0	1994400	1994400	0	0	731090
660	YDR028C	YDR028C	REG1	112.61	15	15	18.9	0	51.746		NaN	NaN	NaN	NaN	NaN	NaN	1.75184	0.808867	NaN	NaN	3.4	6.4	3.3	1.2	2.1	3	5	3	1	2	3	5	3	1	2	By MS/MS	By MS/MS	By MS/MS	By MS/MS	By MS/MS	1874600	1874600	0	0	4963500	4963500	0	0	5028400
661	YDR031W	YDR031W	MIX14	13.866	5	5	57	0	24.674		NaN	NaN	NaN	NaN	NaN	NaN	NaN	NaN	NaN	NaN	9.1	9.1	0	15.7	9.1	1	1	0	2	1	1	1	0	2	1	By MS/MS	By MS/MS		By MS/MS	By MS/MS	189460	189460	0	0	300720	300720	0	0	0
662	YDR032C	YDR032C	PST2	20.965	10	9	92.9	0	134.62	3	NaN	NaN	NaN	NaN	1.08953	0.123703	0.863144	-0.212327	1.07392	0.102887	16.7	39.4	39.4	24.2	4.5	2	4	4	3	1	2	4	4	3	1	By MS/MS	By MS/MS	By MS/MS	By MS/MS	By MS/MS	11933000	11933000	0	0	54563000	54563000	0	0	44622000
663	YDR033W	YDR033W	MRH1	36.19	5	3	17.8	0	21.099	1	NaN	NaN	NaN	NaN	0.866644	-0.206488	1.11843	0.161478	1.21539	0.28142	10.3	14.7	14.7	10.3	14.7	3	4	4	3	4	3	3	3	3	3	By MS/MS	By MS/MS	By MS/MS	By MS/MS	By MS/MS	35732000	35732000	0	0	112130000	112130000	0	0	33666000
664	YDR035W	YDR035W	ARO3	41.069	19	18	62.4	0	140.92	1	NaN	NaN	NaN	NaN	0.82827	-0.271827	0.88699	-0.17301	0.944337	-0.0826261	27.3	25.9	18.9	27	27.3	8	8	6	8	8	8	8	6	8	8	By MS/MS	By MS/MS	By MS/MS	By MS/MS	By MS/MS	43213000	43213000	0	0	98611000	98611000	0	0	79726000
665	YDR036C	YDR036C	EHD3	56.288	9	9	20.4	0	9.667		NaN	NaN	NaN	NaN	NaN	NaN	NaN	NaN	NaN	NaN	0	8.4	7.6	3	3	0	4	3	1	1	0	4	3	1	1		By MS/MS	By MS/MS	By MS/MS	By MS/MS	0	0	0	0	6570100	6570100	0	0	2835200
666	YDR037W	YDR037W	KRS1	67.958	37	37	64.3	0	323.31	3	NaN	NaN	1.20871	0.273473	0.980706	-0.0281074	0.931298	-0.102685	0.919361	-0.121296	38.2	46.9	41.1	40.4	42.6	16	24	17	18	20	16	24	17	18	20	By MS/MS	By MS/MS	By MS/MS	By MS/MS	By MS/MS	78470000	78470000	0	0	720930000	716490000	2628700	1812800	410060000
668	YDR040C	YDR040C	ENA1	120.36	20	2	26.4	0	92.552		NaN	NaN	NaN	NaN	NaN	NaN	1.023	0.0328061	0.84193	-0.248228	4.3	8.7	7.8	3.3	4.8	4	6	7	3	4	0	0	0	1	2	By matching	By matching	By matching	By matching	By MS/MS	0	0	0	0	0	0	0	0	0
670	YDR044W	YDR044W	HEM13	37.711	11	11	41.2	0	68.836		NaN	NaN	NaN	NaN	0.84948	-0.235348	2.28097	1.18965	NaN	NaN	6.1	8.5	17.7	6.1	12.2	1	2	3	1	2	1	2	3	1	2	By MS/MS	By MS/MS	By MS/MS	By MS/MS	By MS/MS	149740	149740	0	0	2571600	2571600	0	0	3421900
671	YDR045C	YDR045C	RPC11	12.513	4	4	40.9	0	116.81	1	NaN	NaN	1.0896	0.123799	0.70696	-0.500299	1.04255	0.0601171	1.09682	0.133333	15.5	40	25.5	30	15.5	1	3	2	2	1	1	3	2	2	1	By MS/MS	By MS/MS	By MS/MS	By MS/MS	By MS/MS	2215500	2215500	0	0	26150000	24607000	675130	868190	21636000
672	YDR046C	YDR046C	BAP3	67.364	4	3	9.8	0	10.287		NaN	NaN	NaN	NaN	NaN	NaN	0.914662	-0.128689	NaN	NaN	0	0	0	0	0	0	0	0	0	0	0	0	0	0	0						0	0	0	0	0	0	0	0	0
673	YDR047W	YDR047W	HEM12	41.349	5	5	16.9	0	9.4521		NaN	NaN	NaN	NaN	NaN	NaN	NaN	NaN	NaN	NaN	5	2.8	7.2	0	4.4	2	1	2	0	1	2	1	2	0	1	By MS/MS	By MS/MS	By MS/MS		By MS/MS	2172700	2172700	0	0	4641300	4641300	0	0	3745500
674	YDR049W	YDR049W	VMS1	72.733	10	10	19.8	0	32.91		NaN	NaN	NaN	NaN	NaN	NaN	0.87535	-0.192068	0.840407	-0.25084	1.4	7.6	5.4	1.4	3	1	4	3	1	2	1	4	3	1	2	By MS/MS	By MS/MS	By MS/MS	By MS/MS	By MS/MS	303360	303360	0	0	5943600	5943600	0	0	2497000
675	YDR050C	YDR050C	TPI1	26.795	21	21	83.1	0	323.31	1	0.82694	-0.274145	1.00035	0.000500202	1.19367	0.255405	1.04061	0.057436	1.00581	0.00835481	36.7	64.5	57.7	64.5	54	7	12	11	11	11	7	12	11	11	11	By MS/MS	By MS/MS	By MS/MS	By MS/MS	By MS/MS	1072800000	1072800000	0	0	2362300000	2320200000	13125000	29068000	1733100000
676	YDR051C	YDR051C	DET1	39.172	7	7	29.6	0	66.056	1	NaN	NaN	NaN	NaN	0.92196	-0.117224	0.995726	-0.00617969	1.13984	0.188831	7.8	8.7	13.2	5.1	5.1	2	2	3	1	1	2	2	3	1	1	By MS/MS	By MS/MS	By MS/MS	By MS/MS	By MS/MS	685590	685590	0	0	2489400	2489400	0	0	4278200
677	YDR054C	YDR054C	CDC34	34.064	4	4	17.3	0	41.832		NaN	NaN	NaN	NaN	NaN	NaN	1.17251	0.229602	NaN	NaN	12.9	12.9	9.8	4.4	4.4	3	3	2	1	1	3	3	2	1	1	By MS/MS	By MS/MS	By MS/MS	By MS/MS	By MS/MS	4379200	4379200	0	0	8710400	8710400	0	0	2433900
678	YDR055W	YDR055W	PST1	45.776	3	3	9	0	12.57	3	NaN	NaN	NaN	NaN	1.1236	0.168129	1.16045	0.214684	1.23086	0.299669	7.2	0	7.2	3.4	7.2	2	0	2	1	2	2	0	2	1	2	By MS/MS		By MS/MS	By MS/MS	By MS/MS	384430	384430	0	0	0	0	0	0	1714800
679	YDR056C	YDR056C	EMC10	22.769	4	4	22	0	76.175		NaN	NaN	NaN	NaN	NaN	NaN	NaN	NaN	0.733745	-0.446649	6.8	11.7	11.7	11.7	6.8	1	2	2	2	1	1	2	2	2	1	By MS/MS	By MS/MS	By MS/MS	By MS/MS	By MS/MS	1818900	1818900	0	0	10010000	10010000	0	0	4427600
680	YDR057W	YDR057W	YOS9	61.257	5	5	12	0	22.438	1	NaN	NaN	0.780507	-0.357516	0.91371	-0.130192	1.08291	0.114915	1.05344	0.0751096	0	2	0	1.7	0	0	1	0	1	0	0	1	0	1	0		By matching		By MS/MS		0	0	0	0	111850000	108810000	1813600	1230600	0
681	YDR060W	YDR060W	MAK21	116.68	36	36	41.7	0	323.31	1	NaN	NaN	0.81015	-0.303739	1.2024	0.265917	0.653785	-0.613112	0.960406	-0.0582835	15.2	21	19	14.8	18	13	17	16	12	15	13	17	16	12	15	By MS/MS	By MS/MS	By MS/MS	By MS/MS	By MS/MS	18857000	18857000	0	0	87759000	87043000	314700	401370	55695000
682	YDR061W	YDR061W		61.191	6	6	14.1	0	12.926		NaN	NaN	NaN	NaN	NaN	NaN	NaN	NaN	NaN	NaN	6.5	3.2	3.3	2.6	0	3	1	2	1	0	3	1	2	1	0	By MS/MS	By MS/MS	By MS/MS	By MS/MS		940320	940320	0	0	0	0	0	0	1626500
683	YDR062W	YDR062W	LCB2	63.11	13	13	30.5	0	75.867	3	NaN	NaN	NaN	NaN	1.008	0.0114957	1.07411	0.103147	1.13609	0.184081	5.2	16	10.2	1.6	5.5	3	7	5	1	3	3	7	5	1	3	By MS/MS	By MS/MS	By MS/MS	By matching	By MS/MS	5649400	5649400	0	0	35171000	35171000	0	0	12509000
684	YDR063W	YDR063W	AIM7	17.13	4	4	28.2	0	10.895		NaN	NaN	NaN	NaN	NaN	NaN	NaN	NaN	1.3802	0.464877	6.7	14.1	13.4	0	0	1	2	2	0	0	1	2	2	0	0	By MS/MS	By MS/MS	By MS/MS			3206400	3206400	0	0	25808000	25808000	0	0	10220000
685	YDR064W	YDR064W	RPS13	17.029	10	10	58.9	0	72.976	1	4.34119	2.11809	0.970736	-0.0428494	0.891474	-0.165735	1.02958	0.042058	1.01137	0.0163048	58.3	53.6	51	51	58.3	9	8	8	8	9	9	8	8	8	9	By MS/MS	By MS/MS	By MS/MS	By MS/MS	By MS/MS	409080000	406830000	567790	1689300	996700000	957050000	7331400	32323000	886130000
686	YDR067C	YDR067C	OCA6	26.024	3	3	19.2	0	13.381		NaN	NaN	NaN	NaN	NaN	NaN	NaN	NaN	NaN	NaN	8	8	15.6	8	0	1	1	2	1	0	1	1	2	1	0	By MS/MS	By MS/MS	By MS/MS	By MS/MS		94163	94163	0	0	445950	445950	0	0	790110
687	YDR068W	YDR068W	DOS2	35.964	11	11	46.8	0	65.355	1	NaN	NaN	NaN	NaN	1.0857	0.118626	0.964923	-0.0515137	0.956747	-0.0637913	9.4	18.1	15.5	11.3	12.6	2	4	4	3	3	2	4	4	3	3	By MS/MS	By MS/MS	By MS/MS	By MS/MS	By MS/MS	1907700	1907700	0	0	9775100	9775100	0	0	12444000
688	YDR071C	YDR071C	PAA1	21.947	15	15	85.3	0	263.54	3	NaN	NaN	1.19217	0.253587	1.08412	0.116522	1.03403	0.0482834	1.04248	0.0600212	60.7	68.6	73.3	48.2	52.9	11	12	13	9	9	11	12	13	9	9	By MS/MS	By MS/MS	By MS/MS	By MS/MS	By MS/MS	76518000	76518000	0	0	228330000	224530000	1681500	2126600	181570000
689	YDR074W	YDR074W	TPS2	102.98	26	26	36.3	0	111.15		NaN	NaN	NaN	NaN	0.21934	-2.18876	NaN	NaN	2.20117	1.13827	9.7	18.3	16.4	4.1	5.6	7	14	11	3	4	7	14	11	3	4	By MS/MS	By MS/MS	By MS/MS	By MS/MS	By MS/MS	9733000	9733000	0	0	79257000	79257000	0	0	31465000
691	YDR079C-A	YDR079C-A	TFB5	8.2324	3	3	59.7	0	10.471		NaN	NaN	NaN	NaN	NaN	NaN	NaN	NaN	NaN	NaN	44.4	0	15.3	27.8	0	2	0	1	1	0	2	0	1	1	0	By MS/MS		By MS/MS	By MS/MS		102590	102590	0	0	0	0	0	0	15865000
692	YDR080W	YDR080W	VPS41	113.41	7	7	8.7	0	43.914		NaN	NaN	NaN	NaN	NaN	NaN	NaN	NaN	0.96589	-0.0500692	1.1	0	2.7	0	0	1	0	2	0	0	1	0	2	0	0	By MS/MS		By MS/MS			418150	418150	0	0	0	0	0	0	1803200
693	YDR081C	YDR081C	PDC2	103.94	8	8	10.2	0	28.661		NaN	NaN	NaN	NaN	NaN	NaN	NaN	NaN	NaN	NaN	3.6	4.6	3.9	1.3	1.3	3	3	3	1	1	3	3	3	1	1	By MS/MS	By MS/MS	By MS/MS	By MS/MS	By MS/MS	999530	999530	0	0	2966400	2966400	0	0	2069500
694	YDR083W	YDR083W	RRP8	45.985	12	12	36	0	57.551		NaN	NaN	NaN	NaN	2.1023	1.07197	0.713929	-0.486148	NaN	NaN	7.1	11.2	11.5	3.1	9.4	2	3	4	1	3	2	3	4	1	3	By MS/MS	By MS/MS	By MS/MS	By MS/MS	By MS/MS	1251300	1251300	0	0	5181900	5181900	0	0	4924400
695	YDR084C	YDR084C	TVP23	23.148	4	4	22.1	0	5.8555		NaN	NaN	NaN	NaN	NaN	NaN	0.645703	-0.631058	0.869045	-0.202498	12.1	7	0	0	5	2	1	0	0	1	2	1	0	0	1	By MS/MS	By MS/MS			By matching	790400	790400	0	0	1097500	1097500	0	0	0
696	YDR086C	YDR086C	SSS1	8.9435	2	2	22.5	0.0006092	2.5675	1	NaN	NaN	0.927297	-0.108896	1.06004	0.0841232	1.11808	0.161025	0.999181	-0.00118255	12.5	12.5	12.5	12.5	12.5	1	1	1	1	1	1	1	1	1	1	By MS/MS	By MS/MS	By MS/MS	By MS/MS	By MS/MS	31732000	31732000	0	0	87488000	84622000	1429300	1437400	65716000
697	YDR087C	YDR087C	RRP1	33.202	8	8	36.3	0	28.708		NaN	NaN	NaN	NaN	NaN	NaN	0.729239	-0.455537	1.08645	0.119619	13.7	4.7	16.9	7.6	13.3	4	1	4	2	3	4	1	4	2	3	By MS/MS	By MS/MS	By MS/MS	By MS/MS	By MS/MS	5011100	5011100	0	0	6437500	5486700	950860	0	10644000
698	YDR088C	YDR088C	SLU7	44.636	4	4	12	0	8.1734		NaN	NaN	NaN	NaN	NaN	NaN	0.927313	-0.108871	0.89212	-0.16469	2.6	0	2.4	2.4	2.4	1	0	1	1	1	1	0	1	1	1	By MS/MS		By MS/MS	By matching	By MS/MS	532540	532540	0	0	0	0	0	0	8392900
699	YDR089W	YDR089W	VTC5	98.711	8	8	13.7	0	30.001		NaN	NaN	NaN	NaN	NaN	NaN	NaN	NaN	NaN	NaN	2	3.3	6.1	2	2	1	2	3	1	1	1	2	3	1	1	By MS/MS	By MS/MS	By MS/MS	By MS/MS	By MS/MS	145340	145340	0	0	2490200	2490200	0	0	24672000
700	YDR091C	YDR091C	RLI1	68.34	33	33	57.1	0	313.62	1	NaN	NaN	1.02986	0.0424437	1.38067	0.465372	0.996555	-0.00497924	1.00908	0.0130357	31.1	27.5	35.4	30.6	31.1	16	15	18	16	17	16	15	18	16	17	By MS/MS	By MS/MS	By MS/MS	By MS/MS	By MS/MS	87233000	87233000	0	0	227500000	225450000	1003500	1047700	172240000
701	YDR092W	YDR092W	UBC13	17.468	4	4	42.5	0	15.224	3	NaN	NaN	NaN	NaN	1.09907	0.136287	0.963342	-0.0538804	1.04919	0.0692709	17	23.5	23.5	23.5	23.5	2	3	3	3	3	2	3	3	3	3	By MS/MS	By MS/MS	By MS/MS	By MS/MS	By MS/MS	10948000	10948000	0	0	69617000	69617000	0	0	51545000
702	YDR093W	YDR093W	DNF2	182.62	16	10	13.3	0	74.905		NaN	NaN	NaN	NaN	NaN	NaN	NaN	NaN	NaN	NaN	3.6	3.5	7.4	4	2.8	4	4	9	5	3	3	4	5	3	1	By MS/MS	By MS/MS	By MS/MS	By MS/MS	By MS/MS	375350	375350	0	0	4619000	4619000	0	0	2847500
703	YDR096W	YDR096W	GIS1	99.48	9	9	12.6	0	5.5981		NaN	NaN	0.481411	-1.05466	1.6369	0.710966	NaN	NaN	NaN	NaN	0	4.3	2.3	0	0	0	2	2	0	0	0	2	2	0	0		By MS/MS	By MS/MS			0	0	0	0	927570	927570	0	0	1834800
704	YDR097C	YDR097C	MSH6	140.08	20	20	19	0	59.994		NaN	NaN	NaN	NaN	NaN	NaN	0.885818	-0.174918	0.913954	-0.129806	7.8	6.4	7.9	4.3	5.1	8	6	8	4	5	8	6	8	4	5	By MS/MS	By MS/MS	By MS/MS	By MS/MS	By MS/MS	2722900	2722900	0	0	8358400	8358400	0	0	9645000
705	YDR098C	YDR098C	GRX3	32.481	6	5	23.2	0	57.559	1	NaN	NaN	0.997775	-0.003213	1.13549	0.18331	1.07573	0.105315	0.989382	-0.0154002	16.1	17.9	17.9	17.9	14.4	4	5	5	5	4	3	4	4	4	3	By MS/MS	By MS/MS	By MS/MS	By MS/MS	By MS/MS	14587000	14587000	0	0	57074000	54803000	1121200	1149900	43770000
706	YDR099W	YDR099W	BMH2	31.061	16	4	61.5	0	34.557	3	NaN	NaN	1.09299	0.128274	1.11674	0.159296	0.961468	-0.0566897	1.04623	0.0651987	53.8	60.1	53.8	56.8	56.8	13	15	13	14	14	2	3	2	2	2	By MS/MS	By MS/MS	By MS/MS	By MS/MS	By MS/MS	51239000	51239000	0	0	146230000	142780000	1704400	1740800	72749000
708	YDR101C	YDR101C	ARX1	65.212	27	27	66.4	0	314.4	1	NaN	NaN	1.13298	0.180127	0.858624	-0.219902	0.902361	-0.148224	0.827175	-0.273735	23.1	28	33.4	19.4	22.8	9	11	12	8	9	9	11	12	8	9	By MS/MS	By MS/MS	By MS/MS	By MS/MS	By MS/MS	29922000	29922000	0	0	83622000	82786000	534690	301930	50057000
709	YDR103W	YDR103W	STE5	102.73	3	3	4	0	6.3282		NaN	NaN	NaN	NaN	NaN	NaN	NaN	NaN	NaN	NaN	0	0	1.2	0	0	0	0	1	0	0	0	0	1	0	0			By MS/MS			0	0	0	0	0	0	0	0	0
710	YDR107C	YDR107C	TMN2	76.346	6	5	12.8	0	10.745		NaN	NaN	NaN	NaN	NaN	NaN	NaN	NaN	NaN	NaN	4.9	6.4	3.9	3.9	1.9	3	3	2	2	1	2	3	1	1	0	By MS/MS	By MS/MS	By MS/MS	By MS/MS	By matching	805540	805540	0	0	3512000	3512000	0	0	1458200
711	YDR109C	YDR109C		79.16	4	4	7.7	0.0060641	1.7406		NaN	NaN	0.83371	-0.262382	NaN	NaN	NaN	NaN	NaN	NaN	0	2.7	0	0	0	0	2	0	0	0	0	2	0	0	0		By MS/MS				0	0	0	0	46463000	43809000	1433700	1220500	0
712	YDR110W	YDR110W	FOB1	65.318	2	2	5.8	0	3.1418		NaN	NaN	NaN	NaN	NaN	NaN	NaN	NaN	NaN	NaN	0	0	0	0	0	0	0	0	0	0	0	0	0	0	0						0	0	0	0	0	0	0	0	0
713	YDR111C	YDR111C	ALT2	56.769	4	4	14.6	0.00061125	2.6284		NaN	NaN	NaN	NaN	NaN	NaN	NaN	NaN	NaN	NaN	0	2.6	1.8	0	0	0	1	1	0	0	0	1	1	0	0		By MS/MS	By MS/MS			0	0	0	0	340280	340280	0	0	820650
714	YDR116C	YDR116C	MRPL1	30.996	4	4	21.8	0	5.355		NaN	NaN	NaN	NaN	NaN	NaN	NaN	NaN	NaN	NaN	6	5.6	11.6	0	5.6	1	1	2	0	1	1	1	2	0	1	By MS/MS	By MS/MS	By MS/MS		By MS/MS	368050	368050	0	0	0	0	0	0	744060
715	YDR117C	YDR117C	TMA64	63.991	14	14	30.3	0	31.817		NaN	NaN	NaN	NaN	NaN	NaN	NaN	NaN	NaN	NaN	7.4	4.1	5.7	3	9.2	3	2	2	1	3	3	2	2	1	3	By MS/MS	By MS/MS	By MS/MS	By MS/MS	By MS/MS	2526200	2526200	0	0	6912100	6912100	0	0	2833500
716	YDR118W	YDR118W	APC4	75.255	6	6	8.4	0	5.9228		NaN	NaN	NaN	NaN	NaN	NaN	NaN	NaN	NaN	NaN	0	3.5	0	0	0	0	2	0	0	0	0	2	0	0	0		By MS/MS				0	0	0	0	37189000	944510	0	36244000	0
717	YDR119W	YDR119W	VBA4	85.682	4	4	7.9	0	50.5		NaN	NaN	NaN	NaN	NaN	NaN	NaN	NaN	NaN	NaN	2.2	3.5	2.2	0	0	1	2	1	0	0	1	2	1	0	0	By MS/MS	By MS/MS	By MS/MS			0	0	0	0	2468100	2468100	0	0	412030
718	YDR120C	YDR120C	TRM1	64.052	25	25	52.8	0	144.37	1	NaN	NaN	0.897989	-0.155231	0.679	-0.558517	0.940745	-0.0881241	1.17844	0.236881	28.1	33.9	25.4	18.4	16.3	11	13	11	7	8	11	13	11	7	8	By MS/MS	By MS/MS	By MS/MS	By MS/MS	By MS/MS	15689000	15689000	0	0	69338000	69338000	0	0	44442000
719	YDR121W	YDR121W	DPB4	21.997	6	6	44.4	0	40.26		NaN	NaN	NaN	NaN	NaN	NaN	1.05123	0.0720732	1.2376	0.307545	19.4	12.2	17.9	23.5	12.8	3	2	3	4	2	3	2	3	4	2	By MS/MS	By MS/MS	By MS/MS	By MS/MS	By MS/MS	2080600	2080600	0	0	4171100	4171100	0	0	7056500
720	YDR122W	YDR122W	KIN1	120.07	9	9	10.5	0	77.168		NaN	NaN	NaN	NaN	NaN	NaN	NaN	NaN	0.947149	-0.0783365	1.3	2.3	4.8	1.3	2.6	1	2	4	1	2	1	2	4	1	2	By MS/MS	By MS/MS	By MS/MS	By MS/MS	By MS/MS	224340	224340	0	0	1897600	1897600	0	0	2380200
722	YDR127W	YDR127W	ARO1	174.75	82	82	68.7	0	323.31	1	NaN	NaN	NaN	NaN	0.876504	-0.190167	0.883149	-0.179272	0.826229	-0.275386	30.3	35.8	36.2	29.9	31.9	37	41	43	36	39	37	41	43	36	39	By MS/MS	By MS/MS	By MS/MS	By MS/MS	By MS/MS	143930000	143930000	0	0	518740000	518740000	0	0	378240000
723	YDR128W	YDR128W	MTC5	130.94	4	4	4	0.005225	1.7941		NaN	NaN	NaN	NaN	NaN	NaN	NaN	NaN	NaN	NaN	1.1	1.8	0	1.1	0	1	2	0	1	0	1	2	0	1	0	By MS/MS	By MS/MS		By MS/MS		549400	549400	0	0	1244000	1244000	0	0	0
724	YDR129C	YDR129C	SAC6	71.772	29	28	57.8	0	323.31	1	NaN	NaN	1.04507	0.0635984	1.22143	0.288572	1.06972	0.0972294	0.99903	-0.00139993	31.9	45.2	39.7	34.3	34.4	15	22	19	17	17	15	22	18	16	16	By MS/MS	By MS/MS	By MS/MS	By MS/MS	By MS/MS	92093000	92093000	0	0	387910000	384790000	1046500	2079500	260370000
726	YDR135C	YDR135C	YCF1	171.12	35	33	27.5	0	323.31	1	NaN	NaN	NaN	NaN	0.827236	-0.273629	1.09722	0.133851	1.01995	0.0284918	7.8	13.4	14.5	6.9	6.1	9	14	17	8	7	9	13	16	8	7	By MS/MS	By MS/MS	By MS/MS	By MS/MS	By MS/MS	12144000	12144000	0	0	55006000	55006000	0	0	43425000
728	YDR138W	YDR138W	HPR1	87.828	11	11	20.6	0	133.29	3	NaN	NaN	NaN	NaN	0.99362	-0.00923435	1.03835	0.0542884	1.49563	0.580755	2.1	8.1	5.1	4.3	4.3	1	4	3	2	2	1	4	3	2	2	By MS/MS	By MS/MS	By MS/MS	By MS/MS	By MS/MS	144980	144980	0	0	7798400	6866500	0	931970	50774000
729	YDR140W	YDR140W	MTQ2	24.972	4	4	27.6	0	48.863		NaN	NaN	NaN	NaN	1.25444	0.327041	NaN	NaN	0.835073	-0.260026	7.7	14.9	7.7	7.7	7.7	1	2	1	1	1	1	2	1	1	1	By MS/MS	By MS/MS	By MS/MS	By MS/MS	By MS/MS	106400	106400	0	0	1211800	1211800	0	0	691510
730	YDR141C	YDR141C	DOP1	194.69	26	26	18.6	0	124.18		NaN	NaN	NaN	NaN	NaN	NaN	1.4905	0.575801	1.24899	0.320761	8.1	6.1	7.1	1.6	2.2	12	9	10	3	4	12	9	10	3	4	By MS/MS	By MS/MS	By MS/MS	By MS/MS	By MS/MS	10097000	10097000	0	0	17016000	17016000	0	0	9002900
731	YDR143C	YDR143C	SAN1	65.617	7	7	14.9	0	16.185		NaN	NaN	NaN	NaN	NaN	NaN	NaN	NaN	1.06656	0.092971	3.8	8.4	5.2	0	0	2	4	2	0	0	2	4	2	0	0	By MS/MS	By MS/MS	By MS/MS			1141800	1141800	0	0	8082000	8082000	0	0	2652700
732	YDR144C	YDR144C	MKC7	64.268	4	4	10.4	0	43.784		NaN	NaN	2.32948	1.22001	0.84488	-0.243182	NaN	NaN	1.08852	0.122366	2	6.2	3.4	0	0	1	2	1	0	0	1	2	1	0	0	By MS/MS	By MS/MS	By MS/MS			594210	594210	0	0	2574900	2574900	0	0	918810
733	YDR145W	YDR145W	TAF12	61.072	15	15	37.3	0	158.77		NaN	NaN	NaN	NaN	0.24278	-2.04228	NaN	NaN	0.73027	-0.453498	21.7	11.1	15.6	15.4	10	9	3	7	5	3	9	3	7	5	3	By MS/MS	By MS/MS	By MS/MS	By MS/MS	By MS/MS	9553000	9553000	0	0	2638700	2638700	0	0	12132000
734	YDR148C	YDR148C	KGD2	50.43	7	7	21.2	0	82.379		NaN	NaN	NaN	NaN	NaN	NaN	1.11401	0.155759	1.26536	0.33955	9.1	16.6	13.2	5.4	11.9	3	5	4	2	4	3	5	4	2	4	By MS/MS	By MS/MS	By MS/MS	By MS/MS	By MS/MS	4682900	4682900	0	0	15370000	15370000	0	0	9200200
735	YDR150W	YDR150W	NUM1	313.03	36	36	31.3	0	158.13	1	NaN	NaN	NaN	NaN	0.57633	-0.795033	1.0021	0.00302141	1.13027	0.176672	11.7	12.2	10.7	7.5	7.1	11	10	11	4	5	11	10	11	4	5	By MS/MS	By MS/MS	By MS/MS	By MS/MS	By MS/MS	8010600	8010600	0	0	20892000	20548000	0	343360	19101000
736	YDR151C	YDR151C	CTH1	36.772	3	3	16.9	0	3.1701		NaN	NaN	NaN	NaN	NaN	NaN	NaN	NaN	NaN	NaN	0	0	0	0	0	0	0	0	0	0	0	0	0	0	0						0	0	0	0	0	0	0	0	0
737	YDR152W	YDR152W	GIR2	31.03	6	6	26.8	0	47.407	3	NaN	NaN	1.5493	0.631616	0.990787	-0.0133534	1.01656	0.0236988	1.06882	0.0960151	5.3	8.3	14	8.3	8.3	1	2	3	2	2	1	2	3	2	2	By MS/MS	By MS/MS	By MS/MS	By MS/MS	By MS/MS	2899000	2899000	0	0	20777000	19364000	282580	1131100	16117000
738	YDR153C	YDR153C	ENT5	47.321	8	8	24.6	0	89.166		NaN	NaN	NaN	NaN	NaN	NaN	NaN	NaN	NaN	NaN	7.5	16.5	18	7.5	7.5	2	5	5	2	2	2	5	5	2	2	By MS/MS	By MS/MS	By MS/MS	By MS/MS	By MS/MS	1657100	1657100	0	0	11656000	11656000	0	0	8059900
739	YDR155C	YDR155C	CPR1	17.39	10	10	56.8	0	213.51	1	NaN	NaN	1.03501	0.0496484	0.970649	-0.042979	1.03568	0.050572	1.02334	0.0332825	56.8	56.8	56.8	56.2	56.2	9	9	9	8	8	9	9	9	8	8	By MS/MS	By MS/MS	By MS/MS	By MS/MS	By MS/MS	460880000	460880000	0	0	1892600000	1838400000	23301000	30890000	860930000
740	YDR156W	YDR156W	RPA14	14.585	4	4	24.8	0	11.888		NaN	NaN	NaN	NaN	NaN	NaN	2.0323	1.02311	1.11626	0.158667	14.6	24.1	14.6	14.6	14.6	1	2	1	1	1	1	2	1	1	1	By MS/MS	By MS/MS	By MS/MS	By MS/MS	By MS/MS	2487200	2487200	0	0	8697700	8697700	0	0	6109300
741	YDR158W	YDR158W	HOM2	39.543	22	22	70.4	0	323.31	3	NaN	NaN	1.60047	0.678497	0.90694	-0.140921	0.929014	-0.106227	0.900255	-0.151595	31.2	51.8	40.8	40.5	43	8	13	11	11	12	8	13	11	11	12	By MS/MS	By MS/MS	By MS/MS	By MS/MS	By MS/MS	125960000	125960000	0	0	607520000	605890000	773300	860180	388340000
742	YDR161W	YDR161W	ACL4	42.942	10	10	36.7	0	142.67		NaN	NaN	NaN	NaN	NaN	NaN	NaN	NaN	0.805369	-0.312279	3.1	13.2	9.8	5.9	0	1	3	2	2	0	1	3	2	2	0	By MS/MS	By MS/MS	By MS/MS	By MS/MS		3647000	3647000	0	0	16040000	16040000	0	0	4268200
743	YDR162C	YDR162C	NBP2	26.57	5	5	32.2	0	28.131		NaN	NaN	NaN	NaN	NaN	NaN	1.40795	0.493601	1.19204	0.253437	16.9	0	6.8	6.8	16.9	2	0	1	1	2	2	0	1	1	2	By MS/MS		By MS/MS	By MS/MS	By MS/MS	1440700	1440700	0	0	0	0	0	0	2567200
744	YDR163W	YDR163W	CWC15	19.935	2	2	13.1	0.0011972	2.2435		NaN	NaN	NaN	NaN	NaN	NaN	0.9522	-0.0706641	NaN	NaN	0	0	0	0	0	0	0	0	0	0	0	0	0	0	0						0	0	0	0	0	0	0	0	0
745	YDR164C	YDR164C	SEC1	83.479	14	14	24	0	69.984		NaN	NaN	1.6366	0.710702	NaN	NaN	2.5394	1.34449	1.634	0.708408	3	4.8	6.6	4	1	2	3	3	3	1	2	3	3	3	1	By MS/MS	By MS/MS	By MS/MS	By MS/MS	By matching	1448500	1448500	0	0	2849400	2849400	0	0	1838200
746	YDR165W	YDR165W	TRM82	50.487	21	21	61.7	0	245.24	3	NaN	NaN	1.08718	0.120592	1.01987	0.0283795	1.04825	0.067989	1.10339	0.141942	32.7	26.6	33.6	20	26.4	10	9	11	6	8	10	9	11	6	8	By MS/MS	By MS/MS	By MS/MS	By MS/MS	By MS/MS	10053000	10053000	0	0	25524000	25524000	0	0	28350000
747	YDR166C	YDR166C	SEC5	112.12	9	9	11.1	0	40.372		NaN	NaN	NaN	NaN	NaN	NaN	NaN	NaN	1.6068	0.68419	3.1	6.2	2.4	3.1	2.4	3	5	2	3	2	3	5	2	3	2	By MS/MS	By MS/MS	By MS/MS	By MS/MS	By MS/MS	1050500	1050500	0	0	5434700	5434700	0	0	1725600
748	YDR167W	YDR167W	TAF10	23.019	4	4	31.6	0	80.412	3	NaN	NaN	0.91937	-0.121283	1.0403	0.0569996	1.05842	0.081912	1.31514	0.395217	18.4	31.6	22.3	10.7	6.8	2	4	3	2	1	2	4	3	2	1	By MS/MS	By MS/MS	By MS/MS	By MS/MS	By MS/MS	1496200	1496200	0	0	33449000	31277000	1088700	1083400	18006000
749	YDR168W	YDR168W	CDC37	58.384	19	19	48.4	0	279.92	3	NaN	NaN	0.93834	-0.0918173	1.19222	0.253647	1.49488	0.580027	0.990182	-0.0142349	20	28.7	25.1	16.2	17.8	7	11	9	5	6	7	11	9	5	6	By MS/MS	By MS/MS	By MS/MS	By MS/MS	By MS/MS	26416000	26416000	0	0	87661000	87661000	0	0	94082000
750	YDR169C	YDR169C	STB3	56.263	6	6	17.3	0	5.7616		NaN	NaN	NaN	NaN	NaN	NaN	NaN	NaN	NaN	NaN	0	7.2	5.7	0	0	0	2	2	0	0	0	2	2	0	0		By MS/MS	By MS/MS			0	0	0	0	3306900	3306900	0	0	937040
751	YDR170C	YDR170C	SEC7	226.88	48	48	33.5	0	323.31	3	7.03237	2.81401	NaN	NaN	1.07051	0.0983012	1.02516	0.0358454	1.19341	0.255088	11.7	15.7	13.9	6.8	8.4	20	23	21	12	15	20	23	21	12	15	By MS/MS	By MS/MS	By MS/MS	By MS/MS	By MS/MS	22682000	22682000	0	0	65756000	65756000	0	0	42375000
753	YDR171W	YDR171W	HSP42	42.816	16	16	47.2	0	64.466	3	NaN	NaN	NaN	NaN	0.761383	-0.393306	0.997009	-0.0043216	0.830358	-0.268195	0	20	6.7	0	6.1	0	5	1	0	1	0	5	1	0	1		By MS/MS	By MS/MS		By MS/MS	0	0	0	0	5384800	5384800	0	0	732490
754	YDR172W	YDR172W	SUP35	76.55	32	32	54.3	0	323.31	3	NaN	NaN	1.05281	0.0742448	1.04019	0.0568526	1.02254	0.0321522	1.02882	0.0409904	25.3	36.8	32.3	29.2	24.8	13	17	14	13	11	13	17	14	13	11	By MS/MS	By MS/MS	By MS/MS	By MS/MS	By MS/MS	68012000	68012000	0	0	245010000	242870000	596830	1544100	140710000
755	YDR173C	YDR173C	ARG82	40.353	2	2	7	0	2.9667		NaN	NaN	NaN	NaN	1.0148	0.0211954	NaN	NaN	NaN	NaN	3.9	0	0	3.9	3.9	1	0	0	1	1	1	0	0	1	1	By MS/MS			By MS/MS	By MS/MS	465580	465580	0	0	0	0	0	0	0
756	YDR174W	YDR174W	HMO1	27.544	9	9	48.8	0	64.521	1	NaN	NaN	NaN	NaN	0.956307	-0.0644543	0.964426	-0.0522574	0.889833	-0.168393	20.3	16.7	20.3	20.3	20.3	4	3	4	4	4	4	3	4	4	4	By MS/MS	By MS/MS	By MS/MS	By MS/MS	By MS/MS	18727000	18727000	0	0	65534000	64749000	0	785340	52182000
757	YDR175C	YDR175C	RSM24	37.393	3	3	12.9	0.00061162	2.6458		NaN	NaN	NaN	NaN	NaN	NaN	NaN	NaN	NaN	NaN	0	0	0	0	0	0	0	0	0	0	0	0	0	0	0						0	0	0	0	0	0	0	0	0
758	YDR176W	YDR176W	NGG1	79.281	5	5	10.5	0	3.0668		NaN	NaN	NaN	NaN	NaN	NaN	1.23564	0.305254	NaN	NaN	3	0	1.6	0	0	2	0	1	0	0	2	0	1	0	0	By MS/MS		By MS/MS			1058300	429580	628680	0	0	0	0	0	1303900
759	YDR177W	YDR177W	UBC1	24.178	11	11	83.7	0	63.215	3	NaN	NaN	1.44317	0.529239	1.13019	0.176569	1.0469	0.0661209	1.04615	0.0650839	20.5	49.3	32.6	20.5	17.2	4	7	5	4	3	4	7	5	4	3	By MS/MS	By MS/MS	By MS/MS	By MS/MS	By MS/MS	27889000	27889000	0	0	71239000	70869000	0	370510	52386000
760	YDR180W	YDR180W	SCC2	171.1	6	6	5.2	0	4.1102		NaN	NaN	NaN	NaN	NaN	NaN	NaN	NaN	0.8789	-0.186229	0	0.8	1.1	0	0.7	0	1	1	0	1	0	1	1	0	1		By MS/MS	By MS/MS		By MS/MS	0	0	0	0	1135000	1135000	0	0	5600800
761	YDR181C	YDR181C	SAS4	55.409	3	3	7.1	0	4.5248		NaN	NaN	NaN	NaN	NaN	NaN	NaN	NaN	NaN	NaN	2.7	4.4	0	0	2.7	1	2	0	0	1	1	2	0	0	1	By MS/MS	By MS/MS			By MS/MS	244080	244080	0	0	1565300	1565300	0	0	0
762	YDR182W	YDR182W	CDC1	57.147	7	7	18.7	0	11.747		NaN	NaN	NaN	NaN	NaN	NaN	NaN	NaN	1.27589	0.351502	6.3	4.3	2.2	2.2	2.2	2	2	1	1	1	2	2	1	1	1	By MS/MS	By MS/MS	By MS/MS	By MS/MS	By MS/MS	1577400	1577400	0	0	4151900	4151900	0	0	821560
764	YDR186C	YDR186C	SND1	98.33	3	3	7.2	0	2.8796		NaN	NaN	NaN	NaN	NaN	NaN	NaN	NaN	NaN	NaN	0	2.4	1.9	0	0	0	1	1	0	0	0	1	1	0	0		By MS/MS	By MS/MS			0	0	0	0	566270	566270	0	0	274120
765	YDR188W	YDR188W	CCT6	59.923	25	25	64.1	0	323.31	3	NaN	NaN	1.1036	0.142217	1.02112	0.0301533	0.894474	-0.160888	1.01647	0.0235685	36.3	42.7	39.6	25.5	32.4	14	17	16	11	14	14	17	16	11	14	By MS/MS	By MS/MS	By MS/MS	By MS/MS	By MS/MS	46111000	46111000	0	0	178170000	176330000	761920	1082000	172310000
766	YDR189W	YDR189W	SLY1	74.678	17	17	37.1	0	117.54		NaN	NaN	NaN	NaN	NaN	NaN	0.986201	-0.0200465	1.11394	0.155671	18.9	24.9	20.3	16.2	16.4	8	12	10	7	8	8	12	10	7	8	By MS/MS	By MS/MS	By MS/MS	By MS/MS	By MS/MS	6410000	6410000	0	0	35610000	35610000	0	0	23290000
767	YDR190C	YDR190C	RVB1	50.452	22	22	68	0	302.64	3	NaN	NaN	1.44462	0.530695	0.825013	-0.277512	1.1283	0.174145	1.04713	0.0664354	25.1	40.4	44.7	35.9	33.9	8	14	14	13	12	8	14	14	13	12	By MS/MS	By MS/MS	By MS/MS	By MS/MS	By MS/MS	24563000	24563000	0	0	148250000	146650000	569610	1030000	104500000
768	YDR192C	YDR192C	NUP42	42.778	2	2	7.7	0	44.702		NaN	NaN	NaN	NaN	NaN	NaN	1.14858	0.199852	1.09704	0.133622	3.5	7.7	3.5	3.5	0	1	2	1	1	0	1	2	1	1	0	By MS/MS	By MS/MS	By MS/MS	By MS/MS		161760	161760	0	0	2199800	2199800	0	0	2354200
769	YDR194C	YDR194C	MSS116	76.268	21	21	40.5	0	102.53	3	NaN	NaN	NaN	NaN	1.13507	0.182775	0.872878	-0.196148	1.24959	0.321455	15.2	13.3	16.7	10.4	10.5	8	7	9	5	5	8	7	9	5	5	By MS/MS	By MS/MS	By MS/MS	By MS/MS	By MS/MS	5012000	5012000	0	0	22407000	22407000	0	0	21157000
770	YDR195W	YDR195W	REF2	59.818	10	10	24.6	0	53.128		NaN	NaN	NaN	NaN	NaN	NaN	NaN	NaN	NaN	NaN	10.3	12.9	8.1	2.6	2.4	4	4	3	1	1	4	4	3	1	1	By MS/MS	By MS/MS	By MS/MS	By MS/MS	By MS/MS	1206500	1206500	0	0	5968000	5968000	0	0	2563400
771	YDR196C	YDR196C	CAB5	27.339	3	3	17	0	9.9438		NaN	NaN	NaN	NaN	NaN	NaN	NaN	NaN	NaN	NaN	8.3	17	8.3	0	0	2	3	2	0	0	2	3	2	0	0	By MS/MS	By MS/MS	By MS/MS			1658500	1658500	0	0	4580000	4580000	0	0	1523100
772	YDR198C	YDR198C	RKM2	55.949	3	3	7.5	0.0082504	1.5707		NaN	NaN	NaN	NaN	NaN	NaN	NaN	NaN	NaN	NaN	0	1.9	1.9	0	0	0	1	1	0	0	0	1	1	0	0		By MS/MS	By MS/MS			0	0	0	0	178410	178410	0	0	278320
773	YDR201W	YDR201W	SPC19	18.909	5	5	39.4	0	29.101		NaN	NaN	NaN	NaN	NaN	NaN	NaN	NaN	NaN	NaN	7.3	7.3	18.8	7.3	7.3	1	1	2	1	1	1	1	2	1	1	By MS/MS	By MS/MS	By MS/MS	By MS/MS	By MS/MS	102630	102630	0	0	356990	356990	0	0	694470
774	YDR205W	YDR205W	MSC2	80.577	3	3	5.1	0	7.222		NaN	NaN	NaN	NaN	NaN	NaN	NaN	NaN	NaN	NaN	1.2	0	1.8	0	0	1	0	1	0	0	1	0	1	0	0	By MS/MS		By MS/MS			115610	115610	0	0	0	0	0	0	339330
775	YDR206W	YDR206W	EBS1	99.999	2	2	2.9	0	5.7767		NaN	NaN	NaN	NaN	NaN	NaN	NaN	NaN	1.234	0.303342	0	1.9	0	0	0	0	1	0	0	0	0	1	0	0	0		By MS/MS				0	0	0	0	698930	698930	0	0	0
776	YDR207C	YDR207C	UME6	91.123	6	6	10.4	0	56.545		NaN	NaN	NaN	NaN	NaN	NaN	NaN	NaN	NaN	NaN	1.8	4.7	4.3	1.6	0	1	3	2	1	0	1	3	2	1	0	By MS/MS	By MS/MS	By MS/MS	By MS/MS		0	0	0	0	941140	941140	0	0	204960
777	YDR208W	YDR208W	MSS4	89.319	3	3	4.4	0	12.678	1	NaN	NaN	0.895671	-0.158959	0.86897	-0.202622	0.960356	-0.0583591	1.05259	0.0739484	0	1.2	1.2	1.2	1.2	0	1	1	1	1	0	1	1	1	1		By matching	By MS/MS	By matching	By matching	0	0	0	0	6717800	6656300	31447	30006	917470
778	YDR211W	YDR211W	GCD6	81.16	27	27	50.8	0	167.31	3	NaN	NaN	NaN	NaN	1.33828	0.42038	1.04527	0.0638755	1.28984	0.367194	12.4	26.5	22.6	12.5	19	8	15	13	8	12	8	15	13	8	12	By MS/MS	By MS/MS	By MS/MS	By MS/MS	By MS/MS	13184000	13184000	0	0	64444000	64444000	0	0	41334000
779	YDR212W	YDR212W	TCP1	60.48	37	37	83.4	0	323.31	3	8.74671	3.12874	1.13325	0.180465	1.03125	0.0443896	1.03228	0.0458383	1.03248	0.0461185	28.1	47.4	38.5	31.1	32.6	14	19	16	14	15	14	19	16	14	15	By MS/MS	By MS/MS	By MS/MS	By MS/MS	By MS/MS	74710000	69605000	420380	4684700	263460000	261130000	942020	1388400	187770000
780	YDR214W	YDR214W	AHA1	39.435	19	19	65.1	0	138.62	3	NaN	NaN	1.36486	0.44875	1.25009	0.322033	1.35913	0.442687	1.23435	0.303755	34	33.7	43.1	23.7	29.4	10	9	13	7	9	10	9	13	7	9	By MS/MS	By MS/MS	By MS/MS	By MS/MS	By MS/MS	72243000	72243000	0	0	193150000	190840000	341330	1961300	145220000
781	YDR216W	YDR216W	ADR1	150.94	5	5	4.2	0	4.5882		NaN	NaN	NaN	NaN	NaN	NaN	NaN	NaN	NaN	NaN	1.8	1.3	1.4	0	0	2	1	2	0	0	2	1	2	0	0	By MS/MS	By MS/MS	By MS/MS			330330	330330	0	0	0	0	0	0	883560
782	YDR217C	YDR217C	RAD9	148.4	2	2	2.1	0	5.4297		NaN	NaN	NaN	NaN	NaN	NaN	NaN	NaN	NaN	NaN	0	2.1	0	0	0	0	2	0	0	0	0	2	0	0	0		By MS/MS				0	0	0	0	100200	100200	0	0	0
784	YDR221W	YDR221W	GTB1	79.907	8	8	15.1	0	43.363		NaN	NaN	NaN	NaN	NaN	NaN	0.752616	-0.410015	0.350472	-1.51263	1.7	4.3	3.3	1.7	1.7	1	3	2	1	1	1	3	2	1	1	By MS/MS	By MS/MS	By MS/MS	By MS/MS	By MS/MS	216020	216020	0	0	9004400	9004400	0	0	1689100
785	YDR222W	YDR222W		47.413	3	2	8	0	8.5901		NaN	NaN	NaN	NaN	NaN	NaN	NaN	NaN	NaN	NaN	0	3.4	0	0	0	0	1	0	0	0	0	1	0	0	0		By MS/MS				0	0	0	0	0	0	0	0	0
786	YDR226W	YDR226W	ADK1	24.254	21	21	77	0	323.31	1	0.975229	-0.0361869	0.974972	-0.0365676	1.00796	0.0114314	0.978859	-0.030827	0.974661	-0.0370278	44.6	62.2	55	44.6	37.4	9	13	11	10	9	9	13	11	10	9	By MS/MS	By MS/MS	By MS/MS	By MS/MS	By MS/MS	311660000	311660000	0	0	659660000	650500000	3779200	5380100	406380000
787	YDR227W	YDR227W	SIR4	152.06	9	9	8.5	0	13.24		NaN	NaN	NaN	NaN	1.7717	0.825134	NaN	NaN	NaN	NaN	1.8	2.1	1.8	0	0	2	2	2	0	0	2	2	2	0	0	By MS/MS	By MS/MS	By MS/MS			145790	145790	0	0	2229200	2229200	0	0	12446000
788	YDR228C	YDR228C	PCF11	71.897	11	11	24.3	0	38		NaN	NaN	NaN	NaN	NaN	NaN	NaN	NaN	NaN	NaN	4.2	12.1	6.1	5	2.1	3	5	3	3	1	3	5	3	3	1	By MS/MS	By MS/MS	By MS/MS	By MS/MS	By MS/MS	1757100	1757100	0	0	3607700	3607700	0	0	1747400
789	YDR229W	YDR229W	IVY1	49.975	6	6	19.6	0	47.286		NaN	NaN	NaN	NaN	NaN	NaN	NaN	NaN	NaN	NaN	4.2	8.6	6.2	0	4.2	2	3	2	0	2	2	3	2	0	2	By MS/MS	By MS/MS	By MS/MS		By MS/MS	2549800	2549800	0	0	6141000	6141000	0	0	2209400
790	YDR231C	YDR231C	COX20	23.758	4	4	22.9	0	51.145		NaN	NaN	NaN	NaN	NaN	NaN	NaN	NaN	NaN	NaN	4.4	3.9	8.8	0	0	1	1	1	0	0	1	1	1	0	0	By MS/MS	By MS/MS	By MS/MS			509490	509490	0	0	3810800	3810800	0	0	275570
791	YDR232W	YDR232W	HEM1	59.362	14	14	42.5	0	74.053	3	NaN	NaN	NaN	NaN	1.1602	0.214374	0.931359	-0.102591	1.11201	0.153174	1.8	9.5	4.4	0	0	1	4	2	0	0	1	4	2	0	0	By MS/MS	By MS/MS	By MS/MS			1834200	1834200	0	0	24682000	24682000	0	0	5431600
792	YDR233C	YDR233C	RTN1	32.916	15	15	55.3	0	153.87	3	NaN	NaN	1.19472	0.256669	1.01118	0.0160358	1.05058	0.0711902	1.08254	0.114418	28.8	46.8	29.5	23.4	29.5	8	11	8	6	8	8	11	8	6	8	By MS/MS	By MS/MS	By MS/MS	By MS/MS	By MS/MS	211300000	211300000	0	0	787400000	768950000	6326400	12126000	515420000
793	YDR234W	YDR234W	LYS4	75.15	25	25	53.2	0	323.31	1	NaN	NaN	NaN	NaN	0.882819	-0.17981	0.948377	-0.0764669	0.936608	-0.094482	24.8	33.3	37.1	22.8	22.2	11	15	16	10	10	11	15	16	10	10	By MS/MS	By MS/MS	By MS/MS	By MS/MS	By MS/MS	19855000	19855000	0	0	79955000	79955000	0	0	53463000
794	YDR236C	YDR236C	FMN1	24.537	5	5	33	0	29.874		NaN	NaN	NaN	NaN	NaN	NaN	NaN	NaN	NaN	NaN	12.4	15.6	15.6	15.6	15.6	2	2	2	2	2	2	2	2	2	2	By MS/MS	By MS/MS	By MS/MS	By MS/MS	By MS/MS	1409800	1409800	0	0	5395700	5395700	0	0	3107100
795	YDR237W	YDR237W	MRPL7	33.099	6	6	26	0	19.551		NaN	NaN	NaN	NaN	NaN	NaN	NaN	NaN	1.22484	0.292599	0	14	8.9	3.4	3.4	0	3	2	1	1	0	3	2	1	1		By MS/MS	By MS/MS	By MS/MS	By MS/MS	0	0	0	0	4220600	4220600	0	0	1373900
796	YDR238C	YDR238C	SEC26	109.02	38	38	56	0	323.31	3	NaN	NaN	1.84018	0.879844	1.03011	0.0428007	1.04395	0.0620502	0.994567	-0.00785911	20.6	20.7	28.9	19.6	21.4	15	15	21	15	16	15	15	21	15	16	By MS/MS	By MS/MS	By MS/MS	By MS/MS	By MS/MS	52578000	52578000	0	0	167560000	167560000	0	0	137650000
797	YDR239C	YDR239C		86.432	5	5	9.8	0	8.6672		NaN	NaN	NaN	NaN	NaN	NaN	NaN	NaN	NaN	NaN	0	2.8	2.8	0	0	0	1	1	0	0	0	1	1	0	0		By MS/MS	By MS/MS			0	0	0	0	233480	233480	0	0	258850
798	YDR240C	YDR240C	SNU56	56.498	2	2	5.1	0	6.0714		NaN	NaN	NaN	NaN	NaN	NaN	NaN	NaN	NaN	NaN	0	0	0	0	0	0	0	0	0	0	0	0	0	0	0						0	0	0	0	0	0	0	0	0
800	YDR243C	YDR243C	PRP28	66.641	9	9	15.3	0	6.0199		NaN	NaN	NaN	NaN	NaN	NaN	NaN	NaN	0.98208	-0.0260876	0	1.5	0	1.9	0	0	1	0	1	0	0	1	0	1	0		By MS/MS		By MS/MS		0	0	0	0	3826300	3826300	0	0	0
801	YDR244W	YDR244W	PEX5	69.323	5	5	10.9	0.00061256	2.6573		NaN	NaN	NaN	NaN	NaN	NaN	NaN	NaN	NaN	NaN	0	0	7	0	0	0	0	2	0	0	0	0	2	0	0			By MS/MS			0	0	0	0	0	0	0	0	1411100
802	YDR245W	YDR245W	MNN10	46.747	9	9	33.3	0	61.114		NaN	NaN	NaN	NaN	NaN	NaN	1.32695	0.40811	1.47787	0.563518	9.9	13.2	14.5	5.9	1.8	3	4	4	2	1	3	4	4	2	1	By MS/MS	By MS/MS	By MS/MS	By MS/MS	By MS/MS	1764600	1764600	0	0	6692300	6692300	0	0	4662800
803	YDR246W	YDR246W	TRS23	24.863	3	3	15.1	0	44.728		NaN	NaN	NaN	NaN	NaN	NaN	NaN	NaN	NaN	NaN	6.8	11.9	11.9	6.8	6.8	1	2	2	1	1	1	2	2	1	1	By MS/MS	By MS/MS	By MS/MS	By MS/MS	By MS/MS	64861	64861	0	0	2200800	2200800	0	0	956280
804	YDR248C	YDR248C		22.174	4	4	28	0	5.9723		NaN	NaN	NaN	NaN	NaN	NaN	NaN	NaN	NaN	NaN	4.7	6.2	6.2	0	0	1	1	1	0	0	1	1	1	0	0	By MS/MS	By MS/MS	By MS/MS			356090	356090	0	0	1773500	1773500	0	0	877020
805	YDR251W	YDR251W	PAM1	92.871	10	9	16.5	0	35.732		NaN	NaN	NaN	NaN	NaN	NaN	NaN	NaN	NaN	NaN	4.8	7	3.4	0	2.7	3	5	2	0	2	3	4	2	0	2	By MS/MS	By MS/MS	By MS/MS		By MS/MS	1624700	1624700	0	0	10468000	10468000	0	0	2884500
806	YDR257C	YDR257C	RKM4	57.288	11	11	24.7	0	42.467		NaN	NaN	NaN	NaN	NaN	NaN	0.632871	-0.660016	NaN	NaN	10.9	5.1	7.7	2.4	2.4	5	2	4	1	1	5	2	4	1	1	By MS/MS	By MS/MS	By MS/MS	By MS/MS	By MS/MS	3196400	3196400	0	0	4086100	4086100	0	0	5216700
807	YDR258C	YDR258C	HSP78	91.335	46	45	62.1	0	323.31	2	NaN	NaN	2.64039	1.40075	1.31415	0.394129	0.0326241	-4.93792	1.2511	0.323192	38.7	42.4	37.9	35.9	28.5	26	27	24	23	17	25	27	24	23	17	By MS/MS	By MS/MS	By MS/MS	By MS/MS	By MS/MS	224420000	224420000	0	0	554660000	551670000	1313000	1671400	242380000
808	YDR261C	YDR261C	EXG2	63.507	6	6	11.7	0	9.878	1	NaN	NaN	NaN	NaN	1.10635	0.145814	1.10768	0.147536	0.906389	-0.141798	3.9	6.2	3.9	2.1	2.1	2	3	2	1	1	2	3	2	1	1	By MS/MS	By MS/MS	By MS/MS	By MS/MS	By matching	318070	318070	0	0	4960900	4960900	0	0	74033000
809	YDR262W	YDR262W		30.633	3	3	18.8	0.00061181	2.646		NaN	NaN	NaN	NaN	NaN	NaN	NaN	NaN	NaN	NaN	0	12.9	0	0	0	0	2	0	0	0	0	2	0	0	0		By MS/MS				0	0	0	0	1304200	1304200	0	0	0
810	YDR264C	YDR264C	AKR1	85.839	9	9	14.8	0	23.233		NaN	NaN	NaN	NaN	NaN	NaN	0.446629	-1.16285	1.22449	0.292179	7.1	5	5.9	3.7	5.1	4	3	3	2	3	4	3	3	2	3	By MS/MS	By MS/MS	By MS/MS	By MS/MS	By MS/MS	4341200	4341200	0	0	4804000	4804000	0	0	6310000
811	YDR266C	YDR266C	HEL2	72.755	11	11	22.8	0	102.27		NaN	NaN	NaN	NaN	NaN	NaN	NaN	NaN	NaN	NaN	6.4	11	7.7	2.2	0	3	5	3	1	0	3	5	3	1	0	By MS/MS	By MS/MS	By MS/MS	By MS/MS		2546900	2546900	0	0	13193000	13193000	0	0	4092400
812	YDR267C	YDR267C	CIA1	37.274	5	5	24.2	0	46.014	2	NaN	NaN	NaN	NaN	1.7616	0.816886	1.14759	0.19861	1.38591	0.470836	8.2	13.9	14.5	3.3	3.3	2	3	3	1	1	2	3	3	1	1	By MS/MS	By MS/MS	By MS/MS	By MS/MS	By MS/MS	1651500	1651500	0	0	4843000	4843000	0	0	1927100
813	YDR268W	YDR268W	MSW1	43.015	4	4	16.9	0	7.0124		NaN	NaN	NaN	NaN	NaN	NaN	NaN	NaN	NaN	NaN	2.9	0	9	0	0	1	0	2	0	0	1	0	2	0	0	By MS/MS		By MS/MS			454570	454570	0	0	0	0	0	0	1017300
814	YDR272W	YDR272W	GLO2	31.326	15	15	62.4	0	115.06	2	NaN	NaN	2.49001	1.31615	1.2768	0.352527	1.11822	0.161199	1.25506	0.327753	28.1	47.4	32.8	24.5	20.8	6	11	7	6	5	6	11	7	6	5	By MS/MS	By MS/MS	By MS/MS	By MS/MS	By MS/MS	11303000	11303000	0	0	71227000	69241000	421330	1565100	30598000
815	YDR279W	YDR279W	RNH202	39.483	4	4	15.7	0	51.18		NaN	NaN	NaN	NaN	NaN	NaN	NaN	NaN	NaN	NaN	6.6	0	0	3.7	6.3	2	0	0	1	2	2	0	0	1	2	By MS/MS			By MS/MS	By MS/MS	695250	695250	0	0	0	0	0	0	0
816	YDR280W	YDR280W	RRP45	33.962	7	7	24.6	0	27.586	3	NaN	NaN	NaN	NaN	1.1866	0.246834	1.06337	0.0886478	0.99407	-0.00858071	6.9	18.7	11.1	6.6	10.2	2	5	3	2	3	2	5	3	2	3	By MS/MS	By MS/MS	By MS/MS	By MS/MS	By MS/MS	1823500	1823500	0	0	19383000	19383000	0	0	7380700
817	YDR283C	YDR283C	GCN2	190.19	11	11	7.9	0	30.024		NaN	NaN	NaN	NaN	NaN	NaN	NaN	NaN	NaN	NaN	2.1	2.4	4.8	0	0.4	3	3	6	0	1	3	3	6	0	1	By MS/MS	By MS/MS	By MS/MS		By MS/MS	1369400	1369400	0	0	4596000	4596000	0	0	3560700
818	YDR284C	YDR284C	DPP1	33.514	3	3	16.6	0	10.04		NaN	NaN	NaN	NaN	NaN	NaN	NaN	NaN	NaN	NaN	5.5	6.2	0	0	0	1	1	0	0	0	1	1	0	0	0	By MS/MS	By MS/MS				393750	393750	0	0	2289800	2289800	0	0	0
819	YDR287W	YDR287W	INM2	32.092	2	2	8.6	0.001199	2.2719		NaN	NaN	NaN	NaN	NaN	NaN	NaN	NaN	NaN	NaN	0	0	0	0	0	0	0	0	0	0	0	0	0	0	0						0	0	0	0	0	0	0	0	0
820	YDR289C	YDR289C	RTT103	46.488	11	11	30.3	0	199.21		NaN	NaN	NaN	NaN	NaN	NaN	NaN	NaN	NaN	NaN	12.2	19.1	10.5	8.1	9.8	4	7	3	2	3	4	7	3	2	3	By MS/MS	By MS/MS	By MS/MS	By MS/MS	By MS/MS	2730400	2730400	0	0	49724000	49724000	0	0	4547900
821	YDR291W	YDR291W	HRQ1	123.55	3	3	3.3	0	7.5617		NaN	NaN	NaN	NaN	1.1672	0.223052	NaN	NaN	NaN	NaN	1.4	1.3	1.9	0	0	1	1	2	0	0	1	1	2	0	0	By MS/MS	By MS/MS	By MS/MS			71402	71402	0	0	0	0	0	0	169860000
822	YDR292C	YDR292C	SRP101	69.277	13	13	30.8	0	94.213	3	NaN	NaN	NaN	NaN	1.2038	0.267601	0.836161	-0.258147	1.04974	0.0700377	4.7	15.3	14.8	6	6	2	7	6	3	3	2	7	6	3	3	By MS/MS	By MS/MS	By MS/MS	By MS/MS	By MS/MS	602810	602810	0	0	11069000	11069000	0	0	9422600
823	YDR293C	YDR293C	SSD1	139.95	36	36	39.5	0	323.31	3	NaN	NaN	0.956562	-0.0640694	1.08577	0.11872	1.44365	0.529721	1.09611	0.132395	11.8	24.2	16.1	10.8	13.8	10	20	13	10	12	10	20	13	10	12	By MS/MS	By MS/MS	By MS/MS	By MS/MS	By MS/MS	62766000	62766000	0	0	170880000	167930000	1399000	1551000	111470000
824	YDR294C	YDR294C	DPL1	65.565	18	18	39.7	0	31.373	1	NaN	NaN	0.698519	-0.517628	1.3465	0.429216	1.29382	0.371633	1.25725	0.330277	5.6	15.1	17.1	3.4	4.9	3	7	8	2	3	3	7	8	2	3	By MS/MS	By MS/MS	By MS/MS	By MS/MS	By MS/MS	609080	609080	0	0	15835000	15835000	0	0	13729000
825	YDR295C	YDR295C	HDA2	77.058	8	8	16.5	0	36.892		NaN	NaN	NaN	NaN	NaN	NaN	0.829669	-0.269392	1.063	0.0881474	4.6	2.1	6.5	0	0	2	1	3	0	0	2	1	3	0	0	By MS/MS	By MS/MS	By MS/MS			72835	72835	0	0	933100	933100	0	0	2113700
826	YDR296W	YDR296W	MHR1	26.894	2	2	10.6	0	11.529		NaN	NaN	NaN	NaN	NaN	NaN	NaN	NaN	NaN	NaN	0	10.6	10.6	6.2	0	0	2	2	1	0	0	2	2	1	0		By MS/MS	By MS/MS	By MS/MS		0	0	0	0	1936800	1936800	0	0	1004300
827	YDR297W	YDR297W	SUR2	40.734	4	4	8.6	0	5.0193		NaN	NaN	NaN	NaN	NaN	NaN	NaN	NaN	0.953107	-0.0692898	3.2	2.9	3.4	0	0	1	1	1	0	0	1	1	1	0	0	By MS/MS	By MS/MS	By MS/MS			867500	867500	0	0	1333600	1333600	0	0	548520
828	YDR298C	YDR298C	ATP5	22.814	10	10	55.7	0	171.56	3	NaN	NaN	1.05483	0.0770079	1.33265	0.414299	1.25543	0.328182	1.20533	0.269426	42	38.2	39.6	44.3	32.5	7	6	6	7	5	7	6	6	7	5	By MS/MS	By MS/MS	By MS/MS	By MS/MS	By MS/MS	22263000	22263000	0	0	69400000	67507000	871430	1021500	58775000
829	YDR299W	YDR299W	BFR2	61.202	21	21	50.4	0	234.86	3	NaN	NaN	NaN	NaN	0.973272	-0.0390853	0.903187	-0.146903	1.05387	0.0756947	24.3	32.4	24.3	14.8	19.3	11	14	10	7	8	11	14	10	7	8	By MS/MS	By MS/MS	By MS/MS	By MS/MS	By MS/MS	14571000	14571000	0	0	54627000	54627000	0	0	28588000
830	YDR300C	YDR300C	PRO1	47.162	18	18	62.6	0	147.12	1	NaN	NaN	NaN	NaN	1.02002	0.0285992	0.887715	-0.171832	0.997239	-0.00398884	25.9	32.7	21.7	17.8	25.7	7	9	6	5	8	7	9	6	5	8	By MS/MS	By MS/MS	By MS/MS	By MS/MS	By MS/MS	6894600	6894600	0	0	62695000	62695000	0	0	17674000
831	YDR301W	YDR301W	CFT1	153.4	8	8	9.1	0	26.767		NaN	NaN	NaN	NaN	NaN	NaN	NaN	NaN	NaN	NaN	2.4	1.3	2.7	0	0	2	1	2	0	0	2	1	2	0	0	By MS/MS	By MS/MS	By MS/MS			125990	125990	0	0	205490	205490	0	0	636010
832	YDR303C	YDR303C	RSC3	101.72	13	13	18.1	0	91.986		NaN	NaN	NaN	NaN	NaN	NaN	NaN	NaN	NaN	NaN	4.3	5.1	3.1	3.1	5.4	3	3	2	2	4	3	3	2	2	4	By MS/MS	By MS/MS	By MS/MS	By MS/MS	By MS/MS	3037700	3037700	0	0	5613800	5613800	0	0	3744100
833	YDR304C	YDR304C	CPR5	25.326	10	10	64	0	86.915	1	NaN	NaN	0.76048	-0.395018	1.0826	0.1145	1.1039	0.142605	1.14994	0.201558	33.8	37.3	36	4.4	29.3	6	6	6	1	5	6	6	6	1	5	By MS/MS	By MS/MS	By MS/MS	By MS/MS	By MS/MS	8745600	8745600	0	0	36160000	36160000	0	0	17082000
834	YDR305C	YDR305C	HNT2	24.784	3	3	13.4	0	2.8968		NaN	NaN	NaN	NaN	NaN	NaN	NaN	NaN	NaN	NaN	0	4.6	0	0	0	0	1	0	0	0	0	1	0	0	0		By MS/MS				0	0	0	0	839520	839520	0	0	0
835	YDR308C	YDR308C	SRB7	16.071	2	2	20	0	8.1886		NaN	NaN	NaN	NaN	NaN	NaN	0.987167	-0.0186342	1.15738	0.210863	0	0	0	0	0	0	0	0	0	0	0	0	0	0	0						0	0	0	0	0	0	0	0	0
836	YDR310C	YDR310C	SUM1	118.2	12	12	18.6	0	166		NaN	NaN	NaN	NaN	NaN	NaN	0.780275	-0.357946	NaN	NaN	8.6	12.1	8.6	8.8	4.1	5	7	5	6	3	5	7	5	6	3	By MS/MS	By MS/MS	By MS/MS	By MS/MS	By MS/MS	1664300	1664300	0	0	8015100	8015100	0	0	4812400
837	YDR311W	YDR311W	TFB1	72.894	9	9	17.1	0	18.295		NaN	NaN	NaN	NaN	NaN	NaN	NaN	NaN	NaN	NaN	3.4	4.2	4.7	0	0	2	2	3	0	0	2	2	3	0	0	By MS/MS	By MS/MS	By MS/MS			1214700	1214700	0	0	2237100	2237100	0	0	1744100
838	YDR312W	YDR312W	SSF2	51.855	8	2	26.9	0	3.743		NaN	NaN	NaN	NaN	NaN	NaN	NaN	NaN	NaN	NaN	10.4	15.2	8.4	5.5	5.1	4	4	3	2	2	2	1	1	0	0	By MS/MS	By MS/MS	By MS/MS	By matching	By matching	3409700	3409700	0	0	406380	406380	0	0	176230
839	YDR320C	YDR320C	SWA2	75.019	7	7	17.2	0	18.979		NaN	NaN	NaN	NaN	NaN	NaN	0.793351	-0.333968	1.23447	0.303888	5.4	4.9	1.8	1.8	0	3	2	1	1	0	3	2	1	1	0	By MS/MS	By MS/MS	By MS/MS	By MS/MS		705390	705390	0	0	1650600	1650600	0	0	1581800
841	YDR321W	YDR321W	ASP1	41.395	15	15	62.5	0	288.22	3	NaN	NaN	NaN	NaN	1.06363	0.0889898	1.07815	0.108563	0.955159	-0.0661879	26	36.5	49.6	32.3	39.6	8	9	12	9	10	8	9	12	9	10	By MS/MS	By MS/MS	By MS/MS	By MS/MS	By MS/MS	45363000	45363000	0	0	95404000	95404000	0	0	86508000
842	YDR322C-A	YDR322C-A	TIM11	10.875	4	4	55.2	0	61.333	3	NaN	NaN	1.06304	0.0881933	1.08748	0.120987	3.48858	1.80264	1.09366	0.129164	19.8	30.2	30.2	30.2	30.2	1	2	2	2	2	1	2	2	2	2	By MS/MS	By MS/MS	By MS/MS	By MS/MS	By MS/MS	490100	490100	0	0	18990000	18990000	0	0	15581000
843	YDR322W	YDR322W	MRPL35	42.825	6	6	22.6	0	19.626	3	NaN	NaN	NaN	NaN	1.1348	0.182438	1.1284	0.174279	1.34269	0.425123	7.6	14.7	4.6	7.6	7.6	2	4	1	2	2	2	4	1	2	2	By MS/MS	By MS/MS	By MS/MS	By MS/MS	By MS/MS	1187000	1187000	0	0	8955000	8955000	0	0	1735700
844	YDR324C	YDR324C	UTP4	87.8	27	27	41.4	0	158.51		NaN	NaN	NaN	NaN	NaN	NaN	0.762573	-0.391052	1.0505	0.0710803	10.6	17.8	9.7	2.8	10.3	7	11	6	2	6	7	11	6	2	6	By MS/MS	By MS/MS	By MS/MS	By MS/MS	By MS/MS	6589000	6589000	0	0	38794000	38794000	0	0	16509000
845	YDR325W	YDR325W	YCG1	117.85	4	4	4.9	0.0079749	1.5767		NaN	NaN	NaN	NaN	NaN	NaN	NaN	NaN	NaN	NaN	0	0	0	0	1.4	0	0	0	0	1	0	0	0	0	1					By MS/MS	0	0	0	0	0	0	0	0	0
846	YDR326C	YDR326C	YSP2	160.58	6	6	4.6	0	6.6501		NaN	NaN	1.5985	0.676719	NaN	NaN	NaN	NaN	NaN	NaN	0.9	1.6	0.9	0	0	1	2	1	0	0	1	2	1	0	0	By MS/MS	By MS/MS	By MS/MS			363200	363200	0	0	56162000	54952000	680710	529590	297160
847	YDR328C	YDR328C	SKP1	22.33	11	11	64.9	0	64.494	1	NaN	NaN	1.0056	0.00805652	1.40504	0.490607	0.996981	-0.00436164	1.1437	0.193708	20.6	30.4	24.7	20.6	11.3	4	5	6	4	2	4	5	6	4	2	By MS/MS	By MS/MS	By MS/MS	By MS/MS	By MS/MS	19285000	19285000	0	0	44074000	44074000	0	0	52285000
848	YDR329C	YDR329C	PEX3	50.675	3	3	11.1	0	15.308		NaN	NaN	NaN	NaN	NaN	NaN	NaN	NaN	NaN	NaN	2.3	2.3	6.3	0	0	1	1	2	0	0	1	1	2	0	0	By MS/MS	By MS/MS	By MS/MS			449730	449730	0	0	618260	618260	0	0	1290700
849	YDR330W	YDR330W	UBX5	56.736	4	4	9.6	0	8.9577		NaN	NaN	NaN	NaN	NaN	NaN	NaN	NaN	NaN	NaN	0	5	5	2.8	0	0	2	2	1	0	0	2	2	1	0		By MS/MS	By MS/MS	By MS/MS		0	0	0	0	3201000	3201000	0	0	2103400
850	YDR331W	YDR331W	GPI8	47.402	3	3	7.3	0	3.9314		NaN	NaN	NaN	NaN	NaN	NaN	NaN	NaN	NaN	NaN	0	0	0	0	0	0	0	0	0	0	0	0	0	0	0						0	0	0	0	0	0	0	0	0
851	YDR333C	YDR333C	RQC1	83.425	9	9	14.5	0	165.7		NaN	NaN	NaN	NaN	NaN	NaN	NaN	NaN	1.07064	0.0984747	7.5	6.2	10.4	4.8	4.8	5	3	6	3	3	5	3	6	3	3	By MS/MS	By MS/MS	By MS/MS	By MS/MS	By MS/MS	2196000	2196000	0	0	5494100	5494100	0	0	10285000
852	YDR335W	YDR335W	MSN5	142.12	22	22	24.4	0	211.67	3	NaN	NaN	NaN	NaN	1.3024	0.381173	1.25551	0.328268	1.20159	0.264944	9.2	15.8	12.1	2.4	7.8	8	13	10	2	7	8	13	10	2	7	By MS/MS	By MS/MS	By MS/MS	By MS/MS	By MS/MS	2443300	2443300	0	0	14063000	14063000	0	0	11200000
853	YDR337W	YDR337W	MRPS28	33.057	2	2	9.8	0.0060345	1.6794		NaN	NaN	NaN	NaN	NaN	NaN	NaN	NaN	NaN	NaN	0	0	5.9	0	0	0	0	1	0	0	0	0	1	0	0			By MS/MS			0	0	0	0	0	0	0	0	1229900
854	YDR339C	YDR339C	FCF1	21.61	2	2	14.3	0	4.8646		NaN	NaN	NaN	NaN	NaN	NaN	NaN	NaN	NaN	NaN	0	14.3	0	0	0	0	2	0	0	0	0	2	0	0	0		By MS/MS				0	0	0	0	4735200	4735200	0	0	0
855	YDR341C	YDR341C		69.524	46	44	78.4	0	323.31	1	0.84182	-0.248416	0.91527	-0.12773	0.896004	-0.158423	0.970674	-0.0429416	0.944528	-0.0823346	50.1	59.1	51.4	53.5	46.6	26	31	27	28	26	25	30	26	27	25	By MS/MS	By MS/MS	By MS/MS	By MS/MS	By MS/MS	203890000	203890000	0	0	689170000	666650000	6802700	15718000	482010000
856	YDR343C;YDR342C;YHR092C	YDR343C;YDR342C	HXT6	62.704	14	10	33.7	0	37.672		NaN	NaN	NaN	NaN	NaN	NaN	NaN	NaN	NaN	NaN	8.6	16.8	16.3	5.3	6.7	4	8	7	3	4	2	5	6	1	2	By MS/MS	By MS/MS	By MS/MS	By MS/MS	By MS/MS	3041900	3041900	0	0	24683000	24683000	0	0	11482000
857	YDR345C	YDR345C	HXT3	62.557	13	9	29.3	0	127.78	3	NaN	NaN	NaN	NaN	1.02749	0.0391219	1.09575	0.131913	0.97191	-0.0411048	12.7	20.8	18	13.2	15	6	8	7	6	7	5	6	7	3	4	By MS/MS	By MS/MS	By MS/MS	By MS/MS	By MS/MS	26263000	26263000	0	0	54015000	54015000	0	0	54702000
858	YDR346C	YDR346C	SVF1	54.367	17	17	41.6	0	130.18	2	NaN	NaN	1.35242	0.435542	2.36092	1.23935	1.01874	0.0267889	0.998197	-0.00260325	20.2	25.4	24.5	20.2	17	9	9	9	7	7	9	9	9	7	7	By MS/MS	By MS/MS	By MS/MS	By MS/MS	By MS/MS	34298000	34298000	0	0	116840000	116840000	0	0	111880000
859	YDR347W	YDR347W	MRP1	36.728	8	8	30.5	0	32.661		NaN	NaN	NaN	NaN	NaN	NaN	0.953702	-0.0683888	0.867599	-0.2049	12.5	15	12.5	13.1	13.1	3	4	3	3	3	3	4	3	3	3	By MS/MS	By MS/MS	By MS/MS	By MS/MS	By MS/MS	1923000	1923000	0	0	10943000	10943000	0	0	3181700
860	YDR348C	YDR348C	PAL1	54.995	13	13	48.3	0	108.23		NaN	NaN	NaN	NaN	NaN	NaN	1.32068	0.401282	0.968641	-0.0459654	17.4	22.8	18.8	11	15.4	6	7	5	4	5	6	7	5	4	5	By MS/MS	By MS/MS	By MS/MS	By MS/MS	By MS/MS	6040300	6040300	0	0	12376000	12376000	0	0	6865100
861	YDR349C	YDR349C	YPS7	64.497	2	2	6.9	0	7.7593		NaN	NaN	NaN	NaN	NaN	NaN	1.0342	0.0485151	1.3731	0.457437	2.9	2.9	2.9	2.9	2.9	1	1	1	1	1	1	1	1	1	1	By MS/MS	By MS/MS	By MS/MS	By MS/MS	By MS/MS	176680	176680	0	0	974230	974230	0	0	1319200
863	YDR353W	YDR353W	TRR1	34.238	15	13	65.5	0	323.31	3	NaN	NaN	1.1512	0.203141	0.976189	-0.0347671	0.920045	-0.120224	0.933727	-0.0989266	58.3	51.4	58.3	50.2	58.3	11	10	11	10	11	9	8	9	9	9	By MS/MS	By MS/MS	By MS/MS	By MS/MS	By MS/MS	85289000	85289000	0	0	422490000	413420000	3254700	5816100	291300000
864	YDR354W	YDR354W	TRP4	41.374	14	14	55.3	0	74.208		NaN	NaN	NaN	NaN	NaN	NaN	0.52379	-0.93294	1.3193	0.399776	14.2	17.4	14.2	10.5	7.9	4	5	4	3	2	4	5	4	3	2	By MS/MS	By MS/MS	By MS/MS	By MS/MS	By MS/MS	6350100	6350100	0	0	12795000	12795000	0	0	10364000
865	YDR356W	YDR356W	SPC110	111.78	13	13	14.7	0	62.382		NaN	NaN	NaN	NaN	NaN	NaN	NaN	NaN	NaN	NaN	2.3	1.7	2.9	0	1.3	2	1	2	0	1	2	1	2	0	1	By MS/MS	By MS/MS	By MS/MS		By MS/MS	961190	961190	0	0	795640	795640	0	0	1443500
866	YDR358W	YDR358W	GGA1	62.319	6	6	15.3	0	71.623		NaN	NaN	NaN	NaN	NaN	NaN	NaN	NaN	NaN	NaN	9.3	7.5	9.3	9.3	11	4	3	4	4	5	4	3	4	4	5	By MS/MS	By MS/MS	By MS/MS	By MS/MS	By MS/MS	1628900	1628900	0	0	4378300	4378300	0	0	3245400
868	YDR361C	YDR361C	BCP1	32.661	12	12	47.3	0	173.74	2	NaN	NaN	54.0162	5.75532	1.44575	0.531814	0.925287	-0.112027	1.0058	0.00835059	20.8	24.7	29.7	9.9	18.4	4	5	6	2	4	4	5	6	2	4	By MS/MS	By MS/MS	By MS/MS	By MS/MS	By MS/MS	2621700	2621700	0	0	31040000	31040000	0	0	28665000
870	YDR363W-A	YDR363W-A	SEM1	10.386	5	5	79.8	0	42.03	1	NaN	NaN	0.955737	-0.0653145	0.94035	-0.0887295	0.922125	-0.116966	0.906418	-0.141751	39.3	39.3	39.3	13.5	39.3	2	2	2	1	2	2	2	2	1	2	By MS/MS	By MS/MS	By MS/MS	By MS/MS	By MS/MS	20895000	20895000	0	0	46386000	42530000	2034100	1821700	38774000
871	YDR365C	YDR365C	ESF1	72.409	22	22	36.9	0	66.389	1	NaN	NaN	NaN	NaN	1.2876	0.364685	1.11705	0.1597	0.81237	-0.299792	9.9	4.9	9.7	10	9.2	4	3	5	5	4	4	3	5	5	4	By MS/MS	By MS/MS	By MS/MS	By MS/MS	By MS/MS	3262400	3262400	0	0	4391200	4391200	0	0	24465000
873	YDR368W	YDR368W	YPR1	34.755	20	19	74.4	0	178.01	3	NaN	NaN	NaN	NaN	1.1102	0.150817	1.04171	0.0589482	1.08864	0.122524	32.4	41	35.9	33.7	35.9	8	12	10	9	10	7	11	9	8	9	By MS/MS	By MS/MS	By MS/MS	By MS/MS	By MS/MS	19647000	19647000	0	0	105340000	105340000	0	0	79644000
877	YDR372C	YDR372C	VPS74	39.286	12	12	49.6	0	262.11	3	NaN	NaN	1.2343	0.303693	1.36397	0.447814	1.20726	0.271732	0.986968	-0.0189252	15.9	26.4	29.9	7.5	14.8	5	6	8	2	3	5	6	8	2	3	By MS/MS	By MS/MS	By MS/MS	By MS/MS	By MS/MS	6669600	6669600	0	0	17418000	17418000	0	0	20281000
878	YDR373W	YDR373W	FRQ1	22.011	2	2	10	0	3.5365		NaN	NaN	NaN	NaN	NaN	NaN	NaN	NaN	NaN	NaN	0	6.3	6.3	0	0	0	1	1	0	0	0	1	1	0	0		By MS/MS	By MS/MS			0	0	0	0	2899900	2899900	0	0	1058400
881	YDR376W	YDR376W	ARH1	56.237	6	6	17.8	0.008248	1.5705		NaN	NaN	NaN	NaN	NaN	NaN	NaN	NaN	NaN	NaN	3.9	0	2.2	2.2	2.2	2	0	1	1	1	2	0	1	1	1	By MS/MS		By MS/MS	By MS/MS	By MS/MS	1880500	1880500	0	0	0	0	0	0	2532900
882	YDR378C	YDR378C	LSM6	9.3975	6	6	84.9	0	49.645	1	NaN	NaN	NaN	NaN	0.78533	-0.348629	0.954029	-0.067895	0.962889	-0.0545588	54.7	75.6	83.7	54.7	55.8	4	5	5	4	5	4	5	5	4	5	By MS/MS	By MS/MS	By MS/MS	By MS/MS	By MS/MS	29673000	29673000	0	0	87822000	87822000	0	0	26923000
883	YDR379W	YDR379W	RGA2	113.29	4	4	5.2	0	12.704		NaN	NaN	NaN	NaN	NaN	NaN	0.839631	-0.252173	NaN	NaN	1.5	1.5	0	0	0	1	1	0	0	0	1	1	0	0	0	By MS/MS	By MS/MS				187510	187510	0	0	318990	318990	0	0	0
884	YDR380W	YDR380W	ARO10	71.384	31	31	62.8	0	323.31	1	11.775	3.55766	1.0156	0.0223323	0.884247	-0.177478	0.623866	-0.680691	0.761602	-0.39289	36.2	38.6	30.4	29.9	27.4	18	19	14	15	13	18	19	14	15	13	By MS/MS	By MS/MS	By MS/MS	By MS/MS	By MS/MS	96948000	94575000	110410	2263000	204490000	202730000	852750	911360	125910000
885	YDR381W	YDR381W	YRA1	24.955	11	11	46.5	0	64.818	1	NaN	NaN	0.991195	-0.0127585	1.15575	0.208832	1.08485	0.117498	1.04462	0.0629714	22.1	35	30.1	34.5	34.5	5	8	7	8	8	5	8	7	8	8	By MS/MS	By MS/MS	By MS/MS	By MS/MS	By MS/MS	74930000	74930000	0	0	401730000	399120000	1158700	1456200	239130000
886	YDR382W	YDR382W	RPP2B	11.05	9	9	86.4	0	184.02	1	NaN	NaN	0.999193	-0.00116512	0.946063	-0.0799916	1.10652	0.146031	1.09807	0.134974	81.8	86.4	81.8	81.8	81.8	6	7	6	6	6	6	7	6	6	6	By MS/MS	By MS/MS	By MS/MS	By MS/MS	By MS/MS	349000000	349000000	0	0	1222600000	1213000000	2359500	7235700	879250000
887	YDR383C	YDR383C	NKP1	26.976	2	2	11.3	0	8.972	1	NaN	NaN	NaN	NaN	0.77113	-0.374954	1.00473	0.00681128	0.966034	-0.0498535	3.4	3.4	3.4	0	3.4	1	1	1	0	1	1	1	1	0	1	By MS/MS	By MS/MS	By MS/MS		By MS/MS	2730200	2730200	0	0	7804600	7804600	0	0	5126600
888	YDR384C	YDR384C	ATO3	30.028	3	3	10.9	0	25.474		NaN	NaN	1.15264	0.204945	0.79531	-0.330411	1.20341	0.267132	NaN	NaN	10.9	10.9	10.9	0	0	3	3	2	0	0	3	3	2	0	0	By MS/MS	By MS/MS	By MS/MS			1873000	1873000	0	0	5426200	4566600	347310	512240	2099400
889	YOR133W;YDR385W	YOR133W;YDR385W	EFT1	93.288	60	60	76.2	0	323.31	1	0.0379738	-4.71885	0.988576	-0.0165768	0.868944	-0.202665	0.984406	-0.022674	0.993547	-0.00934047	53.1	70.7	61.9	56.8	58.8	39	48	43	41	42	39	48	43	41	42	By MS/MS	By MS/MS	By MS/MS	By MS/MS	By MS/MS	2230000000	2230000000	0	0	6691300000	6616300000	38032000	36962000	4992300000
890	YDR388W	YDR388W	RVS167	52.774	15	15	37.3	0	169.07	2	NaN	NaN	3.55121	1.82831	1.5653	0.646439	1.14664	0.197408	1.13752	0.185895	23.2	27.6	29.5	17.6	17.6	7	9	9	6	6	7	9	9	6	6	By MS/MS	By MS/MS	By MS/MS	By MS/MS	By MS/MS	11673000	11673000	0	0	51549000	43517000	523690	7508600	46274000
891	YDR389W	YDR389W	SAC7	73.628	4	4	9.5	0	7.4227		NaN	NaN	NaN	NaN	NaN	NaN	NaN	NaN	NaN	NaN	2.1	6.6	4.4	0	0	1	3	2	0	0	1	3	2	0	0	By MS/MS	By MS/MS	By MS/MS			516520	516520	0	0	4314700	4314700	0	0	2158900
892	YDR390C	YDR390C	UBA2	71.258	10	10	20.3	0	37.567		NaN	NaN	NaN	NaN	NaN	NaN	0.964878	-0.0515809	1.19365	0.255374	3.5	4.2	12.6	6	6	2	2	6	3	3	2	2	6	3	3	By MS/MS	By MS/MS	By MS/MS	By MS/MS	By MS/MS	671070	671070	0	0	4954600	4954600	0	0	5497200
893	YDR391C	YDR391C		26.273	3	3	12.5	0.00060735	2.5045		NaN	NaN	NaN	NaN	NaN	NaN	NaN	NaN	1.4482	0.534261	3.9	0	3.9	3.9	3.9	1	0	1	1	1	1	0	1	1	1	By MS/MS		By MS/MS	By MS/MS	By MS/MS	617530	617530	0	0	0	0	0	0	1383000
894	YDR392W	YDR392W	SPT3	38.8	2	2	11	0.00060643	2.4718		NaN	NaN	NaN	NaN	NaN	NaN	1.09389	0.129466	1.72452	0.786199	0	3.6	3.6	0	0	0	1	1	0	0	0	1	1	0	0		By MS/MS	By MS/MS			0	0	0	0	702920	702920	0	0	881770
895	YDR394W	YDR394W	RPT3	47.893	18	17	57	0	249.58	3	NaN	NaN	1.46929	0.555123	1.141	0.190299	1.01475	0.0211187	1.13376	0.181109	21.7	34.3	35	17.3	30.8	7	10	10	5	10	6	9	9	4	9	By MS/MS	By MS/MS	By MS/MS	By MS/MS	By MS/MS	10067000	10067000	0	0	44899000	44604000	148880	146470	37195000
896	YDR395W	YDR395W	SXM1	108.4	24	24	29.7	0	323.31	3	NaN	NaN	1.07259	0.101097	1.12459	0.169403	0.992303	-0.0111477	1.14584	0.196404	15.8	24.5	21.8	17.9	18.2	13	19	18	14	14	13	19	18	14	14	By MS/MS	By MS/MS	By MS/MS	By MS/MS	By MS/MS	24615000	24615000	0	0	132690000	131130000	615980	947010	92772000
897	YDR397C	YDR397C	NCB2	16.65	5	5	35.6	0	33.941		NaN	NaN	NaN	NaN	NaN	NaN	1.58075	0.660612	0.576089	-0.795636	17.1	6.8	24	14.4	6.8	2	1	3	2	1	2	1	3	2	1	By MS/MS	By MS/MS	By MS/MS	By MS/MS	By MS/MS	2170900	2170900	0	0	7989100	7989100	0	0	8488200
898	YDR398W	YDR398W	UTP5	72.001	16	16	38.9	0	91.295	3	NaN	NaN	NaN	NaN	0.984404	-0.0226775	1.10664	0.14618	1.03204	0.0455041	10.4	17	11.4	6.7	4.8	7	8	7	4	3	7	8	7	4	3	By MS/MS	By MS/MS	By MS/MS	By MS/MS	By MS/MS	10452000	10452000	0	0	24308000	24308000	0	0	19720000
899	YDR399W	YDR399W	HPT1	25.19	10	10	50.7	0	90.722		NaN	NaN	NaN	NaN	NaN	NaN	NaN	NaN	0.921149	-0.118493	10	37.1	26.2	18.1	5.4	2	6	4	3	1	2	6	4	3	1	By MS/MS	By MS/MS	By MS/MS	By MS/MS	By MS/MS	5093200	5093200	0	0	52374000	52374000	0	0	16280000
901	YDR404C	YDR404C	RPB7	19.058	3	3	24	0	11.757		NaN	NaN	NaN	NaN	0.477959	-1.06504	NaN	NaN	1.12022	0.163787	14.6	7	14.6	7	7.6	2	1	2	1	1	2	1	2	1	1	By MS/MS	By MS/MS	By MS/MS	By MS/MS	By MS/MS	11251000	11251000	0	0	6993400	6993400	0	0	57591000
904	YDR407C	YDR407C	TRS120	147.66	13	13	13.4	0	32.563		NaN	NaN	NaN	NaN	NaN	NaN	NaN	NaN	NaN	NaN	2.8	1.9	4.5	1.1	1.8	3	2	4	1	2	3	2	4	1	2	By MS/MS	By MS/MS	By MS/MS	By MS/MS	By MS/MS	520140	520140	0	0	894370	894370	0	0	1127300
905	YDR408C	YDR408C	ADE8	23.54	8	8	54.2	0	10.187	3	NaN	NaN	NaN	NaN	1.5543	0.636265	1.55458	0.636526	1.02185	0.0311874	11.7	24.8	4.2	12.1	0	3	4	1	2	0	3	4	1	2	0	By MS/MS	By MS/MS	By MS/MS	By MS/MS		9873100	9873100	0	0	12507000	12507000	0	0	2428700
906	YDR409W	YDR409W	SIZ1	100.79	5	5	6.9	0.0020722	2.0831		NaN	NaN	NaN	NaN	NaN	NaN	NaN	NaN	NaN	NaN	0	1.8	0	0	0	0	1	0	0	0	0	1	0	0	0		By MS/MS				0	0	0	0	563940	563940	0	0	0
907	YDR411C	YDR411C	DFM1	38.13	3	3	15.5	0	104.96		NaN	NaN	NaN	NaN	NaN	NaN	1.10074	0.138473	NaN	NaN	8.8	15.5	8.8	8.8	8.8	2	3	2	2	2	2	3	2	2	2	By MS/MS	By MS/MS	By MS/MS	By MS/MS	By MS/MS	2730300	2730300	0	0	10759000	10759000	0	0	4539500
908	YDR416W	YDR416W	SYF1	100.23	4	4	5.7	0.0055057	1.7763		NaN	NaN	NaN	NaN	NaN	NaN	NaN	NaN	NaN	NaN	0.9	2.4	0	0	0	1	1	0	0	0	1	1	0	0	0	By MS/MS	By MS/MS				109270000	0	0	109270000	667240	667240	0	0	0
909	YEL054C;YDR418W	YEL054C;YDR418W	RPL12A	17.822	10	10	63.6	0	212.35	1	NaN	NaN	0.893497	-0.162465	0.908344	-0.138689	1.02377	0.0338919	1.03447	0.048897	49.7	56.4	63.6	52.1	54.5	7	7	9	7	8	7	7	9	7	8	By MS/MS	By MS/MS	By MS/MS	By MS/MS	By MS/MS	504790000	504790000	0	0	1282800000	1260900000	8512200	13374000	1035900000
910	YDR422C	YDR422C	SIP1	91.07	5	5	10.7	0	3.9954		NaN	NaN	NaN	NaN	NaN	NaN	NaN	NaN	NaN	NaN	1.8	0	2.1	0	0	1	0	1	0	0	1	0	1	0	0	By MS/MS		By MS/MS			252650	252650	0	0	0	0	0	0	156880
912	YDR424C	YDR424C	DYN2	10.441	4	4	33.7	0	5.8158		NaN	NaN	NaN	NaN	NaN	NaN	NaN	NaN	NaN	NaN	0	10.9	22.8	0	8.7	0	2	2	0	1	0	2	2	0	1		By MS/MS	By MS/MS		By MS/MS	0	0	0	0	8520900	8520900	0	0	2898900
913	YDR427W	YDR427W	RPN9	45.782	23	23	53.7	0	158.7	1	NaN	NaN	1.00263	0.00379403	1.09076	0.125339	1.03372	0.0478388	1.03016	0.0428734	26	35.9	34.4	27.5	28	10	14	12	11	10	10	14	12	11	10	By MS/MS	By MS/MS	By MS/MS	By MS/MS	By MS/MS	35093000	35093000	0	0	161650000	158490000	1517500	1642400	64769000
914	YDR428C	YDR428C	BNA7	29.991	8	8	37.5	0	16.419		NaN	NaN	NaN	NaN	NaN	NaN	NaN	NaN	NaN	NaN	13.8	19.5	8.4	0	10	3	4	2	0	2	3	4	2	0	2	By MS/MS	By MS/MS	By MS/MS		By MS/MS	1805300	1805300	0	0	7749800	7749800	0	0	3551800
915	YDR429C	YDR429C	TIF35	30.501	15	15	61.3	0	194.84	3	NaN	NaN	1.2261	0.294074	1.0215	0.0306848	0.964264	-0.0524996	0.974585	-0.0371394	39.4	56.9	42.3	39.1	36.1	7	11	8	7	6	7	11	8	7	6	By MS/MS	By MS/MS	By MS/MS	By MS/MS	By MS/MS	29798000	29798000	0	0	121180000	119830000	745070	603470	89292000
916	YDR430C	YDR430C	CYM1	112.18	23	23	27.8	0	32.473		NaN	NaN	NaN	NaN	NaN	NaN	NaN	NaN	1.34722	0.429984	5.2	5.3	6.3	2	3.3	5	4	5	2	3	5	4	5	2	3	By MS/MS	By MS/MS	By MS/MS	By MS/MS	By MS/MS	3428800	3428800	0	0	9937200	9937200	0	0	9686700
917	YDR432W	YDR432W	NPL3	45.407	13	13	32.4	0	178.79	1	NaN	NaN	0.077938	-3.68153	1.13789	0.186361	0.960123	-0.0587085	0.908515	-0.138417	15	20.8	22.9	8.2	11.6	5	6	7	3	4	5	6	7	3	4	By MS/MS	By MS/MS	By MS/MS	By MS/MS	By MS/MS	65274000	65274000	0	0	188970000	178230000	8430800	2309900	120360000
918	YDR434W	YDR434W	GPI17	60.813	10	10	26	0	55.762		NaN	NaN	NaN	NaN	NaN	NaN	NaN	NaN	0.835537	-0.259225	7.7	10.1	9.7	4.7	5.1	3	4	4	2	2	3	4	4	2	2	By MS/MS	By MS/MS	By MS/MS	By MS/MS	By MS/MS	2555800	2555800	0	0	11721000	11721000	0	0	8324000
919	YDR435C	YDR435C	PPM1	37.694	6	6	21	0	42.03		NaN	NaN	NaN	NaN	NaN	NaN	NaN	NaN	NaN	NaN	0	4	7.6	0	0	0	1	2	0	0	0	1	2	0	0		By MS/MS	By MS/MS			0	0	0	0	1631000	1631000	0	0	1987500
920	YDR436W	YDR436W	PPZ2	78.491	10	3	15.9	0	17.139		NaN	NaN	NaN	NaN	NaN	NaN	0.73416	-0.445833	0.751371	-0.412402	6.6	3.9	4.9	6.6	2.4	4	4	4	4	2	2	0	0	2	0	By MS/MS	By matching	By matching	By MS/MS	By matching	1299000	1299000	0	0	0	0	0	0	0
921	YDR440W	YDR440W	DOT1	66.201	2	2	5.8	0.0090498	1.484		NaN	NaN	NaN	NaN	NaN	NaN	0.825563	-0.27655	1.00268	0.00386279	0	2.9	0	2.9	2.9	0	1	0	1	1	0	1	0	1	1		By MS/MS		By matching	By MS/MS	0	0	0	0	635910	635910	0	0	0
922	YDR441C	YDR441C	APT2	19.986	3	3	18.2	0	2.9423		NaN	NaN	NaN	NaN	NaN	NaN	NaN	NaN	NaN	NaN	6.1	11.6	6.1	6.1	6.1	1	2	1	1	1	1	2	1	1	1	By MS/MS	By MS/MS	By MS/MS	By MS/MS	By MS/MS	0	0	0	0	630600	630600	0	0	0
923	YDR443C	YDR443C	SSN2	160	3	3	2.7	0.0098619	1.4276		NaN	NaN	NaN	NaN	NaN	NaN	0.70896	-0.496224	NaN	NaN	0	0	1	0	0	0	0	1	0	0	0	0	1	0	0			By MS/MS			0	0	0	0	0	0	0	0	445910
924	YML024W;YDR447C	YML024W;YDR447C	RPS17A	15.788	10	10	60.3	0	129.66	1	NaN	NaN	1.0021	0.00302677	0.918293	-0.122974	1.00904	0.0129769	1.03589	0.0508763	54.4	53.7	54.4	54.4	54.4	8	7	8	8	8	8	7	8	8	8	By MS/MS	By MS/MS	By MS/MS	By MS/MS	By MS/MS	608300000	608300000	0	0	2026400000	2000400000	11981000	13979000	1296100000
925	YDR448W	YDR448W	ADA2	50.569	7	7	25.8	0	6.9902		NaN	NaN	NaN	NaN	NaN	NaN	NaN	NaN	NaN	NaN	9.9	0	0	0	0	3	0	0	0	0	3	0	0	0	0	By MS/MS					166630	166630	0	0	0	0	0	0	0
926	YDR449C	YDR449C	UTP6	52.418	22	22	51.4	0	68.31		NaN	NaN	1.07154	0.0996799	NaN	NaN	1.16876	0.224975	1.21064	0.275765	18.4	22.3	22.5	14.3	16.1	7	8	8	5	6	7	8	8	5	6	By MS/MS	By MS/MS	By MS/MS	By MS/MS	By MS/MS	2995000	2995000	0	0	20846000	20846000	0	0	13907000
927	YML026C;YDR450W	YML026C;YDR450W	RPS18B	17.037	13	13	69.9	0	102.52	1	NaN	NaN	0.938354	-0.0917962	0.90628	-0.141971	1.05645	0.0792199	1.03144	0.0446639	64.4	58.9	64.4	69.2	69.2	11	11	11	12	12	11	11	11	12	12	By MS/MS	By MS/MS	By MS/MS	By MS/MS	By MS/MS	758590000	758590000	0	0	1997400000	1959600000	17500000	20231000	1616600000
928	YDR452W	YDR452W	PPN1	78.343	10	10	19.9	0	40.356		NaN	NaN	NaN	NaN	NaN	NaN	NaN	NaN	1.17166	0.22856	5.2	7.3	12.5	0	4	3	4	6	0	2	3	4	6	0	2	By MS/MS	By MS/MS	By MS/MS		By MS/MS	1876700	1876700	0	0	6191300	6191300	0	0	3890700
929	YDR454C	YDR454C	GUK1	20.637	15	15	73.8	0	116.05	3	NaN	NaN	1.06064	0.08494	0.995463	-0.00656034	1.01893	0.0270522	0.994571	-0.00785439	41.2	44.9	56.7	46	45.5	9	9	10	9	8	9	9	10	9	8	By MS/MS	By MS/MS	By MS/MS	By MS/MS	By MS/MS	164540000	164540000	0	0	362630000	359160000	1529000	1939600	310220000
930	YDR457W	YDR457W	TOM1	374.18	47	47	19	0	283.74		NaN	NaN	NaN	NaN	NaN	NaN	1.36392	0.447764	0.781113	-0.356396	4.4	10.3	5.9	2.4	4.3	12	22	15	6	11	12	22	15	6	11	By MS/MS	By MS/MS	By MS/MS	By MS/MS	By MS/MS	6257200	6257200	0	0	24198000	23506000	0	692110	15833000
931	YDR458C	YDR458C	HEH2	76.376	9	9	16.4	0	122.31		NaN	NaN	NaN	NaN	NaN	NaN	NaN	NaN	1.3187	0.399116	3.9	6.3	8.3	0	2.3	2	3	4	0	1	2	3	4	0	1	By MS/MS	By MS/MS	By MS/MS		By MS/MS	503180	503180	0	0	5317400	5317400	0	0	2868600
932	YDR460W	YDR460W	TFB3	38.128	5	5	19.3	0	25.039		NaN	NaN	NaN	NaN	NaN	NaN	NaN	NaN	NaN	NaN	3.7	8.4	3.7	3.4	3.7	1	2	1	1	1	1	2	1	1	1	By MS/MS	By MS/MS	By MS/MS	By MS/MS	By MS/MS	909750	909750	0	0	5973300	5973300	0	0	2233400
934	YDR463W	YDR463W	STP1	58.087	3	3	10.6	0.0011983	2.2585		NaN	NaN	NaN	NaN	NaN	NaN	NaN	NaN	NaN	NaN	0	0	2.3	0	0	0	0	1	0	0	0	0	1	0	0			By MS/MS			0	0	0	0	0	0	0	0	329790
935	YDR464W	YDR464W	SPP41	161.6	5	5	4	0	18.984		NaN	NaN	NaN	NaN	NaN	NaN	NaN	NaN	NaN	NaN	0	1.7	0	0	0	0	2	0	0	0	0	2	0	0	0		By MS/MS				0	0	0	0	1427500	1427500	0	0	0
936	YDR465C	YDR465C	RMT2	47.469	7	7	21.1	0	22.448		NaN	NaN	NaN	NaN	NaN	NaN	2.17264	1.11945	NaN	NaN	3.4	11.7	6.1	3.4	6.3	1	4	2	1	2	1	4	2	1	2	By MS/MS	By MS/MS	By MS/MS	By MS/MS	By MS/MS	697240	697240	0	0	163770000	163770000	0	0	943370
937	YDR466W	YDR466W	PKH3	100.47	2	2	2.8	0	18.358		NaN	NaN	NaN	NaN	NaN	NaN	NaN	NaN	NaN	NaN	1.3	1.4	1.3	0	0	1	1	1	0	0	1	1	1	0	0	By MS/MS	By MS/MS	By MS/MS			241770	241770	0	0	0	0	0	0	163940
938	YDR468C	YDR468C	TLG1	25.817	4	4	18.8	0	15.574		NaN	NaN	NaN	NaN	NaN	NaN	NaN	NaN	NaN	NaN	8.9	8.9	8.9	5.8	5.8	2	2	2	1	1	2	2	2	1	1	By MS/MS	By MS/MS	By MS/MS	By MS/MS	By MS/MS	2788200	2788200	0	0	3742500	3742500	0	0	2732900
939	YDR469W	YDR469W	SDC1	19.446	5	5	42.9	0	101.54	3	NaN	NaN	NaN	NaN	1.30758	0.386894	1.0637	0.089088	0.968154	-0.0466913	34.3	34.9	26.3	16	14.9	4	4	3	2	2	4	4	3	2	2	By MS/MS	By MS/MS	By MS/MS	By MS/MS	By MS/MS	4775600	4775600	0	0	14699000	14699000	0	0	9087100
940	YHR010W;YDR471W	YHR010W;YDR471W	RPL27A	15.531	9	9	53.7	0	204	1	NaN	NaN	0.951587	-0.0715923	0.976043	-0.0349837	1.01703	0.0243607	1.05222	0.0734427	39	52.2	52.2	39	39	5	7	7	5	5	5	7	7	5	5	By MS/MS	By MS/MS	By MS/MS	By MS/MS	By MS/MS	234500000	234500000	0	0	1259100000	1223800000	18343000	16971000	840300000
941	YDR472W	YDR472W	TRS31	31.721	9	9	40.6	0	24.81		NaN	NaN	NaN	NaN	NaN	NaN	1.13549	0.18331	1.57423	0.654644	7.4	7.4	12	7.4	2.8	2	2	3	2	1	2	2	3	2	1	By MS/MS	By MS/MS	By MS/MS	By MS/MS	By MS/MS	995460	995460	0	0	2261000	2261000	0	0	5196700
942	YDR475C	YDR475C	JIP4	98.69	3	3	4.2	0	3.4328		NaN	NaN	NaN	NaN	NaN	NaN	NaN	NaN	1.0652	0.0911243	0	0	1.7	0	1	0	0	1	0	1	0	0	1	0	1			By MS/MS		By MS/MS	0	0	0	0	0	0	0	0	225560
943	YDR476C	YDR476C		25.265	4	4	26.3	0	15.003		NaN	NaN	NaN	NaN	NaN	NaN	NaN	NaN	NaN	NaN	0	0	0	0	0	0	0	0	0	0	0	0	0	0	0						0	0	0	0	0	0	0	0	0
944	YDR477W	YDR477W	SNF1	72.045	14	14	29.9	0	46.18		NaN	NaN	NaN	NaN	NaN	NaN	2.72816	1.44793	0.988558	-0.0166025	8.4	14.8	8.1	6.3	6.5	4	6	4	3	3	4	6	4	3	3	By MS/MS	By MS/MS	By MS/MS	By MS/MS	By MS/MS	2320200	2320200	0	0	12808000	12808000	0	0	8598000
946	YDR481C	YDR481C	PHO8	63.003	11	11	32.5	0	135.98		NaN	NaN	NaN	NaN	NaN	NaN	NaN	NaN	NaN	NaN	6	8.8	12	6	3.7	2	3	5	2	1	2	3	5	2	1	By MS/MS	By MS/MS	By MS/MS	By MS/MS	By MS/MS	726860	726860	0	0	5918100	5918100	0	0	4736200
947	YDR482C	YDR482C	CWC21	15.762	2	2	14.8	0	3.11		NaN	NaN	NaN	NaN	NaN	NaN	NaN	NaN	NaN	NaN	7.4	0	7.4	0	0	1	0	1	0	0	1	0	1	0	0	By MS/MS		By MS/MS			501950	501950	0	0	0	0	0	0	593480
948	YDR483W	YDR483W	KRE2	51.386	15	15	48	0	46.42	3	NaN	NaN	NaN	NaN	0.900432	-0.15131	1.00297	0.00428072	1.02129	0.030387	11.1	22.2	19	12.9	14.5	4	7	6	5	4	4	7	6	5	4	By MS/MS	By MS/MS	By MS/MS	By MS/MS	By MS/MS	10269000	10269000	0	0	60191000	60191000	0	0	28122000
949	YDR484W	YDR484W	VPS52	74.332	4	4	7.8	0	18.018		NaN	NaN	NaN	NaN	NaN	NaN	NaN	NaN	NaN	NaN	2.5	2	4.4	2.5	2.5	1	1	2	1	1	1	1	2	1	1	By MS/MS	By MS/MS	By MS/MS	By MS/MS	By MS/MS	317150	317150	0	0	1098400	1098400	0	0	1913900
950	YDR486C	YDR486C	VPS60	25.861	2	2	18.8	0	25.61		NaN	NaN	NaN	NaN	NaN	NaN	NaN	NaN	NaN	NaN	8.7	8.7	8.7	8.7	8.7	1	1	1	1	1	1	1	1	1	1	By MS/MS	By MS/MS	By MS/MS	By MS/MS	By MS/MS	119210	119210	0	0	1103100	1103100	0	0	1573300
951	YDR487C	YDR487C	RIB3	22.567	18	18	93.8	0	106.57	3	NaN	NaN	1.0861	0.119157	1.10678	0.146374	0.941151	-0.0875026	0.986402	-0.0197518	35.1	48.1	35.1	35.1	35.6	6	9	6	6	7	6	9	6	6	7	By MS/MS	By MS/MS	By MS/MS	By MS/MS	By MS/MS	68741000	68741000	0	0	160300000	159300000	516670	486140	155230000
953	YDR490C	YDR490C	PKH1	86.251	4	4	7.4	0	7.6984		NaN	NaN	NaN	NaN	NaN	NaN	NaN	NaN	NaN	NaN	0	1.7	0	0	0	0	1	0	0	0	0	1	0	0	0		By MS/MS				0	0	0	0	868510	868510	0	0	0
954	YDR493W	YDR493W	MZM1	13.927	4	4	36.6	0	31.177		NaN	NaN	NaN	NaN	NaN	NaN	NaN	NaN	NaN	NaN	0	21.1	28.5	13	13	0	2	2	1	1	0	2	2	1	1		By MS/MS	By MS/MS	By MS/MS	By MS/MS	0	0	0	0	3475200	3475200	0	0	1752800
955	YDR494W	YDR494W	RSM28	41.215	2	2	6.1	0.0014921	2.197		NaN	NaN	NaN	NaN	NaN	NaN	NaN	NaN	NaN	NaN	0	0	3.9	3.9	0	0	0	1	1	0	0	0	1	1	0			By MS/MS	By MS/MS		0	0	0	0	0	0	0	0	392910
956	YDR495C	YDR495C	VPS3	116.92	4	4	5.6	0.0020735	2.0893		NaN	NaN	NaN	NaN	NaN	NaN	NaN	NaN	NaN	NaN	1.2	0	0	0	0	1	0	0	0	0	1	0	0	0	0	By MS/MS					303340	303340	0	0	0	0	0	0	0
957	YDR496C	YDR496C	PUF6	75.105	16	16	25.6	0	41.134	3	NaN	NaN	0.85789	-0.221135	1.05338	0.0750222	1.18898	0.24972	1.11513	0.157215	9.3	13.3	12.3	6.4	9.1	6	9	8	4	6	6	9	8	4	6	By MS/MS	By MS/MS	By MS/MS	By MS/MS	By MS/MS	18290000	18290000	0	0	81517000	80716000	507310	293530	61854000
958	YDR497C	YDR497C	ITR1	63.569	7	7	13.9	0	17.617		NaN	NaN	NaN	NaN	NaN	NaN	NaN	NaN	NaN	NaN	8.6	8	2.1	1.9	1.9	3	3	1	1	1	3	3	1	1	1	By MS/MS	By MS/MS	By MS/MS	By MS/MS	By MS/MS	1024500	1024500	0	0	3777200	3777200	0	0	10518000
959	YDR500C	YDR500C	RPL37B	9.8682	5	4	42	0	6.9615	1	NaN	NaN	0.927005	-0.109351	1.15604	0.209195	1.06159	0.0862207	1.1155	0.157695	23.9	23.9	13.6	13.6	12.5	3	3	2	2	1	2	2	2	2	1	By MS/MS	By MS/MS	By MS/MS	By MS/MS	By MS/MS	25532000	25532000	0	0	84059000	81565000	1082000	1411500	18301000
960	YDR502C	YDR502C	SAM2	42.255	25	14	76.8	0	323.31	2	NaN	NaN	NaN	NaN	3.4723	1.79589	0.638868	-0.646411	0.775613	-0.366592	47.9	51.3	55.7	42.4	47.4	14	16	16	13	14	7	9	7	7	6	By MS/MS	By MS/MS	By MS/MS	By MS/MS	By MS/MS	29588000	29588000	0	0	122930000	122930000	0	0	68374000
961	YDR505C	YDR505C	PSP1	95.346	10	10	18	0	29.796	1	NaN	NaN	NaN	NaN	0.77026	-0.376583	1.13458	0.182164	1.11028	0.150922	5.6	1.8	10.2	1.8	5.1	3	1	6	1	3	3	1	6	1	3	By MS/MS	By MS/MS	By MS/MS	By MS/MS	By MS/MS	1091100	1091100	0	0	1674900	1674900	0	0	13519000
962	YDR507C	YDR507C	GIN4	129.86	25	24	26.4	0	76.8		NaN	NaN	NaN	NaN	NaN	NaN	1.13907	0.187855	1.88041	0.911044	8.5	10	10.2	3.3	0.9	8	8	9	3	1	8	8	9	3	1	By MS/MS	By MS/MS	By MS/MS	By MS/MS	By MS/MS	5291900	5291900	0	0	9351300	9351300	0	0	14766000
963	YDR508C	YDR508C	GNP1	73.597	7	7	16.3	0	68.957	1	NaN	NaN	NaN	NaN	1.2089	0.273695	0.981086	-0.0275478	0.900446	-0.151288	4.2	10.3	4.2	2.4	4.2	2	5	2	1	2	2	5	2	1	2	By MS/MS	By MS/MS	By MS/MS	By MS/MS	By MS/MS	3839000	3839000	0	0	17894000	17894000	0	0	7471500
964	YDR510W	YDR510W	SMT3	11.597	4	4	46.5	0	18.638	3	NaN	NaN	1.13172	0.17852	1.00226	0.00326092	0.936999	-0.0938809	0.964233	-0.0525458	46.5	46.5	39.6	46.5	46.5	4	4	3	4	4	4	4	3	4	4	By MS/MS	By MS/MS	By MS/MS	By MS/MS	By MS/MS	82999000	82999000	0	0	337720000	322300000	5911800	9512100	218210000
965	YDR511W	YDR511W	SDH7	15.783	3	3	27.1	0	5.0702		NaN	NaN	0.91176	-0.133274	NaN	NaN	NaN	NaN	NaN	NaN	16.5	16.5	16.5	16.5	16.5	2	2	2	2	2	2	2	2	2	2	By MS/MS	By MS/MS	By MS/MS	By MS/MS	By MS/MS	1266700	1266700	0	0	29362000	2509800	12437000	14415000	1288700
967	YDR513W	YDR513W	GRX2	15.861	7	7	56.6	0	51.842	3	NaN	NaN	1.37746	0.462013	1.18337	0.242899	1.13861	0.187279	1.18799	0.248521	16.8	37.8	21.7	29.4	21.7	2	5	3	4	3	2	5	3	4	3	By MS/MS	By MS/MS	By MS/MS	By MS/MS	By MS/MS	26458000	26458000	0	0	102450000	97915000	1853300	2685400	84336000
968	YDR515W	YDR515W	SLF1	50.942	5	5	13.9	0	41.362		NaN	NaN	NaN	NaN	NaN	NaN	NaN	NaN	NaN	NaN	2.2	6.9	7.8	5.6	0	1	2	3	2	0	1	2	3	2	0	By MS/MS	By MS/MS	By MS/MS	By MS/MS		497590	497590	0	0	3758100	3758100	0	0	785300
969	YDR516C	YDR516C	EMI2	55.92	19	18	39.4	0	70.163		NaN	NaN	NaN	NaN	NaN	NaN	NaN	NaN	1.02015	0.028781	6.2	14.8	10	4.2	7.2	2	6	4	2	3	2	6	4	2	3	By MS/MS	By MS/MS	By MS/MS	By MS/MS	By MS/MS	1064400	1064400	0	0	19114000	19114000	0	0	7584600
970	YDR517W	YDR517W	GRH1	41.118	6	6	22.6	0	22.393		NaN	NaN	NaN	NaN	NaN	NaN	NaN	NaN	NaN	NaN	3.5	10.8	4	0	3.5	1	3	1	0	1	1	3	1	0	1	By MS/MS	By MS/MS	By MS/MS		By MS/MS	1728000	1728000	0	0	10137000	10137000	0	0	0
971	YDR518W	YDR518W	EUG1	58.981	12	12	27.9	0	43.181	1	1.0703	0.0980152	1.93515	0.952445	1.0017	0.00245056	1.04998	0.0703585	0.491969	-1.02336	11.2	14.5	8.1	5	6	5	6	4	2	3	5	6	4	2	3	By MS/MS	By MS/MS	By MS/MS	By MS/MS	By MS/MS	6005200	6005200	0	0	43545000	23750000	6458700	13337000	16438000
972	YDR519W	YDR519W	FPR2	14.487	6	6	66.7	0	81.367	2	NaN	NaN	2.18827	1.12979	1.75358	0.810302	1.00778	0.011175	1.21811	0.28465	19.3	59.3	57.8	17.8	10.4	2	5	5	2	1	2	5	5	2	1	By MS/MS	By MS/MS	By MS/MS	By MS/MS	By MS/MS	15567000	15567000	0	0	135810000	132230000	1713400	1865000	35415000
974	YDR527W	YDR527W	RBA50	50.192	10	10	31.7	0	19.004		NaN	NaN	NaN	NaN	NaN	NaN	NaN	NaN	NaN	NaN	0	13.4	10	3	0	0	4	3	1	0	0	4	3	1	0		By MS/MS	By MS/MS	By MS/MS		0	0	0	0	3036800	3036800	0	0	967600
975	YDR529C	YDR529C	QCR7	14.565	6	6	66.1	0	103.03	3	NaN	NaN	NaN	NaN	1.05051	0.0710876	1.4301	0.516116	1.0792	0.109964	33.1	48.8	48.8	29.1	33.1	3	4	4	2	3	3	4	4	2	3	By MS/MS	By MS/MS	By MS/MS	By MS/MS	By MS/MS	1100600	1100600	0	0	28039000	28039000	0	0	23307000
976	YDR531W	YDR531W	CAB1	40.903	6	6	17.4	0	17.307		NaN	NaN	NaN	NaN	NaN	NaN	NaN	NaN	NaN	NaN	3.3	6.3	6.8	3.5	3.5	1	2	2	1	1	1	2	2	1	1	By MS/MS	By MS/MS	By MS/MS	By MS/MS	By MS/MS	694980	694980	0	0	2558900	2558900	0	0	5192200
977	YDR533C	YDR533C	HSP31	25.67	14	14	83.1	0	191.79	2	NaN	NaN	1.49218	0.577422	1.42635	0.512326	1.39916	0.484556	1.44388	0.529946	37.1	50.2	54.4	51.1	46.8	6	8	9	9	8	6	8	9	9	8	By MS/MS	By MS/MS	By MS/MS	By MS/MS	By MS/MS	15317000	15317000	0	0	99466000	91923000	2632500	4911100	105330000
978	YDR539W	YDR539W	FDC1	56.163	9	9	26.2	0	18.335		NaN	NaN	NaN	NaN	NaN	NaN	NaN	NaN	NaN	NaN	4.6	6.8	6.8	8.5	10.5	2	3	2	2	3	2	3	2	2	3	By MS/MS	By MS/MS	By MS/MS	By MS/MS	By MS/MS	627530	627530	0	0	5069300	5069300	0	0	21272000
979	YEL001C	YEL001C	IRC22	24.992	2	2	16.4	0	4.1327		NaN	NaN	NaN	NaN	NaN	NaN	NaN	NaN	NaN	NaN	0	0	0	0	0	0	0	0	0	0	0	0	0	0	0						0	0	0	0	0	0	0	0	0
980	YEL002C	YEL002C	WBP1	49.391	12	12	40.2	0	260.92	1	NaN	NaN	1.0314	0.0446039	1.15732	0.210794	1.09407	0.129703	1.07707	0.107109	16.7	20.9	29.1	19.3	29.1	5	6	8	6	8	5	6	8	6	8	By MS/MS	By MS/MS	By MS/MS	By MS/MS	By MS/MS	8177500	8177500	0	0	28923000	28923000	0	0	62164000
981	YEL003W	YEL003W	GIM4	12.994	5	5	55.9	0	96.075	3	NaN	NaN	NaN	NaN	0.911462	-0.133745	1.08166	0.113241	1.04211	0.0595106	0	27	35.1	8.1	22.5	0	2	3	1	3	0	2	3	1	3		By MS/MS	By MS/MS	By MS/MS	By MS/MS	0	0	0	0	12612000	12612000	0	0	20306000
982	YEL007W	YEL007W	MIT1	72.533	4	4	12.8	0	42.24		NaN	NaN	NaN	NaN	NaN	NaN	NaN	NaN	NaN	NaN	2.4	5.6	2.4	2.4	2.4	1	2	1	1	1	1	2	1	1	1	By MS/MS	By MS/MS	By MS/MS	By MS/MS	By MS/MS	99070	99070	0	0	1006000	1006000	0	0	37027
984	YEL013W	YEL013W	VAC8	63.207	20	20	49.7	0	301.78	3	NaN	NaN	NaN	NaN	1.20796	0.272573	1.09946	0.136792	1.19612	0.258359	17.8	28	26.6	14.4	20.9	8	12	11	6	9	8	12	11	6	9	By MS/MS	By MS/MS	By MS/MS	By MS/MS	By MS/MS	16144000	16144000	0	0	81026000	81026000	0	0	42974000
985	YEL015W	YEL015W	EDC3	61.339	10	10	22	0	16.787		NaN	NaN	NaN	NaN	NaN	NaN	NaN	NaN	1.08868	0.122586	1.8	7.1	4.4	0	2.5	1	2	2	0	1	1	2	2	0	1	By MS/MS	By MS/MS	By MS/MS		By MS/MS	718840	718840	0	0	1828000	1828000	0	0	2565900
986	YEL017W	YEL017W	GTT3	38.234	3	3	17.5	0	44.065		NaN	NaN	NaN	NaN	NaN	NaN	NaN	NaN	NaN	NaN	3.3	9.5	0	3.3	0	1	2	0	1	0	1	2	0	1	0	By MS/MS	By MS/MS		By MS/MS		0	0	0	0	1268700	1268700	0	0	0
988	YEL020C	YEL020C	PXP1	61.288	3	3	9.1	0.0038001	1.8791		NaN	NaN	NaN	NaN	NaN	NaN	1.38131	0.466038	1.30207	0.380803	0	0	0	0	0	0	0	0	0	0	0	0	0	0	0						0	0	0	0	0	0	0	0	0
989	YEL020W-A	YEL020W-A	TIM9	10.202	6	6	64.4	0	80.511	3	NaN	NaN	1.18778	0.248268	1.07596	0.105629	1.12333	0.167783	1.0441	0.0622631	31	39.1	40.2	31	39.1	2	3	3	2	3	2	3	3	2	3	By MS/MS	By MS/MS	By MS/MS	By MS/MS	By MS/MS	12971000	12971000	0	0	54269000	53492000	776340	0	93673000
990	YEL022W	YEL022W	GEA2	165.67	33	33	30.8	0	180.14		NaN	NaN	NaN	NaN	NaN	NaN	1.00826	0.0118696	1.09345	0.128891	10.1	12.1	7.7	3.6	5.2	12	11	10	4	6	12	11	10	4	6	By MS/MS	By MS/MS	By MS/MS	By MS/MS	By MS/MS	4530700	4530700	0	0	14981000	14981000	0	0	12594000
991	YEL024W	YEL024W	RIP1	23.365	5	5	31.2	0	106.66	3	NaN	NaN	NaN	NaN	0.886936	-0.173098	0.844996	-0.242984	1.08583	0.118798	18.1	27.9	19.5	18.1	18.1	3	4	3	3	3	3	4	3	3	3	By MS/MS	By MS/MS	By MS/MS	By MS/MS	By MS/MS	6791600	6791600	0	0	19441000	19441000	0	0	16543000
992	YEL026W	YEL026W	SNU13	13.569	6	6	56.3	0	85.362	1	NaN	NaN	0.982757	-0.0250928	0.905182	-0.14372	0.999093	-0.00130944	1.01636	0.0234083	37.3	56.3	37.3	32.5	37.3	5	6	5	4	5	5	6	5	4	5	By MS/MS	By MS/MS	By MS/MS	By MS/MS	By MS/MS	83376000	83376000	0	0	340260000	331590000	4329600	4345700	175450000
995	YEL031W	YEL031W	SPF1	135.27	46	46	48.1	0	323.31	1	NaN	NaN	0.997354	-0.00382296	1.28486	0.36161	1.11683	0.159404	1.08225	0.114034	18.9	31.4	25.6	20	19.5	20	27	22	20	19	20	27	22	20	19	By MS/MS	By MS/MS	By MS/MS	By MS/MS	By MS/MS	70653000	70653000	0	0	276010000	274720000	733490	549630	177400000
996	YEL032W	YEL032W	MCM3	107.52	36	36	49.1	0	114.34	3	NaN	NaN	1.25091	0.322977	1.04411	0.0622713	0.991997	-0.0115926	1.1004	0.138034	17.9	23.4	22.7	11.8	10.5	16	18	18	11	9	16	18	18	11	9	By MS/MS	By MS/MS	By MS/MS	By MS/MS	By MS/MS	12554000	12554000	0	0	760760000	738760000	9661200	12336000	520370000
997	YEL034W	YEL034W	HYP2	17.114	13	10	87.9	0	323.31	1	NaN	NaN	0.77169	-0.373907	0.871139	-0.199025	0.958421	-0.0612689	0.897282	-0.156366	52.2	59.9	60.5	75.2	59.9	7	8	10	9	8	5	6	8	7	6	By MS/MS	By MS/MS	By MS/MS	By MS/MS	By MS/MS	107590000	107590000	0	0	350890000	344190000	2476700	4221900	238750000
998	YEL036C	YEL036C	ANP1	58.181	8	8	18	0	42.168	2	NaN	NaN	NaN	NaN	6.80512	2.76662	1.22679	0.294894	1.39217	0.477338	6.2	4.2	7.2	1.6	1.6	3	2	3	1	1	3	2	3	1	1	By MS/MS	By MS/MS	By MS/MS	By MS/MS	By MS/MS	1028500	1028500	0	0	2251600	2251600	0	0	5901400
999	YEL037C	YEL037C	RAD23	42.366	13	13	37.9	0	122.92	3	2.06179	1.0439	1.16663	0.222351	0.905971	-0.142463	1.00544	0.0078199	0.937276	-0.0934543	29.6	32.7	29.6	25.4	29.6	9	10	9	7	9	9	10	9	7	9	By MS/MS	By MS/MS	By MS/MS	By MS/MS	By MS/MS	37200000	36404000	418690	376910	164860000	157400000	2510300	4954700	101180000
1000	YEL038W	YEL038W	UTR4	25.187	8	8	49.3	0	45.925	1	NaN	NaN	1.02571	0.0366169	0.86972	-0.201377	1.02364	0.0337117	1.1035	0.14209	9.7	16.7	16.7	8.8	18.9	2	3	3	2	4	2	3	3	2	4	By MS/MS	By MS/MS	By MS/MS	By MS/MS	By MS/MS	5898700	5898700	0	0	34193000	32736000	833830	623270	13002000
1001	YEL040W	YEL040W	UTR2	49.906	4	4	12.4	0	11.943	1	NaN	NaN	0.941176	-0.0874628	1.2806	0.356816	0.978135	-0.0318944	0.963478	-0.053677	7.3	12.4	7.3	9.2	7.3	2	4	2	3	2	2	4	2	3	2	By MS/MS	By MS/MS	By MS/MS	By MS/MS	By MS/MS	16263000	16263000	0	0	61703000	61703000	0	0	13516000
1002	YEL042W	YEL042W	GDA1	56.821	15	15	45.6	0	109.75	1	NaN	NaN	1.42976	0.515769	0.55256	-0.855797	1.16337	0.218314	1.06452	0.0902048	17	23.9	18.9	10.2	10.2	6	9	7	4	4	6	9	7	4	4	By MS/MS	By MS/MS	By MS/MS	By MS/MS	By MS/MS	16374000	16374000	0	0	44600000	44600000	0	0	31054000
1003	YEL043W	YEL043W		106.13	5	5	6.7	0	13.749		NaN	NaN	NaN	NaN	NaN	NaN	NaN	NaN	NaN	NaN	1.5	1.5	2.8	0	1.5	1	1	2	0	1	1	1	2	0	1	By MS/MS	By MS/MS	By MS/MS		By MS/MS	253810	253810	0	0	1101300	1101300	0	0	991320
1004	YEL046C	YEL046C	GLY1	42.815	20	20	69.5	0	139.95	3	0.0892311	-3.48631	1.22566	0.29356	1.03756	0.0532014	1.01285	0.0184264	0.958122	-0.061719	29.5	45	39.3	31.8	29.7	10	13	13	11	10	10	13	13	11	10	By MS/MS	By MS/MS	By MS/MS	By MS/MS	By MS/MS	152440000	147860000	3924100	657490	371150000	363300000	3999000	3855700	424910000
1005	YEL047C	YEL047C	FRD1	50.843	28	28	74	0	204.48	1	NaN	NaN	0.841828	-0.248402	1.14106	0.190372	1.08282	0.114792	1.11446	0.15635	38.7	43	44.3	44.7	48.7	17	17	18	18	19	17	17	18	18	19	By MS/MS	By MS/MS	By MS/MS	By MS/MS	By MS/MS	90326000	90326000	0	0	217560000	215190000	1344300	1028000	168880000
1006	YEL048C	YEL048C	TCA17	17.354	2	2	20.4	0	23.227		NaN	NaN	NaN	NaN	NaN	NaN	NaN	NaN	NaN	NaN	7.2	13.2	13.2	0	0	1	1	1	0	0	1	1	1	0	0	By MS/MS	By MS/MS	By MS/MS			629120	629120	0	0	452890	452890	0	0	317720
1007	YEL051W	YEL051W	VMA8	29.194	7	7	32.8	0	14.674	3	NaN	NaN	NaN	NaN	1.01688	0.0241454	0.797115	-0.32714	1.1923	0.253748	0	16.8	19.5	7	4.3	0	3	4	2	1	0	3	4	2	1		By MS/MS	By MS/MS	By MS/MS	By MS/MS	0	0	0	0	32962000	32962000	0	0	24942000
1008	YEL052W	YEL052W	AFG1	58.264	6	6	15.7	0	17.686		NaN	NaN	NaN	NaN	NaN	NaN	NaN	NaN	NaN	NaN	5.5	2.4	8.6	0	0	2	1	3	0	0	2	1	3	0	0	By MS/MS	By MS/MS	By MS/MS			600350	600350	0	0	581410	581410	0	0	2466000
1009	YEL053C	YEL053C	MAK10	84.301	5	5	9.8	0	9.0676		NaN	NaN	NaN	NaN	NaN	NaN	0.88443	-0.17718	1.05101	0.0717754	2.2	5.6	1.9	0	1.1	1	3	1	0	1	1	3	1	0	1	By MS/MS	By MS/MS	By MS/MS		By MS/MS	77045	77045	0	0	1975400	1975400	0	0	128270
1010	YEL055C	YEL055C	POL5	115.89	31	31	35.7	0	267.45	3	NaN	NaN	1.02655	0.0377989	1.13402	0.18145	0.932895	-0.100214	1.05981	0.0838098	11.2	19.3	20.1	14	11.5	10	15	16	12	10	10	15	16	12	10	By MS/MS	By MS/MS	By MS/MS	By MS/MS	By MS/MS	5901500	5901500	0	0	45455000	45455000	0	0	40131000
1011	YEL056W	YEL056W	HAT2	45.06	8	8	24.7	0	34.441		NaN	NaN	NaN	NaN	NaN	NaN	0.889615	-0.168747	1.08737	0.120843	9.2	8.5	6.2	3.2	5.7	2	2	2	1	2	2	2	2	1	2	By MS/MS	By MS/MS	By MS/MS	By MS/MS	By MS/MS	1388600	1388600	0	0	3047400	3047400	0	0	4196300
1012	YEL058W	YEL058W	PCM1	62.066	20	20	41.5	0	115.95	1	NaN	NaN	0.683247	-0.549521	1.35711	0.440537	1.13634	0.184397	1.02531	0.0360569	18.1	24.6	19.9	9.7	18.3	8	12	8	5	8	8	12	8	5	8	By MS/MS	By MS/MS	By MS/MS	By MS/MS	By MS/MS	17217000	17217000	0	0	63802000	63802000	0	0	41093000
1013	YEL060C	YEL060C	PRB1	69.621	12	12	20.5	0	54.514	3	NaN	NaN	NaN	NaN	1.46336	0.549282	0.986536	-0.0195568	1.07648	0.106327	12.6	7.7	6.6	4.7	4.7	7	4	4	3	3	7	4	4	3	3	By MS/MS	By MS/MS	By MS/MS	By MS/MS	By MS/MS	26790000	26790000	0	0	35853000	32854000	1831300	1168300	33507000
1016	YEL071W	YEL071W	DLD3	55.224	35	34	80.2	0	323.31	1	NaN	NaN	1.16968	0.226112	0.75391	-0.407535	0.731335	-0.451396	0.728857	-0.456293	32.7	57.9	53.6	38.1	43.3	13	21	19	16	17	13	20	19	16	17	By MS/MS	By MS/MS	By MS/MS	By MS/MS	By MS/MS	146510000	146510000	0	0	594830000	588160000	3519900	3148400	359610000
1017	YER001W	YER001W	MNN1	88.528	9	9	15.9	0	53.525	3	NaN	NaN	NaN	NaN	0.67337	-0.570529	1.18835	0.248965	1.45928	0.545256	1	3.9	0	1	1	1	2	0	1	1	1	2	0	1	1	By MS/MS	By MS/MS		By MS/MS	By MS/MS	713500	713500	0	0	3646100	3646100	0	0	0
1018	YER002W	YER002W	NOP16	26.901	5	5	25.5	0	46.448	1	NaN	NaN	NaN	NaN	0.382791	-1.38537	0.998139	-0.00268804	0.930998	-0.10315	5.2	5.2	0	5.2	5.2	1	1	0	1	1	1	1	0	1	1	By MS/MS	By MS/MS		By MS/MS	By MS/MS	4751700	4751700	0	0	10387000	10387000	0	0	0
1019	YER003C	YER003C	PMI40	48.188	21	21	67.6	0	194.86	3	NaN	NaN	1.732	0.792439	0.95163	-0.0715269	1.11374	0.155414	1.08892	0.122895	24.5	40.3	40.6	25.9	28	9	13	14	10	11	9	13	14	10	11	By MS/MS	By MS/MS	By MS/MS	By MS/MS	By MS/MS	79152000	79152000	0	0	215560000	212540000	402740	2620900	183380000
1020	YER004W	YER004W	FMP52	25.086	9	9	53.2	0	30.508		NaN	NaN	NaN	NaN	NaN	NaN	NaN	NaN	NaN	NaN	4.3	16.5	13.4	4.3	4.3	1	3	3	1	1	1	3	3	1	1	By MS/MS	By MS/MS	By MS/MS	By MS/MS	By MS/MS	1336200	1336200	0	0	21304000	21304000	0	0	8631900
1021	YER005W	YER005W	YND1	71.851	4	4	7.5	0	4.2226		NaN	NaN	NaN	NaN	NaN	NaN	NaN	NaN	NaN	NaN	1.9	3	3	0	0	1	1	1	0	0	1	1	1	0	0	By MS/MS	By MS/MS	By MS/MS			233570	233570	0	0	329510	329510	0	0	294090
1022	YER006W	YER006W	NUG1	57.708	26	26	58.8	0	274.44	1	NaN	NaN	0.986385	-0.0197774	0.932028	-0.101555	0.987388	-0.0183104	1.05312	0.0746654	28.1	39.4	35.8	25.4	35	10	15	13	10	14	10	15	13	10	14	By MS/MS	By MS/MS	By MS/MS	By MS/MS	By MS/MS	23347000	23347000	0	0	163080000	160620000	1170500	1286600	112830000
1023	YER007C-A	YER007C-A	TMA20	20.277	9	9	68.5	0	101.63	3	NaN	NaN	1.28601	0.362903	0.972033	-0.0409233	1.0977	0.134489	1.18775	0.24823	33.1	56.9	56.9	27.1	47.5	5	7	7	4	6	5	7	7	4	6	By MS/MS	By MS/MS	By MS/MS	By MS/MS	By MS/MS	17917000	17917000	0	0	69860000	69209000	266060	385100	46933000
1024	YER008C	YER008C	SEC3	154.69	19	19	19.9	0	105.1		NaN	NaN	NaN	NaN	NaN	NaN	NaN	NaN	NaN	NaN	5.2	6.2	7.2	1	1.9	5	6	6	1	2	5	6	6	1	2	By MS/MS	By MS/MS	By MS/MS	By MS/MS	By MS/MS	1794800	1794800	0	0	8545300	8545300	0	0	3396900
1025	YER009W	YER009W	NTF2	14.453	6	6	88	0	323.31	3	NaN	NaN	1.0427	0.0603231	0.992442	-0.010945	1.03883	0.0549607	1.04645	0.0655001	19.2	25.6	25.6	19.2	19.2	2	3	3	2	2	2	3	3	2	2	By MS/MS	By MS/MS	By MS/MS	By MS/MS	By MS/MS	121720000	121720000	0	0	509360000	497670000	5990500	5695600	447330000
1026	YER010C	YER010C		25.563	3	3	22.6	0	9.3069		NaN	NaN	NaN	NaN	NaN	NaN	1.90367	0.928786	1.38225	0.467015	0	0	11.1	0	0	0	0	1	0	0	0	0	1	0	0			By MS/MS			0	0	0	0	0	0	0	0	471460
1027	YER012W	YER012W	PRE1	22.516	7	7	39.4	0	35.18	3	NaN	NaN	1.15395	0.206578	0.926668	-0.109876	1.83334	0.874472	1.20803	0.272662	17.2	32.3	28.3	25.3	25.3	3	6	5	5	5	3	6	5	5	5	By MS/MS	By MS/MS	By MS/MS	By MS/MS	By MS/MS	10633000	10633000	0	0	56798000	56798000	0	0	27425000
1028	YER013W	YER013W	PRP22	130.01	3	3	2.5	0	7.4197	3	NaN	NaN	NaN	NaN	0.96229	-0.0554569	0.857118	-0.222434	1.26178	0.335463	1	0	0.6	0	0	1	0	1	0	0	1	0	1	0	0	By MS/MS		By MS/MS			121770	121770	0	0	0	0	0	0	14840000
1029	YER014W	YER014W	HEM14	59.702	8	8	19.7	0	24.187		NaN	NaN	NaN	NaN	NaN	NaN	NaN	NaN	NaN	NaN	5.9	6.7	8.5	3.7	3.7	2	2	3	1	1	2	2	3	1	1	By MS/MS	By MS/MS	By MS/MS	By MS/MS	By MS/MS	335950	335950	0	0	1718000	1718000	0	0	2021100
1030	YER016W	YER016W	BIM1	38.361	6	6	25.6	0	81.742		NaN	NaN	NaN	NaN	NaN	NaN	NaN	NaN	NaN	NaN	9.6	8.1	3.5	0	0	2	2	1	0	0	2	2	1	0	0	By MS/MS	By MS/MS	By MS/MS			496770	496770	0	0	1939900	1939900	0	0	531730
1031	YER017C	YER017C	AFG3	84.543	8	6	13.8	0	9.2246		NaN	NaN	1.1145	0.156397	NaN	NaN	NaN	NaN	NaN	NaN	1.4	10.2	1.6	0.9	0	1	5	1	1	0	1	5	0	0	0	By MS/MS	By MS/MS	By matching	By matching		266140	266140	0	0	136060000	133210000	1404100	1445300	0
1033	YER019W	YER019W	ISC1	53.94	5	5	14.3	0	31.784		NaN	NaN	NaN	NaN	NaN	NaN	0.958589	-0.0610158	NaN	NaN	0	12.4	12.2	0	4.6	0	4	4	0	2	0	4	4	0	2		By MS/MS	By MS/MS		By MS/MS	0	0	0	0	3678500	3678500	0	0	3836900
1034	YER020W	YER020W	GPA2	50.447	2	2	4.9	0	4.1732		NaN	NaN	NaN	NaN	NaN	NaN	NaN	NaN	NaN	NaN	1.6	0	0	0	0	1	0	0	0	0	1	0	0	0	0	By MS/MS					142160	142160	0	0	0	0	0	0	0
1035	YER021W	YER021W	RPN3	60.392	22	22	48.6	0	301.96	2	NaN	NaN	2.24551	1.16704	1.00732	0.0105229	1.20034	0.263449	0.900584	-0.151068	22.2	36.5	30	18.4	19.1	9	15	14	8	8	9	15	14	8	8	By MS/MS	By MS/MS	By MS/MS	By MS/MS	By MS/MS	21566000	21566000	0	0	151710000	144660000	1548700	5501500	67476000
1036	YER022W	YER022W	SRB4	78.475	4	4	9.9	0	24.229		NaN	NaN	NaN	NaN	NaN	NaN	NaN	NaN	NaN	NaN	2.5	2.5	5.2	2.5	2.5	1	1	2	1	1	1	1	2	1	1	By MS/MS	By MS/MS	By MS/MS	By MS/MS	By MS/MS	274670	274670	0	0	1455200	1455200	0	0	1186300
1037	YER023W	YER023W	PRO3	30.131	17	17	74.5	0	212.32	3	NaN	NaN	1.1837	0.243303	1.06075	0.0850856	1.07363	0.102492	0.976285	-0.0346252	34.3	35.7	54.2	41.6	41.6	7	6	10	9	9	7	6	10	9	9	By MS/MS	By MS/MS	By MS/MS	By MS/MS	By MS/MS	75213000	75213000	0	0	90365000	90365000	0	0	125400000
1038	YER025W	YER025W	GCD11	57.865	25	25	56.4	0	323.31	1	NaN	NaN	1.01603	0.0229463	1.03303	0.0468779	0.993505	-0.00940132	1.00845	0.0121432	38	35.9	43.1	38	36.6	15	14	17	15	15	15	14	17	15	15	By MS/MS	By MS/MS	By MS/MS	By MS/MS	By MS/MS	164530000	164530000	0	0	522420000	513810000	2778400	5827300	412780000
1039	YER026C	YER026C	CHO1	30.804	4	4	16.7	0	6.2551	3	NaN	NaN	NaN	NaN	1.08868	0.122577	0.972851	-0.0397088	1.4033	0.488827	11.6	16.3	11.6	11.6	11.6	2	3	2	2	2	2	3	2	2	2	By MS/MS	By MS/MS	By MS/MS	By MS/MS	By MS/MS	6822900	6822900	0	0	26407000	26407000	0	0	18116000
1040	YER027C;YGL208W	YER027C	GAL83	46.648	4	4	16.3	0	4.353		6.30419	2.65631	NaN	NaN	NaN	NaN	NaN	NaN	NaN	NaN	2.6	1.9	2.6	0	0	1	1	1	0	0	1	1	1	0	0	By MS/MS	By MS/MS	By MS/MS			415620	415620	0	0	4662100	4662100	0	0	0
1041	YER029C	YER029C	SMB1	22.379	4	4	19.4	0.0017825	2.1496		NaN	NaN	NaN	NaN	NaN	NaN	NaN	NaN	NaN	NaN	6.1	6.1	15.3	6.1	0	1	1	3	1	0	1	1	3	1	0	By MS/MS	By MS/MS	By MS/MS	By MS/MS		606510	606510	0	0	796920	796920	0	0	1419400
1042	YER030W	YER030W	CHZ1	17.462	5	5	34	0	71.688		NaN	NaN	NaN	NaN	NaN	NaN	NaN	NaN	0.678444	-0.559699	17	7.2	7.2	7.2	7.2	2	1	1	1	1	2	1	1	1	1	By MS/MS	By MS/MS	By MS/MS	By MS/MS	By MS/MS	3173500	3173500	0	0	4273600	4273600	0	0	2923300
1043	YER031C	YER031C	YPT31	24.469	13	6	69.1	0	106.68	3	NaN	NaN	NaN	NaN	1.07397	0.102949	1.15089	0.202755	1.16164	0.216158	25.6	41.3	30.9	25.6	25.1	5	7	5	5	5	1	3	2	1	2	By MS/MS	By MS/MS	By MS/MS	By MS/MS	By MS/MS	2172500	2172500	0	0	27879000	27879000	0	0	14236000
1044	YER034W	YER034W		21.19	4	4	33	0	123.88		NaN	NaN	NaN	NaN	NaN	NaN	NaN	NaN	NaN	NaN	14.1	8.6	18.9	8.6	14.1	2	1	3	1	2	2	1	3	1	2	By MS/MS	By MS/MS	By MS/MS	By MS/MS	By MS/MS	1905800	1905800	0	0	2124500	2124500	0	0	2741500
1045	YER036C	YER036C	ARB1	68.376	28	28	55.6	0	323.31	1	NaN	NaN	0.944605	-0.0822162	1.00465	0.0066913	1.04618	0.0651354	1.0289	0.0411073	32.3	32.1	32	39.8	30.2	15	14	15	18	14	15	14	15	18	14	By MS/MS	By MS/MS	By MS/MS	By MS/MS	By MS/MS	155360000	155360000	0	0	400510000	393150000	3884200	3481500	371700000
1046	YER042W	YER042W	MXR1	21.141	6	6	37.5	0	18.511		NaN	NaN	NaN	NaN	NaN	NaN	1.105	0.144046	0.754055	-0.407258	12	23.4	20.1	18.5	12	2	4	3	3	2	2	4	3	3	2	By MS/MS	By MS/MS	By MS/MS	By MS/MS	By MS/MS	2827000	2827000	0	0	11081000	11081000	0	0	7979500
1047	YER043C	YER043C	SAH1	49.125	25	25	67.7	0	230.83	1	NaN	NaN	0.88291	-0.179661	0.990397	-0.0139218	0.943094	-0.0845262	0.919744	-0.120695	34.5	37.6	37.6	35.2	41	14	17	16	15	18	14	17	16	15	18	By MS/MS	By MS/MS	By MS/MS	By MS/MS	By MS/MS	756350000	756350000	0	0	2649500000	2614600000	17665000	17268000	1236400000
1048	YER044C	YER044C	ERG28	17.135	4	4	20.9	0	4.5349		NaN	NaN	NaN	NaN	NaN	NaN	NaN	NaN	NaN	NaN	0	14.9	7.4	0	0	0	2	1	0	0	0	2	1	0	0		By MS/MS	By MS/MS			0	0	0	0	1219400	1219400	0	0	45425
1049	YER047C	YER047C	SAP1	100.33	4	4	6.4	0	5.5531		NaN	NaN	NaN	NaN	NaN	NaN	NaN	NaN	NaN	NaN	2	2	1.8	0	0	1	1	1	0	0	1	1	1	0	0	By MS/MS	By MS/MS	By MS/MS			0	0	0	0	619000	619000	0	0	239740
1050	YER048C	YER048C	CAJ1	44.854	17	17	57.5	0	308.15	3	NaN	NaN	1.2546	0.327228	1.02862	0.0407114	0.918279	-0.122996	1.06698	0.0935293	24.8	28.9	23	25.8	19.2	8	8	8	8	6	8	8	8	8	6	By MS/MS	By MS/MS	By MS/MS	By MS/MS	By MS/MS	16792000	16792000	0	0	53205000	53042000	81076	82600	41514000
1051	YER048W-A	YER048W-A	ISD11	11.266	4	4	37.2	0	10.094	3	NaN	NaN	NaN	NaN	1.16905	0.225334	1.11269	0.154051	1.10786	0.147772	0	37.2	18.1	18.1	9.6	0	4	2	2	1	0	4	2	2	1		By MS/MS	By MS/MS	By MS/MS	By MS/MS	0	0	0	0	42246000	42246000	0	0	18171000
1052	YER049W	YER049W	TPA1	74.041	21	21	48.9	0	122.15	2	23.4012	4.54851	NaN	NaN	2.15079	1.10487	0.856327	-0.223766	1.02431	0.0346491	11	21.6	20.7	9.2	13.4	6	9	9	5	7	6	9	9	5	7	By MS/MS	By MS/MS	By MS/MS	By MS/MS	By MS/MS	14144000	14144000	0	0	32741000	32741000	0	0	28335000
1054	YER052C	YER052C	HOM3	58.109	22	22	57.1	0	258.45	2	NaN	NaN	1.96155	0.971997	0.94272	-0.0850992	0.888702	-0.170229	0.89661	-0.157448	15.4	20.7	20.7	17.1	17.1	8	10	10	9	9	8	10	10	9	9	By MS/MS	By MS/MS	By MS/MS	By MS/MS	By MS/MS	45044000	45044000	0	0	104690000	104690000	0	0	92721000
1055	YER055C	YER055C	HIS1	32.266	18	18	74.4	0	258.65	1	NaN	NaN	0.76033	-0.395302	1.08555	0.11843	1.00001	1.62106e-05	0.977332	-0.033079	20.5	46.5	37.7	25.9	39.4	6	10	10	8	11	6	10	10	8	11	By MS/MS	By MS/MS	By MS/MS	By MS/MS	By MS/MS	33671000	33671000	0	0	175920000	174270000	0	1644600	114110000
1056	YER056C	YER056C	FCY2	58.201	2	2	3	0	26.209		NaN	NaN	NaN	NaN	NaN	NaN	NaN	NaN	NaN	NaN	0	0	0	0	0	0	0	0	0	0	0	0	0	0	0						0	0	0	0	0	0	0	0	0
1057	YIL052C;YER056C-A	YIL052C;YER056C-A	RPL34B	13.641	5	5	33.1	0	9.5924	1	NaN	NaN	0.898691	-0.154103	1.04614	0.0650758	0.993377	-0.00958631	1.06675	0.093221	20.7	20.7	20.7	20.7	20.7	3	2	3	2	2	3	2	3	2	2	By MS/MS	By MS/MS	By MS/MS	By MS/MS	By MS/MS	225520000	225520000	0	0	482910000	474050000	5201100	3654500	369840000
1058	YER057C	YER057C	HMF1	13.906	9	9	96.9	0	134.55	3	NaN	NaN	1.60617	0.683622	1.04745	0.066884	1.00001	1.93231e-05	0.990766	-0.0133841	55.8	74.4	74.4	37.2	37.2	5	6	7	5	5	5	6	7	5	5	By MS/MS	By MS/MS	By MS/MS	By MS/MS	By MS/MS	65610000	65610000	0	0	142260000	140870000	489340	900860	115950000
1059	YER059W	YER059W	PCL6	47.006	2	2	6.2	0	112.32		NaN	NaN	NaN	NaN	NaN	NaN	0.965065	-0.0513025	1.10962	0.150064	3.6	6.2	6.2	0	6.2	1	2	2	0	2	1	2	2	0	2	By MS/MS	By MS/MS	By MS/MS		By MS/MS	149550	149550	0	0	1628600	1628600	0	0	514820
1060	YER062C	YER062C	GPP2	27.813	17	12	79.2	0	57.851		NaN	NaN	1.13729	0.185606	NaN	NaN	0.92068	-0.119228	1.09352	0.128985	33.2	34.4	33.6	33.6	33.2	8	8	7	8	8	4	5	4	4	4	By MS/MS	By MS/MS	By MS/MS	By MS/MS	By MS/MS	9427700	9427700	0	0	43228000	41635000	627820	965050	45437000
1061	YER063W	YER063W	THO1	24.137	7	7	57.3	0	29.228	2	NaN	NaN	NaN	NaN	1.10817	0.148177	0.944543	-0.0823112	1.05833	0.0817953	29.4	57.3	17.4	33	29.4	4	7	4	5	4	4	7	4	5	4	By MS/MS	By MS/MS	By MS/MS	By MS/MS	By MS/MS	9037400	9037400	0	0	56812000	56812000	0	0	20157000
1062	YER067W	YER067W	RGI1	18.989	5	5	46	0	41.998		NaN	NaN	NaN	NaN	NaN	NaN	NaN	NaN	NaN	NaN	8.1	8.1	0	8.1	8.1	1	1	0	1	1	1	1	0	1	1	By MS/MS	By MS/MS		By MS/MS	By MS/MS	30093000	30093000	0	0	45103000	45103000	0	0	0
1063	YER068W	YER068W	MOT2	65.353	12	12	31	0	72.61	1	NaN	NaN	NaN	NaN	1.2769	0.352646	1.0324	0.0460078	0.942269	-0.085789	6.5	19.6	17.4	10.1	7.7	3	6	5	4	4	3	6	5	4	4	By MS/MS	By MS/MS	By MS/MS	By MS/MS	By MS/MS	6911000	6911000	0	0	12675000	12675000	0	0	6582700
1064	YER069W	YER069W	ARG5,6	94.868	27	27	44.5	0	323.31	3	NaN	NaN	NaN	NaN	1.00207	0.00298538	0.943049	-0.0845954	1.02364	0.0337072	14.7	27.6	17.4	17.8	15.3	9	17	10	11	10	9	17	10	11	10	By MS/MS	By MS/MS	By MS/MS	By MS/MS	By MS/MS	11561000	11561000	0	0	72923000	72923000	0	0	24822000
1065	YER070W	YER070W	RNR1	99.56	41	33	63.9	0	323.31	1	NaN	NaN	NaN	NaN	0.708214	-0.497742	1.1915	0.252783	1.1251	0.170055	16.7	21.4	24.3	15	18.2	12	14	17	11	13	10	11	13	9	11	By MS/MS	By MS/MS	By MS/MS	By MS/MS	By MS/MS	33390000	33390000	0	0	65977000	65977000	0	0	69379000
1067	YER072W	YER072W	VTC1	14.371	3	3	19.4	0.0071449	1.6127	2	NaN	NaN	2.859	1.51551	1.9078	0.93191	1.30905	0.388525	1.27302	0.348252	0	0	0	11.6	11.6	0	0	0	2	2	0	0	0	2	2				By matching	By MS/MS	0	0	0	0	0	0	0	0	0
1068	YER073W	YER073W	ALD5	56.692	26	26	70.6	0	323.31	1	NaN	NaN	0.970132	-0.0437476	1.01417	0.0203026	0.977954	-0.0321613	0.938245	-0.0919632	28.8	37.7	31.5	24.4	27.1	13	15	12	10	11	13	15	12	10	11	By MS/MS	By MS/MS	By MS/MS	By MS/MS	By MS/MS	69888000	69888000	0	0	289220000	289220000	0	0	145180000
1069	YIL069C;YER074W	YIL069C;YER074W	RPS24B	15.329	8	8	51.9	0	47.127	1	NaN	NaN	0.927495	-0.108589	0.929331	-0.105736	1.01127	0.0161737	0.998567	-0.00206896	51.1	44.4	44.4	44.4	44.4	7	6	6	6	6	7	6	6	6	6	By MS/MS	By MS/MS	By MS/MS	By MS/MS	By MS/MS	442820000	442820000	0	0	1104700000	1088600000	8661000	7443200	925650000
1070	YER074W-A	YER074W-A	YOS1	9.4362	2	2	34.1	0	87.895		NaN	NaN	NaN	NaN	NaN	NaN	0.976181	-0.0347791	0.96085	-0.0576169	18.8	18.8	34.1	18.8	18.8	1	1	2	1	1	1	1	2	1	1	By MS/MS	By MS/MS	By MS/MS	By MS/MS	By MS/MS	1979500	1979500	0	0	7248800	7248800	0	0	3669300
1071	YER075C	YER075C	PTP3	105.22	2	2	2.5	0.0071408	1.607		NaN	NaN	NaN	NaN	0.757404	-0.400866	NaN	NaN	NaN	NaN	1.5	0	0	0	0	1	0	0	0	0	1	0	0	0	0	By MS/MS					445500	445500	0	0	0	0	0	0	0
1072	YER078C	YER078C	ICP55	57.989	4	4	9.2	0	5.8559		NaN	NaN	NaN	NaN	NaN	NaN	NaN	NaN	NaN	NaN	3.1	5.3	3.1	3.1	0	1	2	1	1	0	1	2	1	1	0	By MS/MS	By MS/MS	By MS/MS	By MS/MS		422430	422430	0	0	3314900	3314900	0	0	873930
1073	YER079W	YER079W		23.197	4	4	24.3	0	7.2275		NaN	NaN	NaN	NaN	NaN	NaN	NaN	NaN	NaN	NaN	14.8	11.4	6.2	6.2	0	2	2	1	1	0	2	2	1	1	0	By MS/MS	By MS/MS	By MS/MS	By MS/MS		752790	752790	0	0	1098100	0	0	1098100	1101000
1074	YER080W	YER080W	AIM9	72.413	26	26	48.8	0	294.5	1	NaN	NaN	NaN	NaN	0.889045	-0.169671	0.985471	-0.0211142	0.978703	-0.0310565	23.3	24.4	31.3	28.9	22.6	12	13	16	15	11	12	13	16	15	11	By MS/MS	By MS/MS	By MS/MS	By MS/MS	By MS/MS	18584000	18584000	0	0	68202000	68202000	0	0	67834000
1075	YER081W	YER081W	SER3	51.193	22	13	63.5	0	264.64	1	0.721449	-0.471031	0.976538	-0.0342526	0.83484	-0.260428	0.867428	-0.205184	0.93969	-0.0897437	37.7	50.5	39	38.2	35.4	14	18	15	14	13	6	10	6	7	6	By MS/MS	By MS/MS	By MS/MS	By MS/MS	By MS/MS	87709000	87709000	0	0	344120000	344120000	0	0	83390000
1076	YER082C;REV__YBR233W-A	YER082C	UTP7	62.316	16	16	40.4	0	122.38		NaN	NaN	NaN	NaN	NaN	NaN	1.09263	0.12781	0.877731	-0.188149	12.8	15.2	17.7	9.2	11	6	7	7	4	5	6	7	7	4	5	By MS/MS	By MS/MS	By MS/MS	By MS/MS	By MS/MS	8554300	8554300	0	0	22394000	22394000	0	0	16005000
1077	YER083C	YER083C	GET2	31.493	5	5	24.9	0	43.001	3	NaN	NaN	NaN	NaN	0.97084	-0.0426946	0.989315	-0.0154976	1.13774	0.186169	17.5	13.3	17.5	13.3	17.5	3	2	3	2	3	3	2	3	2	3	By MS/MS	By MS/MS	By MS/MS	By MS/MS	By MS/MS	4547700	4547700	0	0	13893000	13893000	0	0	10544000
1078	YER086W	YER086W	ILV1	63.83	30	30	71.7	0	323.31	2	NaN	NaN	1.90843	0.932389	0.87716	-0.189088	0.927661	-0.108331	0.971334	-0.0419612	38.5	50.7	51.4	28.3	31.8	15	18	18	10	13	15	18	18	10	13	By MS/MS	By MS/MS	By MS/MS	By MS/MS	By MS/MS	65823000	65823000	0	0	185240000	185240000	0	0	113060000
1079	YER087C-B	YER087C-B	SBH1	8.7111	3	3	25.6	0.00061331	2.6748		NaN	NaN	NaN	NaN	NaN	NaN	NaN	NaN	1.08918	0.123248	0	12.2	0	0	0	0	1	0	0	0	0	1	0	0	0		By MS/MS				0	0	0	0	2159300	2159300	0	0	0
1080	YER087W	YER087W	AIM10	65.88	4	4	8.7	0	30.692		NaN	NaN	NaN	NaN	NaN	NaN	NaN	NaN	NaN	NaN	4.3	4.5	0	0	0	2	2	0	0	0	2	2	0	0	0	By MS/MS	By MS/MS				624500	624500	0	0	1273500	1273500	0	0	0
1081	YER088C	YER088C	DOT6	73.048	9	8	19.3	0	43.145	3	NaN	NaN	NaN	NaN	0.7137	-0.48661	2.21034	1.14427	1.30139	0.380058	6.1	4.8	3.6	1.9	3.6	3	2	2	1	2	3	2	1	1	1	By MS/MS	By MS/MS	By MS/MS	By MS/MS	By matching	1039500	1039500	0	0	406130	406130	0	0	198050
1082	YER089C	YER089C	PTC2	50.388	18	15	49.6	0	149.1	1	NaN	NaN	NaN	NaN	0.87822	-0.187346	1.05902	0.0827319	0.96961	-0.044523	24.6	23.1	16.2	26.1	18.8	9	8	6	10	7	7	7	5	8	6	By MS/MS	By MS/MS	By MS/MS	By MS/MS	By MS/MS	12052000	12052000	0	0	53245000	53245000	0	0	30776000
1083	YER090W	YER090W	TRP2	56.767	27	27	67.5	0	166.77	1	NaN	NaN	0.80372	-0.315236	0.911604	-0.133521	0.860882	-0.216112	0.889615	-0.168747	23.9	30	23.5	23.5	23.5	10	14	11	10	10	10	14	11	10	10	By MS/MS	By MS/MS	By MS/MS	By MS/MS	By MS/MS	59675000	59675000	0	0	248260000	245830000	739940	1687600	143190000
1084	YER091C	YER091C	MET6	85.859	52	52	68.8	0	323.31	2	NaN	NaN	1.28602	0.362918	1.74131	0.80017	1.02001	0.028586	0.81137	-0.301568	44.1	54.4	44.9	42.8	46.5	28	36	28	29	32	28	36	28	29	32	By MS/MS	By MS/MS	By MS/MS	By MS/MS	By MS/MS	404310000	404310000	0	0	1623400000	1623100000	0	383520	1046400000
1085	YER092W	YER092W	IES5	14.312	5	5	52.8	0	24.977		NaN	NaN	NaN	NaN	1.4378	0.523862	NaN	NaN	0.905141	-0.143785	32.8	19.2	32.8	16.8	25.6	4	2	4	2	3	4	2	4	2	3	By MS/MS	By MS/MS	By MS/MS	By MS/MS	By MS/MS	3369800	3369800	0	0	1999100	1999100	0	0	5559900
1086	YER094C	YER094C	PUP3	22.605	10	10	53.2	0	132.5	1	NaN	NaN	0.653183	-0.61444	0.585961	-0.771124	1.02142	0.0305712	1.04006	0.0566661	26.8	42	29.8	35.1	29.8	4	7	4	5	4	4	7	4	5	4	By MS/MS	By MS/MS	By MS/MS	By MS/MS	By MS/MS	20357000	20357000	0	0	76355000	74299000	1166600	889100	43992000
1087	YER095W	YER095W	RAD51	42.963	5	5	19	0	13.842		NaN	NaN	NaN	NaN	NaN	NaN	0.642591	-0.638027	NaN	NaN	0	4	0	3.2	0	0	1	0	1	0	0	1	0	1	0		By MS/MS		By MS/MS		0	0	0	0	4598800	4598800	0	0	0
1088	YER099C	YER099C	PRS2	34.765	10	7	45.9	0	33.246		NaN	NaN	NaN	NaN	NaN	NaN	0.877193	-0.189034	3.13553	1.64871	11.9	11.6	13.5	8.2	11.9	3	3	3	2	3	2	3	2	1	2	By MS/MS	By MS/MS	By MS/MS	By MS/MS	By MS/MS	2685700	2685700	0	0	5089900	5089900	0	0	4698600
1089	YER100W	YER100W	UBC6	28.383	3	3	16.4	0	10.575		NaN	NaN	NaN	NaN	NaN	NaN	0.928029	-0.107758	1.05557	0.0780177	11.6	11.6	11.6	11.6	11.6	2	2	2	2	2	2	2	2	2	2	By MS/MS	By MS/MS	By MS/MS	By MS/MS	By MS/MS	603640	603640	0	0	2039200	2039200	0	0	768520
1090	YER103W	YER103W	SSA4	69.65	44	21	71.2	0	323.31	2	1.01663	0.0237951	1.35397	0.437194	1.65945	0.730706	1.99716	0.997948	1.52649	0.610219	51.9	53.7	56.1	55.1	54.4	28	31	33	29	28	14	14	16	12	12	By MS/MS	By MS/MS	By MS/MS	By MS/MS	By MS/MS	489000000	489000000	0	0	1471600000	1398600000	16293000	56718000	877850000
1091	YER105C	YER105C	NUP157	156.65	29	29	30.6	0	87.18		1.0023	0.00331442	NaN	NaN	NaN	NaN	1.17415	0.231617	0.882535	-0.180275	8.1	9.7	5.2	2.3	6.7	8	9	6	2	6	8	9	6	2	6	By MS/MS	By MS/MS	By MS/MS	By MS/MS	By MS/MS	6513700	6088400	167030	258290	12210000	12210000	0	0	7747600
1092	YER107C	YER107C	GLE2	40.522	10	10	41.6	0	143.61		NaN	NaN	0.19077	-2.39009	NaN	NaN	0.688848	-0.537743	1.349	0.43189	17.5	29.3	20.5	4.4	7.4	4	7	5	1	2	4	7	5	1	2	By MS/MS	By MS/MS	By MS/MS	By MS/MS	By MS/MS	3203700	3203700	0	0	16827000	15634000	1006900	186860	5873300
1093	YER110C	YER110C	KAP123	122.6	50	50	64.3	0	323.31	1	NaN	NaN	0.850814	-0.233084	0.899472	-0.15285	0.978047	-0.0320244	0.959468	-0.0596935	26.7	44.3	41.9	30.1	28.8	21	33	32	26	24	21	33	32	26	24	By MS/MS	By MS/MS	By MS/MS	By MS/MS	By MS/MS	162790000	162790000	0	0	735160000	729550000	2208700	3408200	548270000
1094	YER111C	YER111C	SWI4	123.8	3	3	4.4	0	22.48		NaN	NaN	NaN	NaN	NaN	NaN	NaN	NaN	NaN	NaN	1.1	1.1	2.2	0	0	1	1	2	0	0	1	1	2	0	0	By MS/MS	By MS/MS	By MS/MS			373300	373300	0	0	0	0	0	0	1604100
1095	YER112W	YER112W	LSM4	21.276	6	6	19.8	0	6.425		NaN	NaN	0.224513	-2.15513	NaN	NaN	0.77483	-0.368048	1.13627	0.184301	15	13.9	11.2	10.2	13.9	5	3	3	2	3	5	3	3	2	3	By MS/MS	By MS/MS	By MS/MS	By MS/MS	By MS/MS	9874800	9874800	0	0	22174000	22174000	0	0	19443000
1096	YER113C	YER113C	TMN3	81.545	3	3	5.5	0	19.325		NaN	NaN	NaN	NaN	NaN	NaN	NaN	NaN	NaN	NaN	0	1.8	3.5	0	0	0	1	2	0	0	0	1	2	0	0		By MS/MS	By MS/MS			0	0	0	0	2923100	2923100	0	0	1131600
1097	YER114C	YER114C	BOI2	115.69	8	8	8.8	0	13.136		NaN	NaN	NaN	NaN	NaN	NaN	NaN	NaN	NaN	NaN	3.1	1.5	1.2	0	0	3	1	1	0	0	3	1	1	0	0	By MS/MS	By MS/MS	By MS/MS			1890800	1890800	0	0	0	0	0	0	1021500
1100	YER120W	YER120W	SCS2	26.925	12	12	59.8	0	145.27	3	NaN	NaN	NaN	NaN	1.34265	0.425082	1.01244	0.0178432	1.08321	0.115309	45.9	59.8	50	45.9	45.9	9	10	9	8	8	9	10	9	8	8	By MS/MS	By MS/MS	By MS/MS	By MS/MS	By MS/MS	66606000	66606000	0	0	184400000	184180000	0	223690	144480000
1101	YER122C	YER122C	GLO3	55.093	29	29	72	0	177.47	3	NaN	NaN	NaN	NaN	1.02511	0.0357749	1.30548	0.384583	1.01174	0.0168444	17.8	29.6	22.9	17.6	20.3	7	12	10	9	10	7	12	10	9	10	By MS/MS	By MS/MS	By MS/MS	By MS/MS	By MS/MS	17954000	17954000	0	0	63517000	63517000	0	0	59555000
1102	YER123W	YER123W	YCK3	60.26	4	3	10.9	0.0020679	2.0628		NaN	NaN	NaN	NaN	NaN	NaN	NaN	NaN	NaN	NaN	0	1.5	1.5	0	0	0	1	1	0	0	0	1	1	0	0		By MS/MS	By MS/MS			0	0	0	0	992930	992930	0	0	460150
1103	YER125W	YER125W	RSP5	91.815	31	31	44.6	0	133.71	3	NaN	NaN	NaN	NaN	1.2792	0.355242	1.21926	0.286004	1.02891	0.0411107	23.6	18.5	26.8	20.9	22.1	14	11	15	12	14	14	11	15	12	14	By MS/MS	By MS/MS	By MS/MS	By MS/MS	By MS/MS	19146000	19146000	0	0	39774000	39774000	0	0	34929000
1104	YER126C	YER126C	NSA2	29.722	8	8	40.2	0	25.683	1	NaN	NaN	NaN	NaN	0.324017	-1.62586	0.903023	-0.147166	0.702286	-0.50987	21.1	30.7	27.2	5.7	11.5	5	6	5	2	3	5	6	5	2	3	By MS/MS	By MS/MS	By MS/MS	By MS/MS	By MS/MS	9725500	9725500	0	0	21253000	21253000	0	0	11435000
1105	YER127W	YER127W	LCP5	40.794	9	9	31.9	0	23.615	2	NaN	NaN	NaN	NaN	1.24587	0.317157	1.01854	0.026505	1.32842	0.409709	11.8	6.7	6.2	11.5	7.3	4	2	2	4	2	4	2	2	4	2	By MS/MS	By MS/MS	By MS/MS	By MS/MS	By MS/MS	4232000	4232000	0	0	5043400	5043400	0	0	4036900
1106	YGL189C;YER131W	YGL189C;YER131W	RPS26A	13.505	4	4	36.1	0	27.461	1	NaN	NaN	0.948674	-0.0760158	1.03026	0.0430049	0.993053	-0.0100578	1.05721	0.0802613	20.2	20.2	20.2	20.2	20.2	2	2	2	2	2	2	2	2	2	2	By MS/MS	By MS/MS	By MS/MS	By MS/MS	By MS/MS	135210000	135210000	0	0	563130000	558760000	2400200	1973600	192470000
1107	YER133W	YER133W	GLC7	35.907	15	15	65.7	0	184.67	3	NaN	NaN	1.62317	0.69881	1.11444	0.156323	0.968048	-0.0468502	1.0148	0.0211961	40.1	46.5	36.5	39.7	26.9	9	10	9	9	7	9	10	9	9	7	By MS/MS	By MS/MS	By MS/MS	By MS/MS	By MS/MS	30854000	30854000	0	0	129980000	129980000	0	0	120220000
1108	YER134C	YER134C		20.441	6	6	27.5	0	5.3531	3	2.1136	1.0797	NaN	NaN	0.966654	-0.0489281	0.9754	-0.0359342	1.24994	0.321856	17.4	5.1	11.8	21.9	0	4	1	2	4	0	4	1	2	4	0	By MS/MS	By MS/MS	By MS/MS	By MS/MS		14108000	10431000	654720	3022900	5190100	5190100	0	0	19809000
1109	YER136W	YER136W	GDI1	51.206	23	23	73.2	0	138.04	3	NaN	NaN	0.992556	-0.0107799	0.941967	-0.0862518	1.08983	0.124101	0.982078	-0.0260912	19.1	42.1	40.1	17.3	14	7	13	12	7	5	7	13	12	7	5	By MS/MS	By MS/MS	By MS/MS	By MS/MS	By MS/MS	18399000	18399000	0	0	106310000	106310000	0	0	85109000
1111	YER139C	YER139C	RTR1	26.239	4	4	24.8	0	5.471		NaN	NaN	NaN	NaN	1.0882	0.121944	NaN	NaN	1.0185	0.0264428	4	7.5	11.5	4	4	1	1	2	1	1	1	1	2	1	1	By MS/MS	By MS/MS	By MS/MS	By MS/MS	By MS/MS	177590	177590	0	0	1527300	1527300	0	0	1706800
1112	YER141W	YER141W	COX15	54.658	5	5	10.5	0	8.4581		NaN	NaN	NaN	NaN	NaN	NaN	NaN	NaN	1.1103	0.150949	1.9	3.9	1.9	2.3	0	1	2	1	1	0	1	2	1	1	0	By MS/MS	By MS/MS	By MS/MS	By MS/MS		868210	868210	0	0	7911400	7911400	0	0	2414200
1113	YER142C	YER142C	MAG1	34.333	3	3	10.5	0	3.5754		NaN	NaN	NaN	NaN	NaN	NaN	NaN	NaN	NaN	NaN	3	3	3	0	0	1	1	1	0	0	1	1	1	0	0	By MS/MS	By MS/MS	By MS/MS			237390	237390	0	0	591410	591410	0	0	596290
1114	YER143W	YER143W	DDI1	47.354	15	15	45.8	0	59.569	3	NaN	NaN	NaN	NaN	1.5545	0.636451	1.1911	0.252295	1.07817	0.108581	11	23.4	17.5	7.2	11	4	7	6	3	4	4	7	6	3	4	By MS/MS	By MS/MS	By MS/MS	By MS/MS	By MS/MS	3448500	3448500	0	0	17124000	17124000	0	0	9367800
1115	YER145C	YER145C	FTR1	45.722	6	6	14.4	0	146.11		NaN	NaN	NaN	NaN	NaN	NaN	NaN	NaN	NaN	NaN	5.4	5.4	5.4	0	0	1	1	1	0	0	1	1	1	0	0	By MS/MS	By MS/MS	By MS/MS			415280	415280	0	0	1537100	1537100	0	0	485610
1116	YER146W	YER146W	LSM5	10.423	3	3	40.9	0	26.941	3	NaN	NaN	NaN	NaN	0.952937	-0.0695478	1.01248	0.0178937	1.01964	0.0280656	40.9	40.9	40.9	40.9	40.9	3	3	3	3	3	3	3	3	3	3	By MS/MS	By MS/MS	By MS/MS	By MS/MS	By MS/MS	14208000	14208000	0	0	51057000	51057000	0	0	65281000
1117	YER147C	YER147C	SCC4	72.14	3	3	5.6	0.00061482	2.7412		NaN	NaN	NaN	NaN	NaN	NaN	NaN	NaN	NaN	NaN	1.9	1.9	0	0	0	1	1	0	0	0	1	1	0	0	0	By MS/MS	By MS/MS				43326	43326	0	0	283810	283810	0	0	0
1118	YER148W	YER148W	SPT15	27.003	5	5	27.1	0	20.683	1	NaN	NaN	NaN	NaN	0.8591	-0.219102	0.871119	-0.199058	0.742696	-0.429156	4.6	9.6	18.8	4.6	4.6	1	2	3	1	1	1	2	3	1	1	By MS/MS	By MS/MS	By MS/MS	By MS/MS	By MS/MS	3982900	3982900	0	0	10398000	10398000	0	0	2675100
1119	YER149C	YER149C	PEA2	48.164	5	5	14.8	0	12.968		NaN	NaN	NaN	NaN	NaN	NaN	NaN	NaN	NaN	NaN	4.8	10	4.8	2.4	2.4	2	3	2	1	1	2	3	2	1	1	By MS/MS	By MS/MS	By MS/MS	By MS/MS	By MS/MS	521950	521950	0	0	3350700	3350700	0	0	839940
1120	YER151C	YER151C	UBP3	101.92	27	27	38.8	0	245.63		NaN	NaN	NaN	NaN	NaN	NaN	1.35645	0.439831	1.1281	0.17389	14	9.3	11	5.3	10	10	7	8	4	6	10	7	8	4	6	By MS/MS	By MS/MS	By MS/MS	By MS/MS	By MS/MS	7369800	7369800	0	0	29700000	29700000	0	0	14295000
1121	YER152C	YER152C		49.49	3	3	16.9	0	119.83		NaN	NaN	NaN	NaN	NaN	NaN	NaN	NaN	NaN	NaN	2.9	7.7	2.9	2.9	2.9	1	2	1	1	1	1	2	1	1	1	By MS/MS	By MS/MS	By MS/MS	By MS/MS	By MS/MS	229760	229760	0	0	3851000	3851000	0	0	1701000
1122	YER154W	YER154W	OXA1	44.815	3	3	11.9	0	101.83		NaN	NaN	NaN	NaN	NaN	NaN	NaN	NaN	NaN	NaN	4.7	11.9	8.5	3.7	4.7	1	3	2	1	1	1	3	2	1	1	By MS/MS	By MS/MS	By MS/MS	By MS/MS	By MS/MS	627150	627150	0	0	16123000	16123000	0	0	1774900
1123	YER155C	YER155C	BEM2	245.43	44	44	29.6	0	258.27	3	NaN	NaN	NaN	NaN	0.97557	-0.0356827	1.24357	0.314482	1.16489	0.22019	8.1	14.7	10.9	4.2	3.7	14	22	16	7	6	14	22	16	7	6	By MS/MS	By MS/MS	By MS/MS	By MS/MS	By MS/MS	7093800	7093800	0	0	32474000	32474000	0	0	17516000
1124	YER156C	YER156C		38.174	14	14	55.9	0	134.37	3	NaN	NaN	1.00164	0.00236052	1.08637	0.119515	0.976325	-0.0345663	1.08514	0.117882	26.6	39.1	39.3	23.7	26.6	8	11	11	7	8	8	11	11	7	8	By MS/MS	By MS/MS	By MS/MS	By MS/MS	By MS/MS	34979000	34979000	0	0	153440000	146640000	1362100	5434700	99977000
1125	YER157W	YER157W	COG3	92.543	10	10	15.9	0	14.913		NaN	NaN	NaN	NaN	NaN	NaN	NaN	NaN	NaN	NaN	6.1	11.1	1.2	1.1	1.1	5	6	1	1	1	5	6	1	1	1	By MS/MS	By MS/MS	By MS/MS	By MS/MS	By MS/MS	2671000	2671000	0	0	5694500	5694500	0	0	692410
1126	YER159C	YER159C	BUR6	15.516	4	4	31.7	0	21.41	1	NaN	NaN	0.8792	-0.185737	0.78697	-0.345619	1.0075	0.0107846	1.28433	0.361015	7	31.7	26.8	26.8	14.8	1	4	3	3	2	1	4	3	3	2	By MS/MS	By MS/MS	By MS/MS	By MS/MS	By MS/MS	596010	596010	0	0	198960000	192280000	3557700	3121200	6191000
1128	YER163C	YER163C	GCG1	26.293	4	4	24.6	0	6.5458		NaN	NaN	NaN	NaN	0.96448	-0.0521768	NaN	NaN	0.913201	-0.130995	5.2	11.6	5.2	11.6	5.2	1	2	1	2	1	1	2	1	2	1	By MS/MS	By MS/MS	By MS/MS	By MS/MS	By MS/MS	533200	533200	0	0	2558000	2558000	0	0	4027400
1129	YER164W	YER164W	CHD1	168.24	29	29	24.7	0	174.77	2	NaN	NaN	NaN	NaN	2.10058	1.07079	1.12582	0.170974	1.29839	0.376725	8.2	9.9	12	4.6	5.2	9	11	14	5	6	9	11	14	5	6	By MS/MS	By MS/MS	By MS/MS	By MS/MS	By MS/MS	3205000	3205000	0	0	18600000	18600000	0	0	15159000
1130	YER165W	YER165W	PAB1	64.343	34	34	67.4	0	323.31	1	NaN	NaN	0.895886	-0.158613	0.929882	-0.104881	0.996643	-0.00485079	0.991627	-0.0121303	46.1	49.4	48.7	47.7	47.1	22	25	23	22	21	22	25	23	22	21	By MS/MS	By MS/MS	By MS/MS	By MS/MS	By MS/MS	439680000	439680000	0	0	1425700000	1395800000	13261000	16610000	724650000
1131	YER166W	YER166W	DNF1	177.8	18	12	14.6	0	55.435		NaN	NaN	NaN	NaN	NaN	NaN	NaN	NaN	NaN	NaN	4.5	0.7	5.2	5.2	3.6	5	1	7	6	4	4	1	3	4	2	By MS/MS	By MS/MS	By MS/MS	By MS/MS	By MS/MS	1148600	1148600	0	0	1068100	1068100	0	0	2641900
1132	YER168C	YER168C	CCA1	62.484	14	14	33.5	0	81.59		NaN	NaN	NaN	NaN	NaN	NaN	NaN	NaN	0.967679	-0.0473989	15.8	5.9	13	9.5	9.5	7	3	5	4	4	7	3	5	4	4	By MS/MS	By MS/MS	By MS/MS	By MS/MS	By MS/MS	2249800	2249800	0	0	6126300	6126300	0	0	4725300
1133	YER169W	YER169W	RPH1	90.21	4	4	5.4	0.0006135	2.6784		NaN	NaN	NaN	NaN	NaN	NaN	NaN	NaN	NaN	NaN	3.4	2	0	0	0	2	1	0	0	0	2	1	0	0	0	By MS/MS	By MS/MS				387000	387000	0	0	990130	990130	0	0	0
1135	YER172C	YER172C	BRR2	246.18	19	19	10.9	0	99.524		NaN	NaN	NaN	NaN	1.67729	0.746136	NaN	NaN	1.3544	0.437654	1.9	3.5	3.2	1.2	1.2	3	6	6	2	2	3	6	6	2	2	By MS/MS	By MS/MS	By MS/MS	By MS/MS	By MS/MS	1128400	1128400	0	0	4773700	4773700	0	0	19371000
1136	YER174C	YER174C	GRX4	27.493	8	7	37.7	0	187.34		NaN	NaN	NaN	NaN	NaN	NaN	NaN	NaN	0.83647	-0.257614	20.9	23	12.7	11.1	14.8	4	4	3	3	3	3	3	2	2	2	By MS/MS	By MS/MS	By MS/MS	By MS/MS	By MS/MS	999630	999630	0	0	2111700	2111700	0	0	556910
1137	YER175C	YER175C	TMT1	34.768	4	4	19.4	0	6.0995		NaN	NaN	NaN	NaN	NaN	NaN	NaN	NaN	NaN	NaN	0	0	0	0	0	0	0	0	0	0	0	0	0	0	0						0	0	0	0	0	0	0	0	0
1138	YER176W	YER176W	ECM32	126.97	13	13	16.8	0	59.844		NaN	NaN	NaN	NaN	NaN	NaN	NaN	NaN	1.3315	0.413052	3.7	2.2	3.7	3.1	1.8	4	2	4	3	2	4	2	4	3	2	By MS/MS	By MS/MS	By MS/MS	By MS/MS	By MS/MS	1075400	1075400	0	0	3336000	3336000	0	0	4716800
1139	YER177W	YER177W	BMH1	30.091	17	5	79	0	323.31	3	NaN	NaN	1.11268	0.154034	1.29467	0.372583	1.04598	0.0648558	1.04862	0.068486	55.1	77.5	55.1	58.1	59.6	13	16	13	14	15	2	4	2	2	3	By MS/MS	By MS/MS	By MS/MS	By MS/MS	By MS/MS	93504000	93504000	0	0	220520000	211880000	4728800	3903700	126670000
1140	YER178W	YER178W	PDA1	46.343	26	26	77.9	0	122.43	1	1.52776	0.611418	0.62359	-0.68133	1.16459	0.219823	1.01026	0.0147219	1.09095	0.125586	34.5	44.3	51.4	37.9	35.2	14	15	17	14	13	14	15	17	14	13	By MS/MS	By MS/MS	By MS/MS	By MS/MS	By MS/MS	137950000	137220000	127250	608700	280210000	275340000	3361300	1509800	239640000
1141	YER180C-A	YER180C-A	SLO1	9.7348	3	3	40	0	4.5258		NaN	NaN	NaN	NaN	NaN	NaN	NaN	NaN	NaN	NaN	29.4	14.1	15.3	14.1	0	2	1	1	1	0	2	1	1	1	0	By MS/MS	By MS/MS	By MS/MS	By MS/MS		2045800	2045800	0	0	2199700	2199700	0	0	900530
1142	YER182W	YER182W	FMP10	27.698	3	3	14.3	0	7.7514		NaN	NaN	NaN	NaN	NaN	NaN	NaN	NaN	NaN	NaN	4.9	9.4	0	5.3	4.9	1	2	0	1	1	1	2	0	1	1	By MS/MS	By MS/MS		By MS/MS	By MS/MS	263880	263880	0	0	5343800	5343800	0	0	0
1143	YER183C	YER183C	FAU1	24.058	2	2	16.6	0	5.1191		NaN	NaN	NaN	NaN	NaN	NaN	NaN	NaN	NaN	NaN	0	10.4	10.4	0	0	0	1	1	0	0	0	1	1	0	0		By MS/MS	By MS/MS			0	0	0	0	467420	467420	0	0	284210
1144	YER190W;YPL283C;YNL339C;YGR296W;YJL225C;YIL177C;YOR396W;YLR467W;YDR545W;YFL066C;YPR204W;YLL067C;YLL066C;YEL077C;YML133C;YLR466W;YHR218W-A;YBL112C;YLR464W;YEL076C-A;YEL076C;YHR218W;YBL111C;YHL050C	YER190W;YPL283C;YNL339C;YGR296W;YJL225C;YIL177C;YOR396W;YLR467W;YDR545W;YFL066C;YPR204W;YLL067C;YLL066C;YEL077C;YML133C;YLR466W	YRF1-2	190.5	4	4	3.1	0.00060827	2.536		NaN	NaN	NaN	NaN	NaN	NaN	NaN	NaN	NaN	NaN	0	0.7	1.5	0	0	0	1	2	0	0	0	1	2	0	0		By MS/MS	By MS/MS			0	0	0	0	200230	200230	0	0	3012600
1145	YFL001W	YFL001W	DEG1	50.888	5	5	15.6	0	8.2381		NaN	NaN	NaN	NaN	NaN	NaN	NaN	NaN	NaN	NaN	0	4.1	3.8	0	0	0	1	1	0	0	0	1	1	0	0		By MS/MS	By MS/MS			0	0	0	0	292970	292970	0	0	290410
1146	YFL002C	YFL002C	SPB4	69.421	10	10	18	0	17.043		NaN	NaN	NaN	NaN	1.2526	0.324926	0.954745	-0.0668125	NaN	NaN	6.8	7.6	5.1	5.4	3.6	4	4	3	3	2	4	4	3	3	2	By MS/MS	By MS/MS	By MS/MS	By MS/MS	By MS/MS	1452900	1452900	0	0	6226100	6226100	0	0	2237500
1147	YFL004W	YFL004W	VTC2	95.44	26	25	35.4	0	274.61	2	NaN	NaN	NaN	NaN	1.34023	0.42248	0.991591	-0.0121832	1.10486	0.143862	14.4	16.5	20.2	9.4	9.3	9	10	13	6	7	9	10	12	6	7	By MS/MS	By MS/MS	By MS/MS	By MS/MS	By MS/MS	10334000	10334000	0	0	41811000	40356000	0	1454600	38328000
1148	YFL005W	YFL005W	SEC4	23.505	10	9	60.5	0	139.65	1	NaN	NaN	0.906016	-0.142391	1.0936	0.129079	1.06673	0.0931922	0.965336	-0.0508974	38.6	60.5	60.5	34.9	34.9	7	10	10	6	6	6	9	9	5	5	By MS/MS	By MS/MS	By MS/MS	By MS/MS	By MS/MS	48427000	48427000	0	0	147290000	144620000	1168600	1502500	89599000
1149	YFL007W	YFL007W	BLM10	245.99	33	33	19.9	0	110.01		NaN	NaN	NaN	NaN	1.27289	0.348103	NaN	NaN	1.38305	0.467855	3.1	6.1	5.9	2.4	2	5	9	9	4	3	5	9	9	4	3	By MS/MS	By MS/MS	By MS/MS	By MS/MS	By MS/MS	1499900	1499900	0	0	13383000	13383000	0	0	10515000
1150	YFL008W	YFL008W	SMC1	141.28	18	18	20.2	0	45.054		NaN	NaN	NaN	NaN	NaN	NaN	NaN	NaN	0.621922	-0.685194	4.5	5.7	1.4	1.6	1	3	4	1	2	1	3	4	1	2	1	By MS/MS	By MS/MS	By MS/MS	By MS/MS	By MS/MS	801570	801570	0	0	2675200	2675200	0	0	518120
1151	YFL010C	YFL010C	WWM1	22.655	5	5	43.6	0	54.707	3	NaN	NaN	1.08492	0.117584	1.0385	0.0545011	1.0929	0.128156	0.907304	-0.140342	33.6	33.6	33.6	33.6	33.6	3	3	3	3	3	3	3	3	3	3	By MS/MS	By MS/MS	By MS/MS	By MS/MS	By MS/MS	9535300	9535300	0	0	37206000	37206000	0	0	21031000
1152	YFL013C	YFL013C	IES1	78.752	6	6	12.7	0	45.904		NaN	NaN	NaN	NaN	NaN	NaN	NaN	NaN	NaN	NaN	2	2.5	6.5	2.2	2.2	1	1	3	1	1	1	1	3	1	1	By MS/MS	By MS/MS	By MS/MS	By MS/MS	By MS/MS	121750	121750	0	0	579360	579360	0	0	1960800
1153	YFL014W	YFL014W	HSP12	11.693	8	8	70.6	0	215.69	2	0.976883	-0.0337422	1.78545	0.836285	1.94509	0.95984	2.14874	1.10349	2.14257	1.09934	55	61.5	46.8	55	46.8	6	7	5	6	5	6	7	5	6	5	By MS/MS	By MS/MS	By MS/MS	By MS/MS	By MS/MS	694590000	684960000	4411400	5219500	1640800000	1512100000	50592000	78083000	1248800000
1154	YFL016C	YFL016C	MDJ1	55.56	11	11	33.5	0	125.04		NaN	NaN	0.747099	-0.420629	0.832333	-0.264767	1.05167	0.0726801	NaN	NaN	15.3	22.9	19.6	8.2	10.8	5	7	6	2	3	5	7	6	2	3	By MS/MS	By MS/MS	By MS/MS	By MS/MS	By MS/MS	28592000	28592000	0	0	68329000	66460000	1356800	511860	37611000
1155	YFL017C	YFL017C	GNA1	18.135	11	11	70.4	0	67.486		NaN	NaN	2.21763	1.14902	NaN	NaN	0.881442	-0.182063	1.05633	0.0790642	25.8	39.6	40.3	31.4	31.4	3	5	5	4	4	3	5	5	4	4	By MS/MS	By MS/MS	By MS/MS	By MS/MS	By MS/MS	6035900	6035900	0	0	20923000	20923000	0	0	19152000
1156	YFL018C	YFL018C	LPD1	54.009	26	26	70.3	0	204.03	3	NaN	NaN	0.98972	-0.0149077	1.44868	0.534735	0.93819	-0.0920482	1.01609	0.023022	29.3	33.5	33.9	34.7	31.1	11	13	13	14	12	11	13	13	14	12	By MS/MS	By MS/MS	By MS/MS	By MS/MS	By MS/MS	36697000	36697000	0	0	222890000	219810000	1463200	1613000	110230000
1157	YFL021W	YFL021W	GAT1	56.327	3	3	6.7	0	3.9877		NaN	NaN	NaN	NaN	NaN	NaN	NaN	NaN	NaN	NaN	2.5	2.5	2.5	0	2.5	1	1	1	0	1	1	1	1	0	1	By MS/MS	By MS/MS	By MS/MS		By MS/MS	454480	454480	0	0	977250	977250	0	0	912910
1158	YFL022C	YFL022C	FRS2	57.511	32	32	73.6	0	323.31	1	NaN	NaN	0.602529	-0.730897	1.16414	0.219261	0.9724	-0.0403776	0.984348	-0.0227601	31.2	38.6	41.2	32	38	15	18	18	15	16	15	18	18	15	16	By MS/MS	By MS/MS	By MS/MS	By MS/MS	By MS/MS	85702000	85702000	0	0	342180000	311500000	28271000	2411700	284800000
1159	YFL023W	YFL023W	BUD27	91.421	12	12	20.6	0	26.074		NaN	NaN	NaN	NaN	NaN	NaN	NaN	NaN	NaN	NaN	0	3.3	4.3	0	0	0	2	2	0	0	0	2	2	0	0		By MS/MS	By MS/MS			0	0	0	0	2471700	2471700	0	0	1185500
1160	YFL024C	YFL024C	EPL1	96.737	2	2	3.2	0	4.5637		NaN	NaN	NaN	NaN	NaN	NaN	NaN	NaN	NaN	NaN	0	1.9	1.9	0	0	0	1	1	0	0	0	1	1	0	0		By MS/MS	By MS/MS			0	0	0	0	182170	182170	0	0	181820
1161	YFL026W	YFL026W	STE2	47.848	6	6	17.2	0	53.705	3	NaN	NaN	NaN	NaN	1.5113	0.59579	0.854357	-0.227089	0.969508	-0.0446754	4.4	0	6.3	3.2	6	1	0	2	1	2	1	0	2	1	2	By MS/MS		By MS/MS	By matching	By MS/MS	0	0	0	0	0	0	0	0	8332700
1162	YFL028C	YFL028C	CAF16	33.09	10	10	39.1	0	9.8147	1	NaN	NaN	NaN	NaN	0.59458	-0.750057	1.18014	0.238953	1.01644	0.0235247	7.6	15.9	3.1	0	3.1	2	4	1	0	1	2	4	1	0	1	By MS/MS	By MS/MS	By MS/MS		By MS/MS	1216000	1216000	0	0	4536900	4536900	0	0	2625500
1164	YFL034C-A	YFL034C-A	RPL22B	13.826	4	3	61.5	0	196.99		NaN	NaN	NaN	NaN	NaN	NaN	NaN	NaN	1.19849	0.261214	41	43.4	46.7	23.8	18	2	3	3	2	1	2	2	2	1	1	By MS/MS	By MS/MS	By MS/MS	By MS/MS	By MS/MS	1954700	1954700	0	0	2609100	2609100	0	0	7530500
1165	YFL034C-B	YFL034C-B	MOB2	33.275	5	5	28.9	0	22.362		NaN	NaN	NaN	NaN	NaN	NaN	NaN	NaN	0.596252	-0.746007	12.9	4.9	12.9	12.9	12.9	2	1	2	2	2	2	1	2	2	2	By MS/MS	By MS/MS	By MS/MS	By MS/MS	By MS/MS	682200	682200	0	0	714750	714750	0	0	1150600
1166	YFL034W	YFL034W	MIL1	119.51	6	6	6.1	0.0074137	1.591		NaN	NaN	NaN	NaN	NaN	NaN	NaN	NaN	NaN	NaN	0.8	0	0.8	0	0	1	0	1	0	0	1	0	1	0	0	By MS/MS		By MS/MS			345590	345590	0	0	0	0	0	0	688700
1167	YFL036W	YFL036W	RPO41	153.05	5	5	4.3	0	6.1763		NaN	NaN	NaN	NaN	NaN	NaN	NaN	NaN	NaN	NaN	1.7	0	2.7	0.8	0.8	2	0	3	1	1	2	0	3	1	1	By MS/MS		By MS/MS	By MS/MS	By MS/MS	297850	297850	0	0	0	0	0	0	1852000
1168	YFL037W	YFL037W	TUB2	50.922	21	21	61.9	0	179.77	1	NaN	NaN	0.972285	-0.0405494	0.939127	-0.0906076	0.997377	-0.0037893	0.956886	-0.0635812	26.3	39.2	31.7	19.3	20.8	9	11	10	8	7	9	11	10	8	7	By MS/MS	By MS/MS	By MS/MS	By MS/MS	By MS/MS	49670000	49670000	0	0	172160000	171000000	581580	574620	170910000
1169	YFL038C	YFL038C	YPT1	23.214	13	13	63.1	0	148.19	1	NaN	NaN	0.964599	-0.0519985	0.957739	-0.0622957	1.02694	0.0383503	0.961306	-0.0569318	30.6	49	45.6	45.1	45.6	6	9	8	7	8	6	9	8	7	8	By MS/MS	By MS/MS	By MS/MS	By MS/MS	By MS/MS	43496000	43496000	0	0	134580000	130180000	1790300	2606000	117070000
1170	YFL039C	YFL039C	ACT1	41.689	25	25	79.2	0	323.31	1	NaN	NaN	1.03934	0.0556631	1.03064	0.0435367	0.996931	-0.00443403	1.04384	0.0619049	53.1	69.6	70.1	62.4	60.5	13	19	18	18	17	13	19	18	18	17	By MS/MS	By MS/MS	By MS/MS	By MS/MS	By MS/MS	836800000	836800000	0	0	2755600000	2700100000	25892000	29536000	1558800000
1171	YFL041W	YFL041W	FET5	70.879	6	6	12.2	0	18.763		NaN	NaN	NaN	NaN	1.2472	0.318693	NaN	NaN	NaN	NaN	5.1	3.4	6.9	3.7	2.1	3	1	4	2	1	3	1	4	2	1	By MS/MS	By MS/MS	By MS/MS	By MS/MS	By MS/MS	2634900	2634900	0	0	2549500	2549500	0	0	7896300
1172	YFL042C	YFL042C	LAM5	76.346	3	3	4.2	0.003517	1.91		NaN	NaN	NaN	NaN	NaN	NaN	NaN	NaN	NaN	NaN	0	1.5	0	0	0	0	1	0	0	0	0	1	0	0	0		By MS/MS				0	0	0	0	655540	655540	0	0	0
1173	YFL044C	YFL044C	OTU1	33.51	7	7	32.2	0	56.772		NaN	NaN	NaN	NaN	NaN	NaN	NaN	NaN	NaN	NaN	17.6	14.3	9.3	0	8.3	3	3	2	0	1	3	3	2	0	1	By MS/MS	By MS/MS	By MS/MS		By MS/MS	964970	964970	0	0	4410700	4410700	0	0	4108700
1174	YFL045C	YFL045C	SEC53	29.063	18	18	77.6	0	300.81	1	NaN	NaN	0.953459	-0.0687571	0.939697	-0.0897323	1.01057	0.0151741	0.899806	-0.152314	48.8	52	48.8	59.4	60.6	12	12	11	14	14	12	12	11	14	14	By MS/MS	By MS/MS	By MS/MS	By MS/MS	By MS/MS	185100000	185100000	0	0	617480000	606880000	3847400	6756900	494230000
1176	YFL047W	YFL047W	RGD2	82.208	7	7	12.7	0	101.28	1	NaN	NaN	0.86049	-0.21677	1.05168	0.0726899	1.00214	0.00308863	1.04055	0.0573511	0	2.7	3.9	1.3	1.3	0	1	2	1	1	0	1	2	1	1		By MS/MS	By MS/MS	By matching	By matching	0	0	0	0	401490	401490	0	0	16452000
1177	YFL048C	YFL048C	EMP47	50.33	16	16	47	0	163.36	3	NaN	NaN	1.2493	0.321117	0.97379	-0.0383174	1.09924	0.136511	1.14222	0.191845	24.5	20	23.4	16.9	13.9	9	7	8	6	5	9	7	8	6	5	By MS/MS	By MS/MS	By MS/MS	By MS/MS	By MS/MS	32935000	32935000	0	0	46373000	46373000	0	0	39043000
1178	YFL049W	YFL049W	SWP82	70.275	2	2	4.3	0	4.1061		NaN	NaN	NaN	NaN	NaN	NaN	NaN	NaN	NaN	NaN	0	2.7	2.7	0	0	0	1	1	0	0	0	1	1	0	0		By MS/MS	By MS/MS			0	0	0	0	729810	729810	0	0	391660
1179	YFR001W	YFR001W	LOC1	23.59	5	5	30.4	0	23.305	1	NaN	NaN	NaN	NaN	0.93669	-0.0943565	0.751585	-0.411992	0.800707	-0.320653	24.5	12.3	30.4	4.4	10.8	4	2	5	1	2	4	2	5	1	2	By MS/MS	By MS/MS	By MS/MS	By MS/MS	By MS/MS	6457600	6457600	0	0	28802000	28802000	0	0	21398000
1180	YFR002W	YFR002W	NIC96	96.173	19	19	26.8	0	145.34		NaN	NaN	NaN	NaN	NaN	NaN	NaN	NaN	0.916866	-0.125217	6.8	14.5	11.4	6.7	4.5	5	11	8	5	3	5	11	8	5	3	By MS/MS	By MS/MS	By MS/MS	By MS/MS	By MS/MS	9577600	9577600	0	0	46459000	46459000	0	0	21334000
1181	YFR003C	YFR003C	YPI1	18.187	6	6	39.4	0	112.01	1	NaN	NaN	NaN	NaN	1.1957	0.25785	1.05245	0.0737459	1.01598	0.0228769	29	34.2	20.6	20.6	29	3	4	2	2	3	3	4	2	2	3	By MS/MS	By MS/MS	By MS/MS	By MS/MS	By MS/MS	3368100	3368100	0	0	11005000	11005000	0	0	8222300
1182	YFR004W	YFR004W	RPN11	34.398	14	14	51	0	51.495	3	NaN	NaN	1.11272	0.15409	0.998983	-0.00146729	1.04509	0.0636328	0.93642	-0.0947719	14.7	21.9	17.3	21.2	17	4	4	5	6	5	4	4	5	6	5	By MS/MS	By MS/MS	By MS/MS	By MS/MS	By MS/MS	19725000	19725000	0	0	46672000	44705000	870960	1096600	58157000
1183	YFR005C	YFR005C	SAD1	52.166	6	6	12.9	0	2.7728		NaN	NaN	NaN	NaN	NaN	NaN	NaN	NaN	NaN	NaN	5.8	5.8	0	0	0	2	2	0	0	0	2	2	0	0	0	By MS/MS	By MS/MS				469770	469770	0	0	1219800	1219800	0	0	0
1184	YFR006W	YFR006W		61.753	14	14	38.3	0	210.83		NaN	NaN	NaN	NaN	NaN	NaN	0.923173	-0.115327	0.989505	-0.0152217	15.9	23	28.6	12.7	17.2	6	8	9	5	6	6	8	9	5	6	By MS/MS	By MS/MS	By MS/MS	By MS/MS	By MS/MS	7519700	7519700	0	0	27623000	27623000	0	0	19366000
1185	YFR007W	YFR007W	YFH7	39.885	5	5	20.1	0	21.036		NaN	NaN	NaN	NaN	NaN	NaN	NaN	NaN	NaN	NaN	3.4	4	8.2	0	3.4	1	1	2	0	1	1	1	2	0	1	By MS/MS	By MS/MS	By MS/MS		By MS/MS	675820	675820	0	0	280440	280440	0	0	1084600
1186	YFR009W	YFR009W	GCN20	85.026	35	35	54.5	0	105.48	3	NaN	NaN	NaN	NaN	0.9705	-0.0431999	1.07108	0.0990687	0.891919	-0.165016	8.9	18.2	16.8	8.1	12.1	7	10	12	6	9	7	10	12	6	9	By MS/MS	By MS/MS	By MS/MS	By MS/MS	By MS/MS	22334000	22334000	0	0	55396000	55396000	0	0	42229000
1187	YFR010W	YFR010W	UBP6	57.11	26	26	60.1	0	308.43	1	NaN	NaN	0.999363	-0.000919281	1.22777	0.296042	0.975646	-0.0355707	0.970727	-0.0428625	23.6	40.1	37.7	19.2	27.5	9	13	13	8	11	9	13	13	8	11	By MS/MS	By MS/MS	By MS/MS	By MS/MS	By MS/MS	22302000	22302000	0	0	92326000	91315000	198920	811940	40076000
1188	YFR011C	YFR011C	MIC19	18.855	4	4	32.4	0	11.133	1	NaN	NaN	NaN	NaN	0.90505	-0.143931	1.0434	0.0612885	0.85804	-0.220883	5.3	14.1	20	11.2	0	1	1	2	2	0	1	1	2	2	0	By MS/MS	By MS/MS	By MS/MS	By MS/MS		1398400	1398400	0	0	371130	371130	0	0	7918800
1189	YFR013W	YFR013W	IOC3	90.896	11	11	19.1	0	33.564		NaN	NaN	NaN	NaN	NaN	NaN	NaN	NaN	NaN	NaN	8.1	7	7.2	2.2	2.2	5	4	4	1	1	5	4	4	1	1	By MS/MS	By MS/MS	By MS/MS	By MS/MS	By MS/MS	1688900	1688900	0	0	7347900	7347900	0	0	3251200
1190	YFR014C	YFR014C	CMK1	50.296	6	6	18.8	0	34.625		NaN	NaN	NaN	NaN	NaN	NaN	NaN	NaN	1.40357	0.489097	6.5	13	9.4	6.3	2.9	2	4	3	2	1	2	4	3	2	1	By MS/MS	By MS/MS	By MS/MS	By MS/MS	By MS/MS	727870	727870	0	0	5849700	5849700	0	0	2872200
1192	YFR016C	YFR016C		137.7	26	26	30.9	0	250.94		NaN	NaN	NaN	NaN	NaN	NaN	0.949882	-0.07418	1.09381	0.129362	10.4	10.9	6.9	7.7	5.1	8	9	5	7	4	8	9	5	7	4	By MS/MS	By MS/MS	By MS/MS	By MS/MS	By MS/MS	4088400	4088400	0	0	21386000	21386000	0	0	3650600
1193	YFR021W	YFR021W	ATG18	55.102	5	5	11.4	0	5.4812		NaN	NaN	NaN	NaN	NaN	NaN	NaN	NaN	NaN	NaN	1.8	1.8	3.6	1.8	1.8	1	1	2	1	1	1	1	2	1	1	By MS/MS	By MS/MS	By MS/MS	By MS/MS	By MS/MS	689110	689110	0	0	1023100	1023100	0	0	1990200
1194	YFR024C-A	YFR024C-A	LSB3	49.343	13	9	33.3	0	240.8	3	NaN	NaN	1.19639	0.258693	1.3128	0.392651	0.966747	-0.0487896	0.967249	-0.0480406	15.9	27.7	14.8	13.1	15	6	11	6	5	6	4	8	4	4	5	By MS/MS	By MS/MS	By MS/MS	By MS/MS	By MS/MS	7449200	7449200	0	0	33682000	32763000	550150	369380	10691000
1195	YFR028C	YFR028C	CDC14	61.906	12	12	29.4	0	35.069	1	NaN	NaN	NaN	NaN	0.81642	-0.292617	1.3906	0.475707	1.10111	0.138955	11.1	15.6	8.3	4.4	6.5	4	6	3	2	3	4	6	3	2	3	By MS/MS	By MS/MS	By MS/MS	By MS/MS	By MS/MS	3937500	3937500	0	0	12047000	12047000	0	0	4254300
1196	YFR030W	YFR030W	MET10	114.83	6	6	7.6	0	12.695		2.73451	1.45128	NaN	NaN	NaN	NaN	NaN	NaN	NaN	NaN	3	1.1	3.4	0	0	2	1	3	0	0	2	1	3	0	0	By MS/MS	By MS/MS	By MS/MS			515720	515720	0	0	0	0	0	0	1097800
1197	YFR031C	YFR031C	SMC2	133.93	7	7	8.4	0	11.574		NaN	NaN	NaN	NaN	NaN	NaN	NaN	NaN	NaN	NaN	2.3	1.5	0.9	0.9	0.9	2	1	1	1	1	2	1	1	1	1	By MS/MS	By MS/MS	By MS/MS	By MS/MS	By MS/MS	643300	643300	0	0	784410	784410	0	0	864020
1198	YIL018W;YFR031C-A	YIL018W;YFR031C-A	RPL2B	27.408	17	17	57.9	0	266.99	1	NaN	NaN	0.97282	-0.0397558	0.907622	-0.139836	1.01695	0.0242489	1.04053	0.0573174	23.6	28	23.6	30.3	23.6	6	6	6	6	6	6	6	6	6	6	By MS/MS	By MS/MS	By MS/MS	By MS/MS	By MS/MS	263510000	263510000	0	0	765680000	748270000	6416500	10998000	506590000
1199	YFR032C-A	YFR032C-A	RPL29	6.6687	2	2	28.8	0.0063091	1.6623		NaN	NaN	NaN	NaN	NaN	NaN	NaN	NaN	NaN	NaN	0	0	0	0	0	0	0	0	0	0	0	0	0	0	0						0	0	0	0	0	0	0	0	0
1201	YFR037C	YFR037C	RSC8	63.167	25	25	53	0	323.31	1	NaN	NaN	NaN	NaN	0.91198	-0.132926	1.09621	0.132527	0.986805	-0.0191629	28	29.4	32.1	23	21.9	13	12	14	9	9	13	12	14	9	9	By MS/MS	By MS/MS	By MS/MS	By MS/MS	By MS/MS	18611000	18611000	0	0	46045000	46045000	0	0	37463000
1202	YFR039C	YFR039C	OSW7	59.359	2	2	4.7	0.0049376	1.8046		NaN	NaN	NaN	NaN	NaN	NaN	NaN	NaN	NaN	NaN	0	0	0	0	0	0	0	0	0	0	0	0	0	0	0						0	0	0	0	0	0	0	0	0
1203	YFR040W	YFR040W	SAP155	115	14	14	20.2	0	130.18		NaN	NaN	NaN	NaN	NaN	NaN	NaN	NaN	NaN	NaN	0.9	9	2.4	0	1.3	1	6	2	0	1	1	6	2	0	1	By MS/MS	By MS/MS	By MS/MS		By MS/MS	677070	677070	0	0	6833100	6833100	0	0	958470
1204	YFR041C	YFR041C	ERJ5	34.191	5	5	24.1	0	17.344		NaN	NaN	NaN	NaN	NaN	NaN	NaN	NaN	NaN	NaN	3.1	12.2	9.2	0	0	1	2	1	0	0	1	2	1	0	0	By MS/MS	By MS/MS	By MS/MS			483850	483850	0	0	4763100	4763100	0	0	1042700
1205	YFR044C	YFR044C	DUG1	52.871	28	28	74.2	0	323.31	3	NaN	NaN	1.0697	0.0972087	0.768746	-0.379421	1.02967	0.0421832	0.987779	-0.0177405	28.7	35.8	42	27.2	27.2	11	11	13	10	10	11	11	13	10	10	By MS/MS	By MS/MS	By MS/MS	By MS/MS	By MS/MS	93168000	93168000	0	0	322800000	322800000	0	0	213680000
1206	YFR047C	YFR047C	BNA6	32.365	6	6	28.1	0	39.502		NaN	NaN	NaN	NaN	NaN	NaN	NaN	NaN	1.3277	0.408929	2.7	0	2.7	0	0	1	0	1	0	0	1	0	1	0	0	By MS/MS		By MS/MS			3238300	3238300	0	0	0	0	0	0	4595000
1207	YFR049W	YFR049W	YMR31	13.689	6	6	63.4	0	14.347	3	NaN	NaN	NaN	NaN	1.2213	0.288418	0.858449	-0.220196	1.1135	0.155107	9.8	0	0	9.8	9.8	1	0	0	1	1	1	0	0	1	1	By MS/MS			By MS/MS	By MS/MS	512980	512980	0	0	0	0	0	0	0
1208	YFR050C	YFR050C	PRE4	29.443	7	7	47.4	0	96.095		NaN	NaN	NaN	NaN	NaN	NaN	0.778424	-0.361371	1.05303	0.0745446	5.6	27.1	16.5	14.7	16.2	1	4	3	2	3	1	4	3	2	3	By MS/MS	By MS/MS	By MS/MS	By MS/MS	By MS/MS	879660	879660	0	0	13841000	13841000	0	0	5429800
1209	YFR051C	YFR051C	RET2	60.627	18	18	41.9	0	47.055	1	NaN	NaN	NaN	NaN	0.88625	-0.174214	1.06444	0.0900923	1.0093	0.0133587	7	16.1	5.9	4.6	4.9	4	7	4	3	3	4	7	4	3	3	By MS/MS	By MS/MS	By MS/MS	By MS/MS	By MS/MS	10896000	10896000	0	0	30931000	30931000	0	0	10890000
1210	YFR052W	YFR052W	RPN12	31.919	15	15	68.6	0	272.98	3	NaN	NaN	NaN	NaN	1.41414	0.499929	1.13044	0.176883	1.13782	0.186273	11.7	23.4	26.6	8.4	15	3	6	6	2	4	3	6	6	2	4	By MS/MS	By MS/MS	By MS/MS	By MS/MS	By MS/MS	11788000	11788000	0	0	38979000	38206000	0	773000	37438000
1211	YFR053C	YFR053C	HXK1	53.738	29	26	72.4	0	323.31		NaN	NaN	NaN	NaN	NaN	NaN	NaN	NaN	NaN	NaN	43.5	60	43.5	38.4	35.7	16	23	12	12	11	13	21	11	11	9	By MS/MS	By MS/MS	By MS/MS	By MS/MS	By MS/MS	43291000	43291000	0	0	187010000	187010000	0	0	79059000
1212	YGL001C	YGL001C	ERG26	38.706	8	8	43.6	0	71.984	1	NaN	NaN	NaN	NaN	1.4339	0.519944	0.838926	-0.253384	0.8221	-0.282614	17.5	15.8	18.3	14.3	14.6	4	3	4	3	3	4	3	4	3	3	By MS/MS	By MS/MS	By MS/MS	By MS/MS	By MS/MS	8375700	8375700	0	0	11332000	11332000	0	0	15887000
1213	YGL005C	YGL005C	COG7	31.775	8	8	40.5	0	24.046		NaN	NaN	NaN	NaN	NaN	NaN	NaN	NaN	NaN	NaN	3.9	19.4	3.6	6.8	0	1	4	1	2	0	1	4	1	2	0	By MS/MS	By MS/MS	By MS/MS	By MS/MS		9807100	9807100	0	0	4635200	4635200	0	0	584690
1214	YGL006W	YGL006W	PMC1	130.86	9	9	10.1	0	67.358	1	NaN	NaN	NaN	NaN	0.982731	-0.0251314	0.92501	-0.112459	0.91155	-0.133606	1.4	3.4	1.4	2.3	1.4	1	3	2	2	1	1	3	2	2	1	By MS/MS	By MS/MS	By MS/MS	By MS/MS	By MS/MS	74618	74618	0	0	1073800	1073800	0	0	10136000
1215	YGL008C;YPL036W	YGL008C;YPL036W	PMA1	99.618	41	41	48.5	0	323.31	1	NaN	NaN	0.900849	-0.150643	0.890639	-0.167087	0.952649	-0.0699827	0.955383	-0.0658482	32	44.4	41.8	40	38.3	23	32	26	26	25	23	32	26	26	25	By MS/MS	By MS/MS	By MS/MS	By MS/MS	By MS/MS	818510000	818510000	0	0	3329700000	3242900000	32444000	54388000	2133700000
1216	YGL009C	YGL009C	LEU1	85.793	42	42	61.5	0	323.31	2	NaN	NaN	1.25421	0.326784	2.10133	1.0713	1.39414	0.479376	1.2852	0.361989	33.4	41.5	38.1	37.9	34.3	18	28	22	22	20	18	28	22	22	20	By MS/MS	By MS/MS	By MS/MS	By MS/MS	By MS/MS	188960000	188960000	0	0	718920000	717780000	399530	744220	416550000
1217	YGL011C	YGL011C	SCL1	28.001	19	19	79.4	0	153.49	3	NaN	NaN	1.16489	0.220189	1.12075	0.16447	1.0537	0.0754657	1.23406	0.303417	37.7	64.3	51.6	45.2	39.7	8	13	11	10	9	8	13	11	10	9	By MS/MS	By MS/MS	By MS/MS	By MS/MS	By MS/MS	47031000	47031000	0	0	186120000	182480000	1498000	2142500	103030000
1218	YGL012W	YGL012W	ERG4	56.039	8	8	15.4	0	6.5492	1	NaN	NaN	0.6304	-0.665661	1.01588	0.0227314	1.10093	0.138717	1.1081	0.148093	4.2	8	12.3	8.5	6.3	3	4	5	4	3	3	4	5	4	3	By MS/MS	By MS/MS	By MS/MS	By MS/MS	By MS/MS	10991000	10991000	0	0	16697000	15777000	438990	480550	35637000
1219	YGL013C	YGL013C	PDR1	121.79	6	6	5.9	0	10.909		NaN	NaN	NaN	NaN	NaN	NaN	NaN	NaN	NaN	NaN	0.8	3	0.7	0	0	1	3	1	0	0	1	3	1	0	0	By MS/MS	By MS/MS	By MS/MS			205700	205700	0	0	3895100	3895100	0	0	506730
1220	YGL014W	YGL014W	PUF4	97.797	12	12	17.5	0	53.085		NaN	NaN	NaN	NaN	NaN	NaN	1.26509	0.339236	1.2758	0.351402	8.2	9.1	9	4.8	3.6	5	6	6	3	3	5	6	6	3	3	By MS/MS	By MS/MS	By MS/MS	By MS/MS	By MS/MS	2783500	2783500	0	0	8039000	8039000	0	0	7859200
1221	YGL016W	YGL016W	KAP122	123.53	14	14	19.2	0	86.298		NaN	NaN	NaN	NaN	NaN	NaN	0.842523	-0.247212	0.926988	-0.109377	1.3	11	5.5	2.8	2.3	1	8	4	2	2	1	8	4	2	2	By MS/MS	By MS/MS	By MS/MS	By MS/MS	By MS/MS	145070	145070	0	0	9311800	9311800	0	0	2335800
1222	YGL017W	YGL017W	ATE1	57.93	4	4	8.5	0	18.797		NaN	NaN	NaN	NaN	NaN	NaN	NaN	NaN	NaN	NaN	0	3.8	3.8	0	0	0	1	1	0	0	0	1	1	0	0		By MS/MS	By MS/MS			0	0	0	0	1144300	1144300	0	0	494480
1223	YGL019W	YGL019W	CKB1	32.264	6	6	29.1	0	32.72		NaN	NaN	3.89059	1.95999	NaN	NaN	1.05506	0.0773233	1.01562	0.0223625	14.4	19.4	14.4	9.4	9.4	3	4	3	2	2	3	4	3	2	2	By MS/MS	By MS/MS	By MS/MS	By MS/MS	By MS/MS	5137200	5137200	0	0	14844000	14844000	0	0	6832400
1224	YGL020C	YGL020C	GET1	27.092	4	4	22.6	0	89.574		NaN	NaN	NaN	NaN	NaN	NaN	1.05023	0.070709	1.3298	0.41121	0	17.4	11.5	11.5	11.5	0	3	2	2	2	0	3	2	2	2		By MS/MS	By MS/MS	By MS/MS	By MS/MS	0	0	0	0	20107000	20107000	0	0	2724800
1226	YGL022W	YGL022W	STT3	81.528	13	13	20.6	0	30.735	3	NaN	NaN	NaN	NaN	0.932432	-0.10093	0.916698	-0.125481	1.04672	0.0658818	9.7	10.2	12.3	9.6	9.3	6	6	8	6	6	6	6	8	6	6	By MS/MS	By MS/MS	By MS/MS	By MS/MS	By MS/MS	14531000	14531000	0	0	36807000	36807000	0	0	47637000
1227	YGL023C	YGL023C	PIB2	70.616	9	9	18.6	0	9.1495		NaN	NaN	NaN	NaN	NaN	NaN	NaN	NaN	1.02667	0.0379767	1.6	7.7	0	2.5	2.5	1	3	0	1	1	1	3	0	1	1	By MS/MS	By MS/MS		By MS/MS	By MS/MS	540680	540680	0	0	5130200	5130200	0	0	0
1228	YGL025C	YGL025C	PGD1	43.079	3	3	11.6	0	6.1431		NaN	NaN	NaN	NaN	NaN	NaN	NaN	NaN	NaN	NaN	0	0	3.3	3.3	3.3	0	0	1	1	1	0	0	1	1	1			By MS/MS	By MS/MS	By MS/MS	0	0	0	0	0	0	0	0	1666300
1229	YGL026C	YGL026C	TRP5	76.625	43	43	79.3	0	323.31	1	NaN	NaN	0.927753	-0.108188	1.03419	0.0485079	0.902884	-0.147387	0.87298	-0.19598	45.1	57	55.2	33.8	44.3	23	28	27	17	22	23	28	27	17	22	By MS/MS	By MS/MS	By MS/MS	By MS/MS	By MS/MS	188390000	188390000	0	0	470050000	468450000	783570	824340	401930000
1230	YGL027C	YGL027C	CWH41	96.506	22	22	32.1	0	249.6		NaN	NaN	NaN	NaN	NaN	NaN	1.41791	0.503763	1.02297	0.03276	12	15.6	10.4	7.1	9.8	7	10	6	4	6	7	10	6	4	6	By MS/MS	By MS/MS	By MS/MS	By MS/MS	By MS/MS	8020300	8020300	0	0	30889000	30889000	0	0	12051000
1231	YGL028C	YGL028C	SCW11	56.446	3	3	8.3	0	33.331		NaN	NaN	NaN	NaN	NaN	NaN	1.4978	0.582845	4.02431	2.00874	5.9	5.9	5.9	8.3	8.3	2	2	2	3	3	2	2	2	3	3	By MS/MS	By MS/MS	By MS/MS	By MS/MS	By MS/MS	1593300	1593300	0	0	5435700	5435700	0	0	2907500
1232	YGL030W	YGL030W	RPL30	11.415	7	7	64.8	0	210.62	1	NaN	NaN	0.808252	-0.307123	0.955177	-0.0661596	1.03476	0.0492915	0.98591	-0.0204725	56.2	57.1	56.2	38.1	56.2	4	5	4	3	4	4	5	4	3	4	By MS/MS	By MS/MS	By MS/MS	By MS/MS	By MS/MS	226640000	226640000	0	0	737520000	730310000	1953900	5254500	617300000
1233	YGL031C	YGL031C	RPL24A	17.613	12	3	33.5	0	26.24	1	NaN	NaN	0.78445	-0.350246	1.05963	0.0835605	1.01887	0.0269639	1.0307	0.0436189	26.5	26.5	32.3	26.5	27.7	5	5	8	6	7	1	1	2	1	2	By MS/MS	By MS/MS	By MS/MS	By MS/MS	By MS/MS	24051000	24051000	0	0	157350000	154100000	1587800	1665400	44429000
1235	YGL035C	YGL035C	MIG1	55.531	2	2	4.4	0.00061143	2.6448	1	NaN	NaN	NaN	NaN	1.1106	0.151339	0.859771	-0.217975	0.7582	-0.39935	2	2.4	2	0	2	1	1	1	0	1	1	1	1	0	1	By MS/MS	By MS/MS	By MS/MS		By MS/MS	2027300	2027300	0	0	921780	921780	0	0	8845800
1236	YGL036W	YGL036W		102.37	3	3	4.4	0	25.842		NaN	NaN	NaN	NaN	NaN	NaN	NaN	NaN	NaN	NaN	1.8	1.7	1.7	0	0	1	1	1	0	0	1	1	1	0	0	By MS/MS	By MS/MS	By MS/MS			288400	288400	0	0	351270	351270	0	0	428480
1237	YGL037C	YGL037C	PNC1	24.993	10	10	71.3	0	323.31	2	NaN	NaN	2.1231	1.08617	1.40574	0.491328	1.9285	0.947479	1.63097	0.705729	35.2	45.4	45.4	35.2	35.2	5	6	6	5	5	5	6	6	5	5	By MS/MS	By MS/MS	By MS/MS	By MS/MS	By MS/MS	51669000	51669000	0	0	190610000	189660000	233120	713990	65008000
1238	YGL038C	YGL038C	OCH1	55.155	7	7	23.8	0	54.664		NaN	NaN	NaN	NaN	NaN	NaN	NaN	NaN	NaN	NaN	3.8	8.8	5.2	5	5.2	1	3	2	2	2	1	3	2	2	2	By MS/MS	By MS/MS	By MS/MS	By MS/MS	By MS/MS	148130	148130	0	0	4752200	4752200	0	0	2452000
1239	YGL039W	YGL039W		38.259	8	7	29	0	152.74		NaN	NaN	NaN	NaN	NaN	NaN	NaN	NaN	NaN	NaN	17.8	12.9	21.8	15.5	12.6	5	3	6	4	4	5	3	6	4	3	By MS/MS	By MS/MS	By MS/MS	By MS/MS	By MS/MS	7972500	7972500	0	0	14841000	14841000	0	0	16551000
1240	YGL040C	YGL040C	HEM2	37.74	13	13	46.5	0	143.1	3	NaN	NaN	NaN	NaN	1.121	0.164786	0.985124	-0.0216229	1.12155	0.165494	12.3	17.3	17	15.5	14.6	3	5	5	4	4	3	5	5	4	4	By MS/MS	By MS/MS	By MS/MS	By MS/MS	By MS/MS	6722900	6722900	0	0	30454000	30454000	0	0	33338000
1241	YGL041W-A	YGL041W-A	DPC13	18.103	4	4	33.1	0	27.795		NaN	NaN	NaN	NaN	NaN	NaN	NaN	NaN	0.927816	-0.10809	0	5.2	13.6	0	0	0	1	1	0	0	0	1	1	0	0		By MS/MS	By MS/MS			0	0	0	0	2296200	2296200	0	0	123380
1242	YGL043W	YGL043W	DST1	34.843	12	12	51.5	0	196.31	3	NaN	NaN	1.1898	0.250719	0.71523	-0.483521	1.16085	0.215185	0.999291	-0.00102371	21.7	24.3	22	14.6	21.7	5	6	6	3	5	5	6	6	3	5	By MS/MS	By MS/MS	By MS/MS	By MS/MS	By MS/MS	8903400	8903400	0	0	34515000	34357000	85675	71713	27210000
1243	YGL044C	YGL044C	RNA15	32.79	5	5	27.7	0	22.801		NaN	NaN	NaN	NaN	NaN	NaN	NaN	NaN	NaN	NaN	11.1	22.6	16.2	5.1	7.8	2	3	4	1	2	2	3	4	1	2	By MS/MS	By MS/MS	By MS/MS	By MS/MS	By MS/MS	666290	666290	0	0	2796200	2796200	0	0	1878600
1244	YGL047W	YGL047W	ALG13	22.661	3	3	19.8	0.00060864	2.549		NaN	NaN	NaN	NaN	NaN	NaN	NaN	NaN	NaN	NaN	6.4	6.4	0	6.4	6.4	1	1	0	1	1	1	1	0	1	1	By MS/MS	By MS/MS		By MS/MS	By MS/MS	1199500	1199500	0	0	3605600	3605600	0	0	0
1245	YGL048C	YGL048C	RPT6	45.271	20	19	57	0	179.49	3	NaN	NaN	1.09984	0.1373	1.23894	0.30911	1.06964	0.0971312	0.979142	-0.0304098	23.2	33.6	23.5	26.2	26.7	8	11	8	8	9	8	11	8	8	9	By MS/MS	By MS/MS	By MS/MS	By MS/MS	By MS/MS	31715000	31715000	0	0	112820000	110730000	917350	1168800	49093000
1246	YGL049C	YGL049C	TIF4632	103.9	18	14	25.8	0	88.795	1	NaN	NaN	NaN	NaN	0.816474	-0.292521	1.09992	0.137399	0.740022	-0.434359	9	15.4	12.6	10.3	7.1	7	12	8	7	6	7	9	7	7	6	By MS/MS	By MS/MS	By MS/MS	By MS/MS	By MS/MS	4293000	2961500	0	1331500	10500000	10500000	0	0	3901200
1247	YGL050W	YGL050W	TYW3	30.806	8	8	38.1	0	38.186		NaN	NaN	NaN	NaN	NaN	NaN	0.971345	-0.0419438	0.890155	-0.167872	5.9	17.2	18.3	4	9.9	1	4	3	1	2	1	4	3	1	2	By MS/MS	By MS/MS	By MS/MS	By MS/MS	By MS/MS	452430	452430	0	0	3007000	3007000	0	0	3033300
1248	YGL053W;YAR031W	YGL053W;YAR031W	PRM8	27.25	3	3	15.6	0	6.3035		NaN	NaN	NaN	NaN	NaN	NaN	NaN	NaN	NaN	NaN	4.2	8.4	4.2	0	4.2	1	1	1	0	1	1	1	1	0	1	By MS/MS	By MS/MS	By MS/MS		By MS/MS	1182700	1182700	0	0	404210	404210	0	0	1631700
1250	YGL055W	YGL055W	OLE1	58.402	13	13	33.7	0	171.93	2	NaN	NaN	4.19747	2.06952	0.53833	-0.893437	0.873438	-0.195222	1.13123	0.177886	17.8	21.4	18.4	14.5	11	6	8	6	5	5	6	8	6	5	5	By MS/MS	By MS/MS	By MS/MS	By MS/MS	By MS/MS	6102400	6102400	0	0	27385000	25359000	664940	1361700	20498000
1251	YGL056C	YGL056C	SDS23	58.097	11	11	35.7	0	113.9	1	NaN	NaN	NaN	NaN	1.2376	0.307545	1.04839	0.0681689	0.904729	-0.144443	12	19.5	16.9	7.6	6.1	4	5	4	3	2	4	5	4	3	2	By MS/MS	By MS/MS	By MS/MS	By MS/MS	By MS/MS	1633700	1633700	0	0	9531800	9531800	0	0	5541400
1253	YGL060W	YGL060W	YBP2	73.101	4	4	4.8	0.002071	2.0801		NaN	NaN	NaN	NaN	NaN	NaN	NaN	NaN	NaN	NaN	2.5	2.3	1.2	2.5	2.5	2	2	1	2	2	2	2	1	2	2	By MS/MS	By MS/MS	By MS/MS	By MS/MS	By MS/MS	653310	653310	0	0	1616200	1616200	0	0	861850
1254	YGL061C	YGL061C	DUO1	27.473	4	4	20.2	0	41.766		NaN	NaN	NaN	NaN	NaN	NaN	NaN	NaN	NaN	NaN	16.6	0	5.3	7.3	12.6	3	0	1	1	2	3	0	1	1	2	By MS/MS		By MS/MS	By MS/MS	By MS/MS	1355400	1355400	0	0	0	0	0	0	604370
1255	YGL062W	YGL062W	PYC1	130.1	52	20	55.7	0	323.31	1	NaN	NaN	NaN	NaN	0.87288	-0.196145	0.902192	-0.148494	0.716533	-0.480895	27.2	35.2	30.4	25.5	25.4	28	34	30	25	26	7	11	10	6	4	By MS/MS	By MS/MS	By MS/MS	By MS/MS	By MS/MS	45652000	45652000	0	0	166810000	166810000	0	0	91580000
1256	YGL064C	YGL064C	MRH4	63.057	7	7	16.8	0	10.879		NaN	NaN	NaN	NaN	NaN	NaN	NaN	NaN	NaN	NaN	2.7	6.1	0	0	0	1	2	0	0	0	1	2	0	0	0	By MS/MS	By MS/MS				67476	67476	0	0	515410	515410	0	0	0
1257	YGL065C	YGL065C	ALG2	58.046	9	9	26.2	0	97.519		NaN	NaN	NaN	NaN	NaN	NaN	0.830427	-0.268075	NaN	NaN	11.7	13.7	8.5	6	0	4	5	3	2	0	4	5	3	2	0	By MS/MS	By MS/MS	By MS/MS	By MS/MS		2235200	2235200	0	0	16654000	16654000	0	0	3802000
1258	YGL066W	YGL066W	SGF73	72.877	6	6	14.6	0	88.027		NaN	NaN	NaN	NaN	NaN	NaN	NaN	NaN	NaN	NaN	6.1	7.8	2.6	2.3	2.3	3	3	1	1	1	3	3	1	1	1	By MS/MS	By MS/MS	By MS/MS	By MS/MS	By MS/MS	1396200	1396200	0	0	5003300	5003300	0	0	486050
1259	YGL067W	YGL067W	NPY1	43.516	8	8	27.3	0	79.899		NaN	NaN	NaN	NaN	NaN	NaN	0.849834	-0.234747	NaN	NaN	5.5	14.6	14.6	7.6	9.9	2	4	4	2	3	2	4	4	2	3	By MS/MS	By MS/MS	By MS/MS	By MS/MS	By MS/MS	1947400	1947400	0	0	11544000	11544000	0	0	6675500
1260	YGL068W	YGL068W	MNP1	20.65	3	3	20.1	0	44.348	1	NaN	NaN	0.77902	-0.360268	0.93716	-0.0936323	0.994897	-0.0073804	1.08765	0.121212	5.7	20.1	16.5	5.7	5.7	1	3	2	1	1	1	3	2	1	1	By MS/MS	By MS/MS	By MS/MS	By MS/MS	By MS/MS	2369400	2369400	0	0	16550000	16550000	0	0	14355000
1261	YGL070C	YGL070C	RPB9	14.288	4	4	48.4	0	109.14		NaN	NaN	1.20351	0.267253	NaN	NaN	1.2909	0.368382	1.09225	0.127308	27.9	48.4	19.7	27.9	27.9	3	4	2	3	3	3	4	2	3	3	By MS/MS	By MS/MS	By MS/MS	By MS/MS	By MS/MS	19763000	19763000	0	0	66464000	66464000	0	0	18080000
1262	YGL073W	YGL073W	HSF1	93.281	7	7	11.4	0	25.709		NaN	NaN	NaN	NaN	NaN	NaN	NaN	NaN	NaN	NaN	4	5.9	3	0	1.6	3	3	2	0	1	3	3	2	0	1	By MS/MS	By MS/MS	By MS/MS		By MS/MS	1646300	1646300	0	0	2385800	2385800	0	0	846190
1264	YGL078C	YGL078C	DBP3	58.826	21	21	56	0	236.92	1	NaN	NaN	0.932536	-0.100769	0.814072	-0.296771	1.00008	0.000113282	0.856232	-0.223927	26	26.2	25.2	17	24.9	10	10	10	7	10	10	10	10	7	10	By MS/MS	By MS/MS	By MS/MS	By MS/MS	By MS/MS	23219000	23219000	0	0	125330000	122620000	1171300	1533500	59573000
1267	YGL082W	YGL082W		43.321	8	8	18.4	0	40.262		NaN	NaN	NaN	NaN	NaN	NaN	1.45787	0.543867	NaN	NaN	2.1	4.7	1.8	0	2.1	1	2	1	0	1	1	2	1	0	1	By MS/MS	By MS/MS	By MS/MS		By MS/MS	474970	474970	0	0	6549300	6549300	0	0	735080
1268	YGL083W	YGL083W	SCY1	90.999	13	13	21	0	25.299		NaN	NaN	NaN	NaN	NaN	NaN	NaN	NaN	NaN	NaN	2	9.2	5.6	2	0	1	5	3	1	0	1	5	3	1	0	By MS/MS	By MS/MS	By MS/MS	By MS/MS		63097	63097	0	0	2904800	2904800	0	0	2211600
1269	YGL084C	YGL084C	GUP1	65.339	7	7	13.8	0	34.357		NaN	NaN	NaN	NaN	NaN	NaN	1.02638	0.037562	NaN	NaN	1.8	3.2	10	3.8	2.3	1	1	5	2	1	1	1	5	2	1	By MS/MS	By MS/MS	By MS/MS	By MS/MS	By MS/MS	386990	386990	0	0	533160	533160	0	0	3160100
1270	YGL086W	YGL086W	MAD1	87.65	12	12	20.2	0	65.872		NaN	NaN	NaN	NaN	NaN	NaN	NaN	NaN	NaN	NaN	1.6	8.3	3.1	0	0	1	5	2	0	0	1	5	2	0	0	By MS/MS	By MS/MS	By MS/MS			504490	504490	0	0	8339000	8339000	0	0	2000600
1271	YGL087C	YGL087C	MMS2	15.544	7	7	70.8	0	138.12		NaN	NaN	NaN	NaN	0.4779	-1.06522	NaN	NaN	1.22034	0.287289	43.8	48.9	28.5	28.5	28.5	3	4	2	2	2	3	4	2	2	2	By MS/MS	By MS/MS	By MS/MS	By MS/MS	By MS/MS	3140400	3140400	0	0	30837000	30837000	0	0	4291000
1272	YGL091C	YGL091C	NBP35	35.253	4	4	18.9	0	6.8761		NaN	NaN	NaN	NaN	NaN	NaN	NaN	NaN	NaN	NaN	8.8	8.8	15.5	8.8	8.8	2	2	3	2	2	2	2	3	2	2	By MS/MS	By MS/MS	By MS/MS	By MS/MS	By MS/MS	1932400	1932400	0	0	4145500	4145500	0	0	5309400
1273	YGL092W	YGL092W	NUP145	145.66	21	21	23	0	112.7	3	NaN	NaN	NaN	NaN	1.5617	0.643117	1.08641	0.119573	1.18048	0.239373	8.1	13.1	12.8	7.4	5.8	8	12	12	8	6	8	12	12	8	6	By MS/MS	By MS/MS	By MS/MS	By MS/MS	By MS/MS	11361000	11361000	0	0	28612000	28612000	0	0	53336000
1274	YGL094C	YGL094C	PAN2	127.04	8	8	9.8	0	6.7103		NaN	NaN	NaN	NaN	NaN	NaN	1.10302	0.141462	NaN	NaN	1.2	2.2	3	0.7	0	1	2	3	1	0	1	2	3	1	0	By MS/MS	By MS/MS	By MS/MS	By MS/MS		544940	544940	0	0	2865500	2865500	0	0	1605200
1275	YGL095C	YGL095C	VPS45	67.017	7	7	17.9	0	65.311		NaN	NaN	NaN	NaN	NaN	NaN	1.454	0.540027	0.7494	-0.416192	7.1	5	7.1	6.6	7.1	3	2	3	3	3	3	2	3	3	3	By MS/MS	By MS/MS	By MS/MS	By MS/MS	By MS/MS	1406500	1406500	0	0	4729800	4729800	0	0	3375500
1276	YGL097W	YGL097W	SRM1	53.013	11	11	32	0	62.165	3	NaN	NaN	NaN	NaN	1.046	0.0648829	0.809848	-0.304277	1.30311	0.381956	9.3	15.1	20.3	7.5	10	4	5	6	3	5	4	5	6	3	5	By MS/MS	By MS/MS	By MS/MS	By MS/MS	By MS/MS	11129000	11129000	0	0	35015000	35015000	0	0	28050000
1277	YGL098W	YGL098W	USE1	28.106	2	2	12.2	0	23.462		NaN	NaN	NaN	NaN	NaN	NaN	NaN	NaN	NaN	NaN	0	12.2	6.5	0	0	0	2	1	0	0	0	2	1	0	0		By MS/MS	By MS/MS			0	0	0	0	1352200	1352200	0	0	499720
1278	YGL099W	YGL099W	LSG1	72.727	24	24	49.7	0	323.31	1	NaN	NaN	NaN	NaN	0.808494	-0.306691	1.12758	0.173234	1.10031	0.137912	20.5	25	23.6	13.8	23.3	10	11	11	7	12	10	11	11	7	12	By MS/MS	By MS/MS	By MS/MS	By MS/MS	By MS/MS	17990000	17990000	0	0	51656000	51656000	0	0	37673000
1279	YGL100W	YGL100W	SEH1	39.122	10	10	37.8	0	55.476	1	NaN	NaN	NaN	NaN	1.08684	0.120143	0.96604	-0.0498449	0.752041	-0.411116	9.2	16.3	12.3	9.7	9.7	3	5	4	3	3	3	5	4	3	3	By MS/MS	By MS/MS	By MS/MS	By MS/MS	By MS/MS	5313500	5313500	0	0	27283000	27283000	0	0	16904000
1280	YGL101W	YGL101W		25.297	5	5	27	0	17.101		NaN	NaN	NaN	NaN	NaN	NaN	1.08127	0.112724	0.8109	-0.302404	16.3	27	27	0	27	3	4	4	0	4	3	4	4	0	4	By MS/MS	By MS/MS	By MS/MS		By MS/MS	2813200	2813200	0	0	11455000	11455000	0	0	7132800
1281	YGL103W	YGL103W	RPL28	16.721	9	9	47	0	42.436	1	NaN	NaN	0.859099	-0.219104	1.01102	0.0158098	1.04223	0.0596703	1.05907	0.0827999	26.8	35.6	34.9	35.6	35.6	4	7	6	7	7	4	7	6	7	7	By MS/MS	By MS/MS	By MS/MS	By MS/MS	By MS/MS	146740000	146740000	0	0	846270000	834200000	6596200	5476900	370640000
1282	YGL105W	YGL105W	ARC1	42.083	26	26	73.9	0	223.23	1	NaN	NaN	0.913705	-0.130199	0.869349	-0.201993	0.967992	-0.0469331	0.996511	-0.0050428	35.9	42.8	49.5	27.1	39.4	11	12	14	10	13	11	12	14	10	13	By MS/MS	By MS/MS	By MS/MS	By MS/MS	By MS/MS	62084000	62084000	0	0	249370000	248100000	749640	513450	208750000
1283	YGL106W	YGL106W	MLC1	16.444	13	13	76.5	0	221.56	1	NaN	NaN	0.979761	-0.0294985	1.00576	0.0082792	1.08169	0.113283	1.0678	0.0946471	66.4	71.1	75.8	66.4	75.2	10	10	11	9	11	10	10	11	9	11	By MS/MS	By MS/MS	By MS/MS	By MS/MS	By MS/MS	227370000	227370000	0	0	525670000	517890000	4051700	3730800	549660000
1284	YGL107C	YGL107C	RMD9	74.595	10	10	20.1	0	112.06		NaN	NaN	NaN	NaN	NaN	NaN	NaN	NaN	NaN	NaN	13.8	6.3	10.5	7.9	6.2	7	3	5	4	3	7	3	5	4	3	By MS/MS	By MS/MS	By MS/MS	By MS/MS	By MS/MS	3038700	3038700	0	0	2834000	2834000	0	0	4931900
1285	YGL110C	YGL110C	CUE3	72.042	3	3	9.3	0	3.3156		NaN	NaN	NaN	NaN	NaN	NaN	NaN	NaN	NaN	NaN	0	0	0	0	0	0	0	0	0	0	0	0	0	0	0						0	0	0	0	0	0	0	0	0
1286	YGL111W	YGL111W	NSA1	51.906	15	15	44.7	0	76.348		NaN	NaN	NaN	NaN	NaN	NaN	1.12693	0.172392	1.28369	0.360302	15.6	19	19.2	20.7	12.3	6	6	8	8	5	6	6	8	8	5	By MS/MS	By MS/MS	By MS/MS	By MS/MS	By MS/MS	6666400	6666400	0	0	11075000	11075000	0	0	18240000
1287	YGL112C	YGL112C	TAF6	57.901	16	16	40.5	0	142.94		NaN	NaN	NaN	NaN	NaN	NaN	0.100192	-3.31916	1.4265	0.51248	14.3	24.6	17.8	1.9	5.2	5	9	6	1	2	5	9	6	1	2	By MS/MS	By MS/MS	By MS/MS	By MS/MS	By MS/MS	1762400	1762400	0	0	17266000	17266000	0	0	10461000
1289	YGL115W	YGL115W	SNF4	36.401	16	16	56.5	0	115.78	3	NaN	NaN	NaN	NaN	1.45359	0.539617	1.01875	0.0268049	0.960385	-0.0583153	19.9	35.1	22.4	20.5	23.3	5	8	5	5	6	5	8	5	5	6	By MS/MS	By MS/MS	By MS/MS	By MS/MS	By MS/MS	6380800	6380800	0	0	34457000	34457000	0	0	14943000
1290	YGL117W	YGL117W		30.755	5	5	27.2	0	3.6922		NaN	NaN	NaN	NaN	NaN	NaN	0.677323	-0.562084	NaN	NaN	3	19.2	7.5	0	0	1	3	1	0	0	1	3	1	0	0	By MS/MS	By MS/MS	By MS/MS			695350	695350	0	0	2828000	2828000	0	0	136290
1292	YGL119W	YGL119W	COQ8	56.741	3	3	5.8	0.0020673	2.0594		NaN	NaN	NaN	NaN	NaN	NaN	NaN	NaN	NaN	NaN	0	0	4.2	0	0	0	0	2	0	0	0	0	2	0	0			By MS/MS			0	0	0	0	0	0	0	0	2434000
1293	YGL120C	YGL120C	PRP43	87.561	34	33	64.5	0	323.31	1	NaN	NaN	0.924535	-0.1132	1.17303	0.230238	1.13163	0.178396	0.970984	-0.042481	21.8	32.3	30.4	15.4	17.1	14	18	19	9	9	13	17	19	9	9	By MS/MS	By MS/MS	By MS/MS	By MS/MS	By MS/MS	37007000	37007000	0	0	162460000	159940000	1093800	1434100	124920000
1294	YGL122C	YGL122C	NAB2	58.32	8	8	17.1	0	52.971		NaN	NaN	0.214019	-2.22419	NaN	NaN	NaN	NaN	0.258538	-1.95155	8.2	11.4	11.2	5.7	3.8	5	4	5	4	3	5	4	5	4	3	By MS/MS	By MS/MS	By MS/MS	By MS/MS	By MS/MS	4305200	4305200	0	0	20244000	20244000	0	0	9708000
1295	YGL123W	YGL123W	RPS2	27.449	17	17	70.9	0	260.03	1	NaN	NaN	0.831625	-0.265995	0.923239	-0.115224	1.02629	0.0374383	1.01841	0.0263244	26.8	44.9	48.4	39.4	44.1	6	9	12	10	10	6	9	12	10	10	By MS/MS	By MS/MS	By MS/MS	By MS/MS	By MS/MS	267390000	267390000	0	0	1335100000	1316500000	12409000	6245000	853530000
1296	YGL125W	YGL125W	MET13	68.559	14	14	29.7	0	74.313		NaN	NaN	NaN	NaN	NaN	NaN	0.729279	-0.455458	0.735515	-0.443173	18.8	13.8	18.2	1.7	3.2	9	6	7	1	2	9	6	7	1	2	By MS/MS	By MS/MS	By MS/MS	By MS/MS	By MS/MS	9115800	9115800	0	0	19207000	19207000	0	0	10710000
1297	YGL126W	YGL126W	SCS3	42.734	3	3	10.8	0	15.753		NaN	NaN	NaN	NaN	NaN	NaN	NaN	NaN	NaN	NaN	0	3.9	3.9	0	0	0	1	1	0	0	0	1	1	0	0		By MS/MS	By MS/MS			0	0	0	0	736490	736490	0	0	1054200
1298	YGL129C	YGL129C	RSM23	50.866	9	9	19.8	0	3.743		NaN	NaN	NaN	NaN	NaN	NaN	NaN	NaN	1.1757	0.23352	2.4	4.4	8.7	0	1.8	1	2	4	0	1	1	2	4	0	1	By MS/MS	By MS/MS	By MS/MS		By MS/MS	0	0	0	0	4966000	4966000	0	0	4797500
1299	YGL130W	YGL130W	CEG1	52.764	9	9	27.5	0	45.76		NaN	NaN	NaN	NaN	1.7693	0.823179	1.07024	0.0979342	NaN	NaN	9.6	12.9	10.5	7.4	3.3	3	4	4	2	1	3	4	4	2	1	By MS/MS	By MS/MS	By MS/MS	By MS/MS	By MS/MS	1781100	1781100	0	0	9384600	9384600	0	0	6456400
1300	YGL133W	YGL133W	ITC1	145.64	7	7	8	0	13.254		NaN	NaN	NaN	NaN	NaN	NaN	NaN	NaN	NaN	NaN	1.1	1	2.6	0	0	1	1	2	0	0	1	1	2	0	0	By MS/MS	By MS/MS	By MS/MS			83667	83667	0	0	156470	156470	0	0	1990300
1301	YPL220W;YGL135W	YPL220W;YGL135W	RPL1A	24.485	15	15	53	0	234.87	1	NaN	NaN	0.907921	-0.139361	1.001	0.00144189	1.02486	0.0354338	1.06748	0.0942115	30.9	48.4	48.8	38.7	47	7	11	12	8	9	7	11	12	8	9	By MS/MS	By MS/MS	By MS/MS	By MS/MS	By MS/MS	443730000	443730000	0	0	1708400000	1679200000	11495000	17660000	829030000
1302	YGL137W	YGL137W	SEC27	99.444	44	44	70.4	0	323.31	3	NaN	NaN	1.10567	0.144924	0.942616	-0.0852575	0.966206	-0.0495973	0.97955	-0.0298089	26.2	36.6	38.5	21.8	26.7	17	21	23	16	19	17	21	23	16	19	By MS/MS	By MS/MS	By MS/MS	By MS/MS	By MS/MS	56075000	56075000	0	0	177040000	175580000	0	1461100	171300000
1303	YGL139W	YGL139W	FLC3	90.76	3	3	6.6	0	19.045		NaN	NaN	NaN	NaN	NaN	NaN	NaN	NaN	1.15367	0.206229	1.7	3.6	1.7	0	1.7	1	2	1	0	1	1	2	1	0	1	By MS/MS	By MS/MS	By MS/MS		By MS/MS	569340	569340	0	0	3325700	3325700	0	0	276690
1304	YGL140C	YGL140C		137.47	5	5	4.8	0	7.2085		NaN	NaN	NaN	NaN	NaN	NaN	NaN	NaN	NaN	NaN	0	1.5	1	0	0	0	1	1	0	0	0	1	1	0	0		By MS/MS	By MS/MS			0	0	0	0	900090	900090	0	0	461480
1305	YGL141W	YGL141W	HUL5	105.56	5	5	7.8	0	62.687		NaN	NaN	NaN	NaN	NaN	NaN	NaN	NaN	NaN	NaN	1.6	1.9	1.9	0	0	1	1	1	0	0	1	1	1	0	0	By MS/MS	By MS/MS	By MS/MS			103980	103980	0	0	251930	251930	0	0	0
1306	YGL145W	YGL145W	TIP20	81.165	9	9	16.1	0	32.892		NaN	NaN	NaN	NaN	NaN	NaN	NaN	NaN	NaN	NaN	1.3	8.1	6.6	0	0	1	4	4	0	0	1	4	4	0	0	By MS/MS	By MS/MS	By MS/MS			836100	836100	0	0	3064700	3064700	0	0	4653700
1307	YGL147C	YGL147C	RPL9A	21.569	12	2	67	0	154.16		NaN	NaN	NaN	NaN	NaN	NaN	NaN	NaN	NaN	NaN	53.9	57.6	60.2	53.9	53.9	8	9	9	8	8	2	2	2	2	2	By MS/MS	By MS/MS	By MS/MS	By MS/MS	By MS/MS	6113900	6113900	0	0	72180000	71406000	0	774180	49169000
1308	YGL148W	YGL148W	ARO2	40.838	22	22	79.8	0	174.32	3	NaN	NaN	1.0777	0.107954	0.980582	-0.0282898	0.863315	-0.212041	0.903043	-0.147133	42.8	71	65.2	38.6	47.9	12	18	16	12	12	12	18	16	12	12	By MS/MS	By MS/MS	By MS/MS	By MS/MS	By MS/MS	122160000	122160000	0	0	331660000	331140000	261500	256380	214840000
1309	YGL150C	YGL150C	INO80	171.45	16	16	12.6	0	102.03		NaN	NaN	NaN	NaN	NaN	NaN	NaN	NaN	NaN	NaN	4.2	5.6	4.1	1.9	1.6	6	7	6	2	2	6	7	6	2	2	By MS/MS	By MS/MS	By MS/MS	By MS/MS	By MS/MS	5403400	5403400	0	0	8399100	8399100	0	0	5175200
1310	YGL151W	YGL151W	NUT1	128.79	14	14	14.9	0	35.655		NaN	NaN	NaN	NaN	NaN	NaN	1.32919	0.410543	1.64403	0.71724	2.7	3.2	5.3	1.8	1	3	3	5	1	1	3	3	5	1	1	By MS/MS	By MS/MS	By MS/MS	By MS/MS	By MS/MS	1744700	1744700	0	0	1636500	1636500	0	0	2496300
1311	YGL153W	YGL153W	PEX14	38.42	10	10	34.6	0	74.679	3	NaN	NaN	NaN	NaN	1.24801	0.319632	0.949413	-0.0748923	1.09492	0.130826	25.8	20.5	20.2	6.7	12.6	7	5	5	2	3	7	5	5	2	3	By MS/MS	By MS/MS	By MS/MS	By MS/MS	By MS/MS	5142600	5142600	0	0	6856900	6856900	0	0	140910000
1313	YGL157W	YGL157W	ARI1	38.083	17	16	66.9	0	190.23	2	NaN	NaN	NaN	NaN	1.9005	0.926379	0.996387	-0.00522123	0.934392	-0.0979001	24.8	28	38	17.9	26.8	6	7	11	5	7	6	7	11	5	6	By MS/MS	By MS/MS	By MS/MS	By MS/MS	By MS/MS	10397000	10397000	0	0	44148000	44148000	0	0	47268000
1314	YGL159W	YGL159W		41.635	5	5	23.5	0	5.8345		NaN	NaN	NaN	NaN	NaN	NaN	NaN	NaN	NaN	NaN	0	0	0	0	0	0	0	0	0	0	0	0	0	0	0						0	0	0	0	0	0	0	0	0
1315	YGL160W	YGL160W	AIM14	65.839	4	4	10.9	0	8.394		NaN	NaN	NaN	NaN	1.06512	0.0910207	1.745	0.803227	NaN	NaN	0	2.3	1.8	1.8	0	0	1	1	1	0	0	1	1	1	0		By MS/MS	By MS/MS	By MS/MS		0	0	0	0	218790	218790	0	0	15804000
1316	YGL161C	YGL161C	YIP5	34.843	5	5	23.2	0	22.316		NaN	NaN	NaN	NaN	NaN	NaN	NaN	NaN	0.764775	-0.386893	12.6	3.2	12.6	0	3.2	2	1	2	0	1	2	1	2	0	1	By MS/MS	By MS/MS	By MS/MS		By MS/MS	665090	665090	0	0	2144800	2144800	0	0	2427600
1317	YGL164C	YGL164C	YRB30	50.296	6	6	14.3	0	12.86		NaN	NaN	NaN	NaN	NaN	NaN	1.0748	0.104068	1.0605	0.0847447	2.5	5	5.2	2.5	2.5	1	2	2	1	1	1	2	2	1	1	By MS/MS	By MS/MS	By MS/MS	By MS/MS	By MS/MS	219420	219420	0	0	2425900	2425900	0	0	2383400
1318	YGL167C	YGL167C	PMR1	104.57	21	21	26.5	0	129.41	3	NaN	NaN	NaN	NaN	1.11882	0.16198	1.19791	0.260519	1.03098	0.0440109	11.9	13.6	14.3	7.3	8.1	9	10	11	5	6	9	10	11	5	6	By MS/MS	By MS/MS	By MS/MS	By MS/MS	By MS/MS	11580000	11580000	0	0	33134000	33134000	0	0	22967000
1319	YGL169W	YGL169W	SUA5	46.538	6	6	20.7	0	14.285		NaN	NaN	NaN	NaN	NaN	NaN	NaN	NaN	NaN	NaN	0	4	2.6	0	0	0	1	1	0	0	0	1	1	0	0		By MS/MS	By MS/MS			0	0	0	0	492900	492900	0	0	784130
1320	YGL171W	YGL171W	ROK1	63.652	21	21	52.1	0	150.16		NaN	NaN	NaN	NaN	NaN	NaN	1.21609	0.282246	1.04814	0.0678291	8.2	7.3	13.8	6	4.3	3	3	6	3	2	3	3	6	3	2	By MS/MS	By MS/MS	By MS/MS	By MS/MS	By MS/MS	2722500	2722500	0	0	8023700	8023700	0	0	14595000
1321	YGL172W	YGL172W	NUP49	49.142	8	8	20.1	0	10.68		NaN	NaN	NaN	NaN	NaN	NaN	NaN	NaN	NaN	NaN	6.6	7.8	3.4	0	0	3	3	2	0	0	3	3	2	0	0	By MS/MS	By MS/MS	By MS/MS			878080	878080	0	0	10337000	10337000	0	0	715860
1322	YGL173C	YGL173C	XRN1	175.46	57	57	41.6	0	323.31	3	NaN	NaN	1.14839	0.199615	0.951478	-0.0717582	0.984889	-0.0219675	1.02511	0.0357735	17.7	24.3	21.6	13.8	14	20	30	24	16	16	20	30	24	16	16	By MS/MS	By MS/MS	By MS/MS	By MS/MS	By MS/MS	33238000	33238000	0	0	164320000	163220000	334880	767760	101380000
1323	YGL178W	YGL178W	MPT5	95.421	2	2	2.9	0	25.429		NaN	NaN	NaN	NaN	NaN	NaN	NaN	NaN	NaN	NaN	1.7	1.7	1.7	0	0	1	1	1	0	0	1	1	1	0	0	By MS/MS	By MS/MS	By MS/MS			0	0	0	0	372870	372870	0	0	318530
1324	YGL180W	YGL180W	ATG1	101.72	6	6	9.5	0	56.24		NaN	NaN	NaN	NaN	NaN	NaN	NaN	NaN	NaN	NaN	1.1	1.8	1.8	0	0	1	1	1	0	0	1	1	1	0	0	By MS/MS	By MS/MS	By MS/MS			342680	342680	0	0	287440	287440	0	0	506510
1325	YGL181W	YGL181W	GTS1	44.406	7	7	27.5	0	15.637	3	NaN	NaN	NaN	NaN	1.2189	0.28558	0.862143	-0.214001	1.0833	0.115433	4	8.6	10.4	2.8	2.8	1	3	3	1	1	1	3	3	1	1	By MS/MS	By MS/MS	By MS/MS	By MS/MS	By MS/MS	500310	500310	0	0	10283000	10283000	0	0	2869400
1326	YGL185C	YGL185C		42.984	3	3	8.4	0	2.8416		NaN	NaN	NaN	NaN	NaN	NaN	NaN	NaN	NaN	NaN	0	0	2.9	0	0	0	0	1	0	0	0	0	1	0	0			By MS/MS			0	0	0	0	0	0	0	0	475500
1327	YGL187C	YGL187C	COX4	17.142	9	9	76.1	0	80.702	1	NaN	NaN	NaN	NaN	0.715197	-0.483588	0.848337	-0.237291	1.41515	0.500951	31	33.5	29.7	47.1	36.8	3	4	3	5	4	3	4	3	5	4	By MS/MS	By MS/MS	By MS/MS	By MS/MS	By MS/MS	6685000	6685000	0	0	19988000	19988000	0	0	17089000
1328	YGL190C	YGL190C	CDC55	59.661	13	13	33.3	0	53.357		NaN	NaN	NaN	NaN	NaN	NaN	0.95821	-0.0615862	0.923881	-0.114221	7.2	19	8.6	5.5	5.5	3	7	4	2	2	3	7	4	2	2	By MS/MS	By MS/MS	By MS/MS	By MS/MS	By MS/MS	1866200	1866200	0	0	20003000	20003000	0	0	4897200
1329	YGL191W	YGL191W	COX13	15.021	4	4	27.1	0	4.1277	3	NaN	NaN	NaN	NaN	1.09535	0.131388	1.39921	0.484612	1.22739	0.295596	27.1	20.9	20.2	7.8	7.8	4	3	3	1	1	4	3	3	1	1	By MS/MS	By MS/MS	By MS/MS	By matching	By MS/MS	4126000	4126000	0	0	9445600	9445600	0	0	6066300
1330	YGL194C	YGL194C	HOS2	51.454	5	5	15.3	0	4.2424		NaN	NaN	NaN	NaN	NaN	NaN	NaN	NaN	NaN	NaN	4.4	3.3	4.4	2	0	1	1	1	1	0	1	1	1	1	0	By MS/MS	By MS/MS	By MS/MS	By MS/MS		1006300	0	0	1006300	900010	900010	0	0	820480
1331	YGL195W	YGL195W	GCN1	296.69	109	109	48.9	0	323.31	3	NaN	NaN	1.0461	0.0650208	1.00073	0.00105762	1.00369	0.00531419	1.00709	0.0101876	22.3	29.8	30.5	23.7	21.3	50	62	63	52	45	50	62	63	52	45	By MS/MS	By MS/MS	By MS/MS	By MS/MS	By MS/MS	118220000	118220000	0	0	352290000	352020000	94652	173440	410140000
1332	YGL196W	YGL196W	DSD1	47.827	9	9	25.5	0	24.205		NaN	NaN	NaN	NaN	NaN	NaN	NaN	NaN	NaN	NaN	11	11.9	9.1	9.1	6.5	4	4	3	3	2	4	4	3	3	2	By MS/MS	By MS/MS	By MS/MS	By MS/MS	By MS/MS	2005900	2005900	0	0	6545100	6545100	0	0	3352400
1333	YGL197W	YGL197W	MDS3	166.97	12	12	11	0	16.13		NaN	NaN	NaN	NaN	NaN	NaN	1.3885	0.473527	NaN	NaN	2.3	3.1	2.4	0.5	0.7	2	3	3	1	1	2	3	3	1	1	By MS/MS	By MS/MS	By MS/MS	By MS/MS	By MS/MS	310990	310990	0	0	2068500	2068500	0	0	1019900
1335	YGL200C	YGL200C	EMP24	23.332	8	8	44.8	0	127.06		NaN	NaN	NaN	NaN	NaN	NaN	1.02734	0.0389101	1.08166	0.113245	15.3	16.7	17.2	15.3	14.8	3	4	3	3	3	3	4	3	3	3	By MS/MS	By MS/MS	By MS/MS	By MS/MS	By MS/MS	6253000	6253000	0	0	27079000	27079000	0	0	7693700
1336	YGL201C	YGL201C	MCM6	112.98	22	21	29.1	0	114.11		NaN	NaN	NaN	NaN	NaN	NaN	NaN	NaN	1.21183	0.277187	6	12.7	10.2	7	4.2	4	10	6	5	3	4	9	6	5	3	By MS/MS	By MS/MS	By MS/MS	By MS/MS	By MS/MS	2487000	2487000	0	0	17189000	17189000	0	0	4340100
1337	YGL202W	YGL202W	ARO8	56.177	23	23	58.8	0	323.31	1	2.62701	1.39342	1.02586	0.0368269	0.903041	-0.147137	0.827287	-0.27354	0.922978	-0.115632	37.4	44.6	39.8	37.2	39.2	14	18	17	14	15	14	18	17	14	15	By MS/MS	By MS/MS	By MS/MS	By MS/MS	By MS/MS	139090000	127500000	3300800	8288800	492160000	490390000	977470	790930	337800000
1338	YGL203C	YGL203C	KEX1	82.244	10	10	19.1	0	178.36		NaN	NaN	NaN	NaN	NaN	NaN	0.859624	-0.218223	NaN	NaN	3.6	9.5	5.3	5.3	3.6	2	4	3	3	2	2	4	3	3	2	By MS/MS	By MS/MS	By MS/MS	By MS/MS	By MS/MS	1173900	1173900	0	0	5918400	5918400	0	0	3849300
1339	YGL206C	YGL206C	CHC1	187.23	82	82	66.4	0	323.31	3	NaN	NaN	1.29782	0.376089	1.0365	0.0517155	1.00922	0.0132437	1.03386	0.0480427	26	36.2	36.2	26.8	27.8	37	42	46	38	39	37	42	46	38	39	By MS/MS	By MS/MS	By MS/MS	By MS/MS	By MS/MS	111820000	111820000	0	0	337920000	335890000	756880	1269800	303360000
1340	YGL207W	YGL207W	SPT16	118.63	47	47	55.8	0	323.31	1	NaN	NaN	1.04808	0.0677537	1.04667	0.0658091	1.08802	0.121704	1.0353	0.0500465	20.6	30.4	24.4	16.7	23.1	17	23	19	15	18	17	23	19	15	18	By MS/MS	By MS/MS	By MS/MS	By MS/MS	By MS/MS	39745000	39745000	0	0	133950000	133110000	584560	260400	107490000
1341	YGL210W	YGL210W	YPT32	24.52	10	3	50	0	11.985		NaN	NaN	NaN	NaN	NaN	NaN	NaN	NaN	NaN	NaN	20.3	19.4	21.6	20.3	16.7	4	4	4	4	3	0	0	1	0	0	By matching	By matching	By MS/MS	By matching	By matching	0	0	0	0	0	0	0	0	839250
1342	YGL211W	YGL211W	NCS6	39.987	5	5	19.2	0	38.976		NaN	NaN	NaN	NaN	NaN	NaN	NaN	NaN	NaN	NaN	4.7	7.5	4.7	0	4.7	1	2	1	0	1	1	2	1	0	1	By MS/MS	By MS/MS	By MS/MS		By MS/MS	443580	443580	0	0	2743800	2743800	0	0	721630
1343	YGL212W	YGL212W	VAM7	36.711	6	6	23.7	0	46.981		NaN	NaN	0.9388	-0.0911103	NaN	NaN	1.02744	0.0390605	0.98464	-0.0223318	7.9	2.8	0	2.8	8.5	2	1	0	1	2	2	1	0	1	2	By MS/MS	By MS/MS		By matching	By MS/MS	699830	699830	0	0	4252400	4252400	0	0	0
1344	YGL213C	YGL213C	SKI8	44.231	9	9	35.3	0	85.857	3	NaN	NaN	NaN	NaN	0.92785	-0.108036	0.877481	-0.188561	1.0233	0.0332285	4.5	6.5	6.5	6.3	2.5	1	2	2	3	1	1	2	2	3	1	By MS/MS	By MS/MS	By MS/MS	By MS/MS	By MS/MS	252820	252820	0	0	7162200	7162200	0	0	22149000
1345	YGL216W	YGL216W	KIP3	91.089	4	4	5.8	0	7.917		NaN	NaN	NaN	NaN	NaN	NaN	NaN	NaN	NaN	NaN	0	4.1	0	0	0	0	3	0	0	0	0	3	0	0	0		By MS/MS				0	0	0	0	1893900	1893900	0	0	0
1346	YGL220W	YGL220W	BOL2	14.102	2	2	15	0.0071388	1.6045		NaN	NaN	NaN	NaN	NaN	NaN	NaN	NaN	NaN	NaN	0	7.5	0	0	0	0	1	0	0	0	0	1	0	0	0		By MS/MS				0	0	0	0	6728100	6728100	0	0	0
1347	YGL221C	YGL221C	NIF3	31.888	13	13	61.1	0	105.66		NaN	NaN	NaN	NaN	NaN	NaN	0.921574	-0.117828	0.81759	-0.290551	21.5	20.1	11.8	4.5	0	5	4	3	1	0	5	4	3	1	0	By MS/MS	By MS/MS	By MS/MS	By MS/MS		3001400	3001400	0	0	9513100	9513100	0	0	5055600
1348	YGL223C	YGL223C	COG1	48.336	5	5	17.7	0	9.2173		NaN	NaN	NaN	NaN	NaN	NaN	NaN	NaN	NaN	NaN	0	0	3.8	6	0	0	0	1	1	0	0	0	1	1	0			By MS/MS	By MS/MS		0	0	0	0	0	0	0	0	549960
1349	YGL224C	YGL224C	SDT1	31.968	4	4	21.1	0	33.432		NaN	NaN	NaN	NaN	NaN	NaN	NaN	NaN	NaN	NaN	10	6.8	7.5	0	0	2	1	2	0	0	2	1	2	0	0	By MS/MS	By MS/MS	By MS/MS			496500	496500	0	0	1068200	1068200	0	0	1091800
1350	YGL225W;YER039C	YGL225W	VRG4	37.018	3	3	13.1	0	45.165		NaN	NaN	NaN	NaN	NaN	NaN	1.1232	0.16762	NaN	NaN	4.5	8.9	8.9	4.5	0	1	2	2	1	0	1	2	2	1	0	By MS/MS	By MS/MS	By MS/MS	By MS/MS		312670	312670	0	0	6262000	6262000	0	0	2513500
1351	YGL227W	YGL227W	VID30	108.18	6	6	8.1	0	32.257		NaN	NaN	NaN	NaN	NaN	NaN	NaN	NaN	NaN	NaN	4.7	4.1	1.9	1.9	1.9	3	3	1	1	1	3	3	1	1	1	By MS/MS	By MS/MS	By MS/MS	By MS/MS	By MS/MS	480330	480330	0	0	2237700	2237700	0	0	428940
1352	YGL228W	YGL228W	SHE10	66.862	15	15	28.1	0	27.597	3	NaN	NaN	NaN	NaN	1.21795	0.284452	0.825595	-0.276493	1.04742	0.0668427	5.7	12.3	13.7	6.6	9.2	3	7	8	4	5	3	7	8	4	5	By MS/MS	By MS/MS	By MS/MS	By MS/MS	By MS/MS	4805600	4805600	0	0	32648000	32648000	0	0	22720000
1353	YGL231C	YGL231C	EMC4	21.46	7	7	46.8	0	67.202	3	NaN	NaN	NaN	NaN	1.6325	0.707083	1.14085	0.190108	1.09117	0.12588	7.4	23.7	17.9	12.6	12.6	1	3	3	2	2	1	3	3	2	2	By MS/MS	By MS/MS	By MS/MS	By MS/MS	By MS/MS	2112100	2112100	0	0	11756000	11756000	0	0	14500000
1354	YGL232W	YGL232W	TAN1	33.55	10	10	38.4	0	64.925		NaN	NaN	NaN	NaN	NaN	NaN	1.3827	0.467493	0.885171	-0.175972	20.1	16.3	18.3	13.8	14.9	5	4	4	3	3	5	4	4	3	3	By MS/MS	By MS/MS	By MS/MS	By MS/MS	By MS/MS	8901500	8901500	0	0	11344000	11344000	0	0	8961800
1355	YGL233W	YGL233W	SEC15	105.06	11	11	13.2	0	8.847		NaN	NaN	NaN	NaN	1.6338	0.708231	NaN	NaN	NaN	NaN	1.3	4.7	1.3	0	0	1	3	1	0	0	1	3	1	0	0	By MS/MS	By MS/MS	By MS/MS			223420	223420	0	0	25801000	1229400	24571000	0	902110
1356	YGL234W	YGL234W	ADE5,7	86.067	32	32	58.9	0	323.31	3	NaN	NaN	1.06661	0.0930347	1.06329	0.0885412	1.10846	0.148552	1.0053	0.00762772	29.3	44.8	40.8	33.3	28.8	16	24	22	20	17	16	24	22	20	17	By MS/MS	By MS/MS	By MS/MS	By MS/MS	By MS/MS	81088000	81088000	0	0	430660000	418580000	4763100	7319900	331410000
1357	YGL237C	YGL237C	HAP2	29.867	2	2	13.2	0.0026486	1.9843		NaN	NaN	NaN	NaN	NaN	NaN	NaN	NaN	NaN	NaN	0	4.5	0	0	0	0	1	0	0	0	0	1	0	0	0		By MS/MS				0	0	0	0	1490100	1490100	0	0	0
1358	YGL238W	YGL238W	CSE1	109.35	26	26	39.7	0	283.74	1	NaN	NaN	NaN	NaN	0.81526	-0.294668	0.982548	-0.0254006	1.25912	0.332417	7.3	14.2	14	5.8	3.1	6	9	9	5	3	6	9	9	5	3	By MS/MS	By MS/MS	By MS/MS	By MS/MS	By MS/MS	9480500	9480500	0	0	18520000	18520000	0	0	18305000
1359	YGL241W	YGL241W	KAP114	113.92	10	10	11	0	54.956		NaN	NaN	NaN	NaN	NaN	NaN	NaN	NaN	0.839842	-0.25181	0.9	4.5	2.7	0	0	1	3	2	0	0	1	3	2	0	0	By MS/MS	By MS/MS	By MS/MS			698880	698880	0	0	4781600	4781600	0	0	1357200
1360	YGL242C	YGL242C		20.073	8	8	60.8	0	231.6	2	NaN	NaN	NaN	NaN	2.47181	1.30557	1.12961	0.175819	1.04676	0.0659262	60.2	55.8	53.6	53	53	7	7	7	6	6	7	7	7	6	6	By MS/MS	By MS/MS	By MS/MS	By MS/MS	By MS/MS	25422000	25422000	0	0	82178000	82178000	0	0	52038000
1361	YGL244W	YGL244W	RTF1	65.868	7	7	12.9	0	29.337		NaN	NaN	NaN	NaN	NaN	NaN	0.920649	-0.119277	0.739403	-0.435568	6.8	4.7	6.1	6.1	7.5	3	2	3	3	4	3	2	3	3	4	By MS/MS	By MS/MS	By MS/MS	By MS/MS	By MS/MS	3181500	3181500	0	0	9579600	9579600	0	0	9025900
1362	YGL245W	YGL245W	GUS1	80.842	51	51	68.5	0	323.31	3	1.8347	0.875544	1.14499	0.19533	0.89905	-0.153527	1.01855	0.0265154	0.993778	-0.00900423	37.3	44.4	45.9	31.4	40	27	30	30	22	27	27	30	30	22	27	By MS/MS	By MS/MS	By MS/MS	By MS/MS	By MS/MS	359480000	359480000	0	0	953450000	948870000	2607300	1967600	688350000
1363	YGL246C	YGL246C	RAI1	44.509	13	13	44.4	0	174.04		NaN	NaN	NaN	NaN	NaN	NaN	NaN	NaN	NaN	NaN	23.3	22.5	13.7	15.8	11.4	7	6	4	5	3	7	6	4	5	3	By MS/MS	By MS/MS	By MS/MS	By MS/MS	By MS/MS	3716300	3716300	0	0	10768000	10768000	0	0	5170300
1365	YGL252C	YGL252C	RTG2	65.571	15	15	30.6	0	26.973		NaN	NaN	NaN	NaN	NaN	NaN	0.876348	-0.190425	0.843788	-0.245047	8.5	9	9.9	6.1	5.6	4	4	4	3	2	4	4	4	3	2	By MS/MS	By MS/MS	By MS/MS	By MS/MS	By MS/MS	4131400	4131400	0	0	6061500	6061500	0	0	7137400
1366	YGL253W	YGL253W	HXK2	53.942	30	27	77.2	0	323.31	1	0.0694698	-3.84747	0.944104	-0.0829825	0.88807	-0.171254	0.890895	-0.166673	0.916489	-0.12581	45.7	63.8	64.4	54.1	61.5	18	23	21	20	21	15	21	20	19	19	By MS/MS	By MS/MS	By MS/MS	By MS/MS	By MS/MS	508830000	501230000	7131800	475930	1583900000	1574000000	3947000	5913900	1261500000
1367	YGL255W	YGL255W	ZRT1	41.581	3	3	11.4	0	4.3498		NaN	NaN	NaN	NaN	NaN	NaN	NaN	NaN	NaN	NaN	3.2	2.1	3.2	0	8.2	1	1	1	0	2	1	1	1	0	2	By MS/MS	By MS/MS	By MS/MS		By MS/MS	511340	511340	0	0	3170700	3170700	0	0	1093000
1369	YGR001C	YGR001C	EFM5	28.582	12	12	51.6	0	86.148	1	NaN	NaN	1.44545	0.531522	0.575048	-0.798245	1.11656	0.15906	1.00146	0.00210253	22.6	22.6	30.2	21.8	18.5	5	5	7	5	4	5	5	7	5	4	By MS/MS	By MS/MS	By MS/MS	By MS/MS	By MS/MS	10802000	10802000	0	0	34558000	33753000	611090	193470	25232000
1370	YGR002C	YGR002C	SWC4	55.212	6	6	15.1	0	11.712		NaN	NaN	NaN	NaN	NaN	NaN	NaN	NaN	NaN	NaN	8.4	7.8	6.1	3.8	6.3	3	3	3	1	2	3	3	3	1	2	By MS/MS	By MS/MS	By MS/MS	By MS/MS	By MS/MS	537540	537540	0	0	1129200	1129200	0	0	838480
1371	YGR003W	YGR003W	CUL3	86.114	2	2	3.2	0	4.786		NaN	NaN	NaN	NaN	NaN	NaN	NaN	NaN	NaN	NaN	1.2	0	1.2	0	0	1	0	1	0	0	1	0	1	0	0	By MS/MS		By MS/MS			174250	174250	0	0	0	0	0	0	563120
1372	YGR004W	YGR004W	PEX31	52.942	4	4	13.9	0	4.8568		NaN	NaN	NaN	NaN	NaN	NaN	NaN	NaN	NaN	NaN	0	0	0	0	0	0	0	0	0	0	0	0	0	0	0						0	0	0	0	0	0	0	0	0
1373	YGR005C	YGR005C	TFG2	46.605	8	8	26	0	64.291		NaN	NaN	NaN	NaN	NaN	NaN	NaN	NaN	1.086	0.119024	11.2	13.5	15.5	0	9.8	3	3	4	0	3	3	3	4	0	3	By MS/MS	By MS/MS	By MS/MS		By MS/MS	1714700	1714700	0	0	4406600	4406600	0	0	5481600
1374	YGR006W	YGR006W	PRP18	28.377	3	3	10.8	0.00090361	2.3503		NaN	NaN	NaN	NaN	NaN	NaN	1.07635	0.106141	NaN	NaN	0	0	8	0	0	0	0	2	0	0	0	0	2	0	0			By MS/MS			0	0	0	0	0	0	0	0	650820
1375	YGR007W	YGR007W	ECT1	36.862	3	3	13	0	5.7716		NaN	NaN	NaN	NaN	NaN	NaN	NaN	NaN	NaN	NaN	0	0	0	0	0	0	0	0	0	0	0	0	0	0	0						0	0	0	0	0	0	0	0	0
1376	YGR008C	YGR008C	STF2	9.6144	4	4	57.1	0	40.554		NaN	NaN	NaN	NaN	NaN	NaN	NaN	NaN	1.2308	0.299596	8.3	0	0	0	0	1	0	0	0	0	1	0	0	0	0	By MS/MS					17498000	17498000	0	0	0	0	0	0	0
1377	YGR009C	YGR009C	SEC9	73.623	9	9	17.7	0	59.856		NaN	NaN	NaN	NaN	NaN	NaN	1.1335	0.180784	NaN	NaN	6	8.3	4.3	6	4.3	3	4	2	3	2	3	4	2	3	2	By MS/MS	By MS/MS	By MS/MS	By MS/MS	By MS/MS	2831400	2831400	0	0	7932000	7932000	0	0	1972900
1378	YGR012W	YGR012W	MCY1	42.8	12	12	40.2	0	88.054		NaN	NaN	NaN	NaN	NaN	NaN	NaN	NaN	NaN	NaN	9.7	11.5	10.7	4.8	1.8	3	3	3	2	1	3	3	3	2	1	By MS/MS	By MS/MS	By MS/MS	By MS/MS	By MS/MS	1567900	1567900	0	0	5244000	5244000	0	0	2939400
1379	YGR013W	YGR013W	SNU71	71.382	5	5	9.4	0	50.265		NaN	NaN	NaN	NaN	NaN	NaN	NaN	NaN	NaN	NaN	1.3	1.8	3.1	3.1	3.1	1	1	1	1	1	1	1	1	1	1	By MS/MS	By MS/MS	By MS/MS	By MS/MS	By MS/MS	189600	189600	0	0	689520	689520	0	0	402560
1380	YGR017W	YGR017W		34.679	5	5	20.5	0	36.087		NaN	NaN	NaN	NaN	NaN	NaN	NaN	NaN	NaN	NaN	5.7	9.1	13.5	3.7	0	1	2	3	1	0	1	2	3	1	0	By MS/MS	By MS/MS	By MS/MS	By MS/MS		429340	429340	0	0	8398400	8398400	0	0	4829300
1381	YGR019W	YGR019W	UGA1	52.946	15	15	49.3	0	119.64		NaN	NaN	NaN	NaN	NaN	NaN	NaN	NaN	NaN	NaN	6.2	14.6	16.8	3.4	5.5	3	4	5	2	2	3	4	5	2	2	By MS/MS	By MS/MS	By MS/MS	By MS/MS	By MS/MS	4308700	4308700	0	0	5335300	5335300	0	0	8466800
1382	YGR020C	YGR020C	VMA7	13.461	8	8	85.6	0	66.139	1	NaN	NaN	NaN	NaN	0.476197	-1.07037	1.41635	0.502182	1.02272	0.0324141	28.8	31.4	30.5	30.5	55.9	3	4	4	4	5	3	4	4	4	5	By MS/MS	By MS/MS	By MS/MS	By MS/MS	By MS/MS	20670000	20670000	0	0	56782000	56782000	0	0	38390000
1383	YGR026W	YGR026W		33.254	3	3	11.2	0	5.0269		NaN	NaN	NaN	NaN	NaN	NaN	NaN	NaN	NaN	NaN	4	11.2	4	0	0	1	3	1	0	0	1	3	1	0	0	By MS/MS	By MS/MS	By MS/MS			371410	371410	0	0	6397300	6397300	0	0	1958200
1384	YLR333C;YGR027C	YLR333C;YGR027C	RPS25B	12.009	5	5	38.9	0	21.7	3	NaN	NaN	1.01735	0.0248127	0.875406	-0.191975	1.02809	0.0399711	1.01351	0.0193577	29.6	27.8	29.6	27.8	27.8	4	3	4	3	3	4	3	4	3	3	By MS/MS	By MS/MS	By MS/MS	By MS/MS	By MS/MS	109910000	109910000	0	0	295050000	286670000	4303600	4076900	187600000
1385	YGR028W	YGR028W	MSP1	40.343	3	2	8.3	0	3.9525		NaN	NaN	NaN	NaN	NaN	NaN	NaN	NaN	NaN	NaN	2.8	3.6	1.9	0	0	1	1	1	0	0	1	1	0	0	0	By MS/MS	By MS/MS	By matching			400160	400160	0	0	972670	972670	0	0	0
1386	YGR029W	YGR029W	ERV1	21.639	5	5	40.2	0	46.557		NaN	NaN	NaN	NaN	NaN	NaN	NaN	NaN	NaN	NaN	16.9	0	10.1	17.5	7.4	2	0	1	2	1	2	0	1	2	1	By MS/MS		By MS/MS	By MS/MS	By MS/MS	939850	939850	0	0	0	0	0	0	941460
1387	YGR030C	YGR030C	POP6	18.21	2	2	13.3	0	4.8722		NaN	NaN	NaN	NaN	NaN	NaN	NaN	NaN	NaN	NaN	13.3	0	7.6	7.6	0	2	0	1	1	0	2	0	1	1	0	By MS/MS		By MS/MS	By MS/MS		782270	782270	0	0	0	0	0	0	0
1388	YGR032W	YGR032W	GSC2	216.99	34	10	21.8	0	12.629		NaN	NaN	NaN	NaN	NaN	NaN	0.957763	-0.06226	0.91997	-0.120341	7.7	11.9	11.3	7.7	7.2	13	18	18	13	12	0	2	1	1	0	By matching	By MS/MS	By MS/MS	By MS/MS	By matching	0	0	0	0	2139700	2139700	0	0	1122400
1389	YGR033C	YGR033C	TIM21	27.205	3	3	12.1	0	3.1533		NaN	NaN	NaN	NaN	NaN	NaN	0.893097	-0.163112	NaN	NaN	5	8.4	0	5	0	1	2	0	1	0	1	2	0	1	0	By MS/MS	By MS/MS		By MS/MS		1462800	1462800	0	0	6421300	6421300	0	0	0
1390	YGR034W	YGR034W	RPL26B	14.235	10	2	50.4	0	21.199	1	NaN	NaN	0.933672	-0.0990125	0.802203	-0.317961	1.01218	0.0174647	1.03715	0.0526278	34.6	46.5	44.9	45.7	44.9	6	8	6	7	6	1	1	1	1	1	By MS/MS	By MS/MS	By MS/MS	By MS/MS	By MS/MS	98856000	98856000	0	0	195360000	190700000	2499300	2156000	163690000
1392	YGR037C	YGR037C	ACB1	10.061	9	9	71.3	0	127.66	3	1.3227	0.403486	1.15542	0.208414	1.09397	0.129569	1.09843	0.135438	1.06082	0.0851775	58.6	71.3	66.7	58.6	58.6	4	9	6	5	5	4	9	6	5	5	By MS/MS	By MS/MS	By MS/MS	By MS/MS	By MS/MS	84100000	84100000	0	0	623570000	600670000	9173500	13729000	493810000
1393	YGR038W	YGR038W	ORM1	25.244	3	2	20.7	0	14.747		NaN	NaN	NaN	NaN	NaN	NaN	NaN	NaN	NaN	NaN	0	16.7	0	0	0	0	2	0	0	0	0	2	0	0	0		By MS/MS				0	0	0	0	2739900	2739900	0	0	0
1394	YGR040W	YGR040W	KSS1	42.692	6	5	19	0	12.321		NaN	NaN	NaN	NaN	NaN	NaN	NaN	NaN	NaN	NaN	7.1	7.1	7.1	3.5	3.5	2	2	2	1	1	2	2	2	1	1	By MS/MS	By MS/MS	By MS/MS	By MS/MS	By MS/MS	540160	540160	0	0	3358400	3358400	0	0	1439900
1395	YGR043C	YGR043C	NQM1	37.253	9	8	32.7	0	39.435		NaN	NaN	NaN	NaN	NaN	NaN	NaN	NaN	NaN	NaN	6	6	2.4	2.4	2.4	2	2	1	1	1	1	1	0	0	0	By MS/MS	By MS/MS	By matching	By matching	By matching	2489400	2489400	0	0	558170	558170	0	0	0
1396	YGR047C	YGR047C	TFC4	120.23	7	7	7.1	0	3.9061		NaN	NaN	0.079219	-3.65801	NaN	NaN	NaN	NaN	NaN	NaN	0	0.8	2.8	0	0	0	1	2	0	0	0	1	2	0	0		By MS/MS	By MS/MS			0	0	0	0	23656000	8550400	14294000	811770	651500
1397	YGR048W	YGR048W	UFD1	39.81	10	10	34.9	0	44.852	1	NaN	NaN	NaN	NaN	1.0388	0.0549179	1.2014	0.264717	0.76472	-0.386996	13.9	16.9	16.6	11.9	15.8	4	5	5	3	4	4	5	5	3	4	By MS/MS	By MS/MS	By MS/MS	By MS/MS	By MS/MS	4135600	4135600	0	0	29332000	29332000	0	0	13634000
1398	YGR049W	YGR049W	SCM4	20.118	2	2	10.2	0.0014912	2.1914		NaN	NaN	NaN	NaN	NaN	NaN	NaN	NaN	NaN	NaN	0	4.8	0	0	0	0	1	0	0	0	0	1	0	0	0		By MS/MS				0	0	0	0	3172900	3172900	0	0	0
1399	YGR054W	YGR054W		71.304	28	28	61.4	0	283.99	3	NaN	NaN	0.93693	-0.0939868	0.893726	-0.162095	0.949803	-0.0742999	1.04848	0.068305	24.9	27.7	29.6	23.4	23.1	11	14	12	10	9	11	14	12	10	9	By MS/MS	By MS/MS	By MS/MS	By MS/MS	By MS/MS	27565000	27565000	0	0	127250000	123750000	1900000	1594500	59242000
1401	YGR056W	YGR056W	RSC1	106.67	7	7	8.4	0	7.8201		NaN	NaN	NaN	NaN	NaN	NaN	NaN	NaN	NaN	NaN	1.2	1.3	1.1	0	0	1	1	1	0	0	1	1	1	0	0	By MS/MS	By MS/MS	By MS/MS			255570	255570	0	0	1758400	1758400	0	0	0
1402	YGR060W	YGR060W	ERG25	36.479	4	4	19.4	0	37.007	3	NaN	NaN	NaN	NaN	1.02194	0.0313093	1.12495	0.169858	1.24536	0.316564	4.9	9.1	9.1	4.9	4.9	1	2	2	1	1	1	2	2	1	1	By MS/MS	By MS/MS	By MS/MS	By MS/MS	By MS/MS	1609200	1609200	0	0	6505400	6505400	0	0	7535900
1403	YGR061C	YGR061C	ADE6	148.9	58	58	63.3	0	323.31	1	NaN	NaN	1.00589	0.0084668	1.12497	0.169891	1.12328	0.16772	1.01618	0.0231573	27.6	36	33.6	23.1	22.5	29	35	35	25	24	29	35	35	25	24	By MS/MS	By MS/MS	By MS/MS	By MS/MS	By MS/MS	91420000	91420000	0	0	377900000	369010000	4424100	4470600	325950000
1404	YGR063C	YGR063C	SPT4	11.158	3	3	45.1	0	39.25		NaN	NaN	NaN	NaN	NaN	NaN	NaN	NaN	NaN	NaN	0	30.4	0	0	0	0	2	0	0	0	0	2	0	0	0		By MS/MS				0	0	0	0	3439700	3439700	0	0	0
1405	YGR068C	YGR068C	ART5	65.476	4	4	6.7	0	3.8775		NaN	NaN	NaN	NaN	NaN	NaN	NaN	NaN	NaN	NaN	1.7	1.2	0	1.4	0	1	1	0	1	0	1	1	0	1	0	By MS/MS	By MS/MS		By MS/MS		324020	324020	0	0	546420	546420	0	0	0
1406	YGR072W	YGR072W	UPF3	44.924	4	4	15	0.0020728	2.0834		NaN	NaN	NaN	NaN	NaN	NaN	NaN	NaN	NaN	NaN	1.8	9.8	0	0	0	1	2	0	0	0	1	2	0	0	0	By MS/MS	By MS/MS				607670	607670	0	0	1275200	1275200	0	0	0
1407	YGR074W	YGR074W	SMD1	16.275	3	3	24	0	70.758	3	NaN	NaN	1.26502	0.339163	1.01104	0.0158384	0.93794	-0.0924326	0.904387	-0.144988	24	18.5	18.5	18.5	18.5	3	2	2	2	2	3	2	2	2	2	By MS/MS	By MS/MS	By MS/MS	By MS/MS	By MS/MS	12720000	12720000	0	0	13040000	13040000	0	0	19553000
1408	YGR076C	YGR076C	MRPL25	18.587	2	2	15.9	0	3.4577		NaN	NaN	NaN	NaN	NaN	NaN	NaN	NaN	NaN	NaN	15.9	0	8.9	0	0	2	0	1	0	0	2	0	1	0	0	By MS/MS		By MS/MS			1163800	1163800	0	0	0	0	0	0	867530
1409	YGR078C	YGR078C	PAC10	23.115	7	7	47.7	0	80.977	1	NaN	NaN	NaN	NaN	1.4615	0.54745	0.797916	-0.325691	0.537837	-0.89476	15.6	25.6	24.1	10.1	10.6	3	4	4	2	2	3	4	4	2	2	By MS/MS	By MS/MS	By MS/MS	By MS/MS	By MS/MS	8627900	8627900	0	0	25227000	25227000	0	0	16656000
1410	YGR080W	YGR080W	TWF1	37.07	11	11	54.8	0	43.621		NaN	NaN	NaN	NaN	NaN	NaN	1.16181	0.216374	0.954645	-0.066963	25.3	24.4	25.3	20.5	16.6	5	5	5	4	3	5	5	5	4	3	By MS/MS	By MS/MS	By MS/MS	By MS/MS	By MS/MS	9499400	9499400	0	0	32969000	32969000	0	0	8105400
1411	YGR081C	YGR081C	SLX9	24.069	7	7	46.2	0	54.205		NaN	NaN	NaN	NaN	1.1512	0.203139	NaN	NaN	1.13142	0.178137	29.5	22.9	25.2	11.9	11.4	5	3	4	2	2	5	3	4	2	2	By MS/MS	By MS/MS	By MS/MS	By MS/MS	By MS/MS	4908300	4908300	0	0	3267100	3267100	0	0	10695000
1412	YGR082W	YGR082W	TOM20	20.317	6	6	39.9	0	68.971	1	NaN	NaN	1.42939	0.515398	0.805694	-0.311696	0.558293	-0.840905	0.903886	-0.145788	28.4	33.9	28.4	29.5	28.4	4	5	4	4	4	4	5	4	4	4	By MS/MS	By MS/MS	By MS/MS	By MS/MS	By MS/MS	8014000	8014000	0	0	41745000	41745000	0	0	21822000
1413	YGR083C	YGR083C	GCD2	70.851	13	13	30	0	55.82		NaN	NaN	NaN	NaN	NaN	NaN	0.870701	-0.199751	1.07078	0.0986598	4	10.6	8	6.1	2.2	2	5	4	3	1	2	5	4	3	1	By MS/MS	By MS/MS	By MS/MS	By MS/MS	By MS/MS	3111500	3111500	0	0	10046000	10046000	0	0	4591500
1414	YGR084C	YGR084C	MRP13	38.988	5	5	26.8	0	18.876		NaN	NaN	NaN	NaN	NaN	NaN	NaN	NaN	NaN	NaN	4.4	15	4.4	9.1	9.1	1	3	1	2	2	1	3	1	2	2	By MS/MS	By MS/MS	By MS/MS	By MS/MS	By MS/MS	112080	112080	0	0	3126300	3126300	0	0	219280
1415	YPR102C;YGR085C	YPR102C;YGR085C	RPL11A	19.719	10	10	60.9	0	116.52	1	NaN	NaN	0.878145	-0.187469	0.978982	-0.0306458	1.05033	0.0708463	1.00362	0.00521514	29.9	29.9	29.9	29.9	29.9	6	6	6	6	5	6	6	6	6	5	By MS/MS	By MS/MS	By MS/MS	By MS/MS	By MS/MS	509690000	509690000	0	0	1256400000	1237200000	7599400	11638000	907520000
1416	YGR086C	YGR086C	PIL1	38.349	17	16	63.1	0	323.31	1	NaN	NaN	0.972226	-0.0406359	1.03512	0.0497935	1.17705	0.235177	1.17387	0.231267	34.8	43.4	46.3	41	41	9	11	12	10	10	8	10	11	9	9	By MS/MS	By MS/MS	By MS/MS	By MS/MS	By MS/MS	96101000	96101000	0	0	425760000	383590000	38792000	3384500	308620000
1418	YGR088W	YGR088W	CTT1	64.583	5	5	13.3	0	47.946		NaN	NaN	NaN	NaN	NaN	NaN	NaN	NaN	NaN	NaN	9.8	10.7	10.7	5	5	4	4	4	2	2	4	4	4	2	2	By MS/MS	By MS/MS	By MS/MS	By MS/MS	By MS/MS	1819600	1819600	0	0	4445000	4445000	0	0	2162900
1419	YGR089W	YGR089W	NNF2	106.46	5	5	5.4	0	2.9211		NaN	NaN	NaN	NaN	NaN	NaN	NaN	NaN	NaN	NaN	1	1.2	1.1	2.2	1	1	1	1	2	1	1	1	1	2	1	By MS/MS	By MS/MS	By MS/MS	By MS/MS	By MS/MS	212180	212180	0	0	1379100	1379100	0	0	4715600
1420	YGR090W	YGR090W	UTP22	140.48	35	35	40.3	0	318.65	3	NaN	NaN	NaN	NaN	1.02785	0.0396321	0.966129	-0.0497129	1.15259	0.204885	9.2	26.4	14.7	8.2	10	9	21	12	8	9	9	21	12	8	9	By MS/MS	By MS/MS	By MS/MS	By MS/MS	By MS/MS	8154700	8154700	0	0	43623000	43623000	0	0	23987000
1421	YGR091W	YGR091W	PRP31	56.302	3	3	6.3	0.0060501	1.7141		NaN	NaN	NaN	NaN	0.17858	-2.48536	1.02966	0.0421745	NaN	NaN	0	2.2	1.8	0	0	0	1	1	0	0	0	1	1	0	0		By MS/MS	By MS/MS			0	0	0	0	962430	962430	0	0	9082200
1422	YGR092W	YGR092W	DBF2	66.147	7	6	15.4	0	9.5261		NaN	NaN	NaN	NaN	NaN	NaN	NaN	NaN	NaN	NaN	4.4	4.7	3.3	1.7	0	2	2	1	1	0	2	1	1	1	0	By MS/MS	By MS/MS	By MS/MS	By MS/MS		1303800	1303800	0	0	1163300	1163300	0	0	508920
1423	YGR093W	YGR093W	DRN1	58.205	4	4	10.3	0	6.9382		NaN	NaN	NaN	NaN	NaN	NaN	NaN	NaN	NaN	NaN	2	4.9	5.3	0	0	1	2	2	0	0	1	2	2	0	0	By MS/MS	By MS/MS	By MS/MS			486270	486270	0	0	14957000	14957000	0	0	1165400
1424	YGR094W	YGR094W	VAS1	125.77	54	54	58.5	0	323.31	1	NaN	NaN	1.00057	0.00082537	0.887916	-0.171505	0.934514	-0.0977118	0.929083	-0.10612	38.9	37.8	36.7	31.3	36.8	34	35	35	31	34	34	35	35	31	34	By MS/MS	By MS/MS	By MS/MS	By MS/MS	By MS/MS	291040000	291040000	0	0	1130300000	1122500000	3709600	4147400	738350000
1425	YGR095C	YGR095C	RRP46	24.407	6	6	34.1	0	22.769		NaN	NaN	NaN	NaN	NaN	NaN	1.17804	0.236384	1.2966	0.374733	14.8	4	10.8	6.7	6.7	3	1	2	1	1	3	1	2	1	1	By MS/MS	By MS/MS	By MS/MS	By MS/MS	By MS/MS	4561200	4561200	0	0	4876100	4876100	0	0	4253200
1426	YGR097W	YGR097W	ASK10	126.86	9	8	11.3	0	20.763		NaN	NaN	NaN	NaN	NaN	NaN	2.47036	1.30472	1.0374	0.0529723	2.4	3	1	0	2	2	2	1	0	2	2	2	1	0	2	By MS/MS	By MS/MS	By MS/MS		By MS/MS	817480	817480	0	0	1805300	1805300	0	0	959490
1427	YGR100W	YGR100W	MDR1	109.26	7	7	9.2	0	9.0742		NaN	NaN	NaN	NaN	NaN	NaN	NaN	NaN	NaN	NaN	0.9	4.1	0.9	0	0	1	3	1	0	0	1	3	1	0	0	By MS/MS	By MS/MS	By MS/MS			314340	314340	0	0	1443900	1443900	0	0	198080
1428	YGR103W	YGR103W	NOP7	69.876	28	28	47.8	0	323.31	2	NaN	NaN	1.0879	0.121549	1.86031	0.89554	0.880977	-0.182824	0.828631	-0.271198	21.5	33.7	31.6	21.5	25.1	10	15	14	10	12	10	15	14	10	12	By MS/MS	By MS/MS	By MS/MS	By MS/MS	By MS/MS	25107000	25107000	0	0	122010000	122010000	0	0	94493000
1429	YGR106C	YGR106C	VOA1	29.678	3	3	13.2	0	9.9066	1	NaN	NaN	0.824566	-0.278293	0.95874	-0.0607885	0.794911	-0.331134	1.02631	0.0374732	0	7.2	0	0	0	0	2	0	0	0	0	2	0	0	0		By MS/MS				0	0	0	0	15344000	14179000	553350	611800	0
1430	YGR111W	YGR111W		46.667	10	10	29.2	0	23.03		NaN	NaN	NaN	NaN	NaN	NaN	NaN	NaN	NaN	NaN	3.2	8.2	5	0	0	1	3	2	0	0	1	3	2	0	0	By MS/MS	By MS/MS	By MS/MS			569680	569680	0	0	3830900	3830900	0	0	1615500
1431	YGR113W	YGR113W	DAM1	38.421	3	3	15.7	0	4.722		NaN	NaN	NaN	NaN	NaN	NaN	NaN	NaN	NaN	NaN	3.8	11.4	8.2	0	0	1	2	2	0	0	1	2	2	0	0	By MS/MS	By MS/MS	By MS/MS			565310	565310	0	0	3615300	3615300	0	0	1825400
1432	YGR116W	YGR116W	SPT6	168.29	46	46	37.4	0	323.31	1	NaN	NaN	0.80139	-0.319424	1.16707	0.222889	1.09045	0.124928	1.1422	0.191814	17.8	19.8	17.4	12	10.3	21	21	20	15	14	21	21	20	15	14	By MS/MS	By MS/MS	By MS/MS	By MS/MS	By MS/MS	30643000	30643000	0	0	64145000	64145000	0	0	68603000
1433	YGR117C	YGR117C		53.437	5	5	16.6	0	99.155		NaN	NaN	NaN	NaN	NaN	NaN	NaN	NaN	0.53952	-0.890252	3.2	6.9	16.6	0	5.5	1	2	5	0	2	1	2	5	0	2	By MS/MS	By MS/MS	By MS/MS		By MS/MS	1231200	1231200	0	0	3376000	3376000	0	0	5127400
1434	YPR132W;YGR118W	YPR132W;YGR118W	RPS23B	16.038	10	10	46.2	0	79.27	1	NaN	NaN	0.97119	-0.0421752	0.923087	-0.115461	1.0995	0.136846	1.00461	0.00663572	20	44.8	44.8	38.6	17.9	3	7	6	4	4	3	7	6	4	4	By MS/MS	By MS/MS	By MS/MS	By MS/MS	By MS/MS	111170000	111170000	0	0	440810000	428910000	5813600	6082300	297590000
1435	YGR119C	YGR119C	NUP57	57.498	14	14	26.8	0	74.457	3	NaN	NaN	NaN	NaN	1.05038	0.070915	1.02278	0.0324944	1.00531	0.00764201	9.1	7.9	9.4	6.1	5.7	5	4	5	3	3	5	4	5	3	3	By MS/MS	By MS/MS	By MS/MS	By MS/MS	By MS/MS	9168700	9168700	0	0	23323000	23323000	0	0	18287000
1436	YGR120C	YGR120C	COG2	30.325	5	5	19.8	0	7.1878		NaN	NaN	NaN	NaN	NaN	NaN	NaN	NaN	NaN	NaN	7.6	8.8	11.5	7.6	0	2	2	3	2	0	2	2	3	2	0	By MS/MS	By MS/MS	By MS/MS	By MS/MS		1344600	1344600	0	0	1995300	1995300	0	0	3422400
1437	YGR122W	YGR122W		45.304	6	6	20.1	0	10.403		NaN	NaN	NaN	NaN	NaN	NaN	NaN	NaN	NaN	NaN	7.2	10	7.7	0	0	2	3	2	0	0	2	3	2	0	0	By MS/MS	By MS/MS	By MS/MS			350500	350500	0	0	1605500	1605500	0	0	555240
1438	YGR123C	YGR123C	PPT1	57.994	18	18	44.8	0	87.866	3	NaN	NaN	NaN	NaN	0.91448	-0.128977	0.961599	-0.0564934	1.23954	0.309806	10.3	16.4	13.6	9	6.8	5	6	5	4	3	5	6	5	4	3	By MS/MS	By MS/MS	By MS/MS	By MS/MS	By MS/MS	13441000	13441000	0	0	27131000	27131000	0	0	7674200
1439	YGR124W	YGR124W	ASN2	64.592	32	25	72.9	0	323.31	3	NaN	NaN	1.31527	0.395355	0.943258	-0.0842754	1.0021	0.00303307	0.947458	-0.0778663	40	47.7	39	33.7	35.7	19	22	20	16	17	14	16	14	10	12	By MS/MS	By MS/MS	By MS/MS	By MS/MS	By MS/MS	117490000	117490000	0	0	529910000	521840000	3668500	4398500	344420000
1440	YGR125W	YGR125W		116.97	4	4	5.6	0	74.684		NaN	NaN	NaN	NaN	NaN	NaN	NaN	NaN	NaN	NaN	1.6	3.3	2.9	0	1.6	1	2	2	0	1	1	2	2	0	1	By MS/MS	By MS/MS	By MS/MS		By MS/MS	303990	303990	0	0	2171100	2171100	0	0	1018500
1441	YGR126W	YGR126W		25.845	3	3	16.1	0	19.388		NaN	NaN	NaN	NaN	NaN	NaN	NaN	NaN	NaN	NaN	6.1	10	6.1	6.1	6.1	1	2	1	1	1	1	2	1	1	1	By MS/MS	By MS/MS	By MS/MS	By MS/MS	By MS/MS	326270	326270	0	0	1102000	1102000	0	0	333890
1442	YGR127W	YGR127W		35.685	3	3	12.5	0	13.101		NaN	NaN	NaN	NaN	NaN	NaN	NaN	NaN	NaN	NaN	5.4	5.4	0	0	0	1	1	0	0	0	1	1	0	0	0	By MS/MS	By MS/MS				142850	142850	0	0	192320	192320	0	0	0
1443	YGR128C	YGR128C	UTP8	80.19	20	20	40.5	0	229.42	1	NaN	NaN	0.592909	-0.754118	1.1835	0.24306	1.13494	0.182622	1.33177	0.413348	11.2	20.5	16.1	10	10.9	5	10	7	5	5	5	10	7	5	5	By MS/MS	By MS/MS	By MS/MS	By MS/MS	By MS/MS	3549000	3549000	0	0	49581000	49581000	0	0	18586000
1444	YGR130C	YGR130C		92.697	19	19	29.3	0	120.32		NaN	NaN	NaN	NaN	NaN	NaN	0.307409	-1.70177	1.21596	0.282091	9.1	12	10.8	7.5	5.9	6	8	7	5	4	6	8	7	5	4	By MS/MS	By MS/MS	By MS/MS	By MS/MS	By MS/MS	6785500	6785500	0	0	26588000	26588000	0	0	13937000
1445	YGR132C	YGR132C	PHB1	31.427	10	10	54.7	0	73.133	3	NaN	NaN	0.98783	-0.0176653	1.27189	0.346974	0.947968	-0.0770897	1.00495	0.00711749	16	32.4	38.3	7	11.5	4	5	6	2	3	4	5	6	2	3	By MS/MS	By MS/MS	By MS/MS	By MS/MS	By MS/MS	6503800	6503800	0	0	39623000	37982000	923940	717070	36132000
1446	YGR133W	YGR133W	PEX4	21.118	2	2	15.8	0	4.5522		NaN	NaN	NaN	NaN	NaN	NaN	NaN	NaN	NaN	NaN	8.7	7.1	0	0	0	1	1	0	0	0	1	1	0	0	0	By MS/MS	By MS/MS				288870	288870	0	0	959120	959120	0	0	0
1447	YGR135W	YGR135W	PRE9	28.714	18	18	72.1	0	323.31	3	NaN	NaN	1.033	0.0468396	0.794613	-0.331675	1.00325	0.00467695	1.07726	0.10737	33.7	44.6	51.9	26	30.2	8	9	12	5	6	8	9	12	5	6	By MS/MS	By MS/MS	By MS/MS	By MS/MS	By MS/MS	39035000	39035000	0	0	102110000	96784000	2504300	2824700	103290000
1448	YGR136W	YGR136W	LSB1	26.139	7	7	31.1	0	32.906		NaN	NaN	NaN	NaN	NaN	NaN	NaN	NaN	0.725942	-0.462074	9.5	9.5	9.5	9.5	9.5	2	2	2	2	2	2	2	2	2	2	By MS/MS	By MS/MS	By MS/MS	By MS/MS	By MS/MS	3169200	3169200	0	0	14819000	14819000	0	0	5214000
1450	YGR140W	YGR140W	CBF2	111.92	4	4	5.1	0	7.1471		NaN	NaN	NaN	NaN	NaN	NaN	NaN	NaN	NaN	NaN	1.6	1.5	1.6	1.6	1.6	1	1	1	1	1	1	1	1	1	1	By MS/MS	By MS/MS	By MS/MS	By MS/MS	By MS/MS	44710	44710	0	0	408510	408510	0	0	479360
1451	YGR142W	YGR142W	BTN2	47.167	11	11	33.4	0	103.14		NaN	NaN	NaN	NaN	NaN	NaN	NaN	NaN	NaN	NaN	16.8	6.3	0	0	0	6	2	0	0	0	6	2	0	0	0	By MS/MS	By MS/MS				22586000	22586000	0	0	7332100	7332100	0	0	0
1452	YGR145W	YGR145W	ENP2	81.733	12	12	20.2	0	107.6	3	NaN	NaN	0.9995	-0.000721562	0.99938	-0.000894759	1.71221	0.775861	1.42635	0.512329	8.9	7.6	7.9	4	4	5	4	4	2	2	5	4	4	2	2	By MS/MS	By MS/MS	By MS/MS	By MS/MS	By MS/MS	6696800	6696800	0	0	17521000	17521000	0	0	8298700
1453	YGR147C	YGR147C	NAT2	32.804	3	3	12.2	0	5.8431		NaN	NaN	NaN	NaN	NaN	NaN	NaN	NaN	NaN	NaN	4.5	0	0	0	0	1	0	0	0	0	1	0	0	0	0	By MS/MS					224770	224770	0	0	0	0	0	0	0
1454	YGR148C	YGR148C	RPL24B	17.547	12	3	33.5	0	4.3272		NaN	NaN	0.67052	-0.576648	NaN	NaN	1.00148	0.0021327	0.95928	-0.0599757	27.7	26.5	31	26.5	26.5	5	5	7	6	6	1	1	1	1	1	By MS/MS	By MS/MS	By MS/MS	By MS/MS	By MS/MS	475260	475260	0	0	56364000	54570000	1194200	599890	26482000
1455	YGR152C	YGR152C	RSR1	30.39	5	5	19.9	0	14.507		NaN	NaN	NaN	NaN	NaN	NaN	1.14304	0.192876	0.67518	-0.566656	11.8	7.4	7.4	0	4	3	2	2	0	1	3	2	2	0	1	By MS/MS	By MS/MS	By MS/MS		By matching	3656400	3656400	0	0	14111000	14111000	0	0	6510200
1456	YGR155W	YGR155W	CYS4	56.021	36	36	76.7	0	323.31	3	NaN	NaN	1.20703	0.271461	0.992123	-0.0114091	1.04783	0.067409	1.05137	0.0722717	61.7	71.4	64.1	63.7	61.3	26	29	28	26	24	26	29	28	26	24	By MS/MS	By MS/MS	By MS/MS	By MS/MS	By MS/MS	282960000	282960000	0	0	1502300000	1476000000	7180800	19144000	938020000
1457	YGR156W	YGR156W	PTI1	46.983	6	6	19.3	0	17.074		NaN	NaN	NaN	NaN	NaN	NaN	1.02545	0.0362512	NaN	NaN	12	11.5	14.4	14.4	12	3	4	4	4	3	3	4	4	4	3	By MS/MS	By MS/MS	By MS/MS	By MS/MS	By MS/MS	1010700	1010700	0	0	4726600	4726600	0	0	5062400
1458	YGR157W	YGR157W	CHO2	101.2	21	21	28.5	0	323.31		NaN	NaN	NaN	NaN	NaN	NaN	1.27525	0.35078	1.05609	0.0787336	7.6	9.2	12.4	8.2	7.2	6	5	8	6	5	6	5	8	6	5	By MS/MS	By MS/MS	By MS/MS	By MS/MS	By MS/MS	11949000	11949000	0	0	17490000	17490000	0	0	18030000
1459	YGR158C	YGR158C	MTR3	27.577	5	5	30	0	37.372		NaN	NaN	NaN	NaN	0.76499	-0.386487	NaN	NaN	1.0707	0.0985544	5.6	5.6	5.6	5.6	5.6	1	1	1	1	1	1	1	1	1	1	By MS/MS	By MS/MS	By MS/MS	By MS/MS	By MS/MS	1590200	1590200	0	0	2377100	2377100	0	0	1701500
1460	YGR159C	YGR159C	NSR1	44.535	28	28	50.7	0	323.31	1	NaN	NaN	0.915541	-0.127304	0.962666	-0.0548928	0.958907	-0.0605367	0.913177	-0.131034	34.5	42	34.5	32.6	31.6	12	18	13	13	11	12	18	13	13	11	By MS/MS	By MS/MS	By MS/MS	By MS/MS	By MS/MS	22647000	22647000	0	0	279460000	267900000	5943200	5618800	136400000
1461	YGR162W	YGR162W	TIF4631	107.1	37	33	45.8	0	323.31	1	NaN	NaN	0.963166	-0.0541437	0.911531	-0.133637	1.02004	0.0286294	0.987022	-0.0188461	15.5	31.2	22.9	20.3	17.3	14	24	18	15	14	14	21	17	15	14	By MS/MS	By MS/MS	By MS/MS	By MS/MS	By MS/MS	58332000	58332000	0	0	204730000	201490000	1919100	1319700	116220000
1462	YGR165W	YGR165W	MRPS35	39.575	7	7	29.3	0	11.84		NaN	NaN	NaN	NaN	NaN	NaN	NaN	NaN	1.1188	0.161952	13.9	0	3.2	5.8	5.2	4	0	1	2	1	4	0	1	2	1	By MS/MS		By MS/MS	By MS/MS	By MS/MS	1972100	1972100	0	0	0	0	0	0	2087700
1463	YGR167W	YGR167W	CLC1	26.531	16	16	55.4	0	152.01	1	NaN	NaN	0.627713	-0.671824	1.3235	0.404355	0.869734	-0.201354	0.888163	-0.171104	33	33	33	38.6	29.2	7	8	8	9	6	7	8	8	9	6	By MS/MS	By MS/MS	By MS/MS	By MS/MS	By MS/MS	49986000	49986000	0	0	89922000	87733000	869470	1320000	66640000
1465	YGR169C-A	YGR169C-A	LSO2	10.495	4	4	39.1	0	73.574		NaN	NaN	NaN	NaN	NaN	NaN	1.26435	0.338397	NaN	NaN	30.4	30.4	28.3	14.1	28.3	3	2	2	1	2	3	2	2	1	2	By MS/MS	By MS/MS	By MS/MS	By MS/MS	By MS/MS	5947500	5947500	0	0	19963000	19963000	0	0	7540700
1466	YGR172C	YGR172C	YIP1	27.08	2	2	11.7	0	2.9439		NaN	NaN	NaN	NaN	NaN	NaN	NaN	NaN	NaN	NaN	2.8	0	0	0	0	1	0	0	0	0	1	0	0	0	0	By MS/MS					359990	359990	0	0	0	0	0	0	0
1467	YGR173W	YGR173W	RBG2	41.006	18	18	56.8	0	230.22	2	NaN	NaN	15.9791	3.99811	2.89821	1.53516	1.52625	0.609988	1.06793	0.0948197	24.5	33.2	33.7	37.8	23.4	7	8	9	10	7	7	8	9	10	7	By MS/MS	By MS/MS	By MS/MS	By MS/MS	By MS/MS	11899000	11899000	0	0	41931000	41931000	0	0	29718000
1468	YGR174C	YGR174C	CBP4	20.219	2	2	17.1	0	3.3706		NaN	NaN	NaN	NaN	NaN	NaN	NaN	NaN	NaN	NaN	0	0	0	0	0	0	0	0	0	0	0	0	0	0	0						0	0	0	0	0	0	0	0	0
1469	YGR175C	YGR175C	ERG1	55.125	14	14	33.7	0	24.226	1	NaN	NaN	0.999777	-0.00032147	0.978583	-0.0312344	1.04128	0.0583531	1.17026	0.226827	6.5	16.9	8.1	12.3	4	3	7	4	6	2	3	7	4	6	2	By MS/MS	By MS/MS	By MS/MS	By MS/MS	By MS/MS	11328000	11328000	0	0	38318000	35174000	1776700	1367400	26514000
1470	YGR177C	YGR177C	ATF2	61.897	9	9	26.2	0	18.76		NaN	NaN	NaN	NaN	NaN	NaN	NaN	NaN	NaN	NaN	6.7	8.4	8.6	3	3	3	3	3	1	1	3	3	3	1	1	By MS/MS	By MS/MS	By MS/MS	By MS/MS	By MS/MS	1180000	1180000	0	0	3453600	3453600	0	0	3269400
1471	YGR178C	YGR178C	PBP1	78.78	20	20	36.7	0	198.66	3	NaN	NaN	1.2036	0.267356	1.0214	0.0305479	1.2651	0.339248	0.955124	-0.0662395	16.9	19.9	14	11.9	13.3	9	11	7	6	7	9	11	7	6	7	By MS/MS	By MS/MS	By MS/MS	By MS/MS	By MS/MS	8728100	8728100	0	0	387340000	387230000	53751	54835	194070000
1472	YGR179C	YGR179C	OKP1	47.349	4	4	10.8	0.0038056	1.8855		NaN	NaN	NaN	NaN	NaN	NaN	NaN	NaN	NaN	NaN	2.5	2.7	2.5	0	0	1	1	1	0	0	1	1	1	0	0	By MS/MS	By MS/MS	By MS/MS			327290	327290	0	0	326170	326170	0	0	186920
1473	YGR180C	YGR180C	RNR4	40.054	27	27	71.6	0	291.33	3	NaN	NaN	1.75489	0.811378	0.982668	-0.0252234	0.958222	-0.0615686	0.980434	-0.0285069	34.8	46.1	47	38.8	37.7	10	13	13	11	11	10	13	13	11	11	By MS/MS	By MS/MS	By MS/MS	By MS/MS	By MS/MS	154670000	154670000	0	0	765960000	750360000	6858600	8738300	447440000
1474	YGR181W	YGR181W	TIM13	11.286	8	8	75.2	0	148.78	1	NaN	NaN	0.714164	-0.485672	0.93606	-0.0953275	1.09396	0.129554	1.03162	0.0449165	64.8	59	50.5	67.6	53.3	6	5	5	6	5	6	5	5	6	5	By MS/MS	By MS/MS	By MS/MS	By MS/MS	By MS/MS	24853000	24853000	0	0	75121000	73205000	1134700	781280	37542000
1475	YGR184C	YGR184C	UBR1	224.84	25	25	16.4	0	103.7		NaN	NaN	NaN	NaN	0.91476	-0.128535	NaN	NaN	0.83806	-0.254875	2.4	5.7	6.7	1.7	2.3	4	9	11	3	4	4	9	11	3	4	By MS/MS	By MS/MS	By MS/MS	By MS/MS	By MS/MS	1660200	1660200	0	0	17727000	17727000	0	0	42043000
1476	YGR185C	YGR185C	TYS1	44.019	26	26	73.4	0	178.07	1	NaN	NaN	1.01248	0.0178988	0.93297	-0.100097	1.00617	0.00887609	1.01939	0.027711	26.4	38.1	40.6	37.6	41.4	9	13	15	14	15	9	13	15	14	15	By MS/MS	By MS/MS	By MS/MS	By MS/MS	By MS/MS	89201000	89201000	0	0	259030000	251570000	2713800	4743700	208210000
1477	YGR186W	YGR186W	TFG1	82.193	17	17	29.1	0	59.669		NaN	NaN	NaN	NaN	NaN	NaN	0.942507	-0.0854246	1.16894	0.225205	8.3	8.2	9.7	5.3	3	5	4	6	3	2	5	4	6	3	2	By MS/MS	By MS/MS	By MS/MS	By MS/MS	By MS/MS	7134100	7134100	0	0	12367000	12367000	0	0	11805000
1478	YGR187C	YGR187C	HGH1	44.951	16	16	59.6	0	270.73	3	NaN	NaN	NaN	NaN	1.45352	0.539551	0.998286	-0.00247488	1.0627	0.0877345	28.4	34	34.8	30.5	26.4	8	10	9	8	7	8	10	9	8	7	By MS/MS	By MS/MS	By MS/MS	By MS/MS	By MS/MS	8447300	8447300	0	0	53966000	53966000	0	0	38453000
1479	YGR189C	YGR189C	CRH1	52.757	6	6	16.8	0	9.713	1	NaN	NaN	0.723118	-0.467697	0.7539	-0.407555	0.762137	-0.391878	0.836999	-0.256703	2	2.4	2	0	0	1	1	1	0	0	1	1	1	0	0	By MS/MS	By MS/MS	By MS/MS			1317200	1317200	0	0	2801500	2801500	0	0	2380500
1480	YGR191W	YGR191W	HIP1	66.006	5	5	13.3	0	65.519		NaN	NaN	NaN	NaN	NaN	NaN	NaN	NaN	NaN	NaN	5.5	2.8	5	0	0	2	1	2	0	0	2	1	2	0	0	By MS/MS	By MS/MS	By MS/MS			1609200	1609200	0	0	1321100	1321100	0	0	803600
1481	YGR192C	YGR192C	TDH3	35.746	29	9	85.5	0	323.31	1	1.09203	0.127007	0.955574	-0.0655605	1.24257	0.313328	0.892584	-0.16394	0.966665	-0.0489123	56.9	78.3	67.8	78.3	78.3	18	23	23	22	22	5	8	8	7	7	By MS/MS	By MS/MS	By MS/MS	By MS/MS	By MS/MS	217280000	216730000	303080	246910	1011600000	994840000	8239700	8529100	617580000
1482	YGR193C	YGR193C	PDX1	45.361	13	13	51.7	0	161.43		2.2677	1.18123	1.51632	0.600577	NaN	NaN	NaN	NaN	1.08953	0.123703	22	37.3	33.2	14.4	19	7	9	8	4	6	7	9	8	4	6	By MS/MS	By MS/MS	By MS/MS	By MS/MS	By MS/MS	13408000	12629000	159210	619310	32350000	32350000	0	0	25509000
1483	YGR194C	YGR194C	XKS1	68.32	5	5	9.3	0	7.994		NaN	NaN	NaN	NaN	NaN	NaN	NaN	NaN	NaN	NaN	4.2	2.2	2.2	0	2.3	2	1	1	0	1	2	1	1	0	1	By MS/MS	By MS/MS	By MS/MS		By MS/MS	844830	844830	0	0	223570	223570	0	0	176220
1484	YGR195W	YGR195W	SKI6	27.56	5	5	23.2	0	7.7239		NaN	NaN	NaN	NaN	NaN	NaN	0.97514	-0.0363188	1.08666	0.119902	4.1	8.1	4.1	7.7	7.7	1	2	1	2	2	1	2	1	2	2	By MS/MS	By MS/MS	By MS/MS	By MS/MS	By MS/MS	2021200	2021200	0	0	13551000	13551000	0	0	5662600
1485	YGR196C	YGR196C	FYV8	90.797	3	3	4.2	0	24.078		NaN	NaN	NaN	NaN	NaN	NaN	NaN	NaN	NaN	NaN	1.8	1.8	1.8	0	0	1	1	1	0	0	1	1	1	0	0	By MS/MS	By MS/MS	By MS/MS			64670	64670	0	0	349460	349460	0	0	451740
1486	YGR198W	YGR198W	YPP1	95.365	16	16	21.3	0	196.12		NaN	NaN	NaN	NaN	NaN	NaN	1.75113	0.808286	0.87619	-0.190684	6.6	4.3	12.9	3.9	3.5	5	3	8	3	3	5	3	8	3	3	By MS/MS	By MS/MS	By MS/MS	By MS/MS	By MS/MS	2452300	2452300	0	0	3457300	3457300	0	0	6604900
1488	YGR200C	YGR200C	ELP2	89.409	28	28	42.6	0	114.12	3	NaN	NaN	NaN	NaN	1.00745	0.0107027	1.47989	0.565493	0.970644	-0.0429851	18.8	14.2	18.4	10.3	13.8	13	9	13	6	8	13	9	13	6	8	By MS/MS	By MS/MS	By MS/MS	By MS/MS	By MS/MS	21102000	18973000	2129200	0	34565000	34565000	0	0	36626000
1489	YGR202C	YGR202C	PCT1	49.406	8	8	29.5	0	34.602		NaN	NaN	NaN	NaN	NaN	NaN	0.92523	-0.112116	NaN	NaN	7.3	0	0	2.6	0	2	0	0	1	0	2	0	0	1	0	By MS/MS			By MS/MS		793750	793750	0	0	0	0	0	0	0
1490	YGR203W	YGR203W	YCH1	17.248	8	8	62.2	0	13.29		NaN	NaN	NaN	NaN	NaN	NaN	NaN	NaN	NaN	NaN	18.9	12.2	12.8	12.8	6.8	3	2	2	2	1	3	2	2	2	1	By MS/MS	By MS/MS	By MS/MS	By MS/MS	By MS/MS	2088100	2088100	0	0	4742400	4742400	0	0	3999000
1491	YGR204W	YGR204W	ADE3	102.2	50	47	74.1	0	323.31	3	NaN	NaN	1.13574	0.183635	1.18156	0.240698	0.981032	-0.0276273	0.95798	-0.0619319	29.9	36.5	41.8	32.7	33.8	23	26	30	25	27	23	26	29	24	26	By MS/MS	By MS/MS	By MS/MS	By MS/MS	By MS/MS	210670000	210670000	0	0	512540000	506890000	2855700	2790400	485990000
1492	YGR205W	YGR205W	TDA10	33.336	8	8	36.9	0	21.676		NaN	NaN	NaN	NaN	NaN	NaN	NaN	NaN	NaN	NaN	10.3	23.4	22.8	7.6	4.1	3	4	5	2	1	3	4	5	2	1	By MS/MS	By MS/MS	By MS/MS	By MS/MS	By MS/MS	1472500	1472500	0	0	3041300	3041300	0	0	6129700
1493	YGR206W	YGR206W	MVB12	11.968	2	2	22.8	0	4.1516		NaN	NaN	NaN	NaN	NaN	NaN	NaN	NaN	NaN	NaN	7.9	0	0	0	0	1	0	0	0	0	1	0	0	0	0	By MS/MS					582980	582980	0	0	0	0	0	0	0
1494	YGR207C	YGR207C	CIR1	28.758	9	9	44.8	0	81.923	2	NaN	NaN	2.54317	1.34663	1.15123	0.203172	1.20642	0.270733	1.09772	0.134513	23.4	24.9	33.7	18.8	23.4	5	5	6	4	5	5	5	6	4	5	By MS/MS	By MS/MS	By MS/MS	By MS/MS	By MS/MS	8263800	8263800	0	0	20367000	20367000	0	0	22740000
1495	YGR208W	YGR208W	SER2	34.207	9	9	36.6	0	120.29	1	NaN	NaN	NaN	NaN	0.87556	-0.191722	0.847673	-0.23842	0.894331	-0.16112	18.8	19.4	25.9	8.4	11.3	5	4	6	2	3	5	4	6	2	3	By MS/MS	By MS/MS	By MS/MS	By MS/MS	By MS/MS	17594000	17594000	0	0	12657000	12657000	0	0	29721000
1496	YGR209C	YGR209C	TRX2	11.204	8	6	80.8	0	178.73	3	NaN	NaN	1.21428	0.280104	0.840944	-0.249918	0.887462	-0.172242	0.934023	-0.0984702	58.7	80.8	80.8	66.3	66.3	6	8	8	7	7	5	6	6	5	5	By MS/MS	By MS/MS	By MS/MS	By MS/MS	By MS/MS	476190000	476190000	0	0	1774400000	1494600000	214110000	65649000	1285300000
1497	YGR210C	YGR210C		45.213	11	11	35.3	0	77.565		NaN	NaN	NaN	NaN	NaN	NaN	1.2462	0.317535	0.906276	-0.141978	9.5	13.4	14.6	3.6	9.5	3	4	4	1	3	3	4	4	1	3	By MS/MS	By MS/MS	By MS/MS	By MS/MS	By MS/MS	2770800	2770800	0	0	10925000	10925000	0	0	8025900
1498	YGR211W	YGR211W	ZPR1	55.071	24	24	70.8	0	299.75	1	NaN	NaN	0.760567	-0.394853	1.1007	0.138426	0.994429	-0.00805978	1.02909	0.041363	40.1	46.5	44	34.8	34.6	14	15	14	11	11	14	15	14	11	11	By MS/MS	By MS/MS	By MS/MS	By MS/MS	By MS/MS	104710000	104710000	0	0	331320000	329810000	252140	1256800	220040000
1499	YGR215W	YGR215W	RSM27	12.392	3	3	32.7	0	29.907		NaN	NaN	NaN	NaN	NaN	NaN	NaN	NaN	NaN	NaN	21.8	24.5	0	0	0	2	2	0	0	0	2	2	0	0	0	By MS/MS	By MS/MS				7379100	7379100	0	0	4153700	4153700	0	0	0
1500	YGR218W	YGR218W	CRM1	124.1	43	43	45	0	271.06	3	NaN	NaN	0.996413	-0.00518435	1.22998	0.29863	1.09723	0.133861	1.00651	0.00935534	14.7	27	28.4	11.2	14.3	14	23	25	10	14	14	23	25	10	14	By MS/MS	By MS/MS	By MS/MS	By MS/MS	By MS/MS	36226000	36226000	0	0	148680000	148680000	0	0	123550000
1501	YGR220C	YGR220C	MRPL9	29.79	2	2	8.9	0	3.1347		NaN	NaN	NaN	NaN	NaN	NaN	NaN	NaN	NaN	NaN	0	0	0	0	0	0	0	0	0	0	0	0	0	0	0						0	0	0	0	0	0	0	0	0
1502	YGR222W	YGR222W	PET54	34.637	5	5	18.8	0	3.956		NaN	NaN	NaN	NaN	1.2308	0.299596	NaN	NaN	NaN	NaN	7.2	6.8	0	0	0	2	2	0	0	0	2	2	0	0	0	By MS/MS	By MS/MS				2555400	2555400	0	0	4284400	4284400	0	0	0
1503	YGR229C	YGR229C	SMI1	57.079	12	12	28.3	0	108.78		NaN	NaN	NaN	NaN	NaN	NaN	1.0351	0.0497701	1.1338	0.181166	5.1	7.1	7.3	4.8	7.3	2	3	3	2	3	2	3	3	2	3	By MS/MS	By MS/MS	By MS/MS	By MS/MS	By MS/MS	754040	754040	0	0	4850200	4850200	0	0	3091500
1504	YGR231C	YGR231C	PHB2	34.406	11	11	42.6	0	180.29	3	NaN	NaN	1.1334	0.180657	1.17338	0.230667	1.03403	0.0482753	0.966887	-0.0485806	16.8	27.1	14.2	16.8	16.8	4	7	4	4	4	4	7	4	4	4	By MS/MS	By MS/MS	By MS/MS	By MS/MS	By MS/MS	6281600	6281600	0	0	28402000	27469000	519250	414460	17602000
1505	YGR232W	YGR232W	NAS6	25.616	9	9	51.3	0	58.171	3	NaN	NaN	1.04988	0.0702181	0.905516	-0.143188	1.04688	0.0660957	1.06219	0.0870351	19.7	16.2	19.7	19.3	27.6	4	3	4	4	6	4	3	4	4	6	By MS/MS	By MS/MS	By MS/MS	By MS/MS	By MS/MS	13673000	13673000	0	0	36225000	34615000	826310	783300	33088000
1506	YGR233C	YGR233C	PHO81	134.03	11	11	11.7	0	11.614		NaN	NaN	NaN	NaN	NaN	NaN	1.03454	0.0489942	0.89316	-0.163009	4.6	3.2	2.9	3.3	1.1	5	3	3	3	1	5	3	3	3	1	By MS/MS	By MS/MS	By MS/MS	By MS/MS	By MS/MS	1524700	1524700	0	0	1936000	1936000	0	0	2325000
1507	YGR234W	YGR234W	YHB1	44.646	24	24	75.9	0	300.11	1	NaN	NaN	0.839754	-0.251962	0.947111	-0.0783947	0.986635	-0.019412	1.08258	0.114473	33.3	46.9	50.1	28.8	37.6	10	12	14	8	10	10	12	14	8	10	By MS/MS	By MS/MS	By MS/MS	By MS/MS	By MS/MS	97003000	97003000	0	0	322930000	318190000	1145700	3595100	343880000
1508	YGR237C	YGR237C		89.24	2	2	2.8	0	9.2276		NaN	NaN	NaN	NaN	NaN	NaN	NaN	NaN	NaN	NaN	1.7	1.7	1.7	0	0	1	1	1	0	0	1	1	1	0	0	By MS/MS	By MS/MS	By MS/MS			98674	98674	0	0	135510	135510	0	0	43925
1509	YGR240C	YGR240C	PFK1	107.97	62	61	74.6	0	323.31	3	NaN	NaN	1.15063	0.202425	1.12318	0.167586	1.02998	0.0426111	1.04408	0.0622302	38.7	46.9	43	38.6	39.3	29	35	28	29	29	28	34	27	28	28	By MS/MS	By MS/MS	By MS/MS	By MS/MS	By MS/MS	397470000	397470000	0	0	1291700000	1289200000	720420	1741500	847720000
1510	YGR241C	YGR241C	YAP1802	64.328	5	5	12.1	0	19.383		NaN	NaN	NaN	NaN	NaN	NaN	1.19079	0.251917	0.885103	-0.176082	4.8	4.4	5.6	8.1	4.8	2	2	2	3	2	2	2	2	3	2	By MS/MS	By MS/MS	By MS/MS	By MS/MS	By MS/MS	2064100	2064100	0	0	3853900	3853900	0	0	3005200
1511	YGR244C	YGR244C	LSC2	46.9	12	12	40.7	0	62.035		NaN	NaN	1.2229	0.290306	NaN	NaN	1.08003	0.111073	1.21029	0.275347	11.2	22.7	13.8	3.3	15	3	6	4	1	5	3	6	4	1	5	By MS/MS	By MS/MS	By MS/MS	By MS/MS	By MS/MS	4888900	4888900	0	0	20687000	19998000	330600	358420	13640000
1512	YGR245C	YGR245C	SDA1	86.617	16	16	29.3	0	170.64	3	NaN	NaN	1.03906	0.0552748	1.01061	0.0152251	1.04928	0.069401	1.02254	0.0321553	10	16.8	15.1	4.8	9.6	5	9	8	3	5	5	9	8	3	5	By MS/MS	By MS/MS	By MS/MS	By MS/MS	By MS/MS	4231800	4231800	0	0	35121000	34805000	152270	163890	21538000
1513	YGR246C	YGR246C	BRF1	66.906	3	3	6.4	0	8.2075		NaN	NaN	NaN	NaN	NaN	NaN	NaN	NaN	NaN	NaN	0	4.5	1.8	0	0	0	2	1	0	0	0	2	1	0	0		By MS/MS	By MS/MS			0	0	0	0	0	0	0	0	342950
1514	YGR247W	YGR247W	CPD1	26.731	3	3	18	0	20.176		NaN	NaN	NaN	NaN	NaN	NaN	NaN	NaN	NaN	NaN	5.9	5.9	12.6	0	0	1	1	2	0	0	1	1	2	0	0	By MS/MS	By MS/MS	By MS/MS			375780	375780	0	0	869270	869270	0	0	1161900
1515	YGR248W	YGR248W	SOL4	28.447	5	5	32.5	0	26.361		NaN	NaN	NaN	NaN	NaN	NaN	NaN	NaN	NaN	NaN	6.3	5.9	6.3	6.3	6.3	1	1	1	1	1	1	1	1	1	1	By MS/MS	By MS/MS	By MS/MS	By MS/MS	By MS/MS	602560	602560	0	0	3592600	3592600	0	0	1669300
1516	YGR250C	YGR250C	RIE1	89.512	21	21	37.3	0	252.71		NaN	NaN	NaN	NaN	NaN	NaN	NaN	NaN	NaN	NaN	20.6	17.8	10.9	4.2	1.8	11	9	5	2	1	11	9	5	2	1	By MS/MS	By MS/MS	By MS/MS	By MS/MS	By MS/MS	7852100	7852100	0	0	18103000	18103000	0	0	4450200
1517	YGR251W	YGR251W	NOP19	22.32	4	4	25.5	0	14.102		NaN	NaN	NaN	NaN	NaN	NaN	NaN	NaN	0.96796	-0.04698	6.6	13.3	15.3	6.6	6.6	1	2	2	1	1	1	2	2	1	1	By MS/MS	By MS/MS	By MS/MS	By MS/MS	By MS/MS	714990	714990	0	0	1703200	1703200	0	0	1007500
1519	YGR253C	YGR253C	PUP2	28.617	13	13	67.3	0	129.05	1	NaN	NaN	0.742703	-0.429142	1.07216	0.100526	1.1157	0.157955	0.986671	-0.0193591	35.4	56.2	50.8	31.2	38.8	8	12	11	7	9	8	12	11	7	9	By MS/MS	By MS/MS	By MS/MS	By MS/MS	By MS/MS	47240000	47240000	0	0	190550000	187020000	1626600	1906600	99696000
1520	YGR254W	YGR254W	ENO1	46.816	25	9	72.3	0	191.55	2	0.931447	-0.102454	1.63131	0.706031	1.63443	0.708791	1.66081	0.731888	1.47495	0.56067	39.4	54.5	54.2	52.6	54.5	15	20	19	18	20	7	8	8	7	8	By MS/MS	By MS/MS	By MS/MS	By MS/MS	By MS/MS	161110000	159970000	714910	424950	743920000	668690000	31575000	43652000	530720000
1521	YGR255C	YGR255C	COQ6	53.527	5	5	13.4	0	32.083		NaN	NaN	NaN	NaN	NaN	NaN	NaN	NaN	NaN	NaN	5.2	5.8	6.3	0	0	2	2	2	0	0	2	2	2	0	0	By MS/MS	By MS/MS	By MS/MS			546080	546080	0	0	2647300	2647300	0	0	397430
1522	YGR258C	YGR258C	RAD2	117.84	3	3	2.9	0	3.4728		NaN	NaN	NaN	NaN	NaN	NaN	NaN	NaN	NaN	NaN	0	0	0	0	0	0	0	0	0	0	0	0	0	0	0						0	0	0	0	0	0	0	0	0
1523	YGR260W	YGR260W	TNA1	60.134	3	3	9.2	0	11.367	3	NaN	NaN	NaN	NaN	0.9707	-0.0429026	1.34688	0.429623	1.18034	0.239202	2.4	2.4	2.4	2.4	2.4	1	1	1	1	1	1	1	1	1	1	By MS/MS	By MS/MS	By MS/MS	By MS/MS	By MS/MS	347000	347000	0	0	2408200	2408200	0	0	1987900
1524	YGR261C	YGR261C	APL6	91.606	17	17	24.2	0	132.34	2	NaN	NaN	NaN	NaN	3.54988	1.82777	1.20326	0.266953	1.07706	0.107098	9.1	15.3	9.1	8.2	6.9	6	10	6	5	4	6	10	6	5	4	By MS/MS	By MS/MS	By MS/MS	By MS/MS	By MS/MS	5393200	5393200	0	0	21445000	21445000	0	0	12378000
1525	YGR262C	YGR262C	BUD32	29.936	3	3	28	0	6.0787		NaN	NaN	NaN	NaN	NaN	NaN	NaN	NaN	NaN	NaN	0	0	0	0	0	0	0	0	0	0	0	0	0	0	0						0	0	0	0	0	0	0	0	0
1526	YGR264C	YGR264C	MES1	85.677	49	49	73.8	0	323.31	1	0.306919	-1.70407	1.00421	0.00606563	0.999045	-0.00137797	0.978531	-0.03131	1.0222	0.0316736	37.3	49.4	44.5	35.7	34.2	26	33	29	24	23	26	33	29	24	23	By MS/MS	By MS/MS	By MS/MS	By MS/MS	By MS/MS	151900000	151700000	0	201750	627120000	624710000	1202200	1214500	310260000
1527	YGR266W	YGR266W		81.19	14	14	25.4	0	34.493		NaN	NaN	NaN	NaN	NaN	NaN	1.65273	0.72485	1.27548	0.351038	7.6	6.6	3.9	2.1	4.6	4	4	2	1	2	4	4	2	1	2	By MS/MS	By MS/MS	By MS/MS	By MS/MS	By MS/MS	2926200	2926200	0	0	4267000	4267000	0	0	1784200
1528	YGR267C	YGR267C	FOL2	27.769	11	11	46.9	0	65.683	1	NaN	NaN	NaN	NaN	0.82951	-0.269669	1.35791	0.441385	0.979105	-0.0304649	24.3	31.7	13.6	19.3	20.6	5	6	3	4	5	5	6	3	4	5	By MS/MS	By MS/MS	By MS/MS	By MS/MS	By MS/MS	11966000	11966000	0	0	32936000	32936000	0	0	18454000
1529	YGR270W	YGR270W	YTA7	157.41	13	13	11.2	0	53.835		NaN	NaN	NaN	NaN	NaN	NaN	0.542258	-0.882948	NaN	NaN	3.6	6.9	4.2	1.5	0.8	4	7	5	2	1	4	7	5	2	1	By MS/MS	By MS/MS	By MS/MS	By MS/MS	By MS/MS	1893700	1893700	0	0	5864300	5864300	0	0	1675200
1530	YGR271C-A	YGR271C-A	EFG1	27.121	6	6	34.3	0	89.515	3	NaN	NaN	NaN	NaN	1.1352	0.182947	1.0559	0.0784732	1.0948	0.130667	18	29.6	19.3	11.6	11.6	3	5	3	2	2	3	5	3	2	2	By MS/MS	By MS/MS	By MS/MS	By MS/MS	By MS/MS	4122600	4122600	0	0	21396000	21396000	0	0	5191100
1531	YGR271W	YGR271W	SLH1	224.85	9	9	6	0	23.018		NaN	NaN	NaN	NaN	NaN	NaN	NaN	NaN	0.86473	-0.209678	0	0	1.5	0	0.4	0	0	2	0	1	0	0	2	0	1			By MS/MS		By MS/MS	0	0	0	0	0	0	0	0	807500
1532	YGR274C	YGR274C	TAF1	120.69	7	7	8.6	0	13.232		NaN	NaN	NaN	NaN	NaN	NaN	NaN	NaN	NaN	NaN	0	1.1	0	0	0	0	1	0	0	0	0	1	0	0	0		By MS/MS				0	0	0	0	917850	917850	0	0	0
1533	YGR275W	YGR275W	RTT102	17.794	8	8	68.8	0	119.79		NaN	NaN	NaN	NaN	NaN	NaN	1.0051	0.00733307	1.03614	0.0512232	46.5	40.1	39.5	19.1	24.2	4	3	4	2	3	4	3	4	2	3	By MS/MS	By MS/MS	By MS/MS	By MS/MS	By MS/MS	3968800	3968800	0	0	9645400	9645400	0	0	8593200
1534	YGR276C	YGR276C	RNH70	62.848	3	3	8.9	0.003516	1.9098		NaN	NaN	NaN	NaN	NaN	NaN	NaN	NaN	NaN	NaN	0	2.2	0	0	0	0	1	0	0	0	0	1	0	0	0		By MS/MS				0	0	0	0	2732600	2732600	0	0	0
1535	YGR277C	YGR277C	CAB4	34.306	11	11	43.3	0	14.984	1	NaN	NaN	NaN	NaN	1.1353	0.183074	1.0729	0.101522	1.0338	0.047964	21.3	24.9	29.5	24.9	17	5	6	7	6	4	5	6	7	6	4	By MS/MS	By MS/MS	By MS/MS	By MS/MS	By MS/MS	4797800	4797800	0	0	20947000	20947000	0	0	19908000
1536	YGR278W	YGR278W	CWC22	67.293	3	3	5.9	0	4.5309		NaN	NaN	NaN	NaN	NaN	NaN	NaN	NaN	NaN	NaN	2.3	1.9	0	1.9	0	1	1	0	1	0	1	1	0	1	0	By MS/MS	By MS/MS		By MS/MS		240830	240830	0	0	757230	757230	0	0	0
1537	YGR279C	YGR279C	SCW4	40.173	8	8	27.5	0	203.86	3	NaN	NaN	1.04112	0.0581374	0.88033	-0.183884	1.04644	0.0654935	0.9743	-0.0375614	19.4	14.2	19.4	17.1	14.2	6	4	6	5	4	6	4	6	5	4	By MS/MS	By MS/MS	By MS/MS	By MS/MS	By MS/MS	20245000	20245000	0	0	37912000	29476000	5901900	2534600	39842000
1538	YGR280C	YGR280C	PXR1	31.311	6	6	27.3	0	9.6193		NaN	NaN	NaN	NaN	NaN	NaN	NaN	NaN	1.1013	0.139208	8.9	5.5	11.1	0	12.9	2	1	3	0	3	2	1	3	0	3	By MS/MS	By MS/MS	By MS/MS		By MS/MS	1862000	1862000	0	0	2888200	2888200	0	0	2771100
1539	YGR281W	YGR281W	YOR1	166.73	13	12	11.2	0	35.706		NaN	NaN	NaN	NaN	NaN	NaN	NaN	NaN	NaN	NaN	3.7	2.3	2.9	1.2	0.7	4	3	3	1	1	4	3	3	1	1	By MS/MS	By MS/MS	By MS/MS	By MS/MS	By MS/MS	1622600	1622600	0	0	3960200	3960200	0	0	2598000
1540	YGR282C	YGR282C	BGL2	34.118	6	6	22	0	118.31	3	NaN	NaN	1.07572	0.105298	1.23982	0.31013	1.27873	0.354715	1.25239	0.324679	19.5	19.5	22	19.5	19.5	5	5	6	5	5	5	5	6	5	5	By MS/MS	By MS/MS	By MS/MS	By MS/MS	By MS/MS	45769000	45769000	0	0	118990000	104220000	5433100	9337400	78266000
1541	YGR283C	YGR283C		38.546	5	5	18.5	0	19		NaN	NaN	NaN	NaN	NaN	NaN	NaN	NaN	NaN	NaN	3.8	3.8	6.7	7.9	3.8	1	1	2	2	1	1	1	2	2	1	By MS/MS	By MS/MS	By MS/MS	By MS/MS	By MS/MS	249260	249260	0	0	2287800	2287800	0	0	1949100
1542	YGR284C	YGR284C	ERV29	35.012	5	5	24.2	0	37.542		NaN	NaN	1.09243	0.127541	1.3208	0.401412	NaN	NaN	1.06983	0.0973835	19.7	24.2	15.8	19.7	19.7	4	5	3	4	4	4	5	3	4	4	By MS/MS	By MS/MS	By MS/MS	By MS/MS	By MS/MS	20888000	20888000	0	0	61621000	61621000	0	0	21259000
1543	YGR285C	YGR285C	ZUO1	49.019	25	25	59.6	0	323.31	1	NaN	NaN	0.893731	-0.162087	0.860303	-0.217083	0.950911	-0.0726171	0.947491	-0.0778166	38.3	50.6	44.6	38.8	37.9	13	17	15	12	12	13	17	15	12	12	By MS/MS	By MS/MS	By MS/MS	By MS/MS	By MS/MS	106310000	106310000	0	0	554130000	541500000	5386500	7241000	309990000
1544	YGR286C	YGR286C	BIO2	41.884	4	4	17.6	0	5.0475		NaN	NaN	NaN	NaN	NaN	NaN	NaN	NaN	NaN	NaN	3.2	13.6	7.7	0	0	1	3	1	0	0	1	3	1	0	0	By MS/MS	By MS/MS	By MS/MS			855240	855240	0	0	5443100	5443100	0	0	282620
1546	YHL002W	YHL002W	HSE1	51.16	6	6	13.3	0	56.6		NaN	NaN	NaN	NaN	NaN	NaN	NaN	NaN	NaN	NaN	5.3	3.5	3.5	3.5	0	2	1	1	1	0	2	1	1	1	0	By MS/MS	By MS/MS	By MS/MS	By MS/MS		946300	946300	0	0	2704400	2704400	0	0	1172400
1547	YHL003C	YHL003C	LAG1	48.454	3	3	9.5	0	16.163		NaN	NaN	NaN	NaN	NaN	NaN	0.806582	-0.310107	0.96391	-0.0530297	7.8	9.5	2.9	7.8	7.8	2	3	1	2	2	2	3	1	2	2	By MS/MS	By MS/MS	By MS/MS	By MS/MS	By MS/MS	1518400	1518400	0	0	8544300	8544300	0	0	2685400
1548	YHL004W	YHL004W	MRP4	44.151	11	11	36.3	0	26.979		NaN	NaN	NaN	NaN	NaN	NaN	1.39202	0.477181	NaN	NaN	9.1	27.9	6.3	3	3	3	7	2	1	1	3	7	2	1	1	By MS/MS	By MS/MS	By MS/MS	By MS/MS	By MS/MS	1476500	1476500	0	0	6250700	6250700	0	0	978730
1549	YHL007C	YHL007C	STE20	102.36	18	18	27.2	0	91.729		NaN	NaN	NaN	NaN	NaN	NaN	1.44976	0.535813	1.06795	0.0948502	6.4	8.7	8.4	4.2	4.2	5	5	5	3	3	5	5	5	3	3	By MS/MS	By MS/MS	By MS/MS	By MS/MS	By MS/MS	4621300	4621300	0	0	4080200	4080200	0	0	3042300
1550	YHL009C	YHL009C	YAP3	37.955	6	6	22.1	0	17.445		NaN	NaN	NaN	NaN	NaN	NaN	NaN	NaN	NaN	NaN	7.6	4.2	7.3	0	0	2	1	2	0	0	2	1	2	0	0	By MS/MS	By MS/MS	By MS/MS			431570	431570	0	0	1017500	1017500	0	0	1228100
1551	YHL011C	YHL011C	PRS3	35.123	20	18	68.4	0	130.92	1	NaN	NaN	0.84232	-0.24756	1.20054	0.263688	0.825708	-0.276296	1.03052	0.0433658	20.9	29.4	31.9	19.4	10.3	5	8	8	5	3	5	8	7	5	3	By MS/MS	By MS/MS	By MS/MS	By MS/MS	By MS/MS	21109000	21109000	0	0	89960000	86717000	1496100	1747400	55146000
1552	YHL013C	YHL013C	OTU2	36.113	8	8	39.4	0	99.037		NaN	NaN	NaN	NaN	NaN	NaN	1.1827	0.242089	0.97163	-0.0415211	16	26.7	11.4	11.4	9.1	3	5	2	2	2	3	5	2	2	2	By MS/MS	By MS/MS	By MS/MS	By MS/MS	By MS/MS	1956900	1956900	0	0	86453000	86453000	0	0	1731800
1553	YHL015W	YHL015W	RPS20	13.907	12	12	76	0	307.9	1	0.458127	-1.12618	0.872398	-0.196942	0.876233	-0.190613	1.00547	0.00786749	1.02543	0.0362257	52.1	53.7	46.3	47.1	53.7	8	10	7	8	10	8	10	7	8	10	By MS/MS	By MS/MS	By MS/MS	By MS/MS	By MS/MS	518740000	518740000	0	0	1570600000	1557400000	6281400	6863000	840160000
1555	YHL019C	YHL019C	APM2	69.989	3	3	7.4	0.0090447	1.478		NaN	NaN	NaN	NaN	NaN	NaN	NaN	NaN	NaN	NaN	0	2.5	0	0	0	0	1	0	0	0	0	1	0	0	0		By MS/MS				0	0	0	0	647920	647920	0	0	0
1556	YHL020C	YHL020C	OPI1	46.064	4	4	14.9	0	65.539		NaN	NaN	NaN	NaN	NaN	NaN	1.31473	0.394771	1.1471	0.197997	12.6	4.5	8.4	2.2	0	3	1	2	1	0	3	1	2	1	0	By MS/MS	By MS/MS	By MS/MS	By MS/MS		710560	710560	0	0	495600	495600	0	0	2308800
1557	YHL021C	YHL021C	AIM17	53.134	14	14	46.5	0	118.62		NaN	NaN	NaN	NaN	NaN	NaN	NaN	NaN	NaN	NaN	15.7	20.6	14.8	15.7	9.7	5	6	5	5	3	5	6	5	5	3	By MS/MS	By MS/MS	By MS/MS	By MS/MS	By MS/MS	7255700	7255700	0	0	25510000	25510000	0	0	14483000
1558	YHL025W	YHL025W	SNF6	37.606	2	2	8.7	0	20.804		NaN	NaN	NaN	NaN	NaN	NaN	NaN	NaN	NaN	NaN	0	3.3	3.3	3.3	3.3	0	1	1	1	1	0	1	1	1	1		By MS/MS	By MS/MS	By MS/MS	By MS/MS	0	0	0	0	1022900	1022900	0	0	924510
1559	YHL030W	YHL030W	ECM29	210.43	51	51	36	0	323.31	3	NaN	NaN	0.985707	-0.0207689	1.0076	0.010923	1.21429	0.280109	1.21654	0.28278	14.9	18.1	16.3	10.6	8.9	23	24	23	15	13	23	24	23	15	13	By MS/MS	By MS/MS	By MS/MS	By MS/MS	By MS/MS	15208000	15208000	0	0	70318000	70318000	0	0	47937000
1560	YHL031C	YHL031C	GOS1	25.394	11	11	62.3	0	156.22		NaN	NaN	NaN	NaN	NaN	NaN	NaN	NaN	NaN	NaN	12.1	13.9	26.9	13.9	7.6	2	2	4	2	1	2	2	4	2	1	By MS/MS	By MS/MS	By MS/MS	By MS/MS	By MS/MS	1442300	1442300	0	0	4912500	4912500	0	0	5544100
1561	YHL033C	YHL033C	RPL8A	28.124	25	5	69.9	0	25.138	1	NaN	NaN	1.02203	0.0314326	1.01113	0.0159637	0.75563	-0.404248	0.979654	-0.0296557	55.5	63.7	68	67.6	63.7	16	18	20	19	18	2	3	3	2	3	By MS/MS	By MS/MS	By MS/MS	By MS/MS	By MS/MS	38845000	38845000	0	0	136690000	134090000	1352300	1250100	125540000
1562	YHL034C	YHL034C	SBP1	32.989	16	16	63.9	0	280.71	1	NaN	NaN	0.352357	-1.50489	0.810283	-0.303503	1.10931	0.149666	0.954434	-0.067283	26.9	50	44.6	27.2	24.5	5	10	8	6	5	5	10	8	6	5	By MS/MS	By MS/MS	By MS/MS	By MS/MS	By MS/MS	34135000	34135000	0	0	151150000	145520000	4423400	1206500	92458000
1563	YHL038C	YHL038C	CBP2	73.86	3	3	7.1	0.001203	2.318		NaN	NaN	NaN	NaN	NaN	NaN	NaN	NaN	NaN	NaN	0	3.2	2.4	2.4	0	0	1	1	1	0	0	1	1	1	0		By MS/MS	By MS/MS	By MS/MS		0	0	0	0	993120	993120	0	0	0
1564	YHL039W	YHL039W	EFM1	67.452	15	15	34.2	0	117.54	1	NaN	NaN	NaN	NaN	0.873546	-0.195044	0.721084	-0.47176	0.821492	-0.283681	10.9	15.2	9.2	12.6	10.9	4	6	4	5	4	4	6	4	5	4	By MS/MS	By MS/MS	By MS/MS	By MS/MS	By MS/MS	2581000	2581000	0	0	15226000	15226000	0	0	9239700
1565	YHR001W	YHR001W	OSH7	49.804	11	8	30.4	0	39.262		NaN	NaN	NaN	NaN	NaN	NaN	1.14966	0.201211	0.9125	-0.132104	14	10.1	15.1	5.9	12.1	5	4	5	3	4	4	3	4	1	3	By MS/MS	By MS/MS	By MS/MS	By MS/MS	By MS/MS	4360800	4360800	0	0	16260000	16260000	0	0	10730000
1566	YHR003C	YHR003C	TCD1	48.883	6	6	23.3	0	96.7		NaN	NaN	NaN	NaN	NaN	NaN	NaN	NaN	NaN	NaN	0	2.8	6.8	0	0	0	1	2	0	0	0	1	2	0	0		By MS/MS	By MS/MS			0	0	0	0	1981800	1981800	0	0	1385800
1567	YHR005C	YHR005C	GPA1	54.075	10	10	26.7	0	44.822		NaN	NaN	NaN	NaN	NaN	NaN	0.840195	-0.251204	0.734484	-0.445197	10	15.3	14.8	4.9	5.3	4	6	5	2	2	4	6	5	2	2	By MS/MS	By MS/MS	By MS/MS	By MS/MS	By MS/MS	2728000	2728000	0	0	9364000	9364000	0	0	5517500
1568	YHR005C-A	YHR005C-A	TIM10	10.305	9	9	94.6	0	199.31	3	NaN	NaN	1.44093	0.527004	0.919395	-0.121244	1.05754	0.0807058	1.01122	0.0160912	84.9	84.9	84.9	84.9	59.1	7	7	7	7	5	7	7	7	7	5	By MS/MS	By MS/MS	By MS/MS	By MS/MS	By MS/MS	18226000	18226000	0	0	65044000	61755000	1527500	1761800	60065000
1569	YHR007C	YHR007C	ERG11	60.719	18	18	44	0	200.96	3	NaN	NaN	NaN	NaN	0.988512	-0.0166697	0.939732	-0.0896789	0.984952	-0.021874	25.1	30.8	23.4	15.7	16.6	10	11	9	6	7	10	11	9	6	7	By MS/MS	By MS/MS	By MS/MS	By MS/MS	By MS/MS	15104000	15104000	0	0	74254000	74254000	0	0	55447000
1570	YHR008C	YHR008C	SOD2	25.774	7	7	45.9	0	58.037	1	NaN	NaN	NaN	NaN	1.11148	0.152486	0.98676	-0.0192292	0.917227	-0.12465	19.7	28.8	31.8	22.7	22.7	4	5	6	5	5	4	5	6	5	5	By MS/MS	By MS/MS	By MS/MS	By MS/MS	By MS/MS	18556000	18556000	0	0	81521000	80453000	0	1068400	77137000
1571	YHR009C	YHR009C	TDA3	57.613	12	12	32.5	0	20.411	3	NaN	NaN	NaN	NaN	0.94371	-0.0835845	1.48904	0.574381	1.76872	0.822704	4.8	7.5	4.8	6.5	2.3	2	3	2	3	1	2	3	2	3	1	By MS/MS	By MS/MS	By MS/MS	By MS/MS	By MS/MS	1456400	1456400	0	0	6703400	6703400	0	0	4540900
1572	YHR012W	YHR012W	VPS29	31.012	5	5	20.2	0	23.968	1	NaN	NaN	NaN	NaN	0.968291	-0.0464867	0.71175	-0.490558	1.01309	0.0187595	15.6	8.2	8.2	8.2	8.2	4	2	2	2	2	4	2	2	2	2	By MS/MS	By MS/MS	By MS/MS	By MS/MS	By MS/MS	5152400	5152400	0	0	6562000	6562000	0	0	7914000
1573	YHR013C	YHR013C	ARD1	27.603	11	11	54.2	0	108.31		NaN	NaN	NaN	NaN	NaN	NaN	0.673417	-0.570427	0.922354	-0.116608	30.3	23.9	31.1	31.9	21.4	6	5	7	5	4	6	5	7	5	4	By MS/MS	By MS/MS	By MS/MS	By MS/MS	By MS/MS	17155000	17155000	0	0	17501000	17501000	0	0	22973000
1574	YHR015W	YHR015W	MIP6	75.919	2	2	1.8	0.0043655	1.8292	3	NaN	NaN	NaN	NaN	1.04591	0.064753	1.20856	0.273291	1.18475	0.244587	0	1.8	1.8	0	1.8	0	1	2	0	2	0	1	2	0	2		By MS/MS	By MS/MS		By MS/MS	0	0	0	0	639010	639010	0	0	1630700
1575	YHR016C	YHR016C	YSC84	50.901	6	2	16.2	0	3.6343		NaN	NaN	NaN	NaN	NaN	NaN	NaN	NaN	NaN	NaN	3.6	12.6	10.7	1.7	1.7	2	4	3	1	1	0	1	1	0	0	By matching	By MS/MS	By MS/MS	By matching	By matching	0	0	0	0	470980	470980	0	0	305990
1576	YHR017W	YHR017W	YSC83	44.235	3	3	10.6	0	18.409		NaN	NaN	NaN	NaN	NaN	NaN	NaN	NaN	NaN	NaN	3.6	3.6	3.6	0	0	1	1	1	0	0	1	1	1	0	0	By MS/MS	By MS/MS	By MS/MS			443390	443390	0	0	3181000	3181000	0	0	1085600
1577	YHR018C	YHR018C	ARG4	51.989	27	27	62.4	0	323.31	1	NaN	NaN	NaN	NaN	0.721165	-0.471598	0.815286	-0.294622	0.881109	-0.182608	28.5	34.8	35	30.2	36.1	11	13	13	12	14	11	13	13	12	14	By MS/MS	By MS/MS	By MS/MS	By MS/MS	By MS/MS	61512000	61512000	0	0	142670000	142670000	0	0	208170000
1578	YHR019C	YHR019C	DED81	62.206	33	33	55.8	0	323.31	1	NaN	NaN	0.81797	-0.289881	0.895874	-0.158633	0.961811	-0.0561745	0.912907	-0.13146	40.4	51.1	46.9	42.4	41.9	19	24	22	18	17	19	24	22	18	17	By MS/MS	By MS/MS	By MS/MS	By MS/MS	By MS/MS	220140000	220140000	0	0	691050000	687740000	1781100	1528600	484390000
1579	YHR020W	YHR020W		77.385	42	42	69.9	0	323.31	1	NaN	NaN	0.898028	-0.155167	0.8406	-0.250509	1.01746	0.0249791	0.979356	-0.030095	48.8	51	51.9	49.4	47.8	25	26	27	24	24	25	26	27	24	24	By MS/MS	By MS/MS	By MS/MS	By MS/MS	By MS/MS	196720000	196720000	0	0	853860000	840610000	6430000	6819000	577890000
1580	YKL156W;YHR021C	YKL156W;YHR021C	RPS27A	8.8793	5	5	47.6	0	22.285	1	NaN	NaN	0.951663	-0.071478	1.06622	0.092501	0.992254	-0.0112193	1.0122	0.0174975	39	47.6	47.6	47.6	47.6	4	5	5	5	5	4	5	5	5	5	By MS/MS	By MS/MS	By MS/MS	By MS/MS	By MS/MS	266070000	266070000	0	0	1320000000	1295300000	9238700	15448000	906920000
1581	YHR023W	YHR023W	MYO1	223.63	19	19	13.1	0	196.22		NaN	NaN	NaN	NaN	NaN	NaN	NaN	NaN	1.8987	0.925012	4.9	7.6	6.5	1.6	2.3	7	11	9	2	4	7	11	9	2	4	By MS/MS	By MS/MS	By MS/MS	By MS/MS	By MS/MS	3694800	3694800	0	0	15558000	15558000	0	0	8428400
1582	YHR024C	YHR024C	MAS2	53.337	13	13	33	0	99.543		NaN	NaN	NaN	NaN	NaN	NaN	0.960707	-0.0578315	0.69339	-0.528261	10	14.7	13.5	2.1	0	4	6	5	1	0	4	6	5	1	0	By MS/MS	By MS/MS	By MS/MS	By MS/MS		5387700	5387700	0	0	17965000	17965000	0	0	5530200
1583	YHR025W	YHR025W	THR1	38.712	15	15	58.3	0	73.139	2	NaN	NaN	1.05437	0.0763868	1.83632	0.876818	0.98935	-0.015447	0.89401	-0.161637	26.6	38.4	35.3	21	37.8	6	8	7	7	9	6	8	7	7	9	By MS/MS	By MS/MS	By MS/MS	By MS/MS	By MS/MS	18137000	18137000	0	0	68951000	68951000	0	0	46392000
1584	YHR027C	YHR027C	RPN1	109.49	46	46	62.2	0	323.31	1	NaN	NaN	0.941197	-0.0874312	1.15035	0.202068	1.20209	0.265545	1.01131	0.0162197	21.1	33	24.5	17.4	21.5	18	26	20	16	19	18	26	20	16	19	By MS/MS	By MS/MS	By MS/MS	By MS/MS	By MS/MS	46934000	46934000	0	0	357240000	338450000	9466100	9316400	147530000
1585	YHR028C	YHR028C	DAP2	93.403	13	13	22.1	0	70.766		NaN	NaN	NaN	NaN	NaN	NaN	1.08678	0.120059	NaN	NaN	2	7.8	5.7	1.1	2.2	2	5	4	1	2	2	5	4	1	2	By MS/MS	By MS/MS	By MS/MS	By MS/MS	By MS/MS	1681700	1681700	0	0	11874000	11874000	0	0	5707600
1586	YHR029C	YHR029C	YHI9	32.563	8	8	37.4	0	62.361		NaN	NaN	NaN	NaN	NaN	NaN	0.797192	-0.327	0.900623	-0.151005	13.3	26.2	17.3	13.3	15.6	3	5	3	3	4	3	5	3	3	4	By MS/MS	By MS/MS	By MS/MS	By MS/MS	By MS/MS	6071200	6071200	0	0	35154000	35154000	0	0	18258000
1587	YHR030C	YHR030C	SLT2	55.635	15	14	46.1	0	27.115		NaN	NaN	NaN	NaN	NaN	NaN	NaN	NaN	NaN	NaN	0	19.2	7	2.9	1.7	0	6	2	1	1	0	6	2	1	0		By MS/MS	By MS/MS	By MS/MS	By matching	0	0	0	0	6410400	6410400	0	0	3938700
1589	YHR037W	YHR037W	PUT2	64.434	19	19	44	0	263.66	3	NaN	NaN	0.763534	-0.389236	1.1336	0.180912	1.13995	0.18897	1.18011	0.238916	12	20.3	27.7	9.4	14.4	6	9	11	4	7	6	9	11	4	7	By MS/MS	By MS/MS	By MS/MS	By MS/MS	By MS/MS	13721000	13721000	0	0	61608000	61608000	0	0	39198000
1590	YHR038W	YHR038W	RRF1	26.406	2	2	10.4	0	3.0744		NaN	NaN	NaN	NaN	NaN	NaN	NaN	NaN	NaN	NaN	0	0	0	0	0	0	0	0	0	0	0	0	0	0	0						0	0	0	0	0	0	0	0	0
1591	YHR039C	YHR039C	MSC7	71.32	17	17	37.3	0	75.508		NaN	NaN	NaN	NaN	NaN	NaN	1.55695	0.638726	2.30145	1.20254	11.5	20.7	13.8	15.5	9.3	6	9	6	7	4	6	9	6	7	4	By MS/MS	By MS/MS	By MS/MS	By MS/MS	By MS/MS	3001600	3001600	0	0	24673000	24673000	0	0	9642300
1592	YHR039C-A	YHR039C-A	VMA10	12.713	9	9	54.4	0	35.913	3	NaN	NaN	1.05369	0.0754505	1.10067	0.138381	1.06825	0.0952489	1.07433	0.103439	18.4	37.7	29.8	36.8	29.8	2	5	3	4	3	2	5	3	4	3	By MS/MS	By MS/MS	By MS/MS	By MS/MS	By MS/MS	41694000	41694000	0	0	110720000	107470000	1561000	1693200	46071000
1593	YHR040W	YHR040W	BCD1	42.333	2	2	7.4	0	12.721		NaN	NaN	NaN	NaN	NaN	NaN	NaN	NaN	NaN	NaN	4.6	4.6	4.6	0	0	1	1	1	0	0	1	1	1	0	0	By MS/MS	By MS/MS	By MS/MS			282660	282660	0	0	758880	758880	0	0	331510
1594	YHR041C	YHR041C	SRB2	22.894	6	6	38.1	0	33.801		NaN	NaN	NaN	NaN	NaN	NaN	1.08905	0.123072	1.01452	0.0207942	7.1	23.3	27.1	10.5	18.1	1	3	4	2	2	1	3	4	2	2	By MS/MS	By MS/MS	By MS/MS	By MS/MS	By MS/MS	222540	222540	0	0	4417600	4417600	0	0	3836400
1595	YHR042W	YHR042W	NCP1	76.771	31	31	69.2	0	323.31	2	NaN	NaN	9.59279	3.26195	1.02177	0.0310759	0.941223	-0.0873909	0.992311	-0.011136	25.3	39.9	32.7	25.2	21.4	12	16	14	11	10	12	16	14	11	10	By MS/MS	By MS/MS	By MS/MS	By MS/MS	By MS/MS	38771000	38771000	0	0	145680000	133450000	2197500	10028000	99551000
1596	YHR043C;YHR044C	YHR043C;YHR044C	DOG2	27.165	5	5	25.2	0	10.283		0.96039	-0.0583078	NaN	NaN	NaN	NaN	2.00614	1.00442	NaN	NaN	8.5	8.1	6.9	8.5	3.7	2	2	2	2	1	2	2	2	2	1	By MS/MS	By MS/MS	By MS/MS	By MS/MS	By MS/MS	3670800	2983700	229350	457750	4369700	4369700	0	0	5443200
1597	YHR045W	YHR045W		62.691	4	4	9.1	0	5.1871		NaN	NaN	NaN	NaN	NaN	NaN	NaN	NaN	NaN	NaN	2	2.3	2	0	0	1	1	1	0	0	1	1	1	0	0	By MS/MS	By MS/MS	By MS/MS			444800	444800	0	0	981110	981110	0	0	2010800
1598	YHR046C	YHR046C	INM1	32.823	7	7	27.1	0	18.987		NaN	NaN	NaN	NaN	NaN	NaN	NaN	NaN	1.7317	0.792189	12.2	13.2	12.2	9.2	5.4	3	3	3	2	1	3	3	3	2	1	By MS/MS	By MS/MS	By MS/MS	By MS/MS	By MS/MS	4002600	4002600	0	0	2584600	2584600	0	0	6148700
1599	YHR047C	YHR047C	AAP1	97.661	38	34	56.8	0	323.31	1	NaN	NaN	NaN	NaN	0.650979	-0.619316	0.77128	-0.374673	0.928913	-0.106385	24.9	32.9	30.6	19	19.3	16	22	20	13	15	14	20	17	11	12	By MS/MS	By MS/MS	By MS/MS	By MS/MS	By MS/MS	17635000	17635000	0	0	104940000	104940000	0	0	59978000
1600	YHR049W	YHR049W	FSH1	27.339	17	17	84	0	178.56	3	NaN	NaN	1.1765	0.234501	1.02759	0.0392612	0.855532	-0.225107	1.02214	0.0315954	43.6	61.7	60.9	48.6	49.4	8	10	11	9	9	8	10	11	9	9	By MS/MS	By MS/MS	By MS/MS	By MS/MS	By MS/MS	31917000	31917000	0	0	239190000	239190000	0	0	144520000
1601	YHR050W	YHR050W	SMF2	59.768	3	3	7.5	0.0014925	2.2022		NaN	NaN	NaN	NaN	NaN	NaN	NaN	NaN	NaN	NaN	0	4.9	1.8	0	0	0	2	1	0	0	0	2	1	0	0		By MS/MS	By MS/MS			0	0	0	0	1969400	1969400	0	0	898600
1602	YHR051W	YHR051W	COX6	17.341	8	8	50.7	0	67.926	3	NaN	NaN	NaN	NaN	0.95414	-0.0677275	1.19237	0.253835	1.07626	0.106028	45.3	28.4	33.1	50	50	5	3	4	6	6	5	3	4	6	6	By MS/MS	By MS/MS	By MS/MS	By MS/MS	By MS/MS	11221000	11221000	0	0	15326000	15326000	0	0	28348000
1603	YHR052W	YHR052W	CIC1	42.529	16	16	52.4	0	132.75	1	NaN	NaN	NaN	NaN	1.0805	0.111699	0.572614	-0.804364	0.842301	-0.247593	12	22.6	17.3	19.4	19.4	4	7	5	6	6	4	7	5	6	6	By MS/MS	By MS/MS	By MS/MS	By MS/MS	By MS/MS	10689000	10689000	0	0	65287000	65287000	0	0	22601000
1604	YHR055C;YHR053C	YHR055C;YHR053C	CUP1-2	6.6504	5	5	80.3	0	15.334		NaN	NaN	NaN	NaN	NaN	NaN	NaN	NaN	NaN	NaN	37.7	21.3	0	0	31.1	1	1	0	0	1	1	1	0	0	1	By MS/MS	By MS/MS			By MS/MS	643460	643460	0	0	72104	72104	0	0	0
1605	YHR056C;YHR054C	YHR056C	RSC30	101.33	5	5	7	0	41.01		NaN	NaN	NaN	NaN	NaN	NaN	NaN	NaN	NaN	NaN	1.7	3.1	1.8	0	0	1	2	1	0	0	1	2	1	0	0	By MS/MS	By MS/MS	By MS/MS			444070	444070	0	0	900520	900520	0	0	155600
1606	YHR057C	YHR057C	CPR2	22.769	4	4	32.2	0	9.8442		NaN	NaN	NaN	NaN	NaN	NaN	NaN	NaN	NaN	NaN	7.3	3.9	17.6	7.3	7.3	1	1	2	1	1	1	1	2	1	1	By MS/MS	By MS/MS	By MS/MS	By MS/MS	By MS/MS	251480	251480	0	0	2535000	2535000	0	0	2389300
1607	YHR058C	YHR058C	MED6	32.819	3	3	13.2	0	15.093		NaN	NaN	NaN	NaN	NaN	NaN	NaN	NaN	NaN	NaN	9.2	3.7	9.2	0	9.2	2	1	2	0	2	2	1	2	0	2	By MS/MS	By MS/MS	By MS/MS		By MS/MS	232840	232840	0	0	629580	629580	0	0	1216800
1608	YHR060W	YHR060W	VMA22	21.077	4	4	30.4	0	127.44		NaN	NaN	NaN	NaN	NaN	NaN	NaN	NaN	0.968143	-0.0467083	24.3	16.6	24.3	7.2	7.2	3	2	3	1	1	3	2	3	1	1	By MS/MS	By MS/MS	By MS/MS	By MS/MS	By MS/MS	255380	255380	0	0	1348200	1348200	0	0	1426200
1609	YHR062C	YHR062C	RPP1	32.224	7	7	29.7	0	14.402	1	NaN	NaN	0.930897	-0.103307	0.981363	-0.0271412	1.07123	0.0992679	1.05215	0.0733346	12.3	11.9	16.7	15	11.3	3	3	4	4	3	3	3	4	4	3	By MS/MS	By MS/MS	By MS/MS	By MS/MS	By MS/MS	1229300	1229300	0	0	348410000	339790000	4521800	4102100	295260000
1610	YHR063C	YHR063C	PAN5	42.821	16	16	49.6	0	99.935	3	NaN	NaN	NaN	NaN	1.06499	0.0908446	1.07064	0.0984684	1.10406	0.142824	23.7	26.1	28.2	17.9	17.9	8	7	9	6	6	8	7	9	6	6	By MS/MS	By MS/MS	By MS/MS	By MS/MS	By MS/MS	21834000	21834000	0	0	52238000	52238000	0	0	52791000
1611	YHR064C	YHR064C	SSZ1	58.237	27	27	72.3	0	323.31	1	7.2663	2.86122	0.900056	-0.151913	0.925281	-0.112036	0.924529	-0.11321	0.951205	-0.0721717	45.2	55.9	57.2	49.1	50.6	18	20	21	19	20	18	20	21	19	20	By MS/MS	By MS/MS	By MS/MS	By MS/MS	By MS/MS	320310000	317270000	232770	2801100	1099300000	1079300000	7096000	12890000	816590000
1612	YHR065C	YHR065C	RRP3	55.968	14	14	37.9	0	44.762		NaN	NaN	NaN	NaN	NaN	NaN	1.02493	0.0355212	0.910457	-0.135337	12.4	23.2	15.2	10.4	8.8	6	8	6	4	3	6	8	6	4	3	By MS/MS	By MS/MS	By MS/MS	By MS/MS	By MS/MS	18713000	18713000	0	0	26952000	26952000	0	0	12377000
1613	YHR066W	YHR066W	SSF1	51.763	10	4	32	0	93.106		NaN	NaN	NaN	NaN	NaN	NaN	0.879121	-0.185867	1.00502	0.00721762	13.5	15.2	13.5	8.4	7.9	5	5	5	3	3	3	2	3	1	1	By MS/MS	By MS/MS	By MS/MS	By MS/MS	By MS/MS	889880	889880	0	0	1050000	1050000	0	0	850800
1614	YHR068W	YHR068W	DYS1	42.892	29	29	85	0	323.31	1	NaN	NaN	1.1057	0.144956	0.952744	-0.0698397	1.02061	0.0294332	0.924406	-0.113401	37.7	53.2	39.8	38.8	30.7	13	17	14	13	11	13	17	14	13	11	By MS/MS	By MS/MS	By MS/MS	By MS/MS	By MS/MS	90174000	90174000	0	0	286830000	283640000	464620	2727100	211970000
1615	YHR069C	YHR069C	RRP4	39.427	10	10	40.9	0	86.562		NaN	NaN	NaN	NaN	NaN	NaN	1.32324	0.404077	1.20352	0.267263	24.2	18.7	20.9	18.4	10.6	6	4	5	4	3	6	4	5	4	3	By MS/MS	By MS/MS	By MS/MS	By MS/MS	By MS/MS	4769300	4769300	0	0	9047300	9047300	0	0	10934000
1616	YHR070W	YHR070W	TRM5	56.514	10	10	28.3	0	89.46	3	NaN	NaN	NaN	NaN	1.37825	0.462842	1.0929	0.128168	1.03142	0.0446367	6	11.6	14.4	11	7.6	2	4	5	4	3	2	4	5	4	3	By MS/MS	By MS/MS	By MS/MS	By MS/MS	By MS/MS	298340	298340	0	0	6893700	6893700	0	0	5806000
1617	YHR072W	YHR072W	ERG7	83.459	9	9	18.7	0	43.534	3	NaN	NaN	NaN	NaN	1.3005	0.379066	0.813738	-0.297363	1.10167	0.139694	8.9	6	7.5	2.7	7.5	5	3	4	2	4	5	3	4	2	4	By MS/MS	By MS/MS	By MS/MS	By MS/MS	By MS/MS	5042500	5042500	0	0	8206500	8206500	0	0	5438200
1618	YHR072W-A	YHR072W-A	NOP10	6.6356	5	5	51.7	0	7.7262		NaN	NaN	0.943204	-0.0843588	NaN	NaN	0.893235	-0.162888	0.997019	-0.0043074	17.2	37.9	50	51.7	15.5	1	3	3	3	1	1	3	3	3	1	By MS/MS	By MS/MS	By MS/MS	By MS/MS	By MS/MS	5038500	5038500	0	0	43616000	43193000	246110	176680	16590000
1619	YHR073W	YHR073W	OSH3	113.76	10	10	11.8	0	76.754	2	NaN	NaN	NaN	NaN	3.37699	1.75574	1.3044	0.383386	1.10312	0.141585	2.8	0.9	3.4	4.2	2.7	2	1	2	3	2	2	1	2	3	2	By MS/MS	By MS/MS	By MS/MS	By MS/MS	By MS/MS	1013500	1013500	0	0	1125900	1125900	0	0	12392000
1620	YHR074W	YHR074W	QNS1	80.685	25	25	46.2	0	208.31	1	NaN	NaN	NaN	NaN	0.90579	-0.142752	0.671911	-0.573659	1.04477	0.0631808	11.8	23.9	15	9.7	7.4	6	11	8	5	4	6	11	8	5	4	By MS/MS	By MS/MS	By MS/MS	By MS/MS	By MS/MS	7754300	7754300	0	0	37603000	37603000	0	0	14296000
1621	YHR076W	YHR076W	PTC7	37.782	7	7	25.7	0	5.1117		NaN	NaN	NaN	NaN	NaN	NaN	1.45643	0.542437	NaN	NaN	5.8	2.9	2.9	0	2.9	2	1	1	0	1	2	1	1	0	1	By MS/MS	By MS/MS	By MS/MS		By MS/MS	2637600	2637600	0	0	4690800	4690800	0	0	1891800
1622	YHR077C	YHR077C	NMD2	126.75	11	11	10	0	7.8766		1.929	0.947853	9.77733	3.28944	NaN	NaN	NaN	NaN	2.36462	1.24161	2.5	3.1	1.5	1	0.9	3	3	1	1	1	3	3	1	1	1	By MS/MS	By MS/MS	By MS/MS	By MS/MS	By MS/MS	1709500	990470	230030	489040	6014500	3379500	280190	2354800	358360
1623	YHR081W	YHR081W	LRP1	21.045	6	6	31	0	34.349		NaN	NaN	NaN	NaN	NaN	NaN	NaN	NaN	NaN	NaN	12	8.2	0	12	0	2	1	0	2	0	2	1	0	2	0	By MS/MS	By MS/MS		By MS/MS		1957000	1957000	0	0	675650	0	675650	0	0
1624	YHR082C	YHR082C	KSP1	117.08	7	7	7.4	0	11.379		NaN	NaN	NaN	NaN	NaN	NaN	NaN	NaN	NaN	NaN	2.1	1.1	1.1	0	1.4	2	1	1	0	1	2	1	1	0	1	By MS/MS	By MS/MS	By MS/MS		By MS/MS	397720	397720	0	0	671110	671110	0	0	654060
1625	YHR083W	YHR083W	SAM35	37.404	5	5	19.8	0	18.112		NaN	NaN	NaN	NaN	NaN	NaN	NaN	NaN	0.84255	-0.247166	14.9	0	9.1	9.1	9.1	4	0	2	2	2	4	0	2	2	2	By MS/MS		By MS/MS	By MS/MS	By MS/MS	2048300	1540200	508040	0	0	0	0	0	2230900
1626	YHR084W	YHR084W	STE12	77.866	5	5	8.9	0	13.44		NaN	NaN	NaN	NaN	NaN	NaN	0.820681	-0.285106	0.97924	-0.0302653	0	2.5	0	0	0	0	2	0	0	0	0	2	0	0	0		By MS/MS				0	0	0	0	1008200	1008200	0	0	0
1627	YHR085W	YHR085W	IPI1	37.866	6	6	30.5	0	47.096	3	NaN	NaN	NaN	NaN	1.4076	0.493239	1.03891	0.0550736	0.960011	-0.0588769	11.1	12	9.9	3.6	3.6	2	2	2	1	1	2	2	2	1	1	By MS/MS	By MS/MS	By MS/MS	By matching	By MS/MS	607420	607420	0	0	2750600	2750600	0	0	3551600
1628	YHR086W	YHR086W	NAM8	56.972	3	3	8.8	0	3.4836		NaN	NaN	NaN	NaN	NaN	NaN	NaN	NaN	NaN	NaN	0	0	0	0	0	0	0	0	0	0	0	0	0	0	0						0	0	0	0	0	0	0	0	0
1629	YHR087W	YHR087W	RTC3	12.009	7	7	73	0	261.13	2	1.17734	0.235531	2.44142	1.28772	1.81768	0.862096	2.13224	1.09237	2.25538	1.17337	52.3	62.2	61.3	33.3	51.4	4	6	5	3	4	4	6	5	3	4	By MS/MS	By MS/MS	By MS/MS	By MS/MS	By MS/MS	273790000	273790000	0	0	509380000	498710000	2448100	8227200	282440000
1630	YHR088W	YHR088W	RPF1	35.121	10	10	36.3	0	23.156	1	NaN	NaN	NaN	NaN	0.877243	-0.188951	1.02152	0.0307224	0.720838	-0.472254	9.8	10.8	9.8	3.7	3.7	3	3	3	1	1	3	3	3	1	1	By MS/MS	By MS/MS	By MS/MS	By MS/MS	By MS/MS	4583100	4583100	0	0	23460000	23460000	0	0	11938000
1631	YHR089C	YHR089C	GAR1	21.48	5	5	35.1	0	45.009	1	NaN	NaN	NaN	NaN	0.619022	-0.691938	1.0664	0.0927477	1.13895	0.187707	14.1	32.7	27.3	14.1	6.3	2	4	3	2	1	2	4	3	2	1	By MS/MS	By MS/MS	By MS/MS	By MS/MS	By MS/MS	483890	483890	0	0	24661000	24661000	0	0	18445000
1632	YHR094C	YHR094C	HXT1	63.261	13	8	28.4	0	20.381		NaN	NaN	NaN	NaN	NaN	NaN	NaN	NaN	1.0212	0.0302654	6.8	11.1	8.9	4.9	7.2	4	6	4	3	4	2	3	3	0	1	By MS/MS	By MS/MS	By MS/MS	By matching	By MS/MS	3469800	3469800	0	0	11359000	11359000	0	0	4023700
1633	YHR096C	YHR096C	HXT5	66.251	6	2	11.1	0	8.1155		NaN	NaN	NaN	NaN	NaN	NaN	NaN	NaN	NaN	NaN	3.2	4.6	2	2.7	2.7	2	3	1	2	2	0	0	0	0	0	By matching	By matching	By matching	By matching	By matching	0	0	0	0	0	0	0	0	0
1634	YHR097C	YHR097C		40.662	5	5	19.9	0	66.137		NaN	NaN	NaN	NaN	NaN	NaN	NaN	NaN	NaN	NaN	12.8	4.4	5.2	0	0	3	1	1	0	0	3	1	1	0	0	By MS/MS	By MS/MS	By MS/MS			1448300	1448300	0	0	902290	902290	0	0	833620
1635	YHR098C	YHR098C	SFB3	103.95	22	22	28.7	0	158.03	3	NaN	NaN	NaN	NaN	1.005	0.00719549	1.12589	0.171061	1.1629	0.217733	6.2	11	12.7	4.3	7.2	6	8	9	3	6	6	8	9	3	6	By MS/MS	By MS/MS	By MS/MS	By MS/MS	By MS/MS	11281000	11281000	0	0	49652000	49652000	0	0	23779000
1636	YHR099W	YHR099W	TRA1	433.17	40	40	13.7	0	180.7	3	NaN	NaN	NaN	NaN	0.98323	-0.0243992	1.04826	0.0679993	0.96918	-0.0451634	3.1	4.2	3.9	2.6	2.5	9	10	12	7	7	9	10	12	7	7	By MS/MS	By MS/MS	By MS/MS	By MS/MS	By MS/MS	3344000	2001900	0	1342200	10282000	10282000	0	0	11538000
1638	YHR101C	YHR101C	BIG1	39.068	3	3	11.3	0	6.4342		NaN	NaN	NaN	NaN	NaN	NaN	NaN	NaN	NaN	NaN	0	0	0	0	0	0	0	0	0	0	0	0	0	0	0						0	0	0	0	0	0	0	0	0
1639	YHR102W	YHR102W	KIC1	117.06	4	4	6.2	0	15.578		NaN	NaN	NaN	NaN	NaN	NaN	NaN	NaN	NaN	NaN	2.8	2.8	1.7	0	0	2	2	1	0	0	2	2	1	0	0	By MS/MS	By MS/MS	By MS/MS			550480	550480	0	0	1753900	1753900	0	0	272380
1640	YHR103W	YHR103W	SBE22	96.397	5	5	8	0	24.143		NaN	NaN	NaN	NaN	NaN	NaN	NaN	NaN	NaN	NaN	4.7	0	1.4	0	0	3	0	1	0	0	3	0	1	0	0	By MS/MS		By MS/MS			556490	556490	0	0	0	0	0	0	633920
1641	YHR104W	YHR104W	GRE3	37.118	22	22	70.3	0	163.05	3	NaN	NaN	1.0566	0.0794293	1.6909	0.757794	1.0716	0.0997646	1.0944	0.130145	48.3	40.1	36.7	35.8	39.4	15	11	11	10	11	15	11	11	10	11	By MS/MS	By MS/MS	By MS/MS	By MS/MS	By MS/MS	101380000	101380000	0	0	358240000	357750000	189300	297030	214390000
1643	YHR107C	YHR107C	CDC12	46.667	18	18	58	0	304.42	3	NaN	NaN	NaN	NaN	0.943474	-0.0839451	0.902438	-0.148101	1.06176	0.0864596	31.7	31	29.5	15	16.7	10	9	9	5	6	10	9	9	5	6	By MS/MS	By MS/MS	By MS/MS	By MS/MS	By MS/MS	19544000	19544000	0	0	65655000	65655000	0	0	28232000
1644	YHR108W	YHR108W	GGA2	64.346	18	18	41.4	0	260.9	3	NaN	NaN	1.0976	0.134352	1.1713	0.228111	0.711767	-0.490524	1.08207	0.113792	16.4	16.8	17.1	11.3	12.5	8	9	8	5	6	8	9	8	5	6	By MS/MS	By MS/MS	By MS/MS	By MS/MS	By MS/MS	13094000	13094000	0	0	101960000	100620000	678080	661730	37123000
1645	YHR110W	YHR110W	ERP5	24.248	2	2	18.4	0.0060362	1.6868		NaN	NaN	NaN	NaN	NaN	NaN	NaN	NaN	NaN	NaN	0	0	0	0	0	0	0	0	0	0	0	0	0	0	0						0	0	0	0	0	0	0	0	0
1646	YHR111W	YHR111W	UBA4	49.361	9	9	22	0	32.947		NaN	NaN	NaN	NaN	NaN	NaN	0.479419	-1.06064	0.498927	-1.0031	10.9	15.7	13.4	8.4	10.7	4	6	5	3	4	4	6	5	3	4	By MS/MS	By MS/MS	By MS/MS	By MS/MS	By MS/MS	3838400	3838400	0	0	18852000	18852000	0	0	9952700
1647	YHR112C	YHR112C		42.445	4	4	17.7	0	28.945		NaN	NaN	NaN	NaN	NaN	NaN	NaN	NaN	NaN	NaN	3.4	7.4	3.4	3.4	7.4	1	1	1	1	2	1	1	1	1	2	By MS/MS	By MS/MS	By MS/MS	By MS/MS	By MS/MS	810340	810340	0	0	557160	557160	0	0	1768000
1648	YHR113W	YHR113W	APE4	54.173	11	11	34.5	0	22.302	2	NaN	NaN	NaN	NaN	1.5622	0.643579	0.230722	-2.11577	1.59777	0.676063	12.9	3.1	14.7	2	4.5	5	1	5	1	2	5	1	5	1	2	By MS/MS	By MS/MS	By MS/MS	By MS/MS	By MS/MS	4900100	4900100	0	0	7511500	7511500	0	0	13457000
1649	YHR114W	YHR114W	BZZ1	71.17	11	11	20.5	0	113.83		NaN	NaN	0.84269	-0.246926	NaN	NaN	1.33611	0.418041	NaN	NaN	10.9	12.2	7.6	2.8	4.4	6	6	4	1	2	6	6	4	1	2	By MS/MS	By MS/MS	By MS/MS	By MS/MS	By MS/MS	3382300	3382300	0	0	11849000	11849000	0	0	7308900
1650	YHR115C	YHR115C	DMA1	46.097	2	2	6.2	0	13.405		NaN	NaN	NaN	NaN	NaN	NaN	NaN	NaN	NaN	NaN	0	3.8	0	0	0	0	1	0	0	0	0	1	0	0	0		By MS/MS				0	0	0	0	1421900	1421900	0	0	0
1651	YHR116W	YHR116W	COX23	17.318	4	4	33.8	0	50.751		NaN	NaN	NaN	NaN	NaN	NaN	NaN	NaN	NaN	NaN	14.6	28.5	9.3	9.3	9.3	2	3	1	1	1	2	3	1	1	1	By MS/MS	By MS/MS	By MS/MS	By MS/MS	By MS/MS	1648600	1648600	0	0	3034100	3034100	0	0	473090
1652	YHR117W	YHR117W	TOM71	71.855	15	15	27.4	0	174.48	1	NaN	NaN	1.19778	0.260359	0.3014	-1.73025	0.797385	-0.326652	1.32526	0.40628	1.9	15.8	7.8	4.7	3.1	1	6	3	2	2	1	6	3	2	2	By MS/MS	By MS/MS	By MS/MS	By MS/MS	By MS/MS	764470	764470	0	0	12096000	12096000	0	0	1820300
1653	YHR120W	YHR120W	MSH1	109.41	5	5	5.6	0.0037956	1.8726	2	NaN	NaN	8.46025	3.0807	0.254951	-1.97171	0.942507	-0.0854246	0.980905	-0.0278141	0	0	1.3	0	0	0	0	1	0	0	0	0	1	0	0			By MS/MS			0	0	0	0	0	0	0	0	106440000
1654	YHR121W	YHR121W	LSM12	21.313	10	10	57.8	0	134.81		NaN	NaN	NaN	NaN	2.1328	1.09275	NaN	NaN	NaN	NaN	4.8	20.3	12.8	9.1	11.2	1	3	2	2	2	1	3	2	2	2	By MS/MS	By MS/MS	By MS/MS	By MS/MS	By MS/MS	849030	849030	0	0	5638900	5638900	0	0	4104900
1655	YHR122W	YHR122W	CIA2	25.675	4	4	26.8	0	35.679		NaN	NaN	NaN	NaN	NaN	NaN	1.30494	0.383981	NaN	NaN	6.5	6.9	15.2	0	6.9	1	1	2	0	1	1	1	2	0	1	By MS/MS	By MS/MS	By MS/MS		By MS/MS	223870	223870	0	0	2651600	2651600	0	0	1233300
1657	YHR127W	YHR127W		27.132	5	5	21.8	0	24.343		NaN	NaN	NaN	NaN	NaN	NaN	0.831601	-0.266037	0.86156	-0.214977	11.1	6.2	11.1	11.1	11.1	2	1	2	2	2	2	1	2	2	2	By MS/MS	By MS/MS	By MS/MS	By MS/MS	By MS/MS	1604900	1604900	0	0	2146600	2146600	0	0	4278300
1658	YHR128W	YHR128W	FUR1	24.594	14	14	76.9	0	170.29	1	NaN	NaN	0.361253	-1.46892	1.17385	0.231249	1.02706	0.0385186	1.01859	0.026571	31.9	57.9	46.8	31.9	41.2	6	9	8	6	8	6	9	8	6	8	By MS/MS	By MS/MS	By MS/MS	By MS/MS	By MS/MS	143110000	143110000	0	0	392510000	392510000	0	0	224040000
1659	YHR132C	YHR132C	ECM14	49.829	11	11	37.4	0	65.641	3	NaN	NaN	NaN	NaN	0.97493	-0.0366295	1.2684	0.343007	0.981838	-0.0264424	11.4	5.8	9.3	5.8	4.7	4	2	3	2	2	4	2	3	2	2	By MS/MS	By MS/MS	By MS/MS	By MS/MS	By MS/MS	6989900	6989900	0	0	2481900	2481900	0	0	9963300
1660	YHR132W-A	YHR132W-A	IGO2	14.395	6	6	51.9	0	15.427		NaN	NaN	NaN	NaN	NaN	NaN	NaN	NaN	0.98477	-0.022141	0	33.6	25.2	8.4	20.6	0	3	2	1	1	0	3	2	1	1		By MS/MS	By MS/MS	By MS/MS	By matching	0	0	0	0	9964500	9964500	0	0	759160
1661	YHR133C	YHR133C	NSG1	32.214	6	6	25.8	0	32.067		NaN	NaN	NaN	NaN	NaN	NaN	NaN	NaN	0.71868	-0.476579	9.3	9.3	8.9	4.5	4.5	2	2	2	1	1	2	2	2	1	1	By MS/MS	By MS/MS	By MS/MS	By MS/MS	By MS/MS	1570700	1570700	0	0	9283700	9283700	0	0	4807200
1662	YHR135C	YHR135C	YCK1	61.714	13	9	40	0	206.01		NaN	NaN	NaN	NaN	NaN	NaN	1.13169	0.178476	1.11644	0.158905	14.3	21.6	12.5	11.5	16.5	4	7	4	4	5	4	6	3	3	5	By MS/MS	By MS/MS	By MS/MS	By MS/MS	By MS/MS	2450300	2450300	0	0	18170000	18170000	0	0	3751500
1663	YHR137W	YHR137W	ARO9	58.527	31	31	73.7	0	293.48	1	0.135724	-2.88125	0.94967	-0.0745018	1.13322	0.180422	0.717767	-0.478413	0.85065	-0.233363	32.6	46.6	39.6	29.6	38	16	20	17	15	19	16	20	17	15	19	By MS/MS	By MS/MS	By MS/MS	By MS/MS	By MS/MS	83909000	83909000	0	0	400240000	400240000	0	0	157380000
1664	YHR138C	YHR138C		12.752	4	4	46.5	0	44.326		NaN	NaN	NaN	NaN	NaN	NaN	NaN	NaN	NaN	NaN	38.6	38.6	28.9	14.9	14.9	3	3	2	1	1	3	3	2	1	1	By MS/MS	By MS/MS	By MS/MS	By MS/MS	By MS/MS	1789700	1789700	0	0	8719000	8719000	0	0	2591400
1665	YNL162W;YHR141C	YNL162W;YHR141C	RPL42A	12.211	3	3	16	0.00061369	2.7165	1	NaN	NaN	NaN	NaN	0.9282	-0.107492	1.0816	0.113168	0.89719	-0.156515	7.5	15.1	7.5	7.5	0	1	2	1	1	0	1	2	1	1	0	By MS/MS	By MS/MS	By MS/MS	By MS/MS		20140000	20140000	0	0	113050000	113050000	0	0	28616000
1666	YHR143W-A	YHR143W-A	RPC10	7.7159	4	4	52.9	0	51.011	1	NaN	NaN	0.950229	-0.0736525	1.03265	0.0463552	0.977198	-0.033277	0.98279	-0.0250451	51.4	41.4	41.4	41.4	41.4	3	2	2	2	2	3	2	2	2	2	By MS/MS	By MS/MS	By MS/MS	By MS/MS	By MS/MS	23491000	23491000	0	0	70293000	67157000	1655900	1480000	45049000
1667	YHR144C	YHR144C	DCD1	35.646	4	4	21.8	0	2.7707		NaN	NaN	NaN	NaN	NaN	NaN	NaN	NaN	0.76646	-0.383718	3.8	6.4	0	0	0	1	1	0	0	0	1	1	0	0	0	By MS/MS	By MS/MS				306610	306610	0	0	1133900	1133900	0	0	0
1668	YHR146W	YHR146W	CRP1	51.115	22	22	58.3	0	115.13	1	NaN	NaN	NaN	NaN	1.07141	0.0995104	0.953005	-0.0694442	0.906134	-0.142203	25.2	49	31.4	16.1	24.3	9	15	11	6	9	9	15	11	6	9	By MS/MS	By MS/MS	By MS/MS	By MS/MS	By MS/MS	28811000	28811000	0	0	111170000	110460000	710200	0	67319000
1669	YHR147C	YHR147C	MRPL6	23.889	3	3	17.3	0	3.5641		NaN	NaN	NaN	NaN	NaN	NaN	NaN	NaN	NaN	NaN	11.7	6.5	5.1	6.5	0	2	1	1	1	0	2	1	1	1	0	By MS/MS	By MS/MS	By MS/MS	By MS/MS		1005100	1005100	0	0	2192600	2192600	0	0	735380
1670	YHR148W	YHR148W	IMP3	21.885	6	6	35	0	45.389	3	NaN	NaN	NaN	NaN	1.2692	0.343919	0.864528	-0.210015	1.08166	0.113246	20.8	8.2	15.3	13.7	15.3	3	1	2	2	2	3	1	2	2	2	By MS/MS	By MS/MS	By MS/MS	By MS/MS	By MS/MS	2560400	2560400	0	0	7486400	7486400	0	0	6824700
1672	YHR154W	YHR154W	RTT107	123.02	2	2	3.6	0.0079704	1.5749		NaN	NaN	NaN	NaN	NaN	NaN	NaN	NaN	NaN	NaN	0	0	0	0	0	0	0	0	0	0	0	0	0	0	0						0	0	0	0	0	0	0	0	0
1673	YHR155W	YHR155W	LAM1	143.58	4	4	3.6	0.0020765	2.1099		NaN	NaN	NaN	NaN	NaN	NaN	NaN	NaN	NaN	NaN	0	2.1	2	0	0	0	2	2	0	0	0	2	2	0	0		By MS/MS	By MS/MS			0	0	0	0	1017600	1017600	0	0	3573500
1674	YHR158C	YHR158C	KEL1	131.09	24	24	25.7	0	199.15		NaN	NaN	NaN	NaN	1.3762	0.46069	NaN	NaN	1.46517	0.551067	8.4	6.7	9.3	3.1	5.4	7	6	8	3	5	7	6	8	3	5	By MS/MS	By MS/MS	By MS/MS	By MS/MS	By MS/MS	3874400	3874400	0	0	12733000	12733000	0	0	8752100
1675	YHR161C	YHR161C	YAP1801	71.659	2	2	4.9	0	10.161		NaN	NaN	NaN	NaN	NaN	NaN	NaN	NaN	NaN	NaN	0	0	0	0	1.7	0	0	0	0	1	0	0	0	0	1					By MS/MS	0	0	0	0	0	0	0	0	0
1676	YHR163W	YHR163W	SOL3	27.784	13	13	74.7	0	50.958	3	NaN	NaN	0.97918	-0.030354	0.987116	-0.0187082	0.910534	-0.135215	0.963082	-0.0542701	45.8	55.4	32.5	36.5	35.7	9	10	6	7	7	9	10	6	7	7	By MS/MS	By MS/MS	By MS/MS	By MS/MS	By MS/MS	43038000	43038000	0	0	115250000	112800000	1269300	1183200	70112000
1677	YHR165C	YHR165C	PRP8	279.5	13	13	6.8	0	15.884		NaN	NaN	1.1389	0.187641	NaN	NaN	1.83311	0.874295	0.816969	-0.291646	1.6	1.5	1.2	0	1.2	3	3	2	0	3	3	3	2	0	3	By MS/MS	By MS/MS	By MS/MS		By MS/MS	302660	302660	0	0	1995400	1995400	0	0	1451000
1678	YHR167W	YHR167W	THP2	30.299	4	4	19.5	0	4.4505		NaN	NaN	NaN	NaN	NaN	NaN	NaN	NaN	NaN	NaN	8	13.4	19.5	0	0	2	3	4	0	0	2	3	4	0	0	By MS/MS	By MS/MS	By MS/MS			1251900	1251900	0	0	3446200	3446200	0	0	3044600
1679	YHR169W	YHR169W	DBP8	47.878	9	9	29.9	0	56.181		NaN	NaN	NaN	NaN	NaN	NaN	NaN	NaN	0.770119	-0.376846	6.5	10.4	13.5	3.9	0	2	3	4	1	0	2	3	4	1	0	By MS/MS	By MS/MS	By MS/MS	By MS/MS		1418400	1418400	0	0	7108500	7108500	0	0	7809800
1680	YHR170W	YHR170W	NMD3	59.095	20	20	44.8	0	323.31	3	NaN	NaN	1.45281	0.53885	1.07319	0.101904	0.947796	-0.0773513	1.10428	0.1431	19.9	28.8	29.9	14.3	17.2	9	13	13	6	8	9	13	13	6	8	By MS/MS	By MS/MS	By MS/MS	By MS/MS	By MS/MS	18478000	18478000	0	0	68903000	68903000	0	0	58380000
1681	YHR171W	YHR171W	ATG7	71.427	3	3	5.9	0	10.282		NaN	NaN	NaN	NaN	NaN	NaN	NaN	NaN	NaN	NaN	1.9	0	2.1	1.9	0	1	0	1	1	0	1	0	1	1	0	By MS/MS		By MS/MS	By MS/MS		144990	144990	0	0	0	0	0	0	240830
1682	YHR172W	YHR172W	SPC97	96.824	5	5	7.7	0	5.8236		NaN	NaN	NaN	NaN	NaN	NaN	NaN	NaN	NaN	NaN	0	1.6	1.2	0	0	0	1	1	0	0	0	1	1	0	0		By MS/MS	By MS/MS			0	0	0	0	1034100	1034100	0	0	0
1683	YHR174W	YHR174W	ENO2	46.914	32	16	82.4	0	323.31	3	NaN	NaN	1.29511	0.373074	1.04358	0.0615393	0.937038	-0.0938203	0.899005	-0.153599	58.1	67	65.9	65.9	66.1	19	26	23	23	24	11	14	12	12	12	By MS/MS	By MS/MS	By MS/MS	By MS/MS	By MS/MS	1817900000	1817900000	0	0	5632600000	5592900000	9642000	30027000	4069900000
1684	YHR179W	YHR179W	OYE2	45.01	30	27	78.2	0	323.31	1	NaN	NaN	0.748175	-0.418553	0.76455	-0.387318	0.763298	-0.389682	0.817005	-0.291584	35.2	62	54.2	45.8	45.5	11	19	17	18	16	10	17	15	16	14	By MS/MS	By MS/MS	By MS/MS	By MS/MS	By MS/MS	198340000	198340000	0	0	1429000000	1318700000	44007000	66317000	1069700000
1685	YHR181W	YHR181W	SVP26	26.283	4	4	14	0	28.334	1	NaN	NaN	NaN	NaN	0.72577	-0.462416	1.24751	0.319046	0.918698	-0.122338	10.5	10.5	10.5	10.5	10.5	2	2	3	2	2	2	2	3	2	2	By MS/MS	By MS/MS	By MS/MS	By MS/MS	By MS/MS	1550400	1550400	0	0	5556000	5556000	0	0	5330600
1686	YHR183W;YGR256W	YHR183W	GND1	53.543	35	35	86.9	0	323.31	1	0.95039	-0.0734089	0.97647	-0.0343519	0.911404	-0.133838	0.829167	-0.270265	0.87659	-0.190026	50.3	58.3	59.3	51.9	52.4	20	23	22	20	21	20	23	22	20	21	By MS/MS	By MS/MS	By MS/MS	By MS/MS	By MS/MS	399210000	399210000	0	0	1831700000	1766100000	33793000	31779000	1147900000
1687	YHR186C	YHR186C	KOG1	177.61	12	12	10.7	0	45.049		NaN	NaN	NaN	NaN	NaN	NaN	NaN	NaN	NaN	NaN	1.6	3.9	4.6	0	0.8	2	5	6	0	1	2	5	6	0	1	By MS/MS	By MS/MS	By MS/MS		By MS/MS	221000	221000	0	0	7333300	4972300	0	2361000	3628400
1688	YHR187W	YHR187W	IKI1	35.219	5	5	22	0	10.127		NaN	NaN	NaN	NaN	NaN	NaN	NaN	NaN	NaN	NaN	12.9	17.8	12.9	8.7	3.9	3	4	3	2	1	3	4	3	2	1	By MS/MS	By MS/MS	By MS/MS	By MS/MS	By MS/MS	2676600	2676600	0	0	10926000	10505000	0	420800	5883100
1689	YHR188C	YHR188C	GPI16	68.771	11	11	23.4	0	36.426		NaN	NaN	NaN	NaN	0.627825	-0.671565	NaN	NaN	NaN	NaN	5.4	8.9	5.4	4.1	3	3	4	3	2	1	3	4	3	2	1	By MS/MS	By MS/MS	By MS/MS	By MS/MS	By MS/MS	1960100	1960100	0	0	6944800	6944800	0	0	5309000
1690	YHR190W	YHR190W	ERG9	51.719	18	18	47.5	0	62.575	3	NaN	NaN	NaN	NaN	1.08762	0.12118	0.981702	-0.0266434	1.01238	0.0177451	12.4	21.2	18.5	10.8	22.1	5	9	8	5	9	5	9	8	5	9	By MS/MS	By MS/MS	By MS/MS	By MS/MS	By MS/MS	19377000	19377000	0	0	71825000	71825000	0	0	68347000
1691	YHR191C	YHR191C	CTF8	15.169	3	3	21.8	0.0012034	2.3312		NaN	NaN	NaN	NaN	NaN	NaN	NaN	NaN	NaN	NaN	0	0	8.3	0	8.3	0	0	1	0	1	0	0	1	0	1			By MS/MS		By MS/MS	0	0	0	0	0	0	0	0	1332000
1692	YHR192W	YHR192W	LNP1	32.062	4	4	21.2	0	67.023		NaN	NaN	NaN	NaN	NaN	NaN	NaN	NaN	NaN	NaN	7.6	7.6	14.7	0	0	1	1	2	0	0	1	1	2	0	0	By MS/MS	By MS/MS	By MS/MS			100300	100300	0	0	532800	532800	0	0	937870
1693	YHR193C	YHR193C	EGD2	18.709	9	9	61.5	0	205.83	1	NaN	NaN	1.01191	0.0170759	0.880156	-0.184169	0.998077	-0.00277694	0.987907	-0.0175523	44.8	61.5	48.9	52.9	48.9	5	8	6	8	7	5	8	6	8	7	By MS/MS	By MS/MS	By MS/MS	By MS/MS	By MS/MS	205020000	205020000	0	0	966830000	962070000	1256400	3501600	641020000
1694	YHR196W	YHR196W	UTP9	65.271	19	19	36.9	0	323.31	3	1.01625	0.0232544	1.2016	0.264954	1.13669	0.184835	1.06844	0.0955082	0.962855	-0.05461	17.7	23.3	21.6	8.2	10.8	8	11	9	4	5	8	11	9	4	5	By MS/MS	By MS/MS	By MS/MS	By MS/MS	By MS/MS	210650000	209910000	398830	336350	476900000	458400000	8857500	9648900	418960000
1695	YHR197W	YHR197W	RIX1	86.738	19	19	36.2	0	217.38	2	NaN	NaN	0.988334	-0.0169292	1.81925	0.863342	0.946999	-0.0785658	1.0969	0.133435	10	18.2	12.5	1.6	8.1	6	9	7	1	5	6	9	7	1	5	By MS/MS	By MS/MS	By MS/MS	By MS/MS	By MS/MS	4572300	4572300	0	0	23875000	23875000	0	0	18645000
1696	YHR198C	YHR198C	AIM18	36.501	4	4	13.1	0.00060901	2.5668		NaN	NaN	NaN	NaN	NaN	NaN	NaN	NaN	NaN	NaN	2.8	3.4	3.4	0	0	1	1	1	0	0	1	1	1	0	0	By MS/MS	By MS/MS	By MS/MS			324660	324660	0	0	0	0	0	0	987450
1697	YHR199C	YHR199C	AIM46	34.113	6	6	27.7	0	26.18	1	NaN	NaN	NaN	NaN	0.75119	-0.41275	1.02676	0.0381018	0.964001	-0.0528941	9.7	13.2	9.7	4.5	4.5	2	3	2	1	1	2	3	2	1	1	By MS/MS	By MS/MS	By MS/MS	By MS/MS	By MS/MS	761610	761610	0	0	4773900	4773900	0	0	6205500
1698	YHR200W	YHR200W	RPN10	29.747	13	13	54.1	0	181.54	3	NaN	NaN	1.1048	0.143785	0.944132	-0.0829389	1.04324	0.0610745	1.10645	0.145941	27.2	32.5	36.2	34	24.3	5	6	7	6	5	5	6	7	6	5	By MS/MS	By MS/MS	By MS/MS	By MS/MS	By MS/MS	17387000	17387000	0	0	57379000	53956000	1606800	1816800	42466000
1699	YHR201C	YHR201C	PPX1	45.051	15	15	47.4	0	75.443	3	NaN	NaN	1.5421	0.624896	0.955419	-0.065795	0.941927	-0.0863133	0.991434	-0.0124107	10.8	28.2	20.4	14.6	14.6	3	8	5	3	3	3	8	5	3	3	By MS/MS	By MS/MS	By MS/MS	By MS/MS	By MS/MS	2582200	2582200	0	0	17289000	17097000	92715	98898	11932000
1700	YJR145C;YHR203C	YJR145C;YHR203C	RPS4A	29.41	23	23	61.7	0	160.77	1	NaN	NaN	0.931425	-0.102489	0.918538	-0.122589	1.01838	0.0262718	1.04556	0.064277	36.8	48.3	45.6	43.7	47.5	11	16	14	13	15	11	16	14	13	15	By MS/MS	By MS/MS	By MS/MS	By MS/MS	By MS/MS	553340000	553340000	0	0	2000100000	1970800000	15677000	13719000	1064900000
1701	YHR205W	YHR205W	SCH9	91.81	6	6	10	0	26.136		NaN	NaN	NaN	NaN	NaN	NaN	NaN	NaN	NaN	NaN	2.8	3.5	2.8	2.8	1.8	2	2	2	2	1	2	2	2	2	1	By MS/MS	By MS/MS	By MS/MS	By MS/MS	By MS/MS	3993900	3993900	0	0	7548000	7548000	0	0	4858500
1702	YHR206W	YHR206W	SKN7	69.201	5	5	15	0	23.165		NaN	NaN	NaN	NaN	NaN	NaN	NaN	NaN	NaN	NaN	1.3	3.2	0	1.3	0	1	1	0	1	0	1	1	0	1	0	By MS/MS	By MS/MS		By MS/MS		398320	398320	0	0	232090	232090	0	0	0
1703	YHR207C	YHR207C	SET5	60.547	9	9	18.6	0	10.37		NaN	NaN	NaN	NaN	NaN	NaN	NaN	NaN	NaN	NaN	2.1	3.6	4	0	2.1	1	2	2	0	1	1	2	2	0	1	By MS/MS	By MS/MS	By MS/MS		By MS/MS	257720	257720	0	0	5967200	5967200	0	0	1659000
1704	YHR208W	YHR208W	BAT1	43.596	22	20	74.6	0	323.31	1	NaN	NaN	0.91298	-0.131345	1.44222	0.528289	1.24202	0.312688	1.08409	0.11648	46.3	51.7	48.3	43	43	13	15	14	12	12	11	13	12	10	10	By MS/MS	By MS/MS	By MS/MS	By MS/MS	By MS/MS	53438000	53438000	0	0	287550000	287050000	0	506000	194670000
1705	YHR216W;YAR073W;YAR075W	YHR216W	IMD2	56.529	18	8	53	0	85.198		NaN	NaN	NaN	NaN	NaN	NaN	1.12261	0.16686	1.02565	0.0365455	26.2	39.8	32.3	27.2	23.1	10	13	12	10	8	3	4	4	4	2	By MS/MS	By MS/MS	By MS/MS	By MS/MS	By MS/MS	10797000	10797000	0	0	43311000	43311000	0	0	25289000
1706	YIL002W-A	YIL002W-A		7.7286	6	6	75.4	0	16.61	3	NaN	NaN	0.992531	-0.0108159	0.923011	-0.115581	0.963077	-0.0542775	1.05297	0.074465	34.8	34.8	44.9	34.8	20.3	3	2	4	3	2	3	2	4	3	2	By MS/MS	By MS/MS	By MS/MS	By MS/MS	By MS/MS	9294200	9294200	0	0	20265000	18573000	863780	828930	51214000
1707	YIL003W	YIL003W	CFD1	31.921	5	5	22.9	0	14.889		NaN	NaN	NaN	NaN	NaN	NaN	1.10962	0.150065	1.28649	0.363438	5.1	5.1	5.1	5.1	5.1	1	1	1	1	1	1	1	1	1	1	By MS/MS	By MS/MS	By MS/MS	By MS/MS	By MS/MS	130730	130730	0	0	964150	964150	0	0	1233300
1708	YIL004C	YIL004C	BET1	15.72	3	3	38	0.00060606	2.4657		NaN	NaN	NaN	NaN	1.1065	0.146003	NaN	NaN	1.38575	0.470665	24.6	0	24.6	6.3	24.6	2	0	2	1	2	2	0	2	1	2	By MS/MS		By MS/MS	By MS/MS	By MS/MS	2150800	2150800	0	0	0	0	0	0	3537100
1709	YIL005W	YIL005W	EPS1	81.218	11	11	18.4	0	23.229		NaN	NaN	NaN	NaN	NaN	NaN	0.81681	-0.291928	0.978665	-0.0311129	3.7	6.3	6.1	2.4	0	2	3	4	2	0	2	3	4	2	0	By MS/MS	By MS/MS	By MS/MS	By MS/MS		1203400	1203400	0	0	5210700	5210700	0	0	3052300
1710	YIL008W	YIL008W	URM1	11.028	2	2	32.3	0	70.089	1	NaN	NaN	NaN	NaN	0.957184	-0.0631316	1.00186	0.00267424	0.92369	-0.114519	13.1	32.3	32.3	13.1	13.1	1	2	2	1	1	1	2	2	1	1	By MS/MS	By MS/MS	By MS/MS	By MS/MS	By MS/MS	1235300	1235300	0	0	10515000	10515000	0	0	16125000
1711	YIL009W	YIL009W	FAA3	77.946	7	6	11	0	3.8009		NaN	NaN	NaN	NaN	NaN	NaN	NaN	NaN	0.76654	-0.383567	1.6	3	1.4	1.6	3.7	1	2	1	1	2	0	1	1	0	2	By matching	By MS/MS	By MS/MS	By matching	By MS/MS	0	0	0	0	1016900	1016900	0	0	1163800
1712	YIL010W	YIL010W	DOT5	24.119	9	9	48.8	0	19.401	3	NaN	NaN	NaN	NaN	0.85115	-0.232515	0.907581	-0.139902	1.03978	0.0562783	11.2	6	29.3	5.1	14.4	2	1	4	1	3	2	1	4	1	3	By MS/MS	By MS/MS	By MS/MS	By matching	By MS/MS	1984900	1984900	0	0	564700	564700	0	0	6058100
1713	YIL014W	YIL014W	MNT3	72.409	3	3	7.9	0	37.802		NaN	NaN	NaN	NaN	NaN	NaN	NaN	NaN	NaN	NaN	0	0	1.7	0	0	0	0	1	0	0	0	0	1	0	0			By MS/MS			0	0	0	0	0	0	0	0	700660
1714	YIL015W	YIL015W	BAR1	63.729	5	5	12.1	0	49.327		NaN	NaN	0.899928	-0.152118	NaN	NaN	1.08012	0.111189	1.24517	0.316338	10.6	12.1	10.6	7.5	7.5	4	5	4	3	3	4	5	4	3	3	By MS/MS	By MS/MS	By MS/MS	By MS/MS	By MS/MS	2010100	2010100	0	0	6385500	6385500	0	0	6795000
1715	YIL016W	YIL016W	SNL1	18.306	3	3	21.4	0	10.599	3	NaN	NaN	NaN	NaN	1.133	0.180151	1.377	0.461529	1.00925	0.0132851	15.7	16.4	10.7	10.7	10.7	2	2	1	1	1	2	2	1	1	1	By MS/MS	By MS/MS	By MS/MS	By MS/MS	By MS/MS	3207900	3207900	0	0	4471600	4471600	0	0	5578600
1716	YIL020C	YIL020C	HIS6	29.556	9	9	49	0	31.469	3	NaN	NaN	NaN	NaN	1.01557	0.0222885	0.951565	-0.0716254	0.958583	-0.0610254	11.1	17.2	11.1	0	7.7	3	3	3	0	2	3	3	3	0	2	By MS/MS	By MS/MS	By MS/MS		By MS/MS	2594300	2594300	0	0	6810600	6810600	0	0	8319600
1717	YIL021W	YIL021W	RPB3	35.297	12	12	56.9	0	258.48		NaN	NaN	NaN	NaN	NaN	NaN	1.07989	0.110885	1.1982	0.26087	14.2	32.7	37.4	19.5	20.1	3	7	7	4	4	3	7	7	4	4	By MS/MS	By MS/MS	By MS/MS	By MS/MS	By MS/MS	2932600	2932600	0	0	16649000	16649000	0	0	9353300
1718	YIL022W	YIL022W	TIM44	48.854	17	17	42	0	143.59	1	NaN	NaN	NaN	NaN	0.53166	-0.911425	1.01974	0.0282081	1.01047	0.0150246	32	22	26.7	22.7	29.5	12	8	10	8	11	12	8	10	8	11	By MS/MS	By MS/MS	By MS/MS	By MS/MS	By MS/MS	23455000	23455000	0	0	49303000	49303000	0	0	51858000
1719	YIL026C	YIL026C	IRR1	133.01	9	9	9.7	0	17.283		NaN	NaN	NaN	NaN	NaN	NaN	NaN	NaN	NaN	NaN	0.8	4	1.8	0	0	1	4	2	0	0	1	4	2	0	0	By MS/MS	By MS/MS	By MS/MS			696770	696770	0	0	39614000	39614000	0	0	2729000
1720	YIL027C	YIL027C	EMC5	15.907	4	4	44	0	25.384	3	3.39201	1.76214	NaN	NaN	1.3347	0.416515	1.28186	0.358238	1.2452	0.316376	15.6	44	24.1	15.6	17.7	2	4	3	2	2	2	4	3	2	2	By MS/MS	By MS/MS	By MS/MS	By MS/MS	By MS/MS	9461400	9461400	0	0	26165000	26165000	0	0	23612000
1721	YIL030C	YIL030C	SSM4	151.45	17	17	15.6	0	236.43		NaN	NaN	NaN	NaN	NaN	NaN	1.00975	0.0139997	1.06255	0.0875296	5.7	7.1	4.2	4.9	3.9	6	6	5	6	5	6	6	5	6	5	By MS/MS	By MS/MS	By MS/MS	By MS/MS	By MS/MS	3839600	3839600	0	0	20099000	20099000	0	0	9240800
1722	YIL033C	YIL033C	BCY1	47.218	14	14	45.7	0	69.834	1	NaN	NaN	0.870701	-0.199751	1.14309	0.192945	1.10823	0.148252	0.965857	-0.0501184	15.9	25.7	21.2	13	13.2	4	7	6	4	4	4	7	6	4	4	By MS/MS	By MS/MS	By MS/MS	By MS/MS	By MS/MS	6127700	6127700	0	0	29758000	29758000	0	0	42553000
1723	YIL034C	YIL034C	CAP2	32.629	12	12	44.3	0	105.76	3	NaN	NaN	NaN	NaN	1.43698	0.52304	1.03963	0.0560667	1.00092	0.00133342	27.5	27.9	20.2	20.2	20.2	7	7	5	5	5	7	7	5	5	5	By MS/MS	By MS/MS	By MS/MS	By MS/MS	By MS/MS	17423000	17423000	0	0	55956000	55956000	0	0	27907000
1724	YIL035C	YIL035C	CKA1	44.667	13	13	40.9	0	26.549	3	1.13815	0.186689	0.99122	-0.0127228	1.2166	0.282855	1.16447	0.219674	1.16436	0.219532	9.1	11.6	9.1	6.5	9.1	4	5	4	3	4	4	5	4	3	4	By MS/MS	By MS/MS	By MS/MS	By MS/MS	By MS/MS	5660400	5660400	0	0	29330000	28607000	364780	358860	13421000
1725	YIL036W	YIL036W	CST6	65.263	5	5	15.3	0	31.545		NaN	NaN	NaN	NaN	NaN	NaN	2.1704	1.11796	1.3351	0.416948	0	0	0	2.2	0	0	0	0	1	0	0	0	0	1	0				By MS/MS		0	0	0	0	0	0	0	0	0
1726	YIL038C	YIL038C	NOT3	94.402	23	23	36.8	0	268.09		NaN	NaN	12.007	3.5858	NaN	NaN	1.582	0.661752	1.15352	0.206046	12.3	11	9	10.5	7.2	7	7	6	6	4	7	7	6	6	4	By MS/MS	By MS/MS	By MS/MS	By MS/MS	By MS/MS	4919500	4919500	0	0	46330000	23490000	1025600	21815000	9342900
1727	YIL039W	YIL039W	TED1	54.927	6	6	12.7	0	5.0965		NaN	NaN	NaN	NaN	NaN	NaN	NaN	NaN	0.499221	-1.00225	0	4.2	1.9	3.8	1.9	0	2	1	2	1	0	2	1	2	1		By MS/MS	By MS/MS	By MS/MS	By MS/MS	0	0	0	0	3916400	3916400	0	0	0
1728	YIL040W	YIL040W	APQ12	16.507	3	3	31.9	0	72.044		NaN	NaN	NaN	NaN	NaN	NaN	NaN	NaN	NaN	NaN	0	31.9	10.9	0	0	0	3	1	0	0	0	3	1	0	0		By MS/MS	By MS/MS			0	0	0	0	1842100	1842100	0	0	424220
1729	YIL041W	YIL041W	GVP36	36.67	19	19	80.7	0	277.17	1	NaN	NaN	0.984401	-0.0226823	1.02073	0.0295988	1.01297	0.0185948	1.00936	0.0134477	45.1	53.7	62.3	45.1	47.2	12	12	15	12	12	12	12	15	12	12	By MS/MS	By MS/MS	By MS/MS	By MS/MS	By MS/MS	111250000	111250000	0	0	322780000	317700000	2599900	2485800	254320000
1730	YIL043C	YIL043C	CBR1	31.493	17	17	70.8	0	34.825		NaN	NaN	NaN	NaN	NaN	NaN	1.00118	0.0017068	1.06415	0.0897009	17.6	36.3	26.4	14.1	14.1	5	8	5	4	4	5	8	5	4	4	By MS/MS	By MS/MS	By MS/MS	By MS/MS	By MS/MS	13417000	13417000	0	0	62179000	62179000	0	0	9921600
1731	YIL044C	YIL044C	AGE2	32.638	7	7	30.2	0	105.77		NaN	NaN	NaN	NaN	NaN	NaN	NaN	NaN	NaN	NaN	10.1	4	12.4	3.4	3.4	2	1	3	1	1	2	1	3	1	1	By MS/MS	By MS/MS	By MS/MS	By MS/MS	By MS/MS	3217900	3217900	0	0	10167000	10167000	0	0	3800200
1732	YIL047C	YIL047C	SYG1	104.22	6	6	9.6	0	8.0343		NaN	NaN	1.0412	0.0582473	NaN	NaN	1.0603	0.0844714	0.99325	-0.00977119	1	3.3	5.2	0	1.1	1	2	3	0	1	1	2	3	0	1	By MS/MS	By MS/MS	By MS/MS		By MS/MS	493370	493370	0	0	137930000	134880000	1459800	1584900	2441500
1733	YIL048W	YIL048W	NEO1	130.22	11	11	13.7	0	84.516	3	NaN	NaN	1.1932	0.254836	1.3541	0.437334	1.2008	0.263996	0.990988	-0.0130609	4.3	6.4	4.1	0.9	3.5	4	5	3	1	3	4	5	3	1	3	By MS/MS	By MS/MS	By MS/MS	By MS/MS	By MS/MS	2356000	2356000	0	0	26688000	26228000	185050	274360	7008400
1735	YIL051C	YIL051C	MMF1	15.908	8	8	80.7	0	121.74	2	NaN	NaN	2.71191	1.43931	0.996644	-0.00485004	1.065	0.0908571	1.07904	0.109751	58.6	74.5	58.6	58.6	58.6	6	7	6	6	6	6	7	6	6	6	By MS/MS	By MS/MS	By MS/MS	By MS/MS	By MS/MS	81537000	81537000	0	0	275340000	275340000	0	0	164210000
1736	YIL053W	YIL053W	GPP1	27.947	18	13	85.6	0	218.2	1	NaN	NaN	0.987775	-0.0177456	0.890316	-0.167611	0.880294	-0.183942	0.814598	-0.295839	50	50	54.8	48.8	48	11	12	11	11	12	7	9	8	7	8	By MS/MS	By MS/MS	By MS/MS	By MS/MS	By MS/MS	182950000	182950000	0	0	713790000	711700000	484720	1606400	411070000
1737	YIL056W	YIL056W	VHR1	71.42	3	3	4.7	0.0074159	1.594		NaN	NaN	NaN	NaN	NaN	NaN	NaN	NaN	NaN	NaN	0	1.2	2	0	0	0	1	1	0	0	0	1	1	0	0		By MS/MS	By MS/MS			0	0	0	0	1356200	1356200	0	0	0
1738	YIL061C	YIL061C	SNP1	34.447	2	2	8	0.00060588	2.4655		NaN	NaN	NaN	NaN	NaN	NaN	NaN	NaN	NaN	NaN	8	4	4	0	0	2	1	1	0	0	2	1	1	0	0	By MS/MS	By MS/MS	By MS/MS			819890	819890	0	0	1506700	1506700	0	0	958170
1739	YIL062C	YIL062C	ARC15	17.134	9	9	77.9	0	24.476	3	NaN	NaN	1.4493	0.535353	0.979613	-0.0297159	1.09128	0.126022	1.1578	0.211389	51.9	60.4	65.6	59.7	65.6	5	6	7	6	7	5	6	7	6	7	By MS/MS	By MS/MS	By MS/MS	By MS/MS	By MS/MS	13964000	13964000	0	0	42404000	42404000	0	0	69545000
1740	YIL063C	YIL063C	YRB2	36.054	14	14	51.7	0	226.65		NaN	NaN	NaN	NaN	NaN	NaN	1.99315	0.995047	0.875305	-0.192143	34.9	34.9	30.3	15.6	15.3	8	7	8	4	4	8	7	8	4	4	By MS/MS	By MS/MS	By MS/MS	By MS/MS	By MS/MS	13696000	13696000	0	0	21209000	21209000	0	0	14370000
1741	YIL064W	YIL064W	EFM4	28.689	9	9	45.5	0	53.107	1	NaN	NaN	NaN	NaN	0.77711	-0.363809	0.463789	-1.10846	0.86296	-0.212635	12.5	10.1	14.8	9.7	9.3	3	2	3	2	2	3	2	3	2	2	By MS/MS	By MS/MS	By MS/MS	By MS/MS	By MS/MS	6670500	6670500	0	0	4456800	4456800	0	0	13766000
1742	YIL065C	YIL065C	FIS1	17.733	4	4	31	0	5.5337	3	NaN	NaN	NaN	NaN	0.99111	-0.0128829	1.00113	0.00162399	1.0273	0.0388559	15.5	15.5	31	15.5	9.7	2	2	4	2	1	2	2	4	2	1	By MS/MS	By MS/MS	By MS/MS	By MS/MS	By MS/MS	1064200	1064200	0	0	6246100	6246100	0	0	17725000
1743	YIL066C	YIL066C	RNR3	97.514	11	3	13.7	0	6.7985		NaN	NaN	NaN	NaN	NaN	NaN	0.73576	-0.442693	1.87797	0.909174	2.8	5.2	5.3	2.5	2.8	2	3	4	2	2	0	0	0	0	0	By matching	By matching	By matching	By matching	By matching	0	0	0	0	0	0	0	0	0
1744	YIL068C	YIL068C	SEC6	93.427	7	7	10.1	0	5.7917		NaN	NaN	NaN	NaN	NaN	NaN	NaN	NaN	NaN	NaN	1	3.4	4	0	0	1	2	3	0	0	1	2	3	0	0	By MS/MS	By MS/MS	By MS/MS			5529500	5529500	0	0	1329200	1329200	0	0	921310
1745	YIL070C	YIL070C	MAM33	30.132	7	7	37.2	0	40.12		NaN	NaN	NaN	NaN	NaN	NaN	0.748094	-0.418708	0.964478	-0.0521798	14.7	16.9	21.1	10.5	14.7	3	3	4	2	3	3	3	4	2	3	By MS/MS	By MS/MS	By MS/MS	By MS/MS	By MS/MS	9334100	9334100	0	0	33297000	33297000	0	0	29424000
1746	YIL074C	YIL074C	SER33	51.188	18	9	51.4	0	90.746		NaN	NaN	NaN	NaN	NaN	NaN	3.78242	1.91931	0.723349	-0.467237	33.3	30.5	35.4	23.2	25.6	12	11	13	8	9	4	3	4	1	2	By MS/MS	By MS/MS	By MS/MS	By MS/MS	By MS/MS	12882000	12882000	0	0	18079000	18079000	0	0	22045000
1747	YIL075C	YIL075C	RPN2	104.23	45	44	51.1	0	323.31	3	NaN	NaN	1.1595	0.213502	1.26137	0.334993	1.10171	0.139746	1.00574	0.00826242	25.8	34	32.2	24	22	22	27	25	19	21	22	26	24	18	20	By MS/MS	By MS/MS	By MS/MS	By MS/MS	By MS/MS	58028000	55194000	2833700	0	218000000	211700000	2937500	3358500	144790000
1748	YIL076W	YIL076W	SEC28	33.829	11	11	57.8	0	218.84	3	NaN	NaN	NaN	NaN	1.0177	0.0253123	0.965317	-0.050926	0.915906	-0.126728	16.9	14.5	18.9	11.1	22	4	3	4	2	4	4	3	4	2	4	By MS/MS	By MS/MS	By MS/MS	By MS/MS	By MS/MS	7159000	7159000	0	0	44142000	44142000	0	0	18504000
1749	YIL078W	YIL078W	THS1	84.519	46	46	60.5	0	323.31	3	NaN	NaN	1.03594	0.0509367	0.906716	-0.141277	0.997448	-0.00368637	1.00218	0.00313727	33.2	45.1	43.5	32.7	32.3	22	31	28	22	22	22	31	28	22	22	By MS/MS	By MS/MS	By MS/MS	By MS/MS	By MS/MS	331660000	331660000	0	0	1232800000	1222500000	4996300	5284000	592330000
1750	YIL079C	YIL079C	AIR1	41.63	4	4	18.1	0	101.09		NaN	NaN	NaN	NaN	NaN	NaN	NaN	NaN	0.743882	-0.426855	9.4	18.1	9.4	0	0	2	4	2	0	0	2	4	2	0	0	By MS/MS	By MS/MS	By MS/MS			678820	678820	0	0	4168700	4168700	0	0	1126300
1751	YIL083C	YIL083C	CAB2	41.866	15	15	55.9	0	68.033		NaN	NaN	NaN	NaN	NaN	NaN	NaN	NaN	1.6112	0.688136	10.4	19.5	18.4	7.9	10.4	3	6	5	2	3	3	6	5	2	3	By MS/MS	By MS/MS	By MS/MS	By MS/MS	By MS/MS	4040500	4040500	0	0	11641000	11641000	0	0	10162000
1752	YIL085C	YIL085C	KTR7	61.437	3	3	6.8	0	17.698		NaN	NaN	NaN	NaN	NaN	NaN	NaN	NaN	NaN	NaN	0	2.7	5	0	0	0	1	2	0	0	0	1	2	0	0		By MS/MS	By MS/MS			0	0	0	0	354260	354260	0	0	910400
1753	YIL088C	YIL088C	AVT7	53.736	3	3	7.1	0	6.9872		NaN	NaN	NaN	NaN	NaN	NaN	1.02677	0.03811	0.88938	-0.169128	3.3	2.2	0	0	0	1	1	0	0	0	1	1	0	0	0	By MS/MS	By MS/MS				0	0	0	0	2209800	2209800	0	0	0
1754	YIL090W	YIL090W	ICE2	56.332	5	5	11.6	0	39.869		NaN	NaN	NaN	NaN	1.0491	0.0691523	NaN	NaN	1.0653	0.0912597	2.9	4.7	4.7	2.9	2.9	1	2	2	1	1	1	2	2	1	1	By MS/MS	By MS/MS	By MS/MS	By MS/MS	By MS/MS	200110	200110	0	0	1616200	1616200	0	0	2230000
1755	YIL091C	YIL091C	UTP25	83.99	15	15	23.4	0	87.701	1	NaN	NaN	NaN	NaN	1.02016	0.0287915	0.821783	-0.283171	0.840215	-0.251169	8.6	13.2	9.8	8.9	10	5	7	6	5	6	5	7	6	5	6	By MS/MS	By MS/MS	By MS/MS	By MS/MS	By MS/MS	3944400	3944400	0	0	17833000	17833000	0	0	13407000
1756	YIL093C	YIL093C	RSM25	30.513	2	2	8.7	0.0090754	1.5311		NaN	NaN	NaN	NaN	NaN	NaN	NaN	NaN	NaN	NaN	0	4.9	0	0	0	0	1	0	0	0	0	1	0	0	0		By MS/MS				0	0	0	0	0	0	0	0	0
1757	YIL094C	YIL094C	LYS12	40.068	18	18	48	0	166.34	3	NaN	NaN	1.20295	0.266581	0.893327	-0.16274	0.898522	-0.154374	0.954081	-0.067816	29.6	32.9	29.9	29.6	29.4	10	10	10	10	10	10	10	10	10	10	By MS/MS	By MS/MS	By MS/MS	By MS/MS	By MS/MS	100050000	100050000	0	0	233340000	229880000	1717400	1748800	205680000
1758	YIL095W	YIL095W	PRK1	91.031	4	3	7	0.0060589	1.7359		NaN	NaN	NaN	NaN	NaN	NaN	NaN	NaN	NaN	NaN	2.5	0	0	0	0	2	0	0	0	0	1	0	0	0	0	By MS/MS					361550	361550	0	0	0	0	0	0	0
1760	YIL103W	YIL103W	DPH1	48.31	7	7	21.4	0	19.873	3	NaN	NaN	NaN	NaN	1.1658	0.22132	1.06174	0.0864307	1.04746	0.0668974	8	13.4	4.9	2.6	5.6	3	5	2	1	2	3	5	2	1	2	By MS/MS	By MS/MS	By MS/MS	By MS/MS	By MS/MS	1516000	1516000	0	0	11861000	11861000	0	0	2325700
1761	YIL104C	YIL104C	SHQ1	59.15	11	11	25.8	0	76.41		NaN	NaN	NaN	NaN	NaN	NaN	NaN	NaN	NaN	NaN	5.3	2.6	5.3	0	0	2	1	2	0	0	2	1	2	0	0	By MS/MS	By MS/MS	By MS/MS			1196500	1196500	0	0	947900	947900	0	0	1595100
1762	YIL105C	YIL105C	SLM1	77.994	8	8	15.2	0	34.198	2	NaN	NaN	NaN	NaN	1.23321	0.302422	0.93326	-0.099649	1.41638	0.502206	6	6.1	7.6	6.3	6.1	3	3	4	3	3	3	3	4	3	3	By MS/MS	By MS/MS	By MS/MS	By MS/MS	By MS/MS	1609900	1609900	0	0	1319200	1319200	0	0	4837000
1763	YIL106W	YIL106W	MOB1	35.882	4	4	20.7	0	46.456		NaN	NaN	NaN	NaN	NaN	NaN	NaN	NaN	1.4223	0.508226	10.2	20.7	15	10.2	10.2	2	4	3	2	2	2	4	3	2	2	By MS/MS	By MS/MS	By MS/MS	By MS/MS	By MS/MS	847050	847050	0	0	13593000	13593000	0	0	10700000
1764	YIL108W	YIL108W		77.413	17	17	34.2	0	118.67		NaN	NaN	NaN	NaN	NaN	NaN	NaN	NaN	0.219519	-2.18758	8.2	12.8	5.5	3.9	4.9	5	7	3	2	3	5	7	3	2	3	By MS/MS	By MS/MS	By MS/MS	By MS/MS	By MS/MS	3482100	3482100	0	0	16675000	16675000	0	0	2327700
1765	YIL109C	YIL109C	SEC24	103.63	29	28	39.4	0	323.31	3	NaN	NaN	NaN	NaN	0.797677	-0.326124	1.1344	0.181924	1.08574	0.118678	17.2	23	21.6	19	18.5	13	14	15	14	12	12	13	14	13	11	By MS/MS	By MS/MS	By MS/MS	By MS/MS	By MS/MS	31673000	31673000	0	0	87074000	87074000	0	0	73798000
1766	YIL110W	YIL110W	HPM1	42.514	9	9	41.4	0	41.504	3	NaN	NaN	NaN	NaN	0.96277	-0.0547369	0.987459	-0.0182068	0.927941	-0.107895	11.1	14.6	14.6	8	11.1	3	4	4	2	3	3	4	4	2	3	By MS/MS	By MS/MS	By MS/MS	By MS/MS	By MS/MS	2709300	2709300	0	0	9714000	9714000	0	0	9055700
1767	YIL112W	YIL112W	HOS4	123.55	3	3	3	0	6.3834		NaN	NaN	NaN	NaN	NaN	NaN	NaN	NaN	NaN	NaN	0	1.3	0	0	0	0	1	0	0	0	0	1	0	0	0		By MS/MS				0	0	0	0	624430	624430	0	0	0
1768	YIL115C	YIL115C	NUP159	158.91	43	43	43.9	0	323.31		NaN	NaN	NaN	NaN	NaN	NaN	0.534045	-0.904966	0.947657	-0.077563	11.4	17	15	6.5	9.8	11	15	12	6	9	11	15	12	6	9	By MS/MS	By MS/MS	By MS/MS	By MS/MS	By MS/MS	8687700	8687700	0	0	28155000	28155000	0	0	18991000
1769	YIL116W	YIL116W	HIS5	42.646	16	16	55.1	0	92.692		NaN	NaN	NaN	NaN	NaN	NaN	0.820488	-0.285446	0.933916	-0.0986356	39	36.9	30.9	29.6	35.3	12	10	9	9	11	12	10	9	9	11	By MS/MS	By MS/MS	By MS/MS	By MS/MS	By MS/MS	30422000	30422000	0	0	86882000	86882000	0	0	70363000
1770	YIL117C	YIL117C	PRM5	34.65	4	4	17.9	0	8.5257		NaN	NaN	NaN	NaN	NaN	NaN	NaN	NaN	NaN	NaN	7.5	3.5	3.5	0	0	2	1	1	0	0	2	1	1	0	0	By MS/MS	By MS/MS	By MS/MS			1450500	1450500	0	0	376000	376000	0	0	82179
1771	YIL118W	YIL118W	RHO3	25.312	9	9	47.6	0	58.196	1	0.20892	-2.25898	1.47519	0.560897	0.434263	-1.20336	0.962747	-0.0547712	1.01582	0.0226469	33.8	35.5	33.8	22.9	29.9	7	7	7	5	6	7	7	7	5	6	By MS/MS	By MS/MS	By MS/MS	By MS/MS	By MS/MS	19335000	19335000	0	0	63250000	63250000	0	0	38654000
1772	YIL123W	YIL123W	SIM1	48.189	3	2	7.8	0	20.875	1	NaN	NaN	NaN	NaN	0.87739	-0.18871	0.892233	-0.164508	0.69214	-0.530864	7.8	7.8	7.8	4.6	4.6	3	3	3	2	2	2	2	2	1	1	By MS/MS	By MS/MS	By MS/MS	By MS/MS	By MS/MS	2138300	2138300	0	0	1191900	1191900	0	0	3543100
1773	YIL124W	YIL124W	AYR1	32.814	11	11	53.9	0	56.994	3	NaN	NaN	NaN	NaN	1.1656	0.221073	1.3355	0.417385	1.02517	0.0358672	13.5	9.8	15.2	12.5	16.5	4	2	4	3	4	4	2	4	3	4	By MS/MS	By MS/MS	By MS/MS	By MS/MS	By MS/MS	7157600	7157600	0	0	13787000	13787000	0	0	39008000
1774	YIL125W	YIL125W	KGD1	114.41	31	31	45.1	0	132.56		NaN	NaN	NaN	NaN	NaN	NaN	1.2638	0.337766	1.11882	0.161974	8.5	16.9	13.4	8.4	9.6	7	13	10	7	8	7	13	10	7	8	By MS/MS	By MS/MS	By MS/MS	By MS/MS	By MS/MS	10118000	10118000	0	0	81923000	81923000	0	0	37146000
1775	YIL126W	YIL126W	STH1	156.74	25	25	21.8	0	164.5	1	NaN	NaN	NaN	NaN	0.68304	-0.549958	0.986617	-0.0194377	0.97897	-0.0306628	8.3	12.1	11.4	6	4.3	10	13	12	7	5	10	13	12	7	5	By MS/MS	By MS/MS	By MS/MS	By MS/MS	By MS/MS	5656000	5656000	0	0	26051000	26051000	0	0	25418000
1776	YIL127C	YIL127C	RRT14	23.845	5	5	30.1	0	26.477		NaN	NaN	NaN	NaN	NaN	NaN	NaN	NaN	NaN	NaN	0	9.7	9.7	0	0	0	1	1	0	0	0	1	1	0	0		By MS/MS	By MS/MS			0	0	0	0	361740	361740	0	0	243950
1777	YIL128W	YIL128W	MET18	117.88	19	19	24.9	0	165		NaN	NaN	NaN	NaN	NaN	NaN	NaN	NaN	NaN	NaN	3.5	7.8	7.8	5.6	4.5	2	6	6	4	3	2	6	6	4	3	By MS/MS	By MS/MS	By MS/MS	By MS/MS	By MS/MS	217960	217960	0	0	6913900	6913900	0	0	3809800
1778	YIL129C	YIL129C	TAO3	269.85	17	17	9.6	0	51.283		NaN	NaN	NaN	NaN	NaN	NaN	0.860363	-0.216982	1.34106	0.423372	0.9	2.5	2.8	0.6	0	2	4	5	1	0	2	4	5	1	0	By MS/MS	By MS/MS	By MS/MS	By MS/MS		728030	728030	0	0	2622200	2622200	0	0	3503500
1779	YIL130W	YIL130W	ASG1	108.78	10	10	13.1	0	128.5		NaN	NaN	NaN	NaN	NaN	NaN	1.28357	0.360157	1.6063	0.683738	1.3	3	5	1.3	1.3	1	2	4	1	1	1	2	4	1	1	By MS/MS	By MS/MS	By MS/MS	By MS/MS	By MS/MS	461190	461190	0	0	2288700	2288700	0	0	3577900
1780	YIL131C	YIL131C	FKH1	53.489	7	7	19.6	0	33.044		NaN	NaN	NaN	NaN	NaN	NaN	NaN	NaN	NaN	NaN	3.7	14.5	7	0	0	1	5	2	0	0	1	5	2	0	0	By MS/MS	By MS/MS	By MS/MS			279130	279130	0	0	8341800	8341800	0	0	1339600
1781	YIL133C	YIL133C	RPL16A	22.201	12	7	45.2	0	176.99	1	NaN	NaN	0.917831	-0.123699	1.13978	0.188753	0.956486	-0.0641838	0.989197	-0.0156708	41.7	34.2	41.7	41.7	41.7	10	8	10	10	10	6	6	6	6	6	By MS/MS	By MS/MS	By MS/MS	By MS/MS	By MS/MS	172560000	172560000	0	0	454440000	451420000	1694200	1327600	256860000
1782	YIL136W	YIL136W	OM45	44.58	4	4	10.7	0	42.051		NaN	NaN	NaN	NaN	NaN	NaN	NaN	NaN	1.07639	0.106203	6.4	6.4	2.8	6.4	2.8	2	2	1	2	1	2	2	1	2	1	By MS/MS	By MS/MS	By MS/MS	By MS/MS	By MS/MS	959900	959900	0	0	3009300	3009300	0	0	797300
1783	YIL137C	YIL137C	TMA108	107.72	26	26	36.4	0	323.31		NaN	NaN	NaN	NaN	NaN	NaN	1.05444	0.0764775	1.13619	0.184203	17.2	18.7	21.6	16.2	17.3	13	13	15	11	12	13	13	15	11	12	By MS/MS	By MS/MS	By MS/MS	By MS/MS	By MS/MS	18212000	18212000	0	0	27739000	27739000	0	0	25604000
1784	YIL138C	YIL138C	TPM2	19.093	13	13	66.5	0	241.01	1	NaN	NaN	0.854752	-0.226422	0.937224	-0.0935342	1.00383	0.00551944	1.00669	0.00961821	55.3	49.1	49.7	46.6	54.7	10	8	9	7	9	10	8	9	7	9	By MS/MS	By MS/MS	By MS/MS	By MS/MS	By MS/MS	118480000	118480000	0	0	160620000	158480000	1244800	897810	125830000
1785	YIL140W	YIL140W	AXL2	90.782	6	6	10.1	0	11.363		NaN	NaN	NaN	NaN	NaN	NaN	NaN	NaN	NaN	NaN	1.5	4.4	2.6	0	0	1	3	2	0	0	1	3	2	0	0	By MS/MS	By MS/MS	By MS/MS			251310	251310	0	0	2657600	2657600	0	0	869810
1786	YIL142W	YIL142W	CCT2	57.203	29	29	72.1	0	323.31	1	NaN	NaN	0.952529	-0.0701655	1.04265	0.0602584	1.00777	0.0111607	1.0321	0.0455814	46.3	50.3	52	45.9	44.2	18	21	20	18	18	18	21	20	18	18	By MS/MS	By MS/MS	By MS/MS	By MS/MS	By MS/MS	53416000	53416000	0	0	234170000	226130000	3778600	4253900	196140000
1787	YIL143C	YIL143C	SSL2	95.34	6	6	8.2	0	9.6128		NaN	NaN	NaN	NaN	NaN	NaN	NaN	NaN	NaN	NaN	1.1	3.4	1.1	1.1	1.1	1	3	1	1	1	1	3	1	1	1	By MS/MS	By MS/MS	By MS/MS	By MS/MS	By MS/MS	332770	332770	0	0	3180700	3180700	0	0	1148800
1788	YIL144W	YIL144W	NDC80	80.486	5	5	10.1	0	3.4953		NaN	NaN	NaN	NaN	NaN	NaN	NaN	NaN	NaN	NaN	3.6	0	3.2	1.9	0	2	0	1	1	0	2	0	1	1	0	By MS/MS		By MS/MS	By MS/MS		265190	265190	0	0	0	0	0	0	371720
1789	YIL145C	YIL145C	PAN6	35.032	8	8	39.2	0	20.965	1	NaN	NaN	0.737675	-0.438943	0.953075	-0.069338	0.86328	-0.2121	0.954187	-0.0676563	12	22	17.5	12	12	4	4	4	4	4	4	4	4	4	4	By MS/MS	By MS/MS	By MS/MS	By MS/MS	By MS/MS	7370300	7370300	0	0	31208000	31208000	0	0	19226000
1791	YIL149C	YIL149C	MLP2	195.14	25	25	16.7	0	45.45		NaN	NaN	NaN	NaN	1.4833	0.56881	1.1329	0.180021	NaN	NaN	5.4	1.5	1	0.4	0.6	8	2	2	1	1	8	2	2	1	1	By MS/MS	By MS/MS	By MS/MS	By MS/MS	By MS/MS	3618700	3618700	0	0	2122300	2122300	0	0	87724000
1793	YIL153W	YIL153W	RRD1	45.082	2	2	7.6	0	3.1278		NaN	NaN	NaN	NaN	NaN	NaN	NaN	NaN	NaN	NaN	0	7.6	0	0	0	0	2	0	0	0	0	2	0	0	0		By MS/MS				0	0	0	0	1171200	1171200	0	0	0
1794	YIL154C	YIL154C	IMP2'	39.07	2	2	9.5	0	10.563		NaN	NaN	NaN	NaN	NaN	NaN	NaN	NaN	NaN	NaN	9.5	4.9	9.5	9.5	0	2	1	2	2	0	2	1	2	2	0	By MS/MS	By MS/MS	By MS/MS	By MS/MS		689230	689230	0	0	0	0	0	0	1070800
1795	YIL155C	YIL155C	GUT2	72.388	6	6	8.5	0	4.0849		NaN	NaN	NaN	NaN	NaN	NaN	NaN	NaN	NaN	NaN	1.2	3.9	2.8	0	0	1	3	2	0	0	1	3	2	0	0	By MS/MS	By MS/MS	By MS/MS			401360	401360	0	0	5212200	5212200	0	0	1190900
1797	YIL157C	YIL157C	COA1	22.044	3	3	15.7	0	3.8083		NaN	NaN	NaN	NaN	NaN	NaN	1.29331	0.371068	0.6972	-0.520356	0	0	0	0	0	0	0	0	0	0	0	0	0	0	0						0	0	0	0	0	0	0	0	0
1798	YIL161W	YIL161W		27.112	2	2	12.8	0	21.736		NaN	NaN	NaN	NaN	NaN	NaN	NaN	NaN	NaN	NaN	4.7	4.7	4.7	4.7	0	1	1	1	1	0	1	1	1	1	0	By MS/MS	By MS/MS	By MS/MS	By MS/MS		141410	141410	0	0	1273700	1273700	0	0	1334200
1799	YIL162W	YIL162W	SUC2	60.639	7	7	15.6	0	59.919		NaN	NaN	NaN	NaN	NaN	NaN	NaN	NaN	NaN	NaN	8.6	7.9	10.5	4.5	4.5	4	3	4	2	2	4	3	4	2	2	By MS/MS	By MS/MS	By MS/MS	By MS/MS	By MS/MS	3770700	3770700	0	0	5544300	5544300	0	0	6050500
1800	YIR001C	YIR001C	SGN1	28.954	5	5	28.4	0	13.851		NaN	NaN	NaN	NaN	NaN	NaN	1.16057	0.214832	1.1781	0.236462	4.8	10	4.8	4.8	4.8	1	2	1	1	1	1	2	1	1	1	By MS/MS	By MS/MS	By MS/MS	By MS/MS	By matching	1915600	1915600	0	0	7683300	7683300	0	0	3459500
1801	YIR003W	YIR003W	AIM21	74.762	15	15	27.7	0	76.105		NaN	NaN	NaN	NaN	NaN	NaN	NaN	NaN	1.2139	0.27965	11	14.6	12.4	4.7	6.6	6	7	6	2	3	6	7	6	2	3	By MS/MS	By MS/MS	By MS/MS	By MS/MS	By MS/MS	3244800	3244800	0	0	10367000	10367000	0	0	5697700
1802	YIR004W	YIR004W	DJP1	48.574	15	15	45.1	0	163.32		NaN	NaN	NaN	NaN	NaN	NaN	NaN	NaN	1.3176	0.397912	17.1	23.4	21.5	10.4	10.4	5	7	6	3	3	5	7	6	3	3	By MS/MS	By MS/MS	By MS/MS	By MS/MS	By MS/MS	4436000	4436000	0	0	16949000	16949000	0	0	9058300
1803	YIR006C	YIR006C	PAN1	160.27	29	29	29.9	0	323.31	2	NaN	NaN	1.83942	0.87925	1.165	0.22033	0.975229	-0.0361871	1.07071	0.0985621	17	22.7	25.4	10.9	13.3	17	20	23	11	12	17	20	23	11	12	By MS/MS	By MS/MS	By MS/MS	By MS/MS	By MS/MS	29822000	29822000	0	0	85066000	85066000	0	0	71522000
1804	YIR008C	YIR008C	PRI1	47.69	10	10	29.3	0	41.187	1	NaN	NaN	NaN	NaN	0.65445	-0.611645	0.954083	-0.0678138	0.924323	-0.113531	14.9	13.9	12.5	12.2	10	5	4	5	5	4	5	4	5	5	4	By MS/MS	By MS/MS	By MS/MS	By MS/MS	By MS/MS	1736200	1736200	0	0	12122000	12122000	0	0	25275000
1805	YIR010W	YIR010W	DSN1	65.691	3	3	5.7	0	7.1775	3	NaN	NaN	NaN	NaN	1.45422	0.540247	1.40885	0.494521	1.37172	0.455988	0	0	4.3	1.9	1.9	0	0	2	1	1	0	0	2	1	1			By MS/MS	By matching	By matching	0	0	0	0	0	0	0	0	6981400
1806	YIR012W	YIR012W	SQT1	47.166	10	10	37.4	0	146.94		NaN	NaN	0.871992	-0.197614	0.363294	-1.46079	NaN	NaN	1.06487	0.0906728	13.5	9.7	15.1	5.8	11.4	4	3	5	2	4	4	3	5	2	4	By MS/MS	By MS/MS	By MS/MS	By MS/MS	By MS/MS	9333600	9333600	0	0	33786000	33786000	0	0	31772000
1807	YIR022W	YIR022W	SEC11	18.762	4	4	25.1	0	46.541		NaN	NaN	NaN	NaN	NaN	NaN	NaN	NaN	NaN	NaN	15.6	24.6	24.6	24.6	24.6	2	3	3	3	3	2	3	3	3	3	By MS/MS	By MS/MS	By MS/MS	By MS/MS	By MS/MS	386770	386770	0	0	6613200	6613200	0	0	2938300
1808	YIR023W	YIR023W	DAL81	109.17	4	4	5.8	0	17.092		NaN	NaN	NaN	NaN	NaN	NaN	NaN	NaN	NaN	NaN	0	0	0	0	0	0	0	0	0	0	0	0	0	0	0						0	0	0	0	0	0	0	0	0
1809	YIR026C	YIR026C	YVH1	41.185	10	10	40.9	0	68.553		NaN	NaN	NaN	NaN	NaN	NaN	1.346	0.428682	1.15148	0.203491	18.4	27.7	26.4	17.3	17.3	4	6	6	4	4	4	6	6	4	4	By MS/MS	By MS/MS	By MS/MS	By MS/MS	By MS/MS	2206800	2206800	0	0	11564000	11564000	0	0	9032200
1811	YIR034C	YIR034C	LYS1	41.464	18	18	64.1	0	138.24	2	NaN	NaN	NaN	NaN	1.39695	0.482278	0.798843	-0.324016	0.794104	-0.3326	21.7	29.2	23.9	23.9	33.2	6	7	7	7	10	6	7	7	7	10	By MS/MS	By MS/MS	By MS/MS	By MS/MS	By MS/MS	6430700	6430700	0	0	33176000	33176000	0	0	35978000
1812	YIR035C	YIR035C		27.48	8	8	46.9	0	60.875		NaN	NaN	NaN	NaN	NaN	NaN	0.901957	-0.148869	1.2526	0.324925	5.5	35.4	28.7	5.5	3.5	1	5	5	1	1	1	5	5	1	1	By MS/MS	By MS/MS	By MS/MS	By MS/MS	By MS/MS	1520500	1520500	0	0	9533300	9533300	0	0	7087800
1813	YIR036C	YIR036C	IRC24	28.804	12	12	54	0	41.931	3	NaN	NaN	NaN	NaN	1.14155	0.190993	1.02143	0.0305835	1.11241	0.153687	27.8	34.6	30.8	24.7	20.2	6	7	6	5	4	6	7	6	5	4	By MS/MS	By MS/MS	By MS/MS	By MS/MS	By MS/MS	5153400	5153400	0	0	19770000	19770000	0	0	14452000
1814	YIR037W	YIR037W	HYR1	18.641	9	7	46	0	79.626	2	NaN	NaN	8.02633	3.00474	1.05118	0.0720133	1.05347	0.0751467	1.20203	0.26547	25.2	27.6	31.3	20.9	20.9	5	5	5	4	4	4	3	3	3	3	By MS/MS	By MS/MS	By MS/MS	By MS/MS	By MS/MS	5374400	5374400	0	0	24048000	23635000	0	412950	26149000
1815	YIR038C	YIR038C	GTT1	26.794	6	6	29.5	0	15.106		0.29614	-1.75565	NaN	NaN	NaN	NaN	0.997407	-0.00374608	1.1266	0.17197	10.3	23.9	9.8	20.1	5.1	2	5	2	4	1	2	5	2	4	1	By MS/MS	By MS/MS	By MS/MS	By MS/MS	By MS/MS	4353600	3362700	702030	288830	23849000	23849000	0	0	3748000
1816	YJL001W	YJL001W	PRE3	23.547	12	12	72.1	0	86.862	3	NaN	NaN	1.47241	0.558175	1.11491	0.15693	1.29293	0.370639	1.04983	0.0701557	23.7	38.1	28.8	28.4	32.1	4	7	5	5	6	4	7	5	5	6	By MS/MS	By MS/MS	By MS/MS	By MS/MS	By MS/MS	15771000	15771000	0	0	67742000	66676000	387090	678580	21654000
1817	YJL002C	YJL002C	OST1	54.071	9	9	32.8	0	146.61		NaN	NaN	NaN	NaN	NaN	NaN	1.25548	0.328236	0.894905	-0.160194	8.2	18.7	8.8	2.9	6.3	3	5	2	1	2	3	5	2	1	2	By MS/MS	By MS/MS	By MS/MS	By MS/MS	By MS/MS	10509000	10509000	0	0	13328000	13328000	0	0	6061700
1818	YJL005W	YJL005W	CYR1	227.83	11	11	6.8	0	57.574		NaN	NaN	NaN	NaN	NaN	NaN	NaN	NaN	NaN	NaN	3	3	2.1	0	0.5	4	5	3	0	1	4	5	3	0	1	By MS/MS	By MS/MS	By MS/MS		By MS/MS	1034100	1034100	0	0	3734200	3734200	0	0	1139800
1819	YJL008C	YJL008C	CCT8	61.662	31	31	74.5	0	323.31	1	NaN	NaN	1.07463	0.103836	1.05985	0.0838608	1.03283	0.0466033	1.00138	0.00199507	36.4	57.9	48.6	44.7	41.4	16	22	20	19	18	16	22	20	19	18	By MS/MS	By MS/MS	By MS/MS	By MS/MS	By MS/MS	114950000	114950000	0	0	498570000	486920000	4944100	6702400	285090000
1820	YJL010C	YJL010C	NOP9	77.721	23	23	37.5	0	277.57	2	NaN	NaN	NaN	NaN	3.96651	1.98787	1.34849	0.431345	1.10249	0.140771	12.3	22.1	11.6	11	10.8	7	12	7	6	6	7	12	7	6	6	By MS/MS	By MS/MS	By MS/MS	By MS/MS	By MS/MS	5345600	5345600	0	0	43837000	43837000	0	0	16831000
1821	YJL011C	YJL011C	RPC17	18.596	8	8	64	0	28.101		NaN	NaN	NaN	NaN	1.3071	0.386371	0.88358	-0.178567	NaN	NaN	7.5	22.4	18	21.7	7.5	1	2	3	3	1	1	2	3	3	1	By MS/MS	By MS/MS	By MS/MS	By MS/MS	By MS/MS	357350	357350	0	0	2126700	2126700	0	0	4404700
1822	YJL012C	YJL012C	VTC4	83.154	27	27	37.7	0	56.49	1	NaN	NaN	0.53582	-0.900181	2.0171	1.01228	0.974832	-0.0367746	1.33895	0.421103	13.3	20.8	13.5	13	9.3	10	14	10	10	7	10	14	10	10	7	By MS/MS	By MS/MS	By MS/MS	By MS/MS	By MS/MS	32536000	32536000	0	0	78850000	78850000	0	0	61513000
1823	YJL013C	YJL013C	MAD3	59.521	2	2	7.4	0	3.4517		NaN	NaN	NaN	NaN	NaN	NaN	NaN	NaN	NaN	NaN	0	2.5	0	0	0	0	1	0	0	0	0	1	0	0	0		By MS/MS				0	0	0	0	172480	172480	0	0	0
1824	YJL014W	YJL014W	CCT3	58.814	36	36	81.1	0	323.31	1	NaN	NaN	1.03899	0.0551857	0.973738	-0.0383945	1.04662	0.0657331	1.04709	0.0663796	47.6	52.4	49.6	41	38.6	21	24	21	19	16	21	24	21	19	16	By MS/MS	By MS/MS	By MS/MS	By MS/MS	By MS/MS	119930000	119930000	0	0	316670000	309010000	3785400	3869300	304860000
1825	YJL019W	YJL019W	MPS3	79.174	3	3	4.8	0	6.133	1	NaN	NaN	NaN	NaN	0.8263	-0.275262	1.13037	0.1768	0.81997	-0.286357	0	3.8	1	1	1	0	2	1	1	1	0	2	1	1	1		By MS/MS	By matching	By matching	By MS/MS	0	0	0	0	2070400	2070400	0	0	12135000
1826	YJL020C	YJL020C	BBC1	128.29	37	37	41.9	0	110.75	3	NaN	NaN	1.3926	0.477784	1.52116	0.605169	1.16746	0.223375	1.05661	0.0794451	10	17.5	11.7	9.4	7	10	14	11	9	7	10	14	11	9	7	By MS/MS	By MS/MS	By MS/MS	By MS/MS	By MS/MS	20914000	20914000	0	0	62241000	62241000	0	0	23176000
1827	YJL024C	YJL024C	APS3	21.938	4	4	21.6	0	18.551	1	NaN	NaN	0.846095	-0.241108	1.1026	0.140909	1.02393	0.0341173	1.01756	0.0251172	5.2	6.7	11.9	5.2	5.2	1	1	2	1	1	1	1	2	1	1	By MS/MS	By MS/MS	By MS/MS	By matching	By matching	1365500	1365500	0	0	719660	719660	0	0	28497000
1828	YJL026W	YJL026W	RNR2	46.147	18	18	48.9	0	264.53	1	NaN	NaN	0.847349	-0.238971	0.921754	-0.117547	0.891636	-0.165474	0.898018	-0.155183	30.3	34.8	37.8	35.1	29.6	10	13	12	12	10	10	13	12	12	10	By MS/MS	By MS/MS	By MS/MS	By MS/MS	By MS/MS	73016000	73016000	0	0	375540000	368740000	3624300	3174700	265140000
1829	YJL029C	YJL029C	VPS53	95.448	14	14	21.9	0	46.826		NaN	NaN	NaN	NaN	NaN	NaN	NaN	NaN	NaN	NaN	1.7	4.1	5.6	2.6	0	1	2	3	2	0	1	2	3	2	0	By MS/MS	By MS/MS	By MS/MS	By MS/MS		87876	87876	0	0	852730	852730	0	0	698310
1830	YJL031C	YJL031C	BET4	39.674	7	7	23.9	0	8.3745		NaN	NaN	NaN	NaN	1.4024	0.487898	NaN	NaN	1.02553	0.0363631	3.4	7	8.9	0	0	1	2	2	0	0	1	2	2	0	0	By MS/MS	By MS/MS	By MS/MS			306900	306900	0	0	4458600	4458600	0	0	181580000
1831	YJL033W	YJL033W	HCA4	87.192	24	24	44.9	0	198.56	3	NaN	NaN	1.1058	0.145091	1.26113	0.334714	1.02483	0.0353898	1.10965	0.150103	13	21	22.9	12.2	12.7	8	11	13	6	7	8	11	13	6	7	By MS/MS	By MS/MS	By MS/MS	By MS/MS	By MS/MS	7634900	7634900	0	0	35014000	34720000	131650	162610	28279000
1832	YJL034W	YJL034W	KAR2	74.467	45	43	53.8	0	323.31	3	0.707457	-0.499285	1.14104	0.190346	1.22655	0.294608	1.16512	0.220475	1.14131	0.190696	42.5	44.9	40.2	34.3	34.2	29	30	27	22	22	27	28	25	20	20	By MS/MS	By MS/MS	By MS/MS	By MS/MS	By MS/MS	424430000	423150000	832620	445090	1520900000	1479600000	10599000	30676000	891400000
1833	YJL036W	YJL036W	SNX4	49.002	13	13	44.7	0	66.506		NaN	NaN	NaN	NaN	NaN	NaN	NaN	NaN	NaN	NaN	13.2	15.6	13.2	5.2	5.2	3	4	3	1	1	3	4	3	1	1	By MS/MS	By MS/MS	By MS/MS	By MS/MS	By MS/MS	633350	633350	0	0	4883100	4883100	0	0	2320400
1834	YJL039C	YJL039C	NUP192	191.53	37	37	30.5	0	323.31		NaN	NaN	NaN	NaN	NaN	NaN	1.15121	0.203153	0.731634	-0.450805	4.6	11.7	11.8	3.3	4.3	6	14	13	4	5	6	14	13	4	5	By MS/MS	By MS/MS	By MS/MS	By MS/MS	By MS/MS	3088500	3088500	0	0	22116000	22116000	0	0	11028000
1835	YJL041W	YJL041W	NSP1	86.515	27	27	55.4	0	319.38	1	NaN	NaN	0.87827	-0.187264	0.882989	-0.179533	1.01149	0.0164843	1.09283	0.128071	32.1	32.3	33.5	18.6	12.8	13	13	14	11	8	13	13	14	11	8	By MS/MS	By MS/MS	By MS/MS	By MS/MS	By MS/MS	45130000	45130000	0	0	131780000	131040000	372530	376890	87053000
1836	YJL042W	YJL042W	MHP1	155.21	9	9	7.9	0	45.139		NaN	NaN	NaN	NaN	NaN	NaN	NaN	NaN	0.98629	-0.0199162	1.6	0.9	2	0	0	2	1	2	0	0	2	1	2	0	0	By MS/MS	By MS/MS	By MS/MS			359370	359370	0	0	501440	501440	0	0	1234800
1837	YJL044C	YJL044C	GYP6	53.814	3	3	8.1	0	2.9239		NaN	NaN	NaN	NaN	NaN	NaN	NaN	NaN	NaN	NaN	0	0	0	0	0	0	0	0	0	0	0	0	0	0	0						0	0	0	0	0	0	0	0	0
1838	YJL046W	YJL046W	AIM22	47.003	2	2	7.1	0.00060809	2.5239		NaN	NaN	NaN	NaN	NaN	NaN	NaN	NaN	NaN	NaN	0	2.9	0	0	0	0	1	0	0	0	0	1	0	0	0		By MS/MS				0	0	0	0	386740	386740	0	0	0
1839	YJL047C	YJL047C	RTT101	99.324	4	4	5.3	0	10.377		NaN	NaN	NaN	NaN	NaN	NaN	NaN	NaN	NaN	NaN	1.5	0	3.1	0	1.5	1	0	2	0	1	1	0	2	0	1	By MS/MS		By MS/MS		By MS/MS	147360	147360	0	0	0	0	0	0	547240
1840	YJL049W	YJL049W	CHM7	52.849	2	2	8.7	0.0032286	1.9291		NaN	NaN	NaN	NaN	NaN	NaN	NaN	NaN	NaN	NaN	0	0	5.3	0	0	0	0	1	0	0	0	0	1	0	0			By MS/MS			0	0	0	0	0	0	0	0	230490
1841	YJL050W	YJL050W	MTR4	122.05	37	37	39.1	0	323.31	1	NaN	NaN	0.491662	-1.02426	0.85717	-0.222347	1.28798	0.365105	1.00739	0.0106163	18.8	26.9	21.6	12.8	13.5	14	21	16	10	11	14	21	16	10	11	By MS/MS	By MS/MS	By MS/MS	By MS/MS	By MS/MS	48507000	48507000	0	0	92348000	87702000	3882200	764360	52249000
1842	YJL052W	YJL052W	TDH1	35.75	23	12	79.5	0	151.68	2	1.32921	0.410574	1.70818	0.772458	1.64653	0.719431	1.74367	0.802127	1.80276	0.85021	45.8	62.3	62.3	50	50.9	10	17	17	13	13	5	10	10	6	6	By MS/MS	By MS/MS	By MS/MS	By MS/MS	By MS/MS	20879000	20879000	0	0	358670000	295890000	28563000	34223000	271910000
1843	YJL053W	YJL053W	PEP8	42.546	5	5	20.6	0	28.811		NaN	NaN	NaN	NaN	NaN	NaN	NaN	NaN	NaN	NaN	4.7	15.8	11.6	5	0	1	3	3	1	0	1	3	3	1	0	By MS/MS	By MS/MS	By MS/MS	By MS/MS		239440	239440	0	0	1725700	1725700	0	0	1934400
1844	YJL054W	YJL054W	TIM54	54.182	10	10	31.6	0	209.14		NaN	NaN	NaN	NaN	NaN	NaN	2.21504	1.14733	NaN	NaN	5.6	11.5	9.4	5.6	8.2	2	4	3	2	3	2	4	3	2	3	By MS/MS	By MS/MS	By MS/MS	By MS/MS	By MS/MS	1221900	1221900	0	0	9055600	9055600	0	0	2853200
1845	YJL055W	YJL055W		26.864	11	11	61.6	0	47.647		NaN	NaN	5.20129	2.37887	NaN	NaN	0.466927	-1.09873	1.0498	0.0701137	18.4	16.7	8.2	10.6	23.7	3	3	2	2	4	3	3	2	2	4	By MS/MS	By MS/MS	By MS/MS	By MS/MS	By MS/MS	5127300	5127300	0	0	36266000	36266000	0	0	17006000
1846	YJL060W	YJL060W	BNA3	50.082	10	10	31.8	0	77.555		NaN	NaN	NaN	NaN	NaN	NaN	NaN	NaN	1.3228	0.403595	17.1	17.1	11.3	11.9	10.1	6	6	4	3	3	6	6	4	3	3	By MS/MS	By MS/MS	By MS/MS	By MS/MS	By MS/MS	7880700	7880700	0	0	12426000	12426000	0	0	7192600
1847	YJL061W	YJL061W	NUP82	82.084	12	12	23.7	0	57.528		NaN	NaN	NaN	NaN	NaN	NaN	1.05629	0.0790055	0.763534	-0.389236	2.8	10.2	6.5	2.8	3.1	2	6	3	2	2	2	6	3	2	2	By MS/MS	By MS/MS	By MS/MS	By MS/MS	By MS/MS	2077100	2077100	0	0	11765000	11765000	0	0	4000100
1850	YJL066C	YJL066C	MPM1	28.47	5	5	29.4	0	21.991		NaN	NaN	NaN	NaN	NaN	NaN	NaN	NaN	0.985046	-0.0217377	11.9	7.1	19	11.9	3.6	2	1	3	2	1	2	1	3	2	1	By MS/MS	By MS/MS	By MS/MS	By MS/MS	By MS/MS	803170	803170	0	0	243010	243010	0	0	1339800
1851	YJL068C	YJL068C		33.934	11	11	56.5	0	46.247		NaN	NaN	NaN	NaN	NaN	NaN	NaN	NaN	1.11087	0.151688	15.1	15.1	15.1	15.1	15.1	3	3	3	3	3	3	3	3	3	3	By MS/MS	By MS/MS	By MS/MS	By MS/MS	By MS/MS	2491200	2491200	0	0	10355000	10355000	0	0	8966800
1852	YJL069C	YJL069C	UTP18	66.423	13	13	35.4	0	139.99	3	NaN	NaN	NaN	NaN	0.88055	-0.183523	1.07666	0.10656	1.357	0.440421	9.1	13.6	16.7	10.6	12.3	3	5	7	4	5	3	5	7	4	5	By MS/MS	By MS/MS	By MS/MS	By MS/MS	By MS/MS	2413700	2413700	0	0	53368000	13780000	0	39588000	19151000
1853	YJL071W	YJL071W	ARG2	65.609	2	2	4.4	0	3.5283		NaN	NaN	NaN	NaN	NaN	NaN	NaN	NaN	NaN	NaN	0	2.4	0	0	0	0	1	0	0	0	0	1	0	0	0		By MS/MS				0	0	0	0	612520	612520	0	0	0
[truncated: 1,662 more rows]
[truncated: 321 more columns]

## Sheet: b) GO enrichment Clusters 1-3
Cluster #	GO term	GO #	Category	Number of proteins	Proteins	p-value	-Log10 p-value
[truncated: 249 more rows]

## Sheet: Labeling scheme
Replicate	Medium-heavy	Heavy
1	wildtype	Δola1
2	Δola1	wildtype
3	Δola1	wildtype
