# Supplementary material for: Quantitative proteomics identifies the universally conserved ATPase Ola1p as a positive regulator of heat shock response in Saccharomyces cerevisiae
Source: J Biol Chem. 2021 Sep 24;297(5):101050. doi: 10.1016/j.jbc.2021.101050 (PMC8531669; doi:10.1016/j.jbc.2021.101050)
Supplement: Table S6 [file mmc6.xlsx]

## Sheet: pSILAC pOla1 vs wt
											Rep1-3 t0		Rep1-3 t1		Rep1-3 t2		Rep1-3 t3		Rep1-3 t4		Replicate 1
Protein Group ID	Protein IDs	Majority protein IDs	Majority protein IDs 1st entry	Gene standard name	Mol. weight [kDa]	Peptides	Unique peptides	Sequence coverage [%]	Q-value	Score	Fold change pOla1/wt t0	Mean log2 ratio pOla1/wt t0	Fold changepOla1/wt t1	Mean log2 ratio pOla1/wt t1	Fold changepOla1/wt t2	Mean log2 ratio pOla1/wt t2	Fold changepOla1/wt t3	Mean log2 ratio pOla1/wt t3	Fold changepOla1/wt t4	Mean log2 ratio pOla1/wt t4	Sequence coverage t0_Rep01 [%]	Sequence coverage t1_Rep01 [%]	Sequence coverage t2_Rep01 [%]	Sequence coverage t3_Rep01 [%]	Sequence coverage t4_Rep01 [%]	Peptides t0_Rep01	Peptides t1_Rep01	Peptides t2_Rep01	Peptides t3_Rep01	Peptides t4_Rep01	Unique peptides t0_Rep01	Unique peptides t1_Rep01	Unique peptides t2_Rep01	Unique peptides t3_Rep01	Unique peptides t4_Rep01	Intensity t0_Rep01	Intensity L t0_Rep01	Intensity M t0_Rep01	Intensity H t0_Rep01	Intensity t1_Rep01	Intensity L t1_Rep01	Intensity M t1_Rep01	Intensity H t1_Rep01	Intensity t2_Rep01	Intensity L t2_Rep01	Intensity M t2_Rep01	Intensity H t2_Rep01	Intensity t3_Rep01	Intensity L t3_Rep01
1555	YHR005C-A	YHR005C-A	YHR005C-A	TIM10	10.305	9	9	94.6	0	234.52	NaN	NaN	NaN	NaN	0.875463	-0.191882	0.85451	-0.226831	0.801455	-0.319306	79.6	65.6	94.6	77.4	94.6	7	4	7	5	8	7	4	7	5	8	30582000	30582000	0	0	37763000	37313000	0	450270	30701000	27529000	1424100	1748000	30808000	23777000
2897	YNL135C	YNL135C	YNL135C	FPR1	12.158	11	11	92.1	0	64.63	NaN	NaN	0.361225	-1.46903	0.297608	-1.74851	0.269281	-1.89282	0.269221	-1.89314	62.3	72.8	74.6	74.6	72.8	7	7	9	7	9	7	7	9	7	9	351650000	351650000	0	0	370120000	363480000	5020700	1625800	229440000	207860000	16717000	4861500	226440000	181030000
2839	YNL055C	YNL055C	YNL055C	POR1	30.428	19	19	91.9	0	296.14	NaN	NaN	1.73433	0.794377	1.14608	0.196705	1.2555	0.328257	1.37014	0.45432	77.4	62.9	66.4	77.7	80.9	16	15	15	16	17	16	15	15	16	17	833340000	833340000	0	0	939230000	923040000	6105900	10090000	451190000	416530000	12310000	22346000	547620000	486990000
2191	YKR057W	YKR057W	YKR057W	RPS21A	9.7457	11	2	89.7	0	52.486	NaN	NaN	0.750064	-0.414915	0.779462	-0.359449	0.80058	-0.320882	0.914068	-0.129626	75.9	70.1	77	77	77	6	7	7	9	7	1	1	1	2	1	46771000	46771000	0	0	59585000	56552000	1871500	1162100	37621000	30772000	3309100	3539100	74017000	53754000
1878	YJL136C	YJL136C	YJL136C	RPS21B	9.7597	11	2	89.7	0	10.483	NaN	NaN	0.678885	-0.55876	0.723104	-0.467725	0.749874	-0.415279	0.765087	-0.386304	75.9	70.1	77	77	83.9	6	7	7	9	8	1	1	1	2	2	25899000	25899000	0	0	26657000	23531000	2771100	354900	68258000	56883000	5983300	5392000	152440000	112150000
2317	YLR109W	YLR109W	YLR109W	AHP1	19.114	13	13	88.6	0	323.31	NaN	NaN	1.8698	0.902882	0.792821	-0.334932	1.0001	0.000142569	0.915416	-0.1275	85.2	75	75	84.7	84.1	11	10	9	10	10	11	10	9	10	10	1894600000	1894600000	0	0	1634000000	1608700000	12670000	12564000	914130000	877310000	17283000	19542000	1177400000	1127500000
1681	YHR193C	YHR193C	YHR193C	EGD2	18.709	11	11	88.5	0	121.37	NaN	NaN	0.648279	-0.625312	0.933435	-0.0993791	0.920019	-0.120264	0.915003	-0.128152	40.8	78.7	52.9	82.8	52.9	5	8	7	9	7	5	8	7	9	7	612080000	612080000	0	0	398610000	392910000	1479900	4222300	435960000	387860000	16652000	31444000	321170000	278780000
1675	YHR183W	YHR183W	YHR183W	GND1	53.543	36	26	88.1	0	323.31	NaN	NaN	1.25619	0.329055	0.983667	-0.0237574	1.13702	0.185252	1.10437	0.143226	65.6	66.1	58.7	73.2	62	26	23	22	25	24	19	16	16	17	17	992520000	992520000	0	0	800230000	786290000	2963900	10977000	652110000	577400000	17225000	57478000	1018300000	880330000
980	YEL034W	YEL034W	YEL034W	HYP2	17.114	12	9	87.9	0	268.09	NaN	NaN	NaN	NaN	0.988052	-0.0173417	1.11346	0.155056	0.941548	-0.0868942	79.6	64.3	52.2	65	64.3	10	9	7	9	8	7	6	5	6	5	379700000	379700000	0	0	427950000	425700000	787340	1462700	213840000	198730000	801410	14309000	294060000	250790000
1127	YER177W	YER177W	YER177W	BMH1	30.091	19	5	87.3	0	229.87	NaN	NaN	1.0904	0.124851	0.938775	-0.0911486	0.961574	-0.0565307	1.07509	0.104454	82	72.3	79.8	79	74.5	16	16	18	17	16	4	4	5	5	4	210790000	210790000	0	0	288240000	282600000	3339000	2296700	191660000	175090000	6953000	9614400	169130000	156800000
962	YDR533C	YDR533C	YDR533C	HSP31	25.67	14	14	86.9	0	182.4	NaN	NaN	1.95128	0.96442	1.26119	0.334789	1.77607	0.828687	1.73258	0.792923	72.6	72.6	62.4	82.3	61.2	10	10	9	12	9	10	10	9	12	9	120990000	120990000	0	0	223730000	211620000	3971400	8132400	104910000	91961000	4089000	8859700	164680000	142840000
533	YDL081C	YDL081C	YDL081C	RPP1A	10.908	5	5	86.8	0	41.364	NaN	NaN	0.819762	-0.286722	1.17704	0.235161	0.909434	-0.136959	1.03226	0.0458123	86.8	86.8	81.1	86.8	81.1	5	5	4	5	4	5	5	4	5	4	167810000	167810000	0	0	211150000	203030000	5060400	3055500	80562000	64471000	8263500	7827200	270310000	221660000
869	YDR382W	YDR382W	YDR382W	RPP2B	11.05	10	10	86.4	0	206	NaN	NaN	0.72402	-0.465898	0.940895	-0.0878946	0.96596	-0.0499653	0.988114	-0.0172505	86.4	86.4	86.4	86.4	86.4	10	10	9	9	9	10	10	9	9	9	697330000	697330000	0	0	944050000	927480000	7865800	8698900	259070000	235280000	8102200	15681000	389490000	309800000
1672	YHR179W	YHR179W	YHR179W	OYE2	45.01	31	28	86	0	323.31	NaN	NaN	1.34209	0.424486	0.801858	-0.318582	0.882494	-0.180342	0.845597	-0.241957	75	57	56.8	59	60.5	25	19	21	20	20	23	17	19	18	18	1384700000	1384700000	0	0	1183800000	1113700000	18663000	51448000	764340000	665860000	31319000	67160000	934930000	832360000
669	YDR050C	YDR050C	YDR050C	TPI1	26.795	21	21	85.9	0	323.31	NaN	NaN	1.2159	0.282025	0.949983	-0.074026	0.878255	-0.187288	1.07765	0.107883	76.2	77	61.7	77	64.1	14	15	11	15	12	14	15	11	15	12	1131200000	1131200000	0	0	1950500000	1937300000	3808700	9378600	678870000	629820000	12338000	36713000	916570000	823410000
268	YBR085C-A	YBR085C-A	YBR085C-A		9.4044	5	5	85.9	0	73.97	NaN	NaN	NaN	NaN	0.746757	-0.421289	0.424901	-1.2348	0.406415	-1.29898	77.6	85.9	41.2	77.6	41.2	4	5	3	4	3	4	5	3	4	3	59865000	59865000	0	0	46679000	46679000	0	0	35722000	31498000	1453700	2770300	25753000	22304000
1989	YJR105W	YJR105W	YJR105W	ADO1	36.372	18	18	85.6	0	323.31	NaN	NaN	0.841166	-0.249537	0.63326	-0.659131	0.845868	-0.241495	0.898667	-0.154141	75.6	55.6	66.8	55.9	64.7	15	12	14	12	13	15	12	14	12	13	457830000	457830000	0	0	634750000	627070000	4823800	2853300	349000000	306250000	18995000	23762000	574930000	476260000
865	YDR378C	YDR378C	YDR378C	LSM6	9.3975	6	6	84.9	0	27.774	NaN	NaN	NaN	NaN	0.656392	-0.607371	1.16003	0.214157	0.939895	-0.0894279	84.9	73.3	84.9	73.3	84.9	5	4	6	4	5	5	4	6	4	5	48047000	48047000	0	0	28408000	28408000	0	0	25006000	21588000	1907000	1511100	20069000	19156000
564	YDL124W	YDL124W	YDL124W		35.56	21	21	84.6	0	287.62	NaN	NaN	1.66985	0.739714	0.822378	-0.282126	1.11481	0.156792	1.16071	0.215007	79.8	57.4	67	71.5	68.3	17	13	15	16	14	17	13	15	16	14	247900000	247900000	0	0	201790000	199060000	1432500	1296800	123990000	117880000	2943800	3166000	167740000	148380000
2238	YLL024C	YLL024C	YLL024C	SSA2	69.469	55	14	84.2	0	323.31	NaN	NaN	0.950332	-0.0734961	1.68321	0.751219	1.9071	0.93138	1.07351	0.102336	75.6	69.3	67	67.9	67.6	42	40	38	41	36	11	12	10	10	10	2776300000	2776300000	0	0	2078900000	2075500000	1821500	1543500	1579900000	1573000000	1620900	5309000	764490000	743030000
2280	YLR048W	YLR048W	YLR048W	RPS0B	27.962	14	4	84.1	0	59.046	NaN	NaN	1.35496	0.438253	0.692561	-0.529986	0.744518	-0.425621	1.0059	0.00849324	60.7	60.3	50.8	59.9	50.8	10	10	9	10	9	1	3	2	3	2	34221000	34221000	0	0	67616000	67616000	0	0	21459000	20555000	360660	543270	43194000	31150000
91	YAL005C	YAL005C	YAL005C	SSA1	69.656	55	15	84	0	323.31	NaN	NaN	1.74975	0.807146	2.14121	1.09843	3.98803	1.99568	1.43708	0.523138	76.2	65.6	68.7	69.9	67.3	44	40	39	42	35	14	12	12	12	10	2264200000	2264200000	0	0	910150000	910150000	0	0	1112800000	1105100000	788560	6936200	922960000	919360000
1462	YGR192C	YGR192C	YGR192C	TDH3	35.746	29	9	84	0	323.31	NaN	NaN	0.788051	-0.343639	0.830161	-0.268537	0.750589	-0.413904	0.820478	-0.285464	82.5	67.8	78	78.3	78	26	22	22	22	22	9	7	6	7	6	824880000	823780000	0	1097400	262070000	260250000	1107400	711680	472690000	468150000	1458400	3081300	1466500000	1451000000
3513	YPL271W	YPL271W	YPL271W	ATP15	6.7425	4	4	83.9	0	80.715	NaN	NaN	NaN	NaN	0.67352	-0.570207	1.15165	0.203705	1.04573	0.0645053	66.1	38.7	66.1	83.9	66.1	3	2	3	4	3	3	2	3	4	3	15027000	15027000	0	0	25123000	25123000	0	0	14803000	14803000	0	0	26131000	20688000
3488	YPL225W	YPL225W	YPL225W		17.445	13	13	83.6	0	232.72	NaN	NaN	1.23955	0.309814	0.837497	-0.255844	0.962629	-0.0549488	0.929984	-0.104723	67.1	52.7	83.6	72.6	75.3	9	8	12	9	10	9	8	12	9	10	119190000	119190000	0	0	208260000	202660000	2307600	3301200	116060000	106810000	2884900	6363700	145720000	125240000
114	YAL038W	YAL038W	YAL038W	CDC19	54.544	44	41	83.2	0	323.31	NaN	NaN	0.827082	-0.273897	0.771841	-0.373624	0.788817	-0.342237	0.910491	-0.135284	78	76.6	78	78.6	77.4	35	33	37	36	37	34	31	35	34	35	6430900000	6430900000	0	0	6096000000	6033300000	35784000	26914000	3801200000	3556600000	112630000	131970000	4336500000	3851800000
3153	YOR007C	YOR007C	YOR007C	SGT2	37.218	24	24	82.9	0	267.3	18.2183	4.18731	1.2829	0.359413	1.07138	0.0994647	1.27859	0.354559	1.22789	0.296185	76.3	73.4	52	69.4	45.4	18	17	13	17	13	18	17	13	17	13	408460000	408460000	0	0	490830000	480030000	5311400	5492800	242120000	220220000	8774200	13129000	335800000	295890000
656	YDR032C	YDR032C	YDR032C	PST2	20.965	10	9	82.8	0	112.77	NaN	NaN	1.11646	0.158934	1.53772	0.620791	2.40293	1.26479	2.10605	1.07454	70.2	60.1	43.9	60.1	51	6	8	6	7	6	6	8	6	7	5	67531000	67531000	0	0	139420000	138740000	0	680310	47541000	44654000	701870	2185000	89999000	79556000
1139	YFL014W	YFL014W	YFL014W	HSP12	11.693	11	11	82.6	0	234.23	1.10565	0.144901	0.577452	-0.792226	0.379097	-1.39936	0.708472	-0.497217	0.849704	-0.234968	70.6	46.8	53.2	55	53.2	8	5	7	7	6	8	5	7	7	6	882680000	881790000	318060	576540	581500000	561870000	13889000	5744200	661450000	639690000	16745000	5008900	322380000	310550000
1926	YJR009C	YJR009C	YJR009C	TDH2	35.846	25	5	82.2	0	48.563	NaN	NaN	0.755635	-0.404238	0.854565	-0.226738	0.621796	-0.685486	0.529148	-0.918257	80.7	56.9	59	59	56.6	22	18	19	19	18	5	2	3	3	2	70712000	70712000	0	0	11927000	11856000	39200	31295	9852200	9730200	0	122010	22441000	21304000
226	YBR025C	YBR025C	YBR025C	OLA1	44.174	32	32	81.7	0	323.31	2.76659	1.46811	8.45284	3.07944	9.26783	3.21223	10.6959	3.41898	11.9626	3.58046	77.4	69.8	69.3	69	70.1	29	25	24	25	24	29	25	24	25	24	3656100000	3656100000	0	0	3120900000	3091400000	4652000	24817000	1725700000	1596600000	6182600	122880000	1936800000	1740400000
2923	YNL178W	YNL178W	YNL178W	RPS3	26.502	21	21	81.7	0	323.31	NaN	NaN	0.945182	-0.0813357	0.949137	-0.0753118	0.940898	-0.0878903	0.925501	-0.111694	67.5	67.1	74.2	72.5	73.8	15	15	18	18	17	15	15	18	18	17	1653000000	1653000000	0	0	1426300000	1387000000	21569000	17673000	841270000	730320000	50269000	60676000	887110000	700880000
3216	YOR122C	YOR122C	YOR122C	PFY1	13.677	6	6	81.7	0	144.65	NaN	NaN	NaN	NaN	0.636516	-0.651732	0.477611	-1.06609	0.516441	-0.953325	81.7	47.6	47.6	58.7	24.6	5	5	4	4	2	5	5	4	4	2	16671000	16671000	0	0	60063000	60063000	0	0	16188000	15379000	369590	439460	50628000	43294000
2005	YJR135W-A	YJR135W-A	YJR135W-A	TIM8	9.7638	8	8	81.6	0	44.538	NaN	NaN	NaN	NaN	0.745654	-0.423421	0.814085	-0.296749	0.853967	-0.227748	79.3	43.7	71.3	79.3	79.3	5	4	4	5	5	5	4	4	5	5	26441000	26441000	0	0	26434000	26434000	0	0	16099000	14733000	776450	589630	28224000	21109000
3623	YPR188C	YPR188C	YPR188C	MLC2	18.52	10	10	81.6	0	85.895	NaN	NaN	NaN	NaN	0.572444	-0.804793	0.8894	-0.169096	0.741861	-0.430779	41.1	42.3	7.4	32.5	11.7	5	5	1	4	2	5	5	1	4	2	11820000	11820000	0	0	18489000	18489000	0	0	3902000	2929500	586280	386200	12108000	8464300
1438	YGR155W	YGR155W	YGR155W	CYS4	56.021	38	38	81.5	0	323.31	NaN	NaN	0.958174	-0.0616398	0.75823	-0.399293	0.823824	-0.279592	0.877608	-0.188352	72.8	73.4	69.4	66.9	59.2	31	32	30	26	24	31	32	30	26	24	776940000	776940000	0	0	681730000	664230000	7092100	10413000	356440000	317900000	15098000	23447000	362000000	278250000
2541	YML028W	YML028W	YML028W	TSA1	21.589	15	13	81.1	0	118.89	NaN	NaN	0.915065	-0.128054	0.894724	-0.160486	1.045	0.0635003	1.11848	0.161534	74	56.6	77.6	74	72.4	11	9	12	12	11	9	7	10	10	9	948030000	948030000	0	0	721270000	717460000	1964500	1843200	358720000	339930000	3950800	14844000	616900000	542020000
420	YCL035C	YCL035C	YCL035C	GRX1	12.38	7	7	80.9	0	77.826	NaN	NaN	0.265121	-1.91528	0.811929	-0.300574	0.870598	-0.199921	0.948428	-0.0763904	67.3	58.2	56.4	55.5	56.4	6	5	5	5	5	6	5	5	5	5	65915000	65915000	0	0	63217000	62331000	651020	234500	42072000	38769000	1734300	1568700	49259000	42096000
1479	YGR209C	YGR209C	YGR209C	TRX2	11.204	8	6	80.8	0	160.48	NaN	NaN	1.01405	0.0201332	0.68973	-0.535896	0.724816	-0.464312	0.698336	-0.518007	80.8	66.3	80.8	80.8	80.8	8	6	8	7	8	6	4	6	5	6	504050000	504050000	0	0	675390000	648270000	15556000	11562000	266210000	238240000	15263000	12709000	348840000	273530000
2277	YLR043C	YLR043C	YLR043C	TRX1	11.235	8	6	80.6	0	121.39	NaN	NaN	NaN	NaN	0.812826	-0.298981	0.55854	-0.840269	0.734693	-0.444786	80.6	66	66	80.6	80.6	8	7	6	8	8	6	5	4	6	6	273790000	273790000	0	0	284260000	284260000	0	0	77435000	76617000	408030	410170	222450000	192470000
3537	YPR036W-A	YPR036W-A	YPR036W-A	SPO24	7.0548	2	2	80.6	0	10.972	NaN	NaN	NaN	NaN	0.118507	-3.07696	NaN	NaN	0.439004	-1.18769	80.6	0	38.8	38.8	80.6	2	0	1	1	2	2	0	1	1	2	1739600	1739600	0	0	0	0	0	0	1239300	0	1239300	0	149000	0
2142	YKL196C	YKL196C	YKL196C	YKT6	22.707	16	16	80.5	0	176.13	0.950695	-0.0729454	0.829149	-0.270296	0.957137	-0.0632028	1.05141	0.0723308	1.21117	0.276399	64.5	43.5	58	35	52	11	8	11	6	10	11	8	11	6	10	95897000	95897000	0	0	50742000	49631000	723840	386260	56142000	50160000	2099800	3881800	59867000	51537000
443	YCR012W	YCR012W	YCR012W	PGK1	44.738	39	39	80.3	0	323.31	2.42383	1.27729	1.0767	0.106612	0.890687	-0.16701	0.892468	-0.164128	1.00206	0.00296565	76.9	73.8	70.7	72.8	68.5	33	30	28	30	26	33	30	28	30	26	9122600000	9121400000	652110	517580	9176300000	9087900000	47823000	40574000	3859000000	3709400000	67144000	82459000	5543500000	5205400000
1671	YHR174W	YHR174W	YHR174W	ENO2	46.914	32	18	80.3	0	323.31	NaN	NaN	0.750588	-0.413907	0.738147	-0.43802	0.816334	-0.292768	0.895878	-0.158626	76.9	76.7	64.8	76.9	68.2	28	26	23	27	25	15	14	13	14	14	4119300000	4119300000	0	0	3899200000	3875900000	6916700	16376000	2185000000	2097300000	36691000	50999000	3296400000	3053600000
463	YCR051W	YCR051W	YCR051W		24.694	11	11	80.2	0	323.31	NaN	NaN	0.316013	-1.66194	0.573145	-0.803028	0.740588	-0.433257	0.723301	-0.467333	58.6	45	45	47.3	45	6	5	5	7	5	6	5	5	7	5	38106000	38106000	0	0	42985000	41967000	694790	322960	25537000	21382000	2467900	1686600	39112000	28346000
1729	YIL053W	YIL053W	YIL053W	GPP1	27.947	19	14	80	0	134.62	NaN	NaN	0.41716	-1.26133	0.729895	-0.454239	0.787868	-0.343974	0.830666	-0.267659	52.8	55.6	58.4	55.6	58.4	12	13	14	13	14	9	9	10	9	10	562750000	562750000	0	0	482320000	481630000	565870	120820	244500000	227970000	5053400	11470000	339820000	304890000
1647	YHR128W	YHR128W	YHR128W	FUR1	24.594	16	16	79.6	0	168.19	NaN	NaN	0.334861	-1.57837	0.525721	-0.92763	0.499854	-1.00042	0.477444	-1.0666	53.2	57.9	75.5	56	60.6	9	10	12	10	10	9	10	12	10	10	87531000	87531000	0	0	86668000	86323000	77991	267060	57848000	50629000	4001400	3217500	106400000	80041000
3398	YPL061W	YPL061W	YPL061W	ALD6	54.414	36	36	79.4	0	323.31	NaN	NaN	0.940553	-0.0884186	0.659211	-0.601187	0.653898	-0.612862	0.709308	-0.495516	75	72.4	69.4	73	72	31	29	28	30	27	31	29	28	30	27	1682600000	1682600000	0	0	1853800000	1834300000	10161000	9349600	839050000	793620000	23718000	21715000	1480300000	1323400000
3078	YOL039W	YOL039W	YOL039W	RPP2A	10.746	5	5	79.2	0	247.08	NaN	NaN	1.21552	0.281578	1.05907	0.0827984	0.96464	-0.0519374	0.930411	-0.10406	79.2	79.2	79.2	79.2	79.2	5	5	5	5	5	5	5	5	5	5	847280000	847280000	0	0	1393200000	1359600000	8515400	25086000	464590000	406360000	16444000	41790000	689400000	570480000
3357	YOR369C	YOR369C	YOR369C	RPS12	15.471	8	8	79	0	191.86	NaN	NaN	0.939961	-0.0893275	1.14588	0.196456	0.954487	-0.0672026	0.966199	-0.0496082	59.4	79	59.4	79	59.4	7	8	7	8	7	7	8	7	8	7	815270000	815270000	0	0	861780000	848390000	7027800	6359600	478680000	421150000	17371000	40153000	542590000	428610000
1046	YER057C	YER057C	YER057C	HMF1	13.906	8	8	78.3	0	57.291	NaN	NaN	1.05034	0.0708619	0.980164	-0.0289055	1.20271	0.266291	1.30852	0.387934	48.8	55.8	55.8	55.8	55.8	4	5	5	5	5	4	5	5	5	5	84141000	84141000	0	0	52849000	51668000	652800	528570	39229000	32528000	2580200	4120600	36346000	26595000
1292	YGL148W	YGL148W	YGL148W	ARO2	40.838	22	22	78.2	0	153.71	NaN	NaN	0.983388	-0.0241672	0.982711	-0.025161	0.963111	-0.0542254	1.05024	0.0707137	59	52.9	69.9	62	53.2	15	13	18	15	14	15	13	18	15	14	161920000	161920000	0	0	231940000	230590000	630900	726600	114270000	98962000	5235200	10074000	172100000	142280000
2806	YMR314W	YMR314W	YMR314W	PRE5	25.604	14	14	78.2	0	78.304	NaN	NaN	2.14367	1.10008	0.915494	-0.127378	1.0373	0.052827	0.973761	-0.0383598	52.6	46.6	42.7	54.7	28.6	10	10	8	9	6	10	10	8	9	6	94653000	94653000	0	0	86985000	86985000	0	0	61168000	56894000	1933300	2340100	56207000	47908000
2117	YKL152C	YKL152C	YKL152C	GPM1	27.608	23	23	78.1	0	247.19	1.66267	0.733503	0.930393	-0.104087	0.787964	-0.343799	0.866466	-0.206784	1.00247	0.00355692	71.7	71.3	72.5	72.5	72.5	21	18	19	19	18	21	18	19	19	18	4110000000	4109700000	178130	123200	3157200000	3149700000	2878500	4572100	1776900000	1733200000	17833000	25935000	2196000000	1940900000
1934	YJR025C	YJR025C	YJR025C	BNA1	20.235	10	10	78	0	59.035	NaN	NaN	NaN	NaN	0.753476	-0.408367	1.07921	0.109971	1.38431	0.469165	36.2	32.2	38.4	32.2	24.3	5	5	6	5	4	5	5	6	5	4	22338000	22338000	0	0	80631000	80631000	0	0	41626000	38930000	1290400	1405200	56716000	48138000
1988	YJR104C	YJR104C	YJR104C	SOD1	15.854	14	14	77.9	0	156.61	NaN	NaN	1.20959	0.274517	0.694794	-0.525343	0.825121	-0.277323	1.00275	0.00396403	72.7	72.7	72.7	72.1	71.4	11	12	12	11	10	11	12	12	11	10	1499500000	1499500000	0	0	1697600000	1658700000	18245000	20656000	1106200000	958430000	82485000	65292000	982280000	775970000
2356	YLR180W	YLR180W	YLR180W	SAM1	41.818	25	13	77.7	0	112.09	NaN	NaN	1.20926	0.274125	0.973829	-0.0382603	1.21835	0.284926	1.15439	0.207128	64.7	56.3	61.8	60.7	61.8	16	14	18	17	18	9	8	8	9	8	69732000	69732000	0	0	101250000	100130000	134220	983990	40368000	36999000	724660	2644500	84819000	77685000
2678	YMR116C	YMR116C	YMR116C	ASC1	34.805	18	18	77.7	0	280.34	NaN	NaN	0.7511	-0.412922	0.983637	-0.0238026	0.92193	-0.11727	0.947324	-0.0780698	71.8	71.8	60.5	72.1	60.2	14	14	14	15	13	14	14	14	15	13	1338400000	1338400000	0	0	842280000	826400000	7552800	8329500	733190000	631900000	34868000	66432000	912790000	717920000
3380	YPL028W	YPL028W	YPL028W	ERG10	41.728	22	22	77.4	0	323.31	7.70128	2.9451	1.44098	0.527053	0.935868	-0.0956237	1.00303	0.00436639	1.10312	0.141595	68.3	66.6	60.8	70.9	57.5	17	18	17	20	16	17	18	17	20	16	281520000	277240000	1109000	3162800	238130000	236130000	928720	1070200	138630000	126610000	4961400	7053700	194470000	173530000
2251	YLL045C	YLL045C	YLL045C	RPL8B	28.111	26	6	77.3	0	178.39	NaN	NaN	1.2057	0.269873	1.01146	0.0164386	1.1316	0.17836	1.05846	0.081966	59.8	65.6	66.8	55.9	62.9	17	19	18	15	16	4	3	2	4	3	117510000	117510000	0	0	78612000	78612000	0	0	33044000	32151000	367500	525280	38544000	37368000
1156	YFL039C	YFL039C	YFL039C	ACT1	41.689	26	26	77.3	0	323.31	NaN	NaN	1.00803	0.0115347	0.889511	-0.168915	1.01877	0.0268256	1.03482	0.0493842	74.4	61.3	64	69.3	59.2	21	19	19	20	18	21	19	19	20	18	1625200000	1625200000	0	0	1251300000	1230400000	10388000	10542000	839310000	757370000	28946000	52994000	897910000	803900000
945	YDR502C	YDR502C	YDR502C	SAM2	42.255	26	14	77.1	0	266.3	NaN	NaN	NaN	NaN	NaN	NaN	1.40853	0.494193	1.24354	0.314453	68.5	45.8	48.4	56	53.4	18	12	16	16	16	11	6	6	8	6	107960000	107960000	0	0	76306000	75836000	0	470380	38818000	37195000	124450	1498300	58638000	53707000
2253	YLL050C	YLL050C	YLL050C	COF1	15.901	7	7	76.9	0	215.54	NaN	NaN	1.03374	0.0478752	0.991393	-0.012471	0.854257	-0.227259	0.950463	-0.0732975	76.9	55.9	59.4	72	76.9	7	5	6	6	7	7	5	6	6	7	648540000	648540000	0	0	579740000	576570000	1586100	1578000	354410000	324870000	11993000	17554000	443940000	383880000
1349	YGL253W	YGL253W	YGL253W	HXK2	53.942	29	25	76.5	0	323.31	0.74013	-0.434149	1.00755	0.0108577	0.664164	-0.590389	0.760793	-0.394425	0.855056	-0.225909	63.8	63.4	58.6	64.6	61.9	22	19	20	21	20	20	18	18	19	18	1332400000	1323300000	7018900	2082100	1209700000	1199900000	4506100	5350500	569200000	542390000	10776000	16036000	1020100000	912150000
1267	YGL106W	YGL106W	YGL106W	MLC1	16.444	13	13	76.5	0	152.13	NaN	NaN	0.608021	-0.717807	0.572593	-0.804419	0.606867	-0.720548	0.74348	-0.427635	75.8	75.2	75.8	75.2	66.4	11	10	10	10	9	11	10	10	10	9	281420000	281420000	0	0	290250000	288640000	946090	659260	131140000	116210000	8393000	6539600	237190000	189420000
3422	YPL106C	YPL106C	YPL106C	SSE1	77.365	56	47	76.3	0	323.31	0.208442	-2.26228	1.27126	0.34626	0.928475	-0.107065	1.26869	0.343337	1.20841	0.273113	52.5	50.2	56.9	61.2	54.5	33	33	38	36	32	27	28	31	30	27	1855200000	1855200000	0	0	1812300000	1780400000	10182000	21629000	1234300000	1144100000	32364000	57808000	1126900000	1016800000
3198	YOR096W	YOR096W	YOR096W	RPS7A	21.622	17	8	76.3	0	92.659	NaN	NaN	0.910476	-0.135307	1.03348	0.0475035	1.02222	0.0317116	0.975084	-0.0364013	57.9	55.3	66.8	67.4	63.7	9	10	12	13	12	5	5	6	6	7	418030000	418030000	0	0	304630000	303720000	448420	454630	223940000	220180000	836340	2919200	364050000	348510000
2912	YNL157W	YNL157W	YNL157W	IGO1	18.051	7	7	76.2	0	73.579	NaN	NaN	NaN	NaN	0.92377	-0.114395	0.717032	-0.479891	1.40506	0.49063	62.5	36.9	42.9	36.9	36.9	5	4	5	4	4	5	4	5	4	4	9272900	9272900	0	0	11087000	11087000	0	0	5538300	5266600	131060	140700	6117800	5756900
2657	YMR079W	YMR079W	YMR079W	SEC14	34.9	21	19	76	0	112.56	NaN	NaN	0.861704	-0.214736	1.03659	0.0518459	1.03398	0.0482033	1.02186	0.0312039	57.2	59.2	57.9	66.1	54.6	15	16	15	17	14	13	14	13	15	12	222070000	222070000	0	0	230350000	228990000	834650	532760	140570000	124600000	5701300	10269000	198680000	168190000
2008	YJR139C	YJR139C	YJR139C	HOM6	38.502	26	26	75.8	0	242.62	NaN	NaN	1.58164	0.661418	1.2249	0.292667	1.16399	0.219075	1.18006	0.23886	71.6	63.8	64.3	67.4	57.4	23	17	18	19	16	23	17	18	19	16	476160000	476160000	0	0	612530000	604430000	3058800	5039300	194400000	174540000	5849700	14015000	407470000	346830000
774	YDR226W	YDR226W	YDR226W	ADK1	24.254	18	18	75.7	0	182.73	NaN	NaN	0.73495	-0.444283	0.923439	-0.114912	0.930391	-0.10409	1.0993	0.136586	55.4	54.5	63.1	57.2	62.6	11	11	14	12	14	11	11	14	12	14	344750000	344750000	0	0	347140000	339040000	4903500	3196300	266750000	238250000	12571000	15932000	243550000	197290000
2401	YLR257W	YLR257W	YLR257W		35.998	19	19	75.4	0	323.31	NaN	NaN	NaN	NaN	0.430266	-1.2167	1.07764	0.107876	1.11647	0.158948	56.7	67.6	52	53.3	34.9	12	15	10	12	8	12	15	10	12	8	42622000	42622000	0	0	46418000	46418000	0	0	26599000	22981000	1877300	1740200	35956000	25174000
1728	YIL051C	YIL051C	YIL051C	MMF1	15.908	8	8	75.2	0	104.96	NaN	NaN	1.67233	0.741864	0.810452	-0.303201	1.32074	0.401347	1.31099	0.390653	68.3	74.5	74.5	58.6	74.5	6	7	7	6	7	6	7	7	6	7	131060000	131060000	0	0	387400000	375930000	2808000	8665800	166330000	144590000	9882200	11853000	229390000	189680000
2382	YLR216C	YLR216C	YLR216C	CPR6	42.071	23	23	75.2	0	317.79	NaN	NaN	1.1698	0.226256	1.05671	0.0795807	1.40194	0.487426	1.29326	0.371012	56.1	55	36.1	63.9	44.7	14	15	12	17	13	14	15	12	17	13	369160000	369160000	0	0	394040000	391830000	953170	1253700	211150000	205840000	2151100	3154300	225950000	218930000
1454	YGR181W	YGR181W	YGR181W	TIM13	11.286	9	9	75.2	0	160.71	NaN	NaN	NaN	NaN	1.066	0.0922013	1.35026	0.433239	1.1269	0.172364	33.3	41.9	54.3	65.7	74.3	3	3	5	7	7	3	3	5	7	7	13849000	13849000	0	0	22185000	22185000	0	0	20335000	18139000	837420	1359200	26619000	21328000
1278	YGL123W	YGL123W	YGL123W	RPS2	27.449	18	18	75.2	0	161.84	NaN	NaN	1.10918	0.149497	0.995335	-0.006746	0.99796	-0.00294558	1.0098	0.0140685	67.3	42.5	52	49.2	49.2	13	11	14	13	14	13	11	14	13	14	420500000	420500000	0	0	278980000	273890000	1204200	3887700	309470000	274470000	11207000	23799000	310050000	266930000
518	YDL055C	YDL055C	YDL055C	PSA1	39.565	22	22	75.1	0	323.31	NaN	NaN	0.790072	-0.339944	0.779954	-0.358538	0.90758	-0.139903	0.960353	-0.0583638	65.7	60.7	57.3	67	54	17	16	15	18	14	17	16	15	18	14	770480000	770480000	0	0	775510000	746190000	8718100	20600000	449870000	388360000	24946000	36567000	837170000	672630000
3148	YOL151W	YOL151W	YOL151W	GRE2	38.169	20	20	75.1	0	190	4.58939	2.1983	1.72683	0.788126	0.80665	-0.309985	0.91665	-0.125557	0.757676	-0.400348	63.7	54.4	39.8	59.6	39.8	18	13	11	14	11	18	13	11	14	11	222160000	222160000	0	0	310060000	291300000	6515000	12246000	128940000	117560000	5795600	5584200	154580000	133610000
1203	YGL011C	YGL011C	YGL011C	SCL1	28.001	16	16	75	0	104.87	NaN	NaN	0.813595	-0.297617	0.778997	-0.360311	1.01451	0.0207892	0.949078	-0.0754019	56.3	50.8	54.4	58.7	45.2	11	10	12	12	9	11	10	12	12	9	96952000	96952000	0	0	112780000	112230000	314120	235390	64656000	59441000	2354100	2860400	80013000	68524000
2694	YMR146C	YMR146C	YMR146C	TIF34	38.755	19	19	74.9	0	255.1	NaN	NaN	0.775818	-0.366209	0.792559	-0.33541	0.820005	-0.286295	0.903477	-0.146441	69.5	63.7	63.7	68.9	49.3	17	15	16	16	11	17	15	16	16	11	134830000	134830000	0	0	112570000	110450000	1129500	987750	88232000	78919000	4290300	5022700	90092000	74112000
294	YPR080W;YBR118W	YPR080W;YBR118W	YPR080W	TEF1	50.032	34	34	74.5	0	313.6	5.01664	2.32672	0.996649	-0.00484271	0.905184	-0.143717	0.960695	-0.057849	1.02727	0.0388144	71.8	54.8	57.6	57.6	60.5	29	25	26	25	28	29	25	26	25	28	6407400000	6406600000	165440	574930	4686400000	4594000000	51833000	40573000	2631600000	2285900000	163050000	182720000	3221000000	2741800000
3262	YOR204W	YOR204W	YOR204W	DED1	65.552	35	28	74.3	0	323.31	NaN	NaN	0.496696	-1.00957	0.882835	-0.179785	0.814704	-0.295651	0.90895	-0.137727	60.9	51.3	51	58.3	49.5	26	26	25	29	23	21	19	19	22	17	442040000	442040000	0	0	412620000	407140000	3237100	2242300	204660000	185540000	7931400	11191000	336320000	281220000
302	YBR127C	YBR127C	YBR127C	VMA2	57.749	37	37	74.1	0	323.31	15.8846	3.98956	0.946863	-0.0787723	0.902413	-0.14814	0.960034	-0.0588425	1.06092	0.0853211	66.7	66.3	64	63.2	63.4	28	28	26	27	25	28	28	26	27	25	845780000	837770000	492750	7518200	648160000	640230000	4351100	3581100	318070000	282000000	14192000	21877000	580040000	464680000
1159	YFL045C	YFL045C	YFL045C	SEC53	29.063	16	16	74	0	132.83	NaN	NaN	0.778709	-0.360844	0.884347	-0.177316	0.940098	-0.0891176	0.958918	-0.0605205	45.7	50	57.9	68.1	57.9	10	11	13	15	13	10	11	13	15	13	197710000	197710000	0	0	182030000	176260000	3046300	2723100	129900000	107750000	7866400	14290000	153310000	113570000
2369	YLR197W	YLR197W	YLR197W	NOP56	56.863	30	29	73.4	0	323.31	0.0264681	-5.2396	1.02866	0.0407712	0.892078	-0.164759	0.975353	-0.0360035	1.02469	0.035186	52.8	57.5	59.9	62.7	60.1	20	21	23	23	23	19	21	23	23	23	324450000	324450000	0	0	352470000	323630000	5252000	23586000	222190000	187880000	7864500	26438000	298930000	236350000
3053	YNR050C	YNR050C	YNR050C	LYS9	48.917	29	29	73.3	0	262.44	1.15882	0.212662	NaN	NaN	1.29734	0.37556	1.08879	0.12273	1.18745	0.247865	61.2	53.4	41.9	57	47.8	21	19	17	20	17	21	19	17	20	17	177070000	177070000	0	0	191900000	191900000	0	0	93784000	89830000	851460	3102800	118350000	104320000
174	YBL050W	YBL050W	YBL050W	SEC17	32.802	18	18	73.3	0	323.31	NaN	NaN	2.38178	1.25204	0.805233	-0.312521	1.00556	0.00800387	0.993212	-0.00982569	55.8	42.5	58.6	52.1	39.4	12	9	12	10	10	12	9	12	10	10	80835000	80835000	0	0	54435000	54435000	0	0	31589000	30070000	720920	798450	52683000	43576000
910	YDR454C	YDR454C	YDR454C	GUK1	20.637	11	11	73.3	0	72.974	NaN	NaN	0.745383	-0.423947	0.889371	-0.169143	0.887599	-0.172021	0.987679	-0.0178859	39.6	35.8	44.4	53.5	44.4	7	6	8	8	8	7	6	8	8	8	171720000	171720000	0	0	123620000	120550000	1263400	1801400	137390000	125000000	4995500	7401900	128480000	110340000
682	YDR071C	YDR071C	YDR071C	PAA1	21.947	13	13	73.3	0	140.77	NaN	NaN	0.68073	-0.554845	0.932691	-0.10053	0.866803	-0.206224	0.932157	-0.101356	61.8	46.6	61.8	50.3	52.9	11	6	9	7	8	11	6	9	7	8	113500000	113500000	0	0	88801000	87095000	1053600	652510	56770000	51593000	2556600	2620700	83055000	68677000
90	YAL003W	YAL003W	YAL003W	EFB1	22.627	15	15	73.3	0	174.15	NaN	NaN	0.919646	-0.12085	0.951405	-0.071868	0.935379	-0.0963767	0.915643	-0.127143	63.6	63.1	63.1	67	63.1	11	11	10	12	10	11	11	10	12	10	913220000	913220000	0	0	814940000	795410000	11137000	8400100	544090000	474030000	27492000	42570000	776890000	656920000
2054	YKL060C	YKL060C	YKL060C	FBA1	39.62	28	28	73	0	323.31	NaN	NaN	0.977102	-0.0334188	0.849146	-0.235915	0.788125	-0.343503	0.940023	-0.0892323	65.5	65.5	61.8	69.6	61	21	21	22	21	19	21	21	22	21	19	3879700000	3879700000	0	0	3026400000	3014100000	2777600	9517100	1788100000	1690200000	40206000	57692000	2214500000	2016900000
1548	YHL033C	YHL033C	YHL033C	RPL8A	28.124	23	3	72.7	0	4.9787	NaN	NaN	1.01186	0.017014	1.00208	0.00300053	1.15835	0.212065	1.15959	0.213618	59.4	59.8	66.8	51.2	54.3	16	17	18	12	14	3	1	2	1	1	41173000	41173000	0	0	47845000	45458000	1143600	1242700	12148000	10383000	746530	1018800	1530400	1530400
535	YMR143W;YDL083C	YMR143W;YDL083C	YMR143W	RPS16A	15.847	13	13	72.7	0	81.372	NaN	NaN	0.899355	-0.153038	0.96917	-0.0451785	0.867222	-0.205527	0.912421	-0.132229	53.8	60.1	58	66.4	72	8	9	8	11	11	8	9	8	11	11	541450000	541450000	0	0	494520000	486990000	5693200	1837100	322050000	276140000	18903000	27006000	511930000	387940000
1903	YJL179W	YJL179W	YJL179W	PFD1	12.782	10	10	72.5	0	33.939	NaN	NaN	NaN	NaN	NaN	NaN	0.930157	-0.104454	1.12662	0.172003	37.6	37.6	16.5	30.3	16.5	4	5	2	3	2	4	5	2	3	2	9758800	9758800	0	0	13986000	13986000	0	0	5348800	5348800	0	0	5844600	5844600
2716	YMR186W	YMR186W	YMR186W	HSC82	80.899	60	16	72.2	0	323.31	NaN	NaN	1.57743	0.65758	1.4914	0.576671	1.38776	0.472758	1.18213	0.241384	60.3	63.1	52.1	55.2	55.9	38	41	37	36	36	12	12	8	9	9	838460000	838460000	0	0	753290000	751740000	0	1545700	345970000	341940000	0	4023200	350010000	339030000
871	YOR133W;YDR385W	YOR133W;YDR385W	YOR133W	EFT1	93.288	57	57	72.2	0	323.31	NaN	NaN	0.748076	-0.418743	0.877511	-0.188511	0.941629	-0.086769	1.01177	0.0168819	65.8	59.3	59.1	65.7	63.9	47	41	41	46	44	47	41	41	46	44	3280500000	3280500000	0	0	3404400000	3332800000	37874000	33794000	1654500000	1430100000	80604000	143770000	2647100000	2096400000
1616	YHR087W	YHR087W	YHR087W	RTC3	12.009	7	7	72.1	0	158.2	NaN	NaN	0.529965	-0.916031	1.58955	0.66862	0.496162	-1.01112	3.86974	1.95224	63.1	61.3	52.3	52.3	55	5	5	4	5	4	5	5	4	5	4	120790000	120790000	0	0	86309000	86309000	0	0	65812000	65812000	0	0	58557000	58557000
2033	YKL024C	YKL024C	YKL024C	URA6	22.933	14	14	72.1	0	39.113	NaN	NaN	0.478304	-1.064	0.64556	-0.631378	0.832895	-0.263793	1.02014	0.0287603	62.7	59.8	54.9	59.8	55.4	10	9	9	9	9	10	9	9	9	9	59804000	59804000	0	0	78037000	77322000	504970	210790	43530000	36359000	3726500	3444100	79827000	48194000
1815	YJL008C	YJL008C	YJL008C	CCT8	61.662	30	30	72	0	206.95	NaN	NaN	1.07708	0.107122	0.960654	-0.0579117	0.997391	-0.00376856	0.988186	-0.0171458	46.1	65.5	54.8	63	42.4	20	27	22	25	17	20	27	22	25	17	243800000	243800000	0	0	295190000	292440000	1522900	1229100	123300000	110840000	5473500	6983800	169460000	151840000
290	YBR111W-A	YBR111W-A	YBR111W-A	SUS1	11.084	5	5	71.9	0	21.073	NaN	NaN	NaN	NaN	NaN	NaN	NaN	NaN	1.30273	0.381539	21.9	53.1	0	39.6	21.9	1	3	0	3	1	1	3	0	3	1	1997500	1997500	0	0	1470800	1470800	0	0	0	0	0	0	1107800	1107800
2508	YLR438W	YLR438W	YLR438W	CAR2	46.085	22	22	71.9	0	166.95	NaN	NaN	NaN	NaN	0.602678	-0.73054	0.519604	-0.944515	0.767022	-0.382661	52.4	51.7	46.7	54.5	29.2	16	14	14	14	9	16	14	14	14	9	198440000	198440000	0	0	123810000	123810000	0	0	74847000	73960000	355440	531720	88681000	80401000
2705	YMR169C	YMR169C	YMR169C	ALD3	55.385	28	13	71.7	0	308.53	NaN	NaN	NaN	NaN	NaN	NaN	NaN	NaN	NaN	NaN	59.3	49.6	48.4	53.8	42.1	23	17	17	18	15	10	8	6	9	4	49082000	49082000	0	0	42513000	42513000	0	0	13789000	13789000	0	0	20256000	20256000
2865	YNL096C	YNL096C	YNL096C	RPS7B	21.634	16	7	71.6	0	79.305	NaN	NaN	NaN	NaN	1.17046	0.227072	0.955387	-0.0658424	1.02801	0.0398496	58.4	48.4	62.1	62.1	58.4	10	10	12	12	11	6	5	6	5	6	507030000	507030000	0	0	455850000	446160000	0	9696700	285020000	259120000	2886400	23019000	393080000	305220000
3484	YPL218W	YPL218W	YPL218W	SAR1	21.45	10	10	71.6	0	101.37	NaN	NaN	1.10455	0.143455	0.991619	-0.012142	1.03145	0.0446733	0.972927	-0.0395966	64.7	42.6	42.6	58.4	49.5	8	6	7	8	8	8	6	7	8	8	164090000	164090000	0	0	148210000	147770000	208130	225910	100720000	91168000	3911100	5636300	86701000	76252000
1879	YKR059W;YJL138C	YKR059W;YJL138C	YKR059W	TIF1	44.697	26	26	71.6	0	323.31	NaN	NaN	0.708435	-0.497292	0.826077	-0.275652	0.871097	-0.199094	0.945692	-0.0805579	63	64.1	61.3	64.1	53.2	21	23	24	23	19	21	23	24	23	19	1602800000	1602800000	0	0	1812700000	1757300000	27469000	27926000	985450000	877430000	55592000	52433000	1424400000	1173200000
2278	YLR044C	YLR044C	YLR044C	PDC1	61.495	37	25	71.6	0	323.31	NaN	NaN	0.864164	-0.210623	0.889473	-0.168977	0.674425	-0.568269	0.886994	-0.173004	64.1	59	56.5	55.8	56.8	30	26	27	28	28	19	18	19	19	20	7223700000	7223700000	0	0	5164000000	5140800000	10783000	12420000	4123100000	4018700000	31368000	73063000	3496300000	3325300000
1332	YGL221C	YGL221C	YGL221C	NIF3	31.888	14	14	71.5	0	125.61	NaN	NaN	1.04381	0.0618594	0.840353	-0.250933	1.04433	0.0625733	1.0011	0.00158593	31.6	44.1	35.8	39.2	30.9	6	9	8	8	7	6	9	8	8	7	15219000	15219000	0	0	28443000	28127000	124800	190840	11486000	9924500	1020800	540590	19035000	16164000
199	YBL092W	YBL092W	YBL092W	RPL32	14.771	12	12	71.5	0	60.854	NaN	NaN	1.01834	0.0262222	0.931715	-0.10204	0.964175	-0.0526329	0.969147	-0.0452132	40.8	53.1	47.7	53.1	53.8	6	8	7	8	8	6	8	7	8	8	382330000	382330000	0	0	454290000	432060000	5331100	16900000	332160000	284220000	19227000	28714000	245360000	176700000
430	YCL050C	YCL050C	YCL050C	APA1	36.492	19	19	71.3	0	112.29	NaN	NaN	1.3807	0.465398	0.938693	-0.0912752	1.07134	0.0994175	1.04787	0.0674617	66	65.7	67.6	55.8	65.4	17	15	15	14	14	17	15	15	14	14	333280000	333280000	0	0	230050000	229070000	514350	463770	155390000	147410000	3195100	4779200	206500000	191100000
842	YDR341C	YDR341C	YDR341C		69.524	40	39	71.3	0	239.98	4.10882	2.03873	0.876503	-0.190169	0.757803	-0.400105	0.962071	-0.0557844	1.00377	0.00542534	59.3	47.9	59.3	56	42.5	31	27	32	30	24	30	26	31	29	23	321760000	321380000	285100	91724	256320000	249590000	4540500	2186100	138240000	121720000	6796300	9729300	237170000	192650000
1820	YJL014W	YJL014W	YJL014W	CCT3	58.814	32	32	71.3	0	268.02	NaN	NaN	1.59091	0.66985	0.944567	-0.0822745	1.02201	0.0314036	0.990241	-0.0141484	56	51.9	48.9	54.9	47.2	25	21	21	21	19	25	21	21	21	19	191200000	191200000	0	0	163040000	160710000	1073900	1252700	94925000	87961000	2890400	4073200	141290000	112030000
1196	YFR053C	YFR053C	YFR053C	HXK1	53.738	27	23	71.1	0	309.66	NaN	NaN	NaN	NaN	NaN	NaN	1.40528	0.490858	NaN	NaN	65.8	62.7	46	58.8	42.9	23	21	15	20	13	21	20	13	18	11	370980000	370980000	0	0	267060000	267060000	0	0	116440000	116440000	0	0	170390000	169840000
3164	YOR027W	YOR027W	YOR027W	STI1	66.264	44	44	71.1	0	323.31	NaN	NaN	1.00198	0.00284793	1.276	0.351626	1.26191	0.335606	1.1724	0.22946	65.5	54.2	56.4	52.6	49.7	37	29	31	27	25	37	29	31	27	25	1215900000	1215900000	0	0	1135400000	1134800000	0	629680	547770000	540490000	2081400	5191500	575460000	565080000
1540	YHL015W	YHL015W	YHL015W	RPS20	13.907	12	12	71.1	0	304.14	NaN	NaN	1.10659	0.146116	1.0721	0.100442	1.00726	0.0104412	0.956672	-0.0639035	63.6	52.9	47.9	62.8	47.1	10	9	9	9	8	10	9	9	9	8	699600000	699600000	0	0	620560000	607240000	5900700	7415700	413820000	354040000	25415000	34363000	319200000	246930000
630	YDL226C	YDL226C	YDL226C	GCS1	39.296	19	19	71	0	152.62	NaN	NaN	NaN	NaN	0.866911	-0.206045	1.06233	0.0872272	1.24497	0.316106	58.5	39.5	47.2	37.8	33.5	15	9	12	8	7	15	9	12	8	7	48546000	48546000	0	0	43648000	43648000	0	0	30966000	26647000	2535400	1783800	33478000	28754000
3496	YPL239W	YPL239W	YPL239W	YAR1	22.355	12	12	71	0	125.94	NaN	NaN	0.794276	-0.332288	0.857879	-0.221154	0.929577	-0.105354	0.890946	-0.16659	62.5	56	64	56	49.5	10	9	11	9	9	10	9	11	9	9	67574000	67574000	0	0	126810000	122660000	2769700	1383600	66542000	60465000	2316600	3760200	83591000	70766000
2680	YMR120C	YMR120C	YMR120C	ADE17	65.262	27	23	70.9	0	178.97	NaN	NaN	1.02432	0.0346718	0.477535	-1.06632	1.14288	0.192676	1.16957	0.225975	43.9	44.6	38	50.5	36.8	16	17	15	18	14	13	15	14	16	13	30099000	30099000	0	0	34509000	33064000	878350	566990	19346000	18558000	475080	313010	23354000	21083000
855	YDR363W-A	YDR363W-A	YDR363W-A	SEM1	10.386	3	3	70.8	0	10.803	NaN	NaN	NaN	NaN	0.730951	-0.452153	0.983633	-0.0238075	0.908877	-0.137843	13.5	39.3	13.5	70.8	13.5	1	2	1	3	1	1	2	1	3	1	18594000	18594000	0	0	28857000	28857000	0	0	21109000	18001000	1768800	1339200	25722000	22450000
3593	YPR145W	YPR145W	YPR145W	ASN1	64.47	36	29	70.8	0	234.18	4.74382	2.24605	0.778615	-0.361017	0.683088	-0.549856	0.738084	-0.438143	0.862349	-0.213656	65.9	46.7	40	48.1	48.8	31	23	21	26	23	24	17	16	20	17	527650000	527650000	0	0	457540000	455120000	1500400	919690	278200000	254640000	9034800	14528000	265900000	225460000
2594	YML106W;YMR271C	YML106W	YML106W	URA5	24.664	17	17	70.4	0	112.87	NaN	NaN	1.27611	0.351758	0.914915	-0.128291	1.05273	0.0741371	1.02351	0.0335295	59.3	39.8	51.8	45.6	41.6	11	8	9	8	8	11	8	9	8	8	76884000	76884000	0	0	68211000	65068000	1015000	2128100	41288000	38242000	1171100	1875100	42726000	35587000
1598	YHR064C	YHR064C	YHR064C	SSZ1	58.237	28	28	70.4	0	311.17	NaN	NaN	0.903632	-0.146193	0.853067	-0.229268	0.911334	-0.133948	1.00234	0.00337276	64.7	61.5	59.7	67.1	64.7	23	22	22	24	23	23	22	22	24	23	887870000	887870000	0	0	897680000	880100000	8162100	9418100	537190000	477650000	18174000	41359000	805000000	678980000
2272	YLR028C	YLR028C	YLR028C	ADE16	65.282	29	25	70.2	0	322.83	NaN	NaN	NaN	NaN	0.71461	-0.484771	0.965874	-0.0500938	1.1855	0.245498	53.5	44.3	47	50.6	44.7	21	18	19	19	17	18	16	18	17	16	92251000	92251000	0	0	63884000	63884000	0	0	45287000	40687000	1972900	2627700	63669000	55609000
338	YBR196C	YBR196C	YBR196C	PGI1	61.298	29	29	70.2	0	323.31	0.576634	-0.794272	1.36506	0.448969	0.97762	-0.0326538	1.03987	0.0564025	1.11685	0.159432	59.7	51.1	53.2	48	51.6	26	23	23	22	22	26	23	23	22	22	1503600000	1503600000	0	0	1321100000	1304500000	6330400	10229000	842060000	780910000	19735000	41415000	946430000	835840000
604	YDL182W	YDL182W	YDL182W	LYS20	47.098	27	8	70.1	0	292.83	NaN	NaN	2.71109	1.43887	1.08143	0.112945	1.14263	0.192355	1.16292	0.217755	63.8	53.3	50.7	49.3	54.4	22	20	20	18	20	7	6	6	4	5	57981000	57981000	0	0	82949000	80947000	696830	1305200	29153000	27556000	310190	1286200	28945000	23456000
3297	YOR261C	YOR261C	YOR261C	RPN8	38.312	18	18	70.1	0	88.909	NaN	NaN	1.52135	0.605348	0.782563	-0.353722	1.16718	0.22303	0.969642	-0.0444758	27.8	34	18.6	27.8	20.7	7	8	5	6	5	7	8	5	6	5	111760000	111760000	0	0	66909000	66909000	0	0	18767000	17183000	399160	1184600	33138000	28281000
441	YCR009C	YCR009C	YCR009C	RVS161	30.25	15	15	69.8	0	131.98	NaN	NaN	NaN	NaN	0.87627	-0.190553	0.98711	-0.0187172	1.04077	0.0576553	38.1	43.4	40.8	43.4	38.9	7	8	8	8	8	7	8	8	8	8	44704000	44704000	0	0	51474000	51474000	0	0	21910000	20860000	556880	492970	37983000	33945000
3111	YOL086C	YOL086C	YOL086C	ADH1	36.849	21	13	69.8	0	296.05	NaN	NaN	1.07587	0.105503	0.861744	-0.214669	0.833672	-0.262448	0.947551	-0.0777244	67	57.8	59.8	58.9	59.8	19	16	17	17	17	12	11	11	11	11	3362400000	3362400000	0	0	2856600000	2833500000	11576000	11596000	1603500000	1544900000	27200000	31367000	1766900000	1639500000
974	YEL021W	YEL021W	YEL021W	URA3	29.239	20	20	69.7	0	164.74	NaN	NaN	NaN	NaN	4.50243	2.1707	7.00288	2.80795	9.51348	3.24997	61.8	65.9	65.9	65.9	65.9	18	17	16	16	16	18	17	16	16	16	697400000	697400000	0	0	742700000	737510000	0	5196900	377770000	341950000	2012100	33804000	528740000	456690000
699	YDR099W	YDR099W	YDR099W	BMH2	31.061	18	4	69.6	0	46.708	NaN	NaN	1.2316	0.300533	0.95533	-0.0659293	1.01022	0.014666	1.14867	0.199966	65.6	59.3	62.3	58.2	58.2	15	16	17	15	15	3	4	4	3	3	100120000	100120000	0	0	131760000	130750000	529210	482670	102770000	91206000	5033900	6533500	75060000	62304000
310	YBR143C	YBR143C	YBR143C	SUP45	49.005	25	25	69.6	0	291.63	NaN	NaN	0.73897	-0.436412	1.04255	0.0601183	0.996351	-0.00527451	1.02826	0.0402074	52.6	43.7	47.4	51.3	40.3	18	17	18	18	15	18	17	18	18	15	217810000	217810000	0	0	241520000	237730000	1306200	2477600	147650000	129190000	6906500	11554000	157840000	130260000
1011	YER009W	YER009W	YER009W	NTF2	14.453	6	6	69.6	0	210.85	NaN	NaN	0.670516	-0.576657	0.587618	-0.767049	0.795548	-0.329979	0.915502	-0.127365	69.6	52	52	52	52	5	4	5	4	4	5	4	5	4	4	194930000	194930000	0	0	255930000	249090000	4313000	2524100	113790000	100030000	6928100	6831400	176020000	140210000
1979	YPR043W;YJR094W-A	YPR043W;YJR094W-A	YPR043W	RPL43A	10.091	10	10	69.6	0	51.733	NaN	NaN	0.581456	-0.782259	0.926541	-0.110073	0.886798	-0.173322	0.909786	-0.136401	62	59.8	58.7	60.9	37	9	6	6	7	4	9	6	6	7	4	111970000	111970000	0	0	71932000	71030000	538130	363880	74598000	64532000	4309600	5756700	64853000	49929000
287	YBR109C	YBR109C	YBR109C	CMD1	16.135	8	8	69.4	0	245.3	NaN	NaN	1.0988	0.135934	0.817187	-0.291261	0.932498	-0.100828	1.00229	0.00329894	63.9	61.9	63.3	61.9	69.4	7	7	7	7	8	7	7	7	7	8	203860000	203860000	0	0	347910000	341060000	2126100	4726100	140470000	129510000	5312800	5642800	170350000	129950000
2964	YNL244C	YNL244C	YNL244C	SUI1	12.312	6	6	69.4	0	131.63	NaN	NaN	0.860067	-0.217479	0.837777	-0.255362	0.730756	-0.452539	0.822152	-0.282522	69.4	69.4	69.4	69.4	69.4	5	6	6	6	6	5	6	6	6	6	155490000	155490000	0	0	161090000	158610000	699230	1782500	92444000	84239000	2113900	6091200	131420000	113810000
3061	YOL005C	YOL005C	YOL005C	RPB11	13.615	7	7	69.2	0	20.543	NaN	NaN	1.11115	0.152057	1.0078	0.0112079	1.10761	0.14745	0.983387	-0.0241693	69.2	45	36.7	36.7	36.7	7	5	4	4	4	7	5	4	4	4	31924000	31924000	0	0	33260000	32903000	79863	277190	17983000	17028000	356180	598770	15756000	15501000
907	YML026C;YDR450W	YML026C;YDR450W	YML026C	RPS18B	17.037	13	13	69.2	0	108.34	NaN	NaN	1.02583	0.0367848	0.969504	-0.0446815	0.946122	-0.0799016	0.95476	-0.0667897	63.7	59.6	63.7	63.7	68.5	10	10	10	10	11	10	10	10	10	11	946460000	946460000	0	0	802930000	782100000	12023000	8810800	520090000	437770000	36300000	46017000	758940000	565780000
570	YDL131W	YDL131W	YDL131W	LYS21	48.594	25	6	69.1	0	19.164	NaN	NaN	1.20489	0.268897	0.720941	-0.472047	0.981944	-0.0262866	1.03496	0.0495684	58	60.5	48.2	52.7	46.1	20	20	18	19	18	5	6	4	5	3	52554000	52554000	0	0	44577000	44577000	0	0	15094000	13387000	710670	996460	26662000	23237000
3340	YOR332W	YOR332W	YOR332W	VMA4	26.471	19	19	69.1	0	160.43	NaN	NaN	1.00153	0.00221074	0.975643	-0.0355752	1.01529	0.0218896	1.03444	0.0488538	58.4	58.4	56.2	52.8	54.5	13	13	13	13	12	13	13	13	13	12	473100000	473100000	0	0	383550000	379020000	1985200	2540700	231310000	205650000	8682400	16985000	234270000	192950000
1190	YFR044C	YFR044C	YFR044C	DUG1	52.871	23	23	69	0	316.97	NaN	NaN	1.40225	0.487743	1.07055	0.0983581	0.963144	-0.054177	1.06534	0.091318	57.2	40.1	32.4	46.2	36.6	18	13	11	14	13	18	13	11	14	13	330810000	330810000	0	0	288220000	285460000	984270	1781500	89326000	81349000	2793700	5183100	242780000	207120000
2879	YNL113W	YNL113W	YNL113W	RPC19	16.151	8	8	69	0	148.95	NaN	NaN	1.12978	0.176043	0.501955	-0.994369	0.712389	-0.489264	0.751802	-0.411575	47.9	53.5	69	53.5	69	5	5	7	6	7	5	5	7	6	7	74652000	74652000	0	0	118720000	98536000	17674000	2505100	60344000	51548000	3549400	5246500	71772000	49405000
3360	YOR374W	YOR374W	YOR374W	ALD4	56.723	28	27	69	0	323.31	NaN	NaN	1.32687	0.408027	0.485338	-1.04294	0.456761	-1.13049	0.689742	-0.535871	63	50.1	47.4	44.5	43.2	21	19	16	15	14	21	19	16	15	14	457530000	457530000	0	0	426310000	424430000	1172500	715680	165110000	162140000	1777200	1195700	198370000	189590000
2521	YLR460C	YLR460C	YLR460C		41.127	19	13	68.9	0	200.78	NaN	NaN	3.21617	1.68534	1.2356	0.30521	1.83288	0.874112	1.38607	0.471001	52.9	41.8	43.9	50.8	32.4	13	10	11	12	9	9	6	7	9	5	55846000	55846000	0	0	108470000	97291000	655210	10522000	55651000	48748000	718470	6184500	69971000	61099000
1996	YJR121W	YJR121W	YJR121W	ATP2	54.793	27	27	68.9	0	323.31	NaN	NaN	1.55677	0.638553	1.27035	0.345221	1.17913	0.237728	1.35817	0.441669	57.7	52.6	47.2	53.4	49.7	20	18	16	18	16	20	18	16	18	16	348750000	348750000	0	0	343430000	339150000	1904100	2375200	159860000	147140000	3794200	8920100	261650000	218640000
3321	YOR298C-A	YOR298C-A	YOR298C-A	MBF1	16.403	14	14	68.9	0	91.775	NaN	NaN	2.16949	1.11736	1.60241	0.680239	1.42882	0.514823	0.946264	-0.0796849	57	39.1	49	43.7	55	9	7	8	7	9	9	7	8	7	9	333090000	333090000	0	0	298100000	296560000	518990	1026000	106330000	103980000	817230	1532500	161200000	151590000
1898	YJL173C	YJL173C	YJL173C	RFA3	13.816	6	6	68.9	0	227.76	NaN	NaN	NaN	NaN	0.43527	-1.20002	0.749712	-0.415591	0.838934	-0.25337	53.3	46.7	46.7	58.2	46.7	4	4	4	5	4	4	4	4	5	4	19109000	19109000	0	0	36992000	36992000	0	0	6249500	5305200	547960	396360	18871000	16576000
605	YDL185W	YDL185W	YDL185W	VMA1	118.64	64	64	68.8	0	323.31	NaN	NaN	1.1089	0.149134	0.899117	-0.15342	0.932156	-0.101356	1.03654	0.0517735	62.2	46.3	49.2	57.5	45.4	54	46	45	50	40	54	46	45	50	40	1178700000	1178700000	0	0	1151600000	1139000000	7428600	5222400	582930000	522810000	22592000	37535000	809540000	680360000
2856	YNL079C	YNL079C	YNL079C	TPM1	23.54	19	19	68.8	0	323.31	NaN	NaN	1.06256	0.0875506	0.906014	-0.142394	0.915644	-0.127141	1.02545	0.0362617	55.3	63.8	61.3	65.8	56.3	11	14	13	16	11	11	14	13	16	11	455500000	455500000	0	0	420190000	389560000	3110800	27520000	318710000	289200000	13583000	15929000	251120000	217570000
3246	YOR167C;YLR264W	YOR167C;YLR264W	YOR167C	RPS28A	7.5917	9	9	68.7	0	120.3	NaN	NaN	0.702676	-0.509069	0.942855	-0.0848926	0.84493	-0.243097	0.857967	-0.221006	58.2	52.2	68.7	58.2	58.2	6	6	7	6	5	6	6	7	6	5	255090000	255090000	0	0	285560000	274130000	6233000	5197100	156210000	130650000	11927000	13635000	237320000	184010000
2972	YNL255C	YNL255C	YNL255C	GIS2	17.103	10	10	68.6	0	79.382	NaN	NaN	0.926262	-0.110508	0.903566	-0.146298	0.909964	-0.136119	0.911246	-0.134087	51.6	51.6	56.2	52.3	53.6	7	7	9	7	8	7	7	9	7	8	73274000	73274000	0	0	80263000	76795000	2131400	1336700	108860000	91320000	7538000	10001000	93893000	67764000
1963	YJR070C	YJR070C	YJR070C	LIA1	36.164	21	21	68.6	0	120.29	48.5127	5.60029	0.752901	-0.409468	0.569382	-0.812532	0.708974	-0.496196	0.748388	-0.418141	40	60	41.2	53.2	42.2	9	16	11	14	11	9	16	11	14	11	199090000	184760000	396350	13933000	227220000	224700000	1659800	856190	117800000	105250000	5575700	6972600	153320000	126100000
2109	YKL142W	YKL142W	YKL142W	MRP8	25.097	15	15	68.5	0	184.89	NaN	NaN	NaN	NaN	0.986355	-0.0198217	1.06773	0.0945511	1.17146	0.228309	58.4	62.6	63.5	63.5	56.2	10	13	10	12	9	10	13	10	12	9	78762000	78762000	0	0	101140000	101140000	0	0	55615000	54084000	557560	973840	64525000	59401000
3619	YPR183W	YPR183W	YPR183W	DPM1	30.362	16	16	68.5	0	81.395	NaN	NaN	0.944433	-0.0824791	0.866186	-0.207252	0.983779	-0.0235943	1.05006	0.0704765	42.3	42.3	37.5	50.2	27	9	10	10	11	6	9	10	10	11	6	125190000	125190000	0	0	137410000	137060000	180570	169680	80614000	73490000	2690600	4433200	101700000	88729000
280	YBR101C	YBR101C	YBR101C	FES1	32.604	16	16	68.3	0	177.28	NaN	NaN	NaN	NaN	NaN	NaN	0.237921	-2.07144	1.25255	0.324872	51	41	41.7	36.9	36.9	11	8	8	7	8	11	8	8	7	8	63758000	63758000	0	0	39116000	39116000	0	0	23854000	23854000	0	0	35882000	35211000
3361	YOR375C;YAL062W	YOR375C	YOR375C	GDH1	49.569	26	26	68.3	0	323.31	NaN	NaN	1.023	0.032801	0.476808	-1.06852	0.585938	-0.77118	0.854775	-0.226383	62.3	55.1	58.6	52.4	58.1	20	19	20	17	20	20	19	20	17	20	423010000	423010000	0	0	265130000	265130000	0	0	198580000	177890000	10530000	10156000	252250000	185510000
1506	YGR254W	YGR254W	YGR254W	ENO1	46.816	24	10	68.2	0	142.56	1.96651	0.975639	1.7739	0.826928	1.06667	0.093109	1.25936	0.332689	1.40632	0.491929	62.7	62.7	53.8	66.8	54	20	20	17	22	18	7	8	7	9	7	393350000	392880000	241920	228130	390110000	373190000	4963000	11965000	105630000	91433000	1741300	12454000	187720000	164490000
1215	YGL026C	YGL026C	YGL026C	TRP5	76.625	37	37	68.2	0	323.31	NaN	NaN	1.1526	0.204886	0.98185	-0.0264258	1.12608	0.171306	1.19745	0.259962	59.3	50.8	54.7	48.7	48.2	30	24	27	24	23	30	24	27	24	23	430170000	430170000	0	0	371630000	365360000	2663700	3605800	210890000	192720000	7386700	10783000	250000000	207470000
3495	YPL237W	YPL237W	YPL237W	SUI3	31.574	17	17	68.1	0	65.578	NaN	NaN	0.682583	-0.550924	0.763038	-0.390174	0.878925	-0.186188	0.937326	-0.0933765	54.4	47	39.3	48.4	48.4	14	11	9	11	11	14	11	9	11	11	121260000	119920000	608070	727670	100110000	96596000	1930500	1583900	68605000	59712000	3656500	5236300	65333000	52438000
3125	YOL109W	YOL109W	YOL109W	ZEO1	12.589	18	18	68.1	0	265.66	NaN	NaN	0.594975	-0.7491	0.664574	-0.589499	0.736404	-0.441431	0.905742	-0.142827	51.3	46	55.8	55.8	56.6	11	9	12	10	11	11	9	12	10	11	737640000	737640000	0	0	461820000	452850000	6763800	2198700	561400000	534710000	13342000	13340000	377290000	318750000
652	YDR023W	YDR023W	YDR023W	SES1	53.309	26	26	68	0	323.31	0.17088	-2.54895	1.03442	0.0488171	0.904741	-0.144423	0.95381	-0.0682268	0.931966	-0.101651	63.6	41.8	48.7	47.4	42.6	23	17	18	18	15	23	17	18	18	15	487690000	483500000	3820900	366680	489610000	478310000	6058100	5248400	227160000	202540000	9115500	15506000	389780000	322490000
3159	YOR020C	YOR020C	YOR020C	HSP10	11.372	7	7	67.9	0	77.397	NaN	NaN	1.44573	0.531794	1.08218	0.113942	1.12556	0.17064	1.04733	0.0667178	53.8	67.9	67.9	67.9	67.9	4	6	6	7	7	4	6	6	7	7	550050000	550050000	0	0	1045700000	1038600000	3268800	3764900	386700000	377680000	3833600	5191400	642520000	610960000
2706	YMR170C	YMR170C	YMR170C	ALD2	55.187	25	10	67.8	0	50.462	NaN	NaN	NaN	NaN	NaN	NaN	1.96354	0.973454	1.29006	0.367441	54.9	35.6	43.9	40.1	36.6	19	13	15	14	13	6	4	4	5	2	13822000	13822000	0	0	12887000	12887000	0	0	4708500	4708500	0	0	7901900	7901900
1420	YGR124W	YGR124W	YGR124W	ASN2	64.592	29	22	67.8	0	222.74	NaN	NaN	1.33799	0.420064	1.01834	0.026217	0.929383	-0.105655	1.05692	0.0798725	66.6	49.5	41.8	42.8	43.5	25	21	21	20	21	18	15	16	14	15	266330000	266330000	0	0	244770000	242260000	1104700	1409600	126930000	116310000	3775200	6843000	190160000	165680000
1118	YER165W	YER165W	YER165W	PAB1	64.343	34	34	67.8	0	323.31	NaN	NaN	1.0015	0.00215978	0.942873	-0.0848646	1.03704	0.0524746	0.9981	-0.00274431	64.1	50.4	50.8	53.9	53.6	30	24	26	24	24	30	24	26	24	24	904890000	904890000	0	0	910400000	882290000	10519000	17586000	531300000	451720000	28554000	51019000	614290000	501750000
3458	YPL170W	YPL170W	YPL170W	DAP1	16.757	7	7	67.8	0	151.17	NaN	NaN	NaN	NaN	0.563948	-0.826367	1.13228	0.17923	0.983249	-0.0243709	52.6	67.8	57.9	52.6	50	5	7	6	5	5	5	7	6	5	5	18445000	18445000	0	0	23568000	23568000	0	0	10275000	9987100	175900	111990	14024000	13176000
243	YBR052C	YBR052C	YBR052C	RFS1	22.921	9	9	67.6	0	86.839	NaN	NaN	NaN	NaN	NaN	NaN	1.28146	0.357794	1.28132	0.357632	50	10.5	10.5	10.5	4.3	6	2	2	2	1	6	2	2	2	1	7303400	7303400	0	0	10662000	10662000	0	0	2512300	2512300	0	0	6091500	5305200
2456	YLR355C	YLR355C	YLR355C	ILV5	44.368	25	25	67.6	0	323.31	NaN	NaN	2.03276	1.02344	1.08715	0.120557	1.08982	0.124083	1.0323	0.0458603	66.1	54.4	55.4	67.3	49.4	21	19	18	24	17	21	19	18	24	17	964700000	964700000	0	0	988780000	948740000	10615000	29428000	486400000	411750000	23241000	51409000	771370000	601920000
1024	YER023W	YER023W	YER023W	PRO3	30.131	15	15	67.5	0	71.22	NaN	NaN	0.513159	-0.962523	1.21359	0.279283	1.19787	0.260467	1.27686	0.352605	44.1	37.4	44.1	52.8	35.7	8	8	10	11	8	8	8	10	11	8	123760000	123760000	0	0	109020000	108200000	496250	329140	80287000	73699000	2905100	3682600	71924000	61046000
484	YCR088W	YCR088W	YCR088W	ABP1	65.575	33	33	67.4	0	207.69	NaN	NaN	1.82779	0.870097	1.01731	0.024753	1.19074	0.251858	1.27095	0.345904	48.5	52.2	33.6	54.4	39.2	22	22	17	24	17	22	22	17	24	17	256620000	256620000	0	0	148750000	148750000	0	0	126680000	118490000	3610200	4580900	188520000	168290000
3002	YOL121C;YNL302C	YOL121C;YNL302C	YOL121C	RPS19A	15.917	11	11	67.4	0	238.48	NaN	NaN	1.02524	0.0359611	1.09258	0.127735	0.893104	-0.163099	1.03627	0.0513994	64.6	62.5	62.5	62.5	54.9	9	9	9	9	8	9	9	9	9	8	776870000	776870000	0	0	719680000	694120000	11331000	14225000	437300000	371770000	27441000	38091000	822830000	633600000
3077	YOL038W	YOL038W	YOL038W	PRE6	28.439	10	10	67.3	0	94.094	NaN	NaN	1.23166	0.300607	0.803804	-0.315084	0.93666	-0.0944021	0.89333	-0.162735	50.8	20.9	17.7	35.8	20.9	7	4	3	6	4	7	4	3	6	4	95266000	95266000	0	0	69515000	68487000	583200	444090	29437000	26861000	1843200	732390	49859000	43740000
2271	YLR027C	YLR027C	YLR027C	AAT2	46.057	23	23	67.2	0	265.4	NaN	NaN	1.29646	0.374578	1.09543	0.131501	1.04854	0.0683876	1.08267	0.114596	61	32.5	41.6	51.7	38.8	19	11	16	18	14	19	11	16	18	14	344860000	344860000	0	0	131930000	131930000	0	0	119260000	114890000	1710300	2661300	126390000	115540000
566	YDL126C	YDL126C	YDL126C	CDC48	91.995	51	51	67.1	0	323.31	NaN	NaN	1.28953	0.366844	1.15044	0.202192	1.1594	0.213379	1.23429	0.303679	60.1	52.7	40.5	56.8	41.8	41	33	31	38	27	41	33	31	38	27	1023800000	1023800000	0	0	862490000	853290000	4106200	5101800	413410000	384670000	8210300	20538000	464030000	414130000
2514	YLR448W	YLR448W	YLR448W	RPL6B	19.986	16	8	67	0	88.039	15.3344	3.9387	1.16002	0.21415	1.10916	0.149474	1.08034	0.111481	1.06812	0.0950776	58	52.3	59.1	56.2	58.5	11	11	13	11	12	5	6	6	5	5	371080000	212490000	16760000	141830000	247650000	243960000	712630	2982700	111070000	102340000	3150200	5571700	133730000	103840000
3492	YPL231W	YPL231W	YPL231W	FAS2	206.94	106	106	66.9	0	323.31	NaN	NaN	1.33284	0.414505	0.866847	-0.20615	0.976886	-0.033738	1.11158	0.15261	54.3	53.7	54.4	56.4	53.7	76	76	82	79	74	76	76	82	79	74	1611200000	1611200000	0	0	1664800000	1636700000	8593200	19501000	879090000	782270000	38827000	57992000	1145200000	944600000
1505	YGR253C	YGR253C	YGR253C	PUP2	28.617	15	15	66.9	0	114.33	NaN	NaN	1.23154	0.300461	0.990818	-0.0133077	1.0752	0.104604	1.04155	0.0587375	38.1	55.4	45.4	47.7	50	9	11	9	11	10	9	11	9	11	10	110390000	110390000	0	0	108690000	106810000	773330	1104700	50801000	44306000	2442100	4053000	62353000	54367000
1547	YHL031C	YHL031C	YHL031C	GOS1	25.394	13	13	66.8	0	114.05	NaN	NaN	NaN	NaN	NaN	NaN	NaN	NaN	1.05987	0.0838934	40.4	43.9	39	27.4	6.3	6	5	4	3	1	6	5	4	3	1	5904300	5904300	0	0	5815600	5815600	0	0	2829400	2829400	0	0	2930000	2736300
3397	YPL059W	YPL059W	YPL059W	GRX5	16.931	7	7	66.7	0	101.23	NaN	NaN	NaN	NaN	0.752227	-0.41076	1.01753	0.0250751	1.09017	0.124559	48.7	66.7	51.3	66.7	51.3	5	7	6	7	6	5	7	6	7	6	58370000	58370000	0	0	64062000	64062000	0	0	31712000	28799000	1557000	1356100	74478000	64006000
2511	YLR441C	YLR441C	YLR441C	RPS1A	28.743	18	3	66.7	0	159.49	NaN	NaN	1.0709	0.0988279	1.00727	0.0104551	0.917828	-0.123704	0.97633	-0.0345599	45.1	43.5	44.3	46.7	42.7	11	10	12	12	10	2	3	3	3	3	68504000	68504000	0	0	190790000	187180000	1862000	1744000	162900000	135620000	13175000	14106000	148990000	113810000
957	YDR519W	YDR519W	YDR519W	FPR2	14.487	6	6	66.7	0	36.696	NaN	NaN	1.45467	0.540696	1.28279	0.359285	1.33712	0.419131	0.961734	-0.0562899	66.7	44.4	50.4	35.6	51.9	6	4	5	4	5	6	4	5	4	5	43257000	43257000	0	0	52995000	48603000	278620	4113000	26452000	25077000	333770	1041400	30902000	23033000
2563	YML063W	YML063W	YML063W	RPS1B	28.812	18	3	66.7	0	15.247	NaN	NaN	0.93893	-0.0909103	1.01772	0.025345	0.886499	-0.173809	0.931819	-0.101879	48.2	43.5	39.2	46.7	42.7	12	10	11	12	10	3	3	2	3	3	320850000	320850000	0	0	332680000	317400000	6611300	8669300	169950000	141650000	12149000	16155000	257300000	180540000
2371	YLR200W	YLR200W	YLR200W	YKE2	13.284	6	6	66.7	0	279.4	NaN	NaN	0.357808	-1.48274	0.595302	-0.748307	0.668831	-0.580285	0.737068	-0.44013	59.6	49.1	59.6	49.1	59.6	5	4	5	4	5	5	4	5	4	5	95517000	95517000	0	0	105310000	103400000	1379700	537130	75470000	66151000	4932100	4386800	90059000	73846000
1371	YGR037C	YGR037C	YGR037C	ACB1	10.061	7	7	66.7	0	55.976	NaN	NaN	0.328215	-1.60729	0.329672	-1.6009	0.274391	-1.8657	0.3332	-1.58554	66.7	58.6	58.6	52.9	66.7	6	5	5	5	6	6	5	5	5	6	144190000	144190000	0	0	114750000	114750000	0	0	76908000	65420000	9095300	2392500	83354000	67161000
1722	YIL041W	YIL041W	YIL041W	GVP36	36.67	18	18	66.6	0	259.67	NaN	NaN	0.86964	-0.20151	0.91896	-0.121925	1.04507	0.0635987	1.05517	0.0774795	51.2	62.3	51.2	59.2	51.2	14	16	13	14	13	14	16	13	14	13	238190000	238190000	0	0	338280000	331220000	4293100	2762400	150380000	134010000	5440100	10926000	199050000	166260000
631	YDL229W	YDL229W	YDL229W	SSB1	66.601	35	2	66.6	0	68.584	NaN	NaN	0.899711	-0.152466	0.863581	-0.211597	0.939431	-0.0901403	0.92846	-0.107088	61.8	63.5	63.5	61.2	61.2	31	29	30	29	30	2	2	2	2	2	496020000	496020000	0	0	498040000	497140000	459160	436270	238640000	209080000	23362000	6204800	327640000	265790000
2943	YNL209W	YNL209W	YNL209W	SSB2	66.594	35	2	66.6	0	323.31	NaN	NaN	0.741067	-0.432323	0.862253	-0.213817	0.923562	-0.114719	0.918697	-0.122339	61.8	63.5	63.5	61.2	61.2	31	29	30	29	30	2	2	2	2	2	406200000	406200000	0	0	349430000	337270000	6972700	5195500	201710000	164930000	17809000	18964000	254470000	193440000
1072	YER091C	YER091C	YER091C	MET6	85.859	48	48	66.5	0	323.31	NaN	NaN	1.54625	0.62877	1.90938	0.933102	2.00018	1.00013	1.93833	0.954814	53.7	49.8	47.2	51.9	43	32	31	31	31	28	32	31	31	31	28	645870000	645870000	0	0	697300000	686960000	4657700	5686600	342610000	327150000	2891600	12562000	479780000	428950000
1778	YIL138C	YIL138C	YIL138C	TPM2	19.093	13	13	66.5	0	207.85	NaN	NaN	1.16739	0.223281	0.830981	-0.267113	0.836536	-0.257501	1.00019	0.000278286	65.8	55.3	55.3	55.9	54.7	11	9	9	10	8	11	9	9	10	8	118090000	118090000	0	0	131740000	128270000	2139400	1325100	77395000	71170000	2953800	3270700	78653000	65063000
2403	YLR259C	YLR259C	YLR259C	HSP60	60.751	42	42	66.4	0	323.31	NaN	NaN	1.58441	0.663945	1.19055	0.251628	1.3172	0.397476	1.33861	0.420733	57.2	55.1	55.9	55.6	56.8	34	30	32	32	29	34	30	32	32	29	1877200000	1877200000	0	0	1972100000	1952800000	7092200	12121000	921530000	900610000	5764500	15156000	1097000000	1046000000
990	YEL047C	YEL047C	YEL047C	FRD1	50.843	25	25	66.4	0	164.29	NaN	NaN	0.990168	-0.0142542	0.760765	-0.394478	0.81734	-0.290992	0.890756	-0.166898	52.3	45.7	54.5	50.9	47	19	16	20	18	17	19	16	20	18	17	218800000	218800000	0	0	257920000	254610000	1908100	1403900	131750000	118280000	5476900	7993000	216230000	184940000
2354	YLR178C	YLR178C	YLR178C	TFS1	24.357	10	10	66.2	0	115.1	NaN	NaN	NaN	NaN	NaN	NaN	NaN	NaN	NaN	NaN	62.1	56.2	40.2	56.2	48.9	9	8	6	8	7	9	8	6	8	7	39091000	39091000	0	0	33285000	33285000	0	0	12088000	12088000	0	0	17426000	17426000
1731	YIL062C	YIL062C	YIL062C	ARC15	17.134	9	9	66.2	0	22.768	NaN	NaN	NaN	NaN	0.843315	-0.245856	0.962568	-0.0550395	0.923403	-0.114967	60.4	59.7	51.9	65.6	25.3	7	6	5	7	4	7	6	5	7	4	35854000	35854000	0	0	27059000	27059000	0	0	15917000	15014000	389730	513200	28422000	24619000
3384	YPL037C	YPL037C	YPL037C	EGD1	17.02	8	8	66.2	0	66.538	NaN	NaN	1.30756	0.386878	1.0805	0.111695	0.97686	-0.0337763	0.898112	-0.155033	40.1	54.8	29.9	35.7	29.9	4	5	3	4	3	4	5	3	4	3	80678000	80678000	0	0	58366000	58366000	0	0	66261000	57396000	3325400	5539400	57728000	50828000
3212	YOR117W	YOR117W	YOR117W	RPT5	48.255	21	21	66.1	0	323.31	NaN	NaN	1.77143	0.824918	0.896833	-0.157088	1.03704	0.0524743	1.019	0.027149	50.5	50.5	50.2	56	44	16	15	15	17	14	16	15	15	17	14	95520000	95520000	0	0	109460000	108300000	673460	492430	54634000	50774000	1608400	2251600	81942000	70439000
522	YDL061C	YDL061C	YDL061C	RPS29B	6.7276	6	5	66.1	0	20.703	NaN	NaN	0.918109	-0.123262	1.07578	0.105389	0.854078	-0.227561	0.888449	-0.170639	66.1	46.4	66.1	33.9	26.8	6	4	5	3	2	5	4	4	3	2	143280000	143280000	0	0	179450000	162440000	10139000	6869200	116110000	102740000	5304800	8068600	131850000	96401000
2477	YLR388W	YLR388W	YLR388W	RPS29A	6.6606	5	4	66.1	0	8.8867	NaN	NaN	0.975048	-0.0364542	0.959268	-0.0599936	0.844226	-0.244298	0.87813	-0.187494	66.1	44.6	66.1	46.4	44.6	5	3	5	4	3	4	3	4	4	3	170280000	170280000	0	0	131880000	128330000	2054200	1495600	119740000	101370000	7365000	10998000	89823000	67033000
2667	YMR099C	YMR099C	YMR099C		33.955	17	17	66	0	121.56	NaN	NaN	1.0976	0.134358	1.22696	0.295086	1.17764	0.235899	1.2688	0.343463	46.8	46.5	42.8	44.8	32	13	12	12	11	8	13	12	12	11	8	105540000	105540000	0	0	88027000	87624000	135830	267960	48487000	45163000	747920	2575600	55407000	49683000
2426	YLR301W	YLR301W	YLR301W	HRI1	27.5	14	14	66	0	182.19	NaN	NaN	1.26529	0.33947	0.861076	-0.215788	0.901191	-0.150095	1.05313	0.0746867	54.9	48	45.9	40.2	48	10	8	9	8	10	10	8	9	8	10	179170000	179170000	0	0	135720000	135720000	0	0	72531000	68731000	1434600	2365300	89616000	77221000
3605	YPR165W	YPR165W	YPR165W	RHO1	23.152	12	12	66	0	45.505	NaN	NaN	2.50897	1.32709	0.596969	-0.744272	1.01348	0.0193123	1.02794	0.0397518	46.9	46.4	34.9	44	8.1	9	5	4	5	2	9	5	4	5	2	50978000	50978000	0	0	28258000	27620000	392310	245770	19074000	16327000	1354400	1392900	30225000	24182000
1906	YJL184W	YJL184W	YJL184W	GON7	13.605	6	6	65.9	0	90.218	NaN	NaN	NaN	NaN	0.624077	-0.680205	0.72749	-0.459001	0.912632	-0.131895	48	65.9	23.6	25.2	35	4	6	2	2	3	4	6	2	2	3	18217000	18217000	0	0	16186000	16186000	0	0	5469000	4652400	375330	441230	7498300	6122400
1058	YIL069C;YER074W	YIL069C;YER074W	YIL069C	RPS24B	15.329	12	12	65.9	0	74.093	NaN	NaN	0.790816	-0.338587	0.871324	-0.198719	0.807514	-0.308441	0.83569	-0.258961	57	58.5	51.9	53.3	51.9	9	9	8	9	8	9	9	8	9	8	633080000	633080000	0	0	841070000	816390000	14846000	9837000	391930000	329190000	27347000	35387000	615130000	464490000
2455	YLR354C	YLR354C	YLR354C	TAL1	37.036	25	24	65.7	0	259.24	NaN	NaN	1.18904	0.249793	1.03436	0.0487396	1.04109	0.0580901	1.06093	0.0853259	60.6	52.2	60.9	63	60.6	19	15	19	21	19	18	15	18	21	18	926690000	926690000	0	0	970800000	961150000	4424500	5224100	378050000	324710000	17983000	35352000	481580000	406340000
3439	YPL131W	YPL131W	YPL131W	RPL5	33.714	17	17	65.7	0	173.5	NaN	NaN	0.877479	-0.188564	0.861228	-0.215533	0.87505	-0.192562	0.920097	-0.120142	59.9	44.1	42.1	57.2	45.5	13	9	10	13	11	13	9	10	13	11	677920000	677920000	0	0	405880000	394200000	5052500	6633700	258830000	219740000	18022000	21067000	408220000	304390000
1079	YER103W	YER103W	YER103W	SSA4	69.65	45	23	65.7	0	241.56	NaN	NaN	2.72922	1.44849	1.49373	0.578916	1.29984	0.378334	0.899128	-0.153402	62	56.4	58.3	52	56.2	36	31	35	29	30	16	16	18	16	13	911710000	911710000	0	0	886740000	886370000	89238	276410	422330000	422330000	0	0	476690000	476690000
896	YDR429C	YDR429C	YDR429C	TIF35	30.501	13	13	65.7	0	114.56	NaN	NaN	0.533232	-0.907164	0.831352	-0.266469	0.750105	-0.414835	0.871643	-0.198191	51.1	57.3	53.6	62.4	47.8	10	10	10	11	8	10	10	10	11	8	61838000	61838000	0	0	80829000	78883000	1262300	682840	21909000	16670000	1374400	3864300	65439000	54256000
437	YCR002C	YCR002C	YCR002C	CDC10	37.024	16	16	65.5	0	125.1	NaN	NaN	NaN	NaN	0.648578	-0.624649	1.3541	0.43733	1.05822	0.0816347	44.1	47.5	29.2	29.2	25.2	9	9	5	5	5	9	9	5	5	5	25519000	25519000	0	0	32990000	32990000	0	0	10136000	8775300	686280	674550	13100000	12321000
835	YDR328C	YDR328C	YDR328C	SKP1	22.33	11	11	65.5	0	36.893	NaN	NaN	NaN	NaN	0.69305	-0.528968	0.816912	-0.291748	0.906873	-0.141027	26.8	31.4	28.4	24.2	34	4	5	5	4	5	4	5	5	4	5	10078000	10078000	0	0	20213000	20213000	0	0	31139000	26920000	2092800	2126900	22600000	17453000
3424	YPL111W	YPL111W	YPL111W	CAR1	35.662	17	17	65.5	0	52.124	NaN	NaN	NaN	NaN	0.270818	-1.88461	0.486459	-1.03961	0.723081	-0.46777	58.9	42.6	34.5	46.8	36.6	14	10	9	11	9	14	10	9	11	9	228400000	228400000	0	0	152970000	152970000	0	0	89727000	81381000	5840500	2505300	93658000	73946000
2575	YML078W	YML078W	YML078W	CPR3	19.919	10	10	65.4	0	64.714	NaN	NaN	0.741506	-0.43147	0.929369	-0.105677	1.34423	0.426784	1.22565	0.29355	42.3	63.7	29.1	63.7	40.1	5	8	4	8	6	5	8	4	8	6	41737000	41737000	0	0	139440000	135290000	1588100	2566700	65467000	57352000	3111700	5003300	75978000	68281000
2464	YLR367W;YJL190C	YLR367W;YJL190C	YLR367W	RPS22B	14.626	10	10	65.4	0	177.17	NaN	NaN	0.894294	-0.161179	0.961577	-0.0565253	0.970499	-0.0432012	0.936335	-0.0949037	53.1	43.1	37.7	37.7	37.7	6	6	6	6	6	6	6	6	6	6	326600000	326600000	0	0	385200000	373900000	5177500	6114600	227400000	202680000	10768000	13958000	260970000	222020000
3299	YOR265W	YOR265W	YOR265W	RBL2	12.379	8	8	65.1	0	68.972	NaN	NaN	NaN	NaN	0.51025	-0.970724	0.568991	-0.813522	0.812666	-0.299265	50	49.1	49.1	50	49.1	6	5	5	6	5	6	5	5	6	5	55304000	55304000	0	0	57303000	57303000	0	0	33678000	31127000	1720100	830830	36654000	31402000
1588	YHR049W	YHR049W	YHR049W	FSH1	27.339	13	13	65	0	104.99	NaN	NaN	0.447171	-1.1611	0.576655	-0.794219	0.529883	-0.916255	0.519103	-0.945907	61.7	51.9	55.6	61.7	61.7	10	9	10	10	10	10	9	10	10	10	102610000	102610000	0	0	90317000	89769000	356880	191400	49625000	47966000	902540	755800	86531000	80854000
679	YDR064W	YDR064W	YDR064W	RPS13	17.029	12	12	64.9	0	59.563	29.8954	4.90185	1.00818	0.0117483	0.928369	-0.10723	0.991617	-0.0121454	0.986106	-0.0201856	64.9	58.3	57.6	53.6	51	10	10	8	7	7	10	10	8	7	7	410310000	403550000	201350	6556000	398810000	378080000	5294400	15437000	190130000	172860000	6961200	10309000	190270000	155060000
1837	YJL052W	YJL052W	YJL052W	TDH1	35.75	21	11	64.8	0	107.48	NaN	NaN	2.09681	1.0682	1.35257	0.435708	2.19954	1.1372	2.21909	1.14997	58.1	51.5	44.6	51.8	44.6	17	15	14	16	14	8	8	6	9	6	65756000	65756000	0	0	86163000	81696000	1451100	3015600	39246000	34554000	1441800	3250500	64610000	55250000
1346	YGL245W	YGL245W	YGL245W	GUS1	80.842	50	50	64.8	0	323.31	0.615058	-0.701206	1.17017	0.226724	1.0691	0.0964028	0.972024	-0.0409368	1.05668	0.0795353	43.2	34.5	43.1	50.8	42.5	29	22	32	34	29	29	22	32	34	29	640300000	640300000	0	0	572610000	545670000	3604900	23330000	345840000	305860000	14097000	25882000	443360000	351780000
1218	YGL030W	YGL030W	YGL030W	RPL30	11.415	7	7	64.8	0	180.81	NaN	NaN	0.933343	-0.0995203	1.02782	0.0395892	0.988175	-0.0171622	0.99415	-0.00846473	64.8	57.1	57.1	57.1	57.1	7	5	5	5	5	7	5	5	5	5	391100000	391100000	0	0	316450000	310050000	785380	5609700	142380000	128040000	1563000	12772000	191650000	163510000
3138	YOL139C	YOL139C	YOL139C	CDC33	24.254	12	12	64.8	0	53.366	NaN	NaN	0.920799	-0.119041	0.848482	-0.237044	0.892057	-0.164792	0.930754	-0.103528	46.9	43.2	24.9	47.4	18.8	7	8	5	9	4	7	8	5	9	4	18138000	18138000	0	0	143040000	138040000	2920000	2077900	28882000	25876000	1446400	1559800	114700000	88026000
1692	YHR208W	YHR208W	YHR208W	BAT1	43.596	22	19	64.6	0	281.79	NaN	NaN	2.00698	1.00503	1.38146	0.46619	2.00587	1.00422	1.99452	0.996038	42.2	47.8	48.6	45.5	46.6	14	14	15	15	13	12	12	13	13	11	135190000	135190000	0	0	181720000	176120000	624460	4980900	87657000	77253000	1867300	8537200	156430000	134830000
3341	YOR335C	YOR335C	YOR335C	ALA1	107.28	56	56	64.6	0	323.31	NaN	NaN	0.903945	-0.145693	0.868957	-0.202643	1.00528	0.00759209	1.02667	0.0379774	56.9	43.9	54.2	48.7	50.6	45	35	44	37	41	45	35	44	37	41	474370000	474370000	0	0	539540000	531010000	4081700	4447700	320610000	280800000	15535000	24280000	363030000	287040000
2737	YMR217W	YMR217W	YMR217W	GUA1	58.482	34	34	64.6	0	323.31	NaN	NaN	0.716373	-0.481217	0.813989	-0.296919	0.816628	-0.292249	0.833333	-0.263034	57.9	36.6	42.1	43	38.7	25	17	20	18	18	25	17	20	18	18	319160000	310650000	8505000	0	344260000	332680000	6117100	5463500	212370000	185290000	10736000	16338000	233290000	192280000
526	YDL066W	YDL066W	YDL066W	IDP1	48.19	23	20	64.5	0	322.1	NaN	NaN	0.380734	-1.39314	1.45522	0.541237	1.12453	0.169317	1.31952	0.400008	47.4	46	48.8	43.2	45.8	17	15	16	14	14	14	13	13	11	11	130570000	130570000	0	0	89212000	88940000	146480	125850	71174000	67316000	1182200	2675300	86204000	76038000
665	YDR045C	YDR045C	YDR045C	RPC11	12.513	4	4	64.5	0	78.073	NaN	NaN	0.559224	-0.838501	0.516421	-0.95338	1.05012	0.0705594	1.08663	0.119863	40	40	25.5	50	15.5	2	3	2	3	1	2	3	2	3	1	4186500	4186500	0	0	9780100	9323800	213900	242360	11745000	5723800	5197400	823450	7071900	5107600
218	YBR011C	YBR011C	YBR011C	IPP1	32.299	18	18	64.5	0	323.31	NaN	NaN	0.878723	-0.186519	0.92411	-0.113863	0.968615	-0.0460042	1.07018	0.0978601	62	53.7	59.2	59.2	56.1	16	15	16	15	14	16	15	16	15	14	838510000	838510000	0	0	1009700000	999610000	3007300	7100300	471570000	435550000	11160000	24861000	782650000	704830000
973	YEL020W-A	YEL020W-A	YEL020W-A	TIM9	10.202	6	6	64.4	0	81.514	NaN	NaN	0.743467	-0.427659	0.56633	-0.820284	1.04178	0.0590541	1.31293	0.392793	39.1	31	40.2	31	39.1	3	2	3	2	3	3	2	3	2	3	39374000	39374000	0	0	55111000	54488000	0	623570	50765000	44513000	2427400	3824100	36299000	28418000
532	YDL078C	YDL078C	YDL078C	MDH3	37.186	15	15	64.4	0	90.24	NaN	NaN	NaN	NaN	1.21884	0.285509	0.970883	-0.0426302	1.10995	0.150491	50.7	27.1	30.9	36.7	36.7	11	6	7	8	8	11	6	7	8	8	31159000	31159000	0	0	15531000	15531000	0	0	12070000	10961000	537460	571420	15550000	13881000
3540	YPR041W	YPR041W	YPR041W	TIF5	45.261	22	22	64.4	0	133.1	NaN	NaN	1.06184	0.0865727	1.01081	0.0155074	1.12087	0.164619	1.08327	0.115395	51.4	34.3	30.4	49.6	36.5	15	12	11	14	11	15	12	11	14	11	168490000	168490000	0	0	129060000	126400000	1360500	1292100	97519000	83669000	5713500	8137000	118570000	102920000
849	YDR353W	YDR353W	YDR353W	TRR1	34.238	15	13	64.3	0	255.02	3.26122	1.70541	1.54016	0.623079	1.00037	0.000536527	1.05112	0.0719246	1.15314	0.205567	58.3	61.8	63.9	57.7	54.9	12	12	13	11	11	11	10	11	9	9	342450000	340490000	678130	1283100	422090000	405610000	2879400	13595000	194050000	172840000	8354600	12848000	205750000	176350000
3193	YOR089C;YNL093W	YOR089C	YOR089C	VPS21	23.081	11	10	64.3	0	64.712	NaN	NaN	NaN	NaN	1.40175	0.487232	NaN	NaN	1.01806	0.025822	46.2	32.4	21.9	27.1	18.6	8	5	4	4	3	8	5	4	4	3	23351000	23351000	0	0	18164000	18164000	0	0	7184900	6414800	230350	539740	8214200	8214200
1601	YHR068W	YHR068W	YHR068W	DYS1	42.892	21	21	64.3	0	178.44	NaN	NaN	0.9579	-0.0620534	0.868559	-0.203304	0.928458	-0.107092	1.00507	0.00730073	54	56.3	44.4	53.7	45.2	16	18	14	16	14	16	18	14	16	14	152160000	152160000	0	0	152630000	151400000	381730	844000	82563000	76663000	1669900	4230600	125740000	101780000
272	YBR088C	YBR088C	YBR088C	POL30	28.916	14	14	64.3	0	118.7	NaN	NaN	0.559642	-0.837423	0.885627	-0.175229	0.965322	-0.0509173	0.972397	-0.0403822	55	55.4	53.5	64.3	48.4	11	11	11	13	10	11	11	11	13	10	91076000	91076000	0	0	80697000	78939000	1041000	716710	55911000	47778000	3512500	4620500	92956000	79848000
3280	YOR230W	YOR230W	YOR230W	WTM1	48.382	18	18	64.1	0	174.39	NaN	NaN	1.21035	0.275425	0.944089	-0.0830054	1.17473	0.232329	1.3458	0.428469	61.1	49.2	42.6	44.9	39.8	17	14	14	12	12	17	14	14	12	12	239510000	239510000	0	0	210890000	207000000	2543300	1348500	107560000	104930000	617510	2012000	116850000	109270000
660	YDR037W	YDR037W	YDR037W	KRS1	67.958	30	30	64.1	0	308.16	14.4636	3.85435	0.848697	-0.236678	0.79298	-0.334644	1.00085	0.0012186	1.00283	0.00408145	42.5	37.4	39.9	59.2	35.5	19	18	18	25	17	19	18	18	25	17	349850000	349850000	0	0	430520000	417250000	7538900	5727300	239300000	213120000	11576000	14610000	254460000	205840000
1344	YGL242C	YGL242C	YGL242C		20.073	10	10	64.1	0	146.64	NaN	NaN	NaN	NaN	0.941925	-0.0863155	0.746475	-0.421834	0.8595	-0.218431	37.6	60.8	43.1	55.8	43.1	5	8	6	7	6	5	8	6	7	6	42433000	42433000	0	0	63589000	63589000	0	0	28097000	26975000	561950	559510	50186000	44194000
1291	YGL147C	YGL147C	YGL147C	RPL9A	21.569	10	2	63.9	0	114.13	NaN	NaN	NaN	NaN	NaN	NaN	NaN	NaN	NaN	NaN	60.2	49.7	57.6	49.7	49.7	9	7	9	7	7	2	2	2	2	2	32368000	32368000	0	0	31302000	30675000	0	627340	23101000	21232000	0	1869600	30672000	26729000
2846	YNL067W	YNL067W	YNL067W	RPL9B	21.657	10	2	63.9	0	26.376	NaN	NaN	NaN	NaN	NaN	NaN	NaN	NaN	1.63997	0.713671	56.5	46.1	53.9	46.1	46.1	8	6	8	6	6	1	1	1	1	1	8142400	8142400	0	0	13522000	13522000	0	0	3497300	3229500	0	267800	11058000	10170000
369	YBR249C	YBR249C	YBR249C	ARO4	39.749	17	16	63.8	0	166.98	0.508337	-0.976142	1.24707	0.318544	0.792965	-0.334671	0.891939	-0.164983	0.944923	-0.0817318	61.1	56.2	55.4	53.8	46.5	15	12	13	11	12	14	12	12	11	11	342530000	341700000	611230	217960	292640000	287700000	709740	4233100	187880000	170790000	6919500	10171000	253220000	214030000
1780	YIL142W	YIL142W	YIL142W	CCT2	57.203	27	27	63.8	0	323.31	NaN	NaN	0.997721	-0.00329164	0.856889	-0.22282	0.926008	-0.110903	0.927066	-0.109256	56.5	53.5	49.1	58.8	52.4	23	20	20	22	22	23	20	20	22	22	177350000	177350000	0	0	200260000	197690000	1383200	1181600	113140000	98973000	6531900	7631800	162830000	139490000
1397	YGR086C	YGR086C	YGR086C	PIL1	38.349	19	18	63.7	0	150.02	NaN	NaN	0.438572	-1.18912	0.897015	-0.156797	0.875865	-0.19122	1.26768	0.342188	46.6	39.2	36.9	44	36.6	11	11	9	11	11	10	10	8	10	10	130440000	130440000	0	0	188610000	188610000	0	0	44585000	40892000	923260	2769700	104740000	92993000
1519	YGR275W	YGR275W	YGR275W	RTT102	17.794	8	8	63.7	0	96.314	NaN	NaN	NaN	NaN	NaN	NaN	1.09638	0.132753	1.17027	0.226843	51	52.2	40.1	58.6	38.9	5	5	3	6	4	5	5	3	6	4	5935600	5935600	0	0	12536000	12536000	0	0	1648800	1648800	0	0	8018700	6857400
536	YDL084W	YDL084W	YDL084W	SUB2	50.308	22	22	63.7	0	158.71	NaN	NaN	1.41172	0.497456	0.924136	-0.113824	1.01798	0.0257072	1.0963	0.13264	48.2	35.9	42.4	35.4	37.4	16	12	16	13	14	16	12	16	13	14	208240000	208240000	0	0	174850000	172620000	1054000	1172600	112950000	103140000	3101000	6713200	113830000	90653000
1362	YGR020C	YGR020C	YGR020C	VMA7	13.461	6	6	63.6	0	41.785	NaN	NaN	0.122245	-3.03215	1.45714	0.543135	0.556795	-0.844782	1.86287	0.897524	30.5	16.1	30.5	23.7	48.3	4	2	4	3	4	4	2	4	3	4	44561000	44561000	0	0	3930100	3930100	0	0	34662000	29217000	4343300	1101700	28386000	19723000
465	YCR053W	YCR053W	YCR053W	THR4	57.474	30	30	63.6	0	323.31	0.746771	-0.421262	1.08653	0.119724	0.87707	-0.189236	1.01285	0.0184139	1.09058	0.125093	45.5	53.9	50.8	49	51.9	21	22	24	25	23	21	22	24	25	23	657630000	657030000	355450	247550	783100000	770920000	5146000	7035600	451420000	396180000	24488000	30748000	630340000	520730000
2896	YNL134C	YNL134C	YNL134C		41.164	20	19	63.6	0	287.16	NaN	NaN	1.71107	0.774902	1.01465	0.0209829	1.18306	0.242522	1.08826	0.122021	50.8	50.3	57.4	53.5	58	16	15	18	16	16	16	14	17	16	15	1070400000	1070400000	0	0	1169400000	1115100000	10776000	43493000	662570000	602220000	11425000	48925000	521040000	440790000
422	YCL037C	YCL037C	YCL037C	SRO9	48.059	17	17	63.6	0	323.31	NaN	NaN	1.28393	0.360568	0.980275	-0.028741	1.03761	0.0532577	1.03352	0.0475633	48.4	53.5	51.2	47.9	50.9	13	13	14	13	13	13	13	14	13	13	118520000	118520000	0	0	125200000	123520000	286960	1401800	57842000	48882000	1967800	6992000	181630000	142200000
3412	YPL091W	YPL091W	YPL091W	GLR1	53.44	23	23	63.6	0	185.01	NaN	NaN	0.594984	-0.749077	1.0458	0.06461	1.03953	0.0559245	1.00317	0.00457302	46.6	49.3	43.5	46	31.7	15	15	15	13	11	15	15	15	13	11	138850000	138850000	0	0	97268000	94334000	1824200	1109900	59260000	54137000	2062100	3060900	69437000	61270000
3497	YPL240C	YPL240C	YPL240C	HSP82	81.405	53	9	63.5	0	131.53	NaN	NaN	2.2766	1.18688	0.582559	-0.779523	1.98439	0.988693	1.79922	0.847369	55	49.2	48.2	49.6	48.1	34	34	35	34	32	8	5	6	7	5	531580000	531580000	0	0	426660000	425280000	362220	1014900	205840000	204270000	463510	1104900	205700000	204460000
2398	YLR249W	YLR249W	YLR249W	YEF3	115.94	61	48	63.5	0	323.31	NaN	NaN	0.740647	-0.433143	0.814757	-0.295558	0.914084	-0.129601	0.943616	-0.083728	55.8	57.8	55.1	59.9	48.7	50	47	48	50	42	40	38	38	41	31	2251900000	2251600000	51426	274980	2200300000	2138200000	34789000	27310000	1105700000	950720000	49481000	105460000	1897200000	1602900000
934	YDR487C	YDR487C	YDR487C	RIB3	22.567	12	12	63.5	0	72.937	NaN	NaN	1.47776	0.563416	0.82318	-0.28072	0.911597	-0.133532	0.873396	-0.195292	50.5	34.1	35.1	31.2	26	8	6	7	6	5	8	6	7	6	5	89470000	88902000	0	568060	115350000	112690000	778400	1877900	95221000	80847000	7270600	7103600	142800000	115690000
3290	YOR251C	YOR251C	YOR251C	TUM1	34.219	18	18	63.2	0	52.839	NaN	NaN	NaN	NaN	0.761456	-0.393168	0.852708	-0.229876	1.05371	0.0754776	33.9	28.9	28.3	32.2	28.3	8	7	6	7	6	8	7	6	7	6	23058000	23058000	0	0	26705000	26705000	0	0	8960800	8060900	292520	607400	23435000	17945000
3174	YOR046C	YOR046C	YOR046C	DBP5	53.873	25	25	63.1	0	199.71	NaN	NaN	1.46278	0.54871	0.860188	-0.217277	1.01616	0.0231232	1.04237	0.0598663	41.3	47.1	41.5	38.8	36.1	14	17	14	13	12	14	17	14	13	12	110010000	108770000	0	1232200	147670000	146660000	168490	839260	59538000	53100000	2802800	3634300	77220000	61752000
1969	YJR077C	YJR077C	YJR077C	MIR1	32.812	14	13	63	0	109.04	NaN	NaN	0.49848	-1.00439	0.787345	-0.344932	1.00441	0.00634676	1.09968	0.13709	42.8	45	40.2	40.5	29.6	9	9	8	8	6	9	9	8	8	6	119110000	119110000	0	0	106310000	104000000	1147100	1158900	49287000	47020000	900830	1366300	71243000	59848000
2345	YLR150W	YLR150W	YLR150W	STM1	29.995	22	22	63	0	323.31	NaN	NaN	0.997152	-0.00411474	0.949062	-0.0754259	0.96821	-0.0466081	1.03809	0.0539328	57.5	51.3	56.8	58.6	52.7	16	13	15	16	14	16	13	15	16	14	512980000	512980000	0	0	201170000	193000000	1320000	6851900	280800000	240330000	17614000	22855000	427070000	358400000
767	YDR212W	YDR212W	YDR212W	TCP1	60.48	26	26	63	0	214.56	56.8531	5.82917	1.0106	0.0152166	0.891217	-0.166152	0.956249	-0.0645422	1.01795	0.0256678	39.4	38.1	33.1	36.3	35.1	14	16	15	14	14	14	16	15	14	14	103640000	90384000	184530	13071000	128130000	127210000	648000	271470	55898000	51075000	2181600	2640700	62954000	52850000
1495	YGR240C	YGR240C	YGR240C	PFK1	107.97	51	50	63	0	323.31	NaN	NaN	1.0847	0.117297	0.851544	-0.231846	0.907296	-0.140354	0.984441	-0.0226241	53.4	53.2	46.2	49.7	44.7	37	38	33	36	32	36	37	32	35	31	879780000	879780000	0	0	1017700000	1007200000	4493800	5968500	446990000	402180000	15492000	29318000	729520000	605860000
3276	YOR224C	YOR224C	YOR224C	RPB8	16.511	9	9	63	0	90.429	NaN	NaN	NaN	NaN	0.706376	-0.501492	0.808571	-0.306554	0.848513	-0.236991	31.5	41.8	35.6	45.9	39.7	4	5	5	6	5	4	5	5	6	5	23664000	23664000	0	0	13944000	13944000	0	0	34733000	30852000	1751000	2130800	27846000	24471000
1962	YJR069C	YJR069C	YJR069C	HAM1	22.093	8	8	62.9	0	186.92	NaN	NaN	9.38307	3.23006	2.14809	1.10306	1.18023	0.239072	1.10208	0.140234	58.9	36.5	32.5	45.7	38.6	7	6	5	6	5	7	6	5	6	5	43043000	43043000	0	0	50714000	42928000	226770	7558700	24458000	21313000	211300	2933200	20208000	18773000
1002	YEL071W	YEL071W	YEL071W	DLD3	55.224	26	25	62.9	0	323.31	NaN	NaN	1.98552	0.989519	0.903413	-0.146543	0.873344	-0.195378	0.859101	-0.2191	56	48.6	53.8	50.4	52.2	19	17	18	19	18	19	17	18	18	17	433390000	433390000	0	0	346330000	341130000	1749800	3452600	169410000	158520000	5178900	5712300	274440000	243360000
297	YBR121C	YBR121C	YBR121C	GRS1	75.338	39	39	62.8	0	323.31	NaN	NaN	1.13481	0.182455	0.860738	-0.216354	1.02691	0.0383127	1.07223	0.10061	50.4	48.9	52.6	46.5	45.4	27	27	29	26	25	27	27	29	26	25	580560000	580560000	0	0	577840000	563630000	7321700	6890000	419940000	357020000	23223000	39694000	418810000	337880000
1990	YJR109C	YJR109C	YJR109C	CPA2	123.91	55	53	62.8	0	323.31	NaN	NaN	0.954686	-0.0669025	0.553451	-0.853472	0.659026	-0.601592	0.905366	-0.143427	55.8	50.4	51.5	57.1	51	44	39	43	47	42	43	37	42	45	40	716580000	716580000	0	0	593120000	581160000	2522000	9435400	306520000	286660000	8731400	11125000	580190000	471790000
2233	YLL018C	YLL018C	YLL018C	DPS1	63.515	35	35	62.7	0	278.58	NaN	NaN	0.795191	-0.330626	0.750458	-0.414157	0.880417	-0.183741	1.03504	0.0496816	56	53.3	50.6	52.6	50.6	29	28	26	27	24	29	28	26	27	24	672340000	672340000	0	0	561100000	553320000	3829600	3953200	285870000	252640000	14791000	18440000	310830000	259320000
754	YDR190C	YDR190C	YDR190C	RVB1	50.452	23	23	62.6	0	309.33	NaN	NaN	0.999565	-0.000628353	0.782559	-0.353728	1.02407	0.0343206	0.971303	-0.0420065	47.5	42.3	41.3	39.3	33.9	15	13	13	13	12	15	13	13	13	12	95961000	95351000	0	610320	106340000	104580000	831610	930940	56535000	52015000	2230400	2289600	57910000	48141000
188	YER102W;YBL072C	YER102W;YBL072C	YER102W	RPS8B	22.489	14	14	62.5	0	207.38	NaN	NaN	0.932068	-0.101492	0.887962	-0.17143	0.864238	-0.210499	0.889998	-0.168126	57.5	60	60	61.5	60	11	10	11	11	10	11	10	11	11	10	641850000	639680000	0	2163900	732360000	716080000	8981600	7294000	406530000	363650000	16737000	26144000	468030000	369910000
1657	YHR146W	YHR146W	YHR146W	CRP1	51.115	20	20	62.4	0	64.275	NaN	NaN	0.314121	-1.67061	0.819797	-0.286662	1.10448	0.143364	1.02757	0.0392382	41.3	34.8	34	30.1	25.8	12	10	11	9	7	12	10	11	9	7	55405000	55405000	0	0	59643000	59011000	384670	247710	27624000	25469000	870190	1285300	32634000	28478000
2070	YKL081W	YKL081W	YKL081W	TEF4	46.52	29	26	62.4	0	323.31	NaN	NaN	0.938932	-0.0909067	0.858215	-0.22059	0.936634	-0.0944431	1.00503	0.00724135	57.5	51.7	52.4	48.1	54.6	23	20	21	18	22	20	18	19	16	21	1036400000	1036400000	0	0	904780000	887850000	7842400	9081900	408640000	357560000	14872000	36212000	587810000	477960000
1030	YER031C	YER031C	YER031C	YPT31	24.469	12	5	62.3	0	66.787	NaN	NaN	NaN	NaN	0.652206	-0.6166	0.894354	-0.161082	0.983058	-0.0246522	47.1	44.8	39.5	36.8	37.7	8	8	8	7	8	4	4	4	4	4	25655000	25655000	0	0	27057000	26644000	274070	138580	13182000	12296000	369450	516710	20129000	17706000
1943	YJR045C;YEL030W	YJR045C	YJR045C	SSC1	70.627	35	35	62.2	0	323.31	NaN	NaN	2.10055	1.07077	1.2886	0.365802	1.25156	0.323724	1.37947	0.464113	47.9	51.5	50.5	45.7	42.8	24	28	26	23	23	24	28	26	23	23	1387500000	1387500000	0	0	1534900000	1518900000	5875800	10130000	723900000	671850000	12651000	39399000	862350000	794800000
1876	YJL130C	YJL130C	YJL130C	URA2	245.04	118	116	62.2	0	323.31	119.69	6.90316	0.564032	-0.826151	0.643653	-0.635644	0.993259	-0.0097576	1.33715	0.419165	50.6	44.2	44.2	47.2	43	92	81	84	85	81	91	79	83	83	79	1799900000	1799900000	0	0	1709300000	1676600000	19440000	13239000	882400000	756990000	54523000	70885000	1244200000	1013200000
1664	YHR163W	YHR163W	YHR163W	SOL3	27.784	12	12	62.2	0	54.465	NaN	NaN	0.861184	-0.215607	1.00137	0.00197353	1.10624	0.145668	1.33145	0.412994	48.2	50.2	40.2	53.8	45.8	10	9	8	10	8	10	9	8	10	8	91943000	91943000	0	0	73098000	72906000	94961	97820	40634000	40634000	0	0	55918000	48396000
2013	YJR148W	YJR148W	YJR148W	BAT2	41.624	19	16	62.2	0	94.228	NaN	NaN	0.722964	-0.468004	0.590575	-0.759808	0.734702	-0.444768	0.725945	-0.462069	39.4	36.7	39.1	52.4	38	11	9	10	14	10	9	7	8	12	8	45181000	45181000	0	0	42809000	42809000	0	0	15367000	14434000	511130	421560	61152000	54157000
3197	YOR095C	YOR095C	YOR095C	RKI1	28.258	13	13	62	0	175.72	NaN	NaN	0.886804	-0.173313	0.719882	-0.474168	0.802541	-0.317353	0.76595	-0.384678	52.3	39.1	52.3	48.1	51.2	10	7	10	10	10	10	7	10	10	10	62209000	62209000	0	0	86942000	81837000	2395300	2709400	36965000	31876000	3121600	1967700	50996000	46774000
426	YCL043C	YCL043C	YCL043C	PDI1	58.226	30	30	61.9	0	323.31	NaN	NaN	1.14743	0.198407	1.09884	0.135986	1.09714	0.133751	1.19624	0.258501	47.5	49.6	44.6	45.6	42.7	23	22	20	20	21	23	22	20	20	21	560580000	560580000	0	0	480170000	469910000	3407400	6848300	361260000	322440000	13183000	25643000	400650000	351410000
2157	YKR001C	YKR001C	YKR001C	VPS1	78.736	37	37	61.9	0	323.31	NaN	NaN	0.826344	-0.275185	0.825085	-0.277385	1.00356	0.00512766	1.10036	0.137972	41.1	34.9	46	42.8	40.6	22	18	25	22	23	22	18	25	22	23	217470000	217470000	0	0	220240000	218270000	1218100	754120	137510000	126810000	4453600	6245900	103700000	89085000
2528	YML008C	YML008C	YML008C	ERG6	43.43	24	24	61.9	0	323.31	NaN	NaN	0.610277	-0.712463	0.709552	-0.49502	0.84537	-0.242344	0.956277	-0.0644995	53.8	43.9	53.8	48.6	55.9	19	14	17	16	18	19	14	17	16	18	336210000	336210000	0	0	261670000	256070000	1646900	3952100	172270000	161470000	4821200	5977600	202740000	169980000
3048	YNR043W	YNR043W	YNR043W	MVD1	44.115	16	16	61.9	0	226.86	NaN	NaN	1.52798	0.611626	0.855777	-0.224694	0.812659	-0.299278	0.935425	-0.096306	46.7	41.9	28.3	42.7	23.5	13	12	8	12	7	13	12	8	12	7	95020000	95020000	0	0	144790000	143830000	955760	0	40222000	36892000	897740	2432600	77009000	69791000
2808	YMR318C	YMR318C	YMR318C	ADH6	39.617	18	18	61.9	0	217.14	NaN	NaN	1.46269	0.548627	0.959911	-0.0590273	1.03281	0.0465756	0.898872	-0.153813	56.7	44.4	44.7	55	41.1	15	12	13	13	12	15	12	13	13	12	298950000	298950000	0	0	443590000	405360000	18017000	20209000	255610000	207500000	22177000	25935000	362320000	282920000
2149	YKL210W	YKL210W	YKL210W	UBA1	114.26	46	46	61.7	0	300.64	7.79015	2.96165	0.950285	-0.0735684	1.10855	0.148677	1.24925	0.321068	1.26148	0.335121	48.2	38.4	40.3	53.7	38.1	35	28	33	36	28	35	28	33	36	28	282570000	282570000	0	0	284940000	280850000	2240500	1849600	154420000	144740000	3521500	6161400	246530000	218340000
1549	YHL034C	YHL034C	YHL034C	SBP1	32.989	12	12	61.6	0	139.91	NaN	NaN	1.04685	0.0660566	0.769655	-0.377717	1.06314	0.0883294	1.08845	0.122282	42.5	35	41.8	52.4	41.2	8	7	8	9	8	8	7	8	9	8	120180000	120180000	0	0	78798000	78798000	0	0	71377000	65156000	1379900	4841000	105610000	99550000
2239	YLL026W	YLL026W	YLL026W	HSP104	102.03	58	58	61.5	0	323.31	NaN	NaN	0.915834	-0.126842	0.952994	-0.0694604	1.50895	0.593549	1.47309	0.558846	52.4	49.4	48.8	47.6	41.6	45	41	41	38	31	45	41	41	38	31	2716700000	2716700000	0	0	2014700000	2012500000	1342300	827260	940770000	937660000	1356300	1756200	916640000	911940000
2040	YKL035W	YKL035W	YKL035W	UGP1	55.987	26	26	61.5	0	323.31	NaN	NaN	NaN	NaN	0.824569	-0.278288	0.94078	-0.08807	1.15836	0.21209	48.3	36.1	22.4	44.9	26.5	19	14	9	17	10	19	14	9	17	10	323190000	323190000	0	0	304390000	304390000	0	0	112510000	110380000	832850	1304100	152830000	142270000
190	YBL076C	YBL076C	YBL076C	ILS1	122.98	59	59	61.5	0	323.31	NaN	NaN	0.975886	-0.0352157	0.860509	-0.216738	0.95201	-0.0709508	1.00484	0.00697068	46.6	46.6	39.8	47.4	40.8	41	43	35	43	36	41	43	35	43	36	632600000	632600000	0	0	556190000	548550000	4339100	3296200	266830000	238570000	11156000	17095000	453170000	372180000
1151	YFL034C-A	YFL034C-A	YFL034C-A	RPL22B	13.826	4	3	61.5	0	36.47	NaN	NaN	NaN	NaN	NaN	NaN	NaN	NaN	0.939328	-0.0902988	46.7	38.5	18	38.5	18	3	3	1	3	1	2	2	1	2	1	10602000	10602000	0	0	7071600	7071600	0	0	2124200	1877200	0	246990	3525800	3146700
3229	YOR142W	YOR142W	YOR142W	LSC1	35.032	15	15	61.4	0	157.69	NaN	NaN	NaN	NaN	1.02217	0.0316363	1.01331	0.0190716	1.42451	0.510462	52.3	48	38.9	48.3	41.9	10	10	7	11	8	10	10	7	11	8	83795000	83795000	0	0	74177000	74177000	0	0	31400000	30394000	446820	559380	47484000	42785000
2571	YML073C	YML073C	YML073C	RPL6A	19.961	14	6	61.4	0	17.722	NaN	NaN	1.09047	0.124952	1.15216	0.204341	1.15561	0.208659	1.10387	0.142572	59.7	46.6	54	46	46.6	12	9	10	9	10	6	4	3	3	3	140160000	140160000	0	0	115830000	111570000	1692500	2569000	58442000	49446000	3239900	5756700	65718000	49719000
3535	YPR035W	YPR035W	YPR035W	GLN1	41.766	17	17	61.4	0	110.68	NaN	NaN	0.657399	-0.605159	0.554934	-0.849611	0.800508	-0.321012	1.09863	0.13571	54.6	54.6	36.8	49.5	24.9	14	14	11	14	9	14	14	11	14	9	275050000	275050000	0	0	212770000	210040000	1870800	859700	116630000	93314000	13660000	9655200	170480000	115190000
1812	YJL001W	YJL001W	YJL001W	PRE3	23.547	10	10	61.4	0	109.91	NaN	NaN	NaN	NaN	0.758377	-0.399012	1.06724	0.0938882	1.04979	0.0700978	49.3	40.5	36.3	32.1	36.3	7	8	7	6	7	7	8	7	6	7	45361000	45361000	0	0	62454000	62454000	0	0	38011000	35270000	1298100	1442600	27526000	24111000
1266	YGL105W	YGL105W	YGL105W	ARC1	42.083	23	23	61.4	0	252.9	NaN	NaN	1.13366	0.180987	0.844281	-0.244205	0.949738	-0.074399	1.03496	0.0495723	41.5	40.4	35.6	45.5	23.9	14	14	12	14	9	14	14	12	14	9	221660000	221660000	0	0	361540000	351850000	3910600	5781000	118340000	107730000	4884400	5720000	264180000	230280000
1312	YGL187C	YGL187C	YGL187C	COX4	17.142	8	8	61.3	0	43.709	NaN	NaN	NaN	NaN	0.9886	-0.0165412	1.22706	0.295204	1.54022	0.623133	45.2	38.7	18.7	34.2	34.2	6	4	2	4	4	6	4	2	4	4	10652000	10652000	0	0	24005000	24005000	0	0	5806000	5125000	169630	511390	19890000	16039000
1009	YER007C-A	YER007C-A	YER007C-A	TMA20	20.277	9	9	61.3	0	166.64	NaN	NaN	0.740274	-0.433869	0.920226	-0.119939	1.12711	0.172627	1.14266	0.192402	41.4	49.2	42	37.6	42	6	7	7	7	7	6	7	7	7	7	51125000	51125000	0	0	44233000	43120000	578720	533610	24371000	22448000	712650	1210800	29231000	25739000
1286	YGL137W	YGL137W	YGL137W	SEC27	99.444	42	42	61.3	0	323.31	NaN	NaN	0.65372	-0.613255	0.851033	-0.232713	1.01139	0.016346	1.08353	0.115734	47.1	38.8	37.5	40.7	33.5	27	25	22	22	19	27	25	22	22	19	178480000	178480000	0	0	143890000	142770000	578850	539410	72754000	64615000	3597900	4541800	87357000	73843000
2376	YLR208W	YLR208W	YLR208W	SEC13	33.043	16	16	61.3	0	137.43	NaN	NaN	1.79557	0.84444	0.96269	-0.0548566	1.03694	0.0523289	1.03572	0.050637	58.9	40.7	47.1	40.7	48.1	14	10	11	10	11	14	10	11	10	11	172330000	172330000	0	0	151760000	147560000	2703700	1495500	115090000	99435000	6408600	9242500	123540000	99282000
2290	YLR061W	YLR061W	YLR061W	RPL22A	13.693	4	3	61.2	0	44.488	NaN	NaN	NaN	NaN	NaN	NaN	NaN	NaN	NaN	NaN	47.1	61.2	41.3	61.2	41.3	3	4	2	4	2	2	3	2	3	2	182610000	182610000	0	0	108700000	106820000	0	1879700	96114000	89107000	0	7006300	116390000	102750000
438	YCR004C	YCR004C	YCR004C	YCP4	26.35	12	11	61.1	0	91.628	NaN	NaN	2.27577	1.18635	1.06289	0.0879887	1.36369	0.447515	1.66181	0.732759	40.5	36.4	44.5	29.6	39.3	6	7	7	5	7	6	7	7	5	6	21343000	21343000	0	0	39394000	39394000	0	0	26983000	24182000	1074700	1726000	26379000	22260000
726	YDR155C	YDR155C	YDR155C	CPR1	17.39	11	11	61.1	0	225.15	0.457697	-1.12754	0.919499	-0.121079	0.867819	-0.204535	1.27917	0.355202	1.40971	0.495396	56.8	60.5	47.5	61.1	46.9	9	10	8	10	7	9	10	8	10	7	1207800000	1206700000	853730	235680	1420600000	1415400000	1768800	3423400	746500000	706120000	16889000	23490000	1078800000	1006300000
3494	YPL235W	YPL235W	YPL235W	RVB2	51.611	24	24	61.1	0	221.77	NaN	NaN	0.97994	-0.0292343	0.737597	-0.439095	0.893102	-0.163103	0.973243	-0.0391283	41.2	45.4	40.1	36.5	35.9	14	16	14	13	13	14	16	14	13	13	47265000	47265000	0	0	75465000	74378000	533810	553270	49814000	44525000	2359900	2929300	39675000	35459000
1918	YJL217W	YJL217W	YJL217W	REE1	21.966	9	9	61.1	0	43.926	NaN	NaN	1.40741	0.493043	0.897976	-0.155252	0.607506	-0.719029	0.948926	-0.075633	50.5	33.3	34.3	46	42.9	7	5	5	6	6	7	5	5	6	6	44482000	44482000	0	0	41277000	41277000	0	0	16715000	16715000	0	0	24801000	21749000
3391	YPL048W	YPL048W	YPL048W	CAM1	47.087	21	18	61	0	218.24	NaN	NaN	1.02752	0.039173	0.92316	-0.115348	1.03969	0.0561524	1.20031	0.263409	51.8	30.4	38.8	27.2	28.2	17	10	14	10	10	14	8	12	8	9	169440000	169440000	0	0	163400000	158010000	3564400	1821000	94856000	85277000	3617800	5961400	89466000	70218000
2816	YNL010W	YNL010W	YNL010W		27.48	13	13	61	0	41.517	NaN	NaN	1.15125	0.203207	1.36507	0.448975	0.95711	-0.0632438	1.06558	0.0916452	37.3	47.3	40.2	47.3	26.1	8	9	8	9	6	8	9	8	9	6	61000000	61000000	0	0	126510000	126130000	173990	204170	70530000	55175000	9465000	5889900	98022000	74094000
1066	YER086W	YER086W	YER086W	ILV1	63.83	22	22	60.9	0	314.76	NaN	NaN	0.967368	-0.0478632	0.79215	-0.336155	0.911076	-0.134357	1.05144	0.0723597	52.4	51	45.1	48.3	35.8	18	18	16	17	13	18	18	16	17	13	162710000	162710000	0	0	135620000	132070000	1460700	2092900	86259000	76782000	3993000	5483100	144090000	115380000
2059	YKL067W	YKL067W	YKL067W	YNK1	17.166	9	9	60.8	0	165.06	NaN	NaN	NaN	NaN	0.819087	-0.287912	0.93835	-0.0918013	1.1643	0.219465	47.7	48.4	47.7	39.9	38.6	6	7	6	5	5	6	7	6	5	5	33634000	33634000	0	0	88338000	88338000	0	0	19228000	17599000	699250	929120	25620000	22016000
3551	YPR062W	YPR062W	YPR062W	FCY1	17.507	6	6	60.8	0	46.402	NaN	NaN	0.81843	-0.289068	0.839172	-0.252961	0.888445	-0.170645	0.937419	-0.093234	60.8	34.2	34.2	50	50	6	4	4	5	5	6	4	4	5	5	50599000	50599000	0	0	73841000	69304000	2601700	1935000	39643000	33255000	2581600	3806600	47175000	36588000
3090	YOL058W	YOL058W	YOL058W	ARG1	46.927	23	23	60.7	0	129.74	0.26256	-1.92928	1.01938	0.0276866	0.634921	-0.655352	0.919244	-0.121481	1.16252	0.217257	51.4	39.8	38.6	44.3	45.7	17	15	15	15	16	17	15	15	15	16	184000000	181510000	2042400	450190	257140000	243850000	6916200	6377500	139610000	120750000	10245000	8614300	200850000	146360000
515	YDL051W	YDL051W	YDL051W	LHP1	32.104	13	13	60.7	0	242.72	NaN	NaN	0.743081	-0.428408	0.721012	-0.471905	0.975414	-0.0359134	0.965942	-0.049992	44	37.8	37.8	40	40	8	8	9	8	9	8	8	9	8	9	24720000	24720000	0	0	55290000	53619000	1273900	397320	31089000	27722000	1141200	2225300	50437000	43024000
1134	YFL005W	YFL005W	YFL005W	SEC4	23.505	11	10	60.5	0	94.047	NaN	NaN	0.709371	-0.495388	0.923413	-0.114952	1.07954	0.110417	1.13236	0.179338	51.6	43.3	53	36.3	34.4	9	7	9	6	6	8	6	8	5	5	56535000	56535000	0	0	60140000	60140000	0	0	33643000	30210000	1586200	1846500	43648000	35478000
517	YDL053C	YDL053C	YDL053C	PBP4	19.881	10	10	60.5	0	49.74	NaN	NaN	NaN	NaN	1.19004	0.251015	1.01201	0.0172282	1.07219	0.100557	53.5	31.4	55.1	36.8	31.4	8	5	8	6	4	8	5	8	6	4	22170000	22170000	0	0	12474000	12474000	0	0	13065000	11502000	680920	882250	6761400	5354500
1925	YJR007W	YJR007W	YJR007W	SUI2	34.717	16	16	60.5	0	178.75	NaN	NaN	2.11675	1.08185	0.951	-0.0724831	1.01557	0.0222828	1.01281	0.0183607	41.8	39.1	44.7	41.8	44.7	10	9	11	11	11	10	9	11	11	11	135890000	135890000	0	0	151480000	146020000	2183300	3278100	97944000	86523000	4412300	7008800	162830000	131110000
3328	YOR310C	YOR310C	YOR310C	NOP58	56.956	26	25	60.5	0	312.42	NaN	NaN	0.875675	-0.191533	0.866911	-0.206044	0.858626	-0.219898	0.896569	-0.157513	49.7	42.7	43.6	47.6	44.2	19	17	17	19	18	18	17	17	19	18	339530000	339530000	0	0	440480000	341180000	5654600	93648000	213370000	183800000	10510000	19054000	288550000	225410000
95	YAL012W	YAL012W	YAL012W	CYS3	42.542	14	14	60.4	0	225.86	NaN	NaN	1.25026	0.322232	0.947878	-0.0772267	1.04422	0.0624317	0.989851	-0.0147163	45.4	33.5	33.5	50.8	42.6	10	10	10	12	10	10	10	10	12	10	389590000	389590000	0	0	547150000	530950000	7523000	8670500	261580000	238110000	9003800	14466000	378430000	322610000
447	YCR020W-B	YCR020W-B	YCR020W-B	HTL1	9.1794	4	4	60.3	0	20.505	NaN	NaN	NaN	NaN	0.540413	-0.887865	0.644497	-0.633755	1.78724	0.837731	60.3	50	50	50	30.8	4	3	3	3	2	4	3	3	3	2	7877500	7877500	0	0	6929300	6929300	0	0	3342800	3180700	86067	76025	4398900	3828400
1528	YGR285C	YGR285C	YGR285C	ZUO1	49.019	24	24	60.3	0	152.31	NaN	NaN	1.06066	0.0849643	0.829644	-0.269435	0.935	-0.0969619	0.96124	-0.0570313	44.3	49.9	39.7	44.3	34.2	18	15	16	13	13	18	15	16	13	13	300860000	300860000	0	0	208670000	205320000	1319600	2030500	190730000	164070000	12558000	14099000	203430000	162650000
904	YML024W;YDR447C	YML024W;YDR447C	YML024W	RPS17A	15.788	10	10	60.3	0	127.97	NaN	NaN	0.990907	-0.013179	1.01635	0.0233926	0.906659	-0.141368	0.923102	-0.115438	60.3	54.4	60.3	54.4	60.3	9	7	9	8	9	9	7	9	8	9	1114400000	1114400000	0	0	968560000	950320000	14050000	4181900	507580000	451000000	30048000	26531000	651320000	579130000
2043	YKL040C	YKL040C	YKL040C	NFU1	29.174	12	12	60.2	0	48.946	NaN	NaN	NaN	NaN	0.980254	-0.0287727	1.14711	0.198003	1.38594	0.470864	39.8	37.1	30.1	37.1	40.2	8	7	6	8	7	8	7	6	8	7	32247000	32247000	0	0	30228000	29402000	0	825030	19570000	18156000	532930	881520	21922000	17560000
216	YNL030W;YBR009C	YNL030W;YBR009C	YNL030W	HHF2	11.368	8	8	60.2	0	32.585	NaN	NaN	NaN	NaN	1.42223	0.508156	0.807754	-0.308012	1.16825	0.22435	50.5	50.5	49.5	50.5	29.1	6	5	5	5	3	6	5	5	5	3	53843000	53843000	0	0	18532000	18532000	0	0	9668100	8317000	349160	1001900	12832000	9980900
3026	YNR016C	YNR016C	YNR016C	ACC1	250.35	111	108	60.2	0	323.31	4.36717	2.1267	1.00247	0.0035558	0.883065	-0.179408	0.87459	-0.193321	0.904121	-0.145412	49.7	42.2	40.4	40	34.6	84	75	71	67	62	81	73	68	64	59	1340800000	1339000000	1529700	284690	1181000000	1158100000	10974000	11997000	635230000	567040000	26487000	41711000	854380000	623010000
2276	YLR038C	YLR038C	YLR038C	COX12	9.7878	4	4	60.2	0	30.624	0.991661	-0.0120808	NaN	NaN	0.0778077	-3.68394	0.798074	-0.325406	0.86073	-0.216367	44.6	34.9	44.6	34.9	28.9	3	2	3	2	2	3	2	3	2	2	32612000	32612000	0	0	10495000	10495000	0	0	14765000	14765000	0	0	12737000	10865000
2021	YKL009W	YKL009W	YKL009W	MRT4	27.058	12	12	60.2	0	104.7	NaN	NaN	0.810222	-0.303612	0.814166	-0.296605	0.831566	-0.266097	0.837448	-0.255928	44.1	46.2	49.6	49.6	44.5	8	7	8	8	8	8	7	8	8	8	50260000	50260000	0	0	69974000	67880000	1145700	948470	41955000	35438000	3197700	3319600	58101000	43404000
2750	YMR235C	YMR235C	YMR235C	RNA1	45.815	20	20	60	0	241.57	NaN	NaN	1.02657	0.0378363	0.855833	-0.2246	1.1602	0.214375	0.999123	-0.0012659	44.7	35.1	35.4	35.1	32.9	16	11	12	11	11	16	11	12	11	11	119040000	119040000	0	0	77502000	75802000	464070	1236200	47989000	43153000	1370400	3465100	64146000	55154000
1090	YER120W	YER120W	YER120W	SCS2	26.925	11	11	59.8	0	143.64	NaN	NaN	0.775871	-0.366112	1.09774	0.134539	1.16048	0.214723	1.3466	0.42932	59.8	55.7	59.8	59.8	55.7	11	10	10	11	9	11	10	10	11	9	167590000	167590000	0	0	181720000	180320000	335690	1070300	108920000	98799000	3696800	6421000	101620000	87533000
1427	YGR135W	YGR135W	YGR135W	PRE9	28.714	14	14	59.7	0	227.59	NaN	NaN	NaN	NaN	1.15939	0.213361	0.899511	-0.152787	1.10204	0.140171	52.7	32.9	49.2	29.1	48.8	11	7	10	6	9	11	7	10	6	9	63738000	63738000	0	0	64671000	63982000	0	689100	49355000	43727000	2231300	3395800	33852000	29234000
1172	YFR010W	YFR010W	YFR010W	UBP6	57.11	27	27	59.7	0	200.04	NaN	NaN	NaN	NaN	1.48673	0.572143	1.07624	0.105998	1.05801	0.081349	38.7	27.5	33.5	25.5	25.1	15	12	12	10	8	15	12	12	10	8	31234000	31234000	0	0	39716000	39716000	0	0	24282000	23698000	0	583490	28755000	26585000
2423	YLR295C	YLR295C	YLR295C	ATP14	14.128	5	5	59.7	0	20.97	NaN	NaN	NaN	NaN	NaN	NaN	1.92516	0.944976	0.990053	-0.0144224	40.3	41.9	11.3	48.4	40.3	3	3	1	3	3	3	3	1	3	3	33906000	33906000	0	0	23714000	23714000	0	0	11070000	11070000	0	0	5375700	5375700
2829	YNL037C	YNL037C	YNL037C	IDH1	39.324	17	17	59.7	0	134.44	NaN	NaN	1.1699	0.226383	1.21239	0.277849	0.733154	-0.447811	0.919918	-0.120422	53.9	51.9	48.1	35	41.7	14	13	13	10	11	14	13	13	10	11	187740000	187740000	0	0	157120000	155940000	0	1183200	77847000	75911000	565550	1370300	78537000	69775000
3428	YPL117C	YPL117C	YPL117C	IDI1	33.351	11	11	59.7	0	107.82	NaN	NaN	1.14976	0.201339	0.751216	-0.4127	0.761886	-0.392353	0.792277	-0.335923	29.9	49.3	41	53.5	49.7	5	8	7	10	8	5	8	7	10	8	70608000	70608000	0	0	69118000	69118000	0	0	39567000	34491000	2065000	3011300	73007000	57197000
3336	YOR323C	YOR323C	YOR323C	PRO2	49.74	20	20	59.6	0	300.48	NaN	NaN	1.85477	0.891242	0.873963	-0.194356	0.899314	-0.153103	0.970527	-0.0431599	44.3	47.4	41	46.7	42.1	14	15	12	15	13	14	15	12	15	13	165600000	165600000	0	0	185390000	183640000	469880	1279400	82742000	72516000	3322300	6903600	127510000	107180000
1008	YER006W	YER006W	YER006W	NUG1	57.708	26	26	59.6	0	240.44	NaN	NaN	0.963033	-0.0543423	0.936225	-0.0950728	0.891447	-0.165779	0.840331	-0.250971	29	38.3	29.6	41.5	32.3	11	15	11	16	12	11	15	11	16	12	50416000	50416000	0	0	77771000	76535000	720920	515090	35912000	29887000	2024800	4000800	58788000	47028000
378	YBR263W	YBR263W	YBR263W	SHM1	53.686	25	24	59.4	0	217.24	NaN	NaN	NaN	NaN	1.00907	0.0130206	1.05784	0.0811237	1.11341	0.154988	43.1	39.4	31	30	29.8	16	15	13	11	13	15	14	12	10	12	98695000	98695000	0	0	94023000	93762000	0	260770	65684000	58133000	2586700	4964700	65923000	57560000
2352	YLR175W	YLR175W	YLR175W	CBF5	54.704	24	24	59.4	0	120.39	NaN	NaN	0.797462	-0.326512	0.887018	-0.172965	0.934683	-0.0974506	0.881208	-0.182445	42.2	31.9	32.5	34.4	33.5	15	13	13	13	11	15	13	13	13	11	67061000	67061000	0	0	60773000	60707000	32831	33587	56758000	49391000	2984300	4382900	41908000	33095000
1567	YHR020W	YHR020W	YHR020W		77.385	36	36	59.4	0	323.31	NaN	NaN	0.941327	-0.0872326	0.769943	-0.377176	0.833461	-0.262813	0.875758	-0.191395	54.5	52.2	55.4	54.5	49.6	30	29	29	29	25	30	29	29	29	25	527680000	527680000	0	0	503700000	493400000	4906100	5399100	336450000	304830000	13919000	17707000	360220000	290060000
1809	YIR036C	YIR036C	YIR036C	IRC24	28.804	14	14	59.3	0	31.495	NaN	NaN	NaN	NaN	1.10642	0.145896	1.07138	0.0994655	1.31625	0.396429	35.4	25.9	33.1	21.7	25.9	8	5	8	5	6	8	5	8	5	6	22070000	22070000	0	0	12316000	12316000	0	0	9236000	9236000	0	0	8489700	7905200
1043	YER055C	YER055C	YER055C	HIS1	32.266	15	15	59.3	0	60.633	NaN	NaN	0.85027	-0.234008	0.873424	-0.195247	1.10594	0.14527	1.19242	0.253894	44.4	29.6	37.4	43.1	51.2	12	8	10	10	12	12	8	10	10	12	121510000	121510000	0	0	70390000	69827000	351150	211280	39764000	36215000	1130900	2418400	57219000	47802000
2133	YKL182W	YKL182W	YKL182W	FAS1	228.69	97	97	59.3	0	323.31	NaN	NaN	1.11761	0.160417	0.897664	-0.155753	1.00032	0.000465318	1.1172	0.159888	52.3	41.5	41.1	46.3	41.1	78	65	64	69	62	78	65	64	69	62	1521800000	1521800000	0	0	1503700000	1452600000	36504000	14632000	768400000	685240000	33782000	49377000	1072200000	869340000
1096	YER133W	YER133W	YER133W	GLC7	35.907	14	14	59.3	0	106.12	NaN	NaN	NaN	NaN	0.912787	-0.13165	1.27197	0.347065	1.08212	0.113855	43.6	31.4	27.2	30.8	28.8	9	8	7	8	8	9	8	7	8	8	48329000	48329000	0	0	68451000	68363000	0	88282	25216000	23589000	513680	1113100	51788000	43336000
612	YDL198C	YDL198C	YDL198C	GGC1	33.215	16	16	59.3	0	34.615	NaN	NaN	0.751812	-0.411555	0.769386	-0.37822	0.726192	-0.461576	0.983023	-0.0247024	41.3	32.3	29.3	46.7	36	11	7	7	11	9	11	7	7	11	9	43725000	43725000	0	0	92568000	91491000	589200	487430	13613000	11972000	950840	690220	30426000	22730000
1049	YER062C	YER062C	YER062C	GPP2	27.813	14	9	59.2	0	35.046	NaN	NaN	NaN	NaN	1.03889	0.0550452	0.709068	-0.496004	2.36207	1.24005	31.2	36.8	31.2	45.6	28.8	7	10	8	10	7	4	6	4	6	3	44785000	44785000	0	0	50604000	50604000	0	0	24348000	24348000	0	0	19997000	19592000
3133	YOL127W	YOL127W	YOL127W	RPL25	15.757	11	11	59.2	0	93.198	NaN	NaN	1.02823	0.0401573	1.03648	0.0516936	0.800928	-0.320256	1.00017	0.000250309	42.3	32.4	35.2	46.5	35.2	5	4	5	8	5	5	4	5	8	5	794890000	794890000	0	0	921490000	915980000	2677700	2840200	542330000	483730000	25343000	33256000	429620000	405070000
3182	YOR063W	YOR063W	YOR063W	RPL3	43.757	27	27	59.2	0	200.19	NaN	NaN	1.10236	0.140595	0.93435	-0.0979648	0.930942	-0.103237	0.930859	-0.103366	46	45.7	46.8	44.4	39	18	19	19	17	17	18	19	19	17	17	655160000	655160000	0	0	607380000	594680000	5994200	6708400	404820000	339970000	21967000	42889000	406410000	317580000
1195	YFR052W	YFR052W	YFR052W	RPN12	31.919	12	12	59.1	0	212.38	NaN	NaN	NaN	NaN	0.965369	-0.0508477	0.854784	-0.226368	1.1106	0.151345	31.4	28.5	20.1	28.5	17.2	6	6	5	6	4	6	6	5	6	4	59311000	59311000	0	0	68136000	68136000	0	0	25537000	24230000	677950	628570	35165000	33506000
768	YDR214W	YDR214W	YDR214W	AHA1	39.435	19	19	58.9	0	117.66	NaN	NaN	2.11835	1.08294	1.31088	0.390531	2.05995	1.04261	1.31909	0.399539	53.4	49.4	31.7	42.3	33.4	16	14	10	11	7	16	14	10	11	7	190380000	190380000	0	0	163650000	163650000	0	0	60344000	59494000	162180	688030	64854000	63191000
2155	YKL216W	YKL216W	YKL216W	URA1	34.801	12	12	58.9	0	49.264	NaN	NaN	0.40174	-1.31567	0.392251	-1.35015	0.434996	-1.20092	0.514586	-0.958517	43.6	34.7	45.9	54.5	41.1	8	7	9	10	8	8	7	9	10	8	98102000	98102000	0	0	100950000	99590000	1038200	323920	68687000	60222000	7481600	983280	75252000	65192000
1477	YGR207C	YGR207C	YGR207C	CIR1	28.758	11	11	58.6	0	54.515	NaN	NaN	1.28524	0.362035	0.703373	-0.507638	1.18466	0.244471	1.17966	0.238374	36	41.8	34.1	41.8	22.6	6	7	6	7	5	6	7	6	7	5	21423000	21423000	0	0	28034000	28034000	0	0	21468000	18363000	1517100	1588700	21626000	18038000
1958	YJR065C	YJR065C	YJR065C	ARP3	49.541	19	19	58.6	0	133.29	NaN	NaN	NaN	NaN	0.726745	-0.46048	0.901839	-0.149058	1.01866	0.0266784	47.4	49.4	46.1	37.9	28.5	13	14	13	9	8	13	14	13	9	8	57938000	57938000	0	0	49993000	49993000	0	0	22205000	21309000	351470	544790	25889000	22911000
1633	YHR107C	YHR107C	YHR107C	CDC12	46.667	20	20	58.5	0	155.35	NaN	NaN	1.09576	0.131934	0.874519	-0.193439	1.00199	0.00286683	1.04315	0.0609424	47.7	24.1	33.4	27.8	23.3	14	9	10	8	6	14	9	10	8	6	57743000	57743000	0	0	39996000	39996000	0	0	28168000	25355000	1169200	1643900	34301000	28686000
1512	YGR264C	YGR264C	YGR264C	MES1	85.677	42	42	58.5	0	323.31	NaN	NaN	0.862508	-0.213391	0.89952	-0.152773	0.927461	-0.108642	0.920353	-0.11974	49.9	38.7	37.9	40.3	30.4	36	27	26	28	20	36	27	26	28	20	274120000	274120000	0	0	246070000	241900000	2423600	1743000	97185000	88113000	3905600	5166700	183150000	151480000
2072	YKL085W	YKL085W	YKL085W	MDH1	35.65	15	15	58.4	0	216.33	NaN	NaN	NaN	NaN	0.705464	-0.503357	1.15651	0.209782	1.38082	0.465525	48.8	39.5	51.5	51.5	35.6	12	10	13	13	10	12	10	13	13	10	96118000	96118000	0	0	114880000	114880000	0	0	49608000	48335000	636920	635940	69509000	66622000
202	YBL099W	YBL099W	YBL099W	ATP1	58.607	28	28	58.3	0	182.15	NaN	NaN	0.747389	-0.420069	1.14834	0.199548	1.27015	0.345004	1.476	0.561693	43.5	42.9	40.7	40.4	45.1	18	18	16	16	18	18	18	16	16	18	332750000	332750000	0	0	261570000	255170000	2599100	3808900	154710000	139430000	6045100	9233600	175720000	142080000
1155	YFL038C	YFL038C	YFL038C	YPT1	23.214	13	13	58.3	0	121.53	NaN	NaN	1.10836	0.148425	0.917899	-0.123593	1.01936	0.0276578	1.10518	0.144285	45.6	39.3	49	45.6	45.1	8	7	9	8	7	8	7	9	8	7	147510000	147510000	0	0	54839000	54598000	0	241350	48955000	44586000	1877300	2491000	71331000	56563000
113	YAL036C	YAL036C	YAL036C	RBG1	40.701	17	17	58.3	0	117.75	NaN	NaN	0.780308	-0.357884	0.853437	-0.228643	0.930939	-0.103242	0.83849	-0.254135	44.7	36	35.5	45.3	39.6	12	10	8	12	10	12	10	8	12	10	53905000	53905000	0	0	37388000	36972000	201820	213900	19050000	15622000	1597900	1829800	42430000	33735000
135	YAR015W	YAR015W	YAR015W	ADE1	34.603	16	16	58.2	0	74.217	NaN	NaN	1.25716	0.330163	0.61428	-0.703032	1.07363	0.102497	1.19176	0.253088	40.5	36.6	44.1	38.6	46.4	10	9	11	9	12	10	9	11	9	12	57952000	57952000	0	0	43368000	43368000	0	0	33246000	28407000	2746700	2092600	36687000	32915000
550	YDL103C	YDL103C	YDL103C	QRI1	53.475	23	23	58.1	0	237.65	NaN	NaN	NaN	NaN	0.553677	-0.852884	1.06639	0.0927375	1.12993	0.176231	31	37.9	26.2	33.3	25.4	10	13	8	11	9	10	13	8	11	9	40528000	40528000	0	0	44638000	44638000	0	0	17760000	16256000	784270	720460	21202000	19089000
364	YBR244W	YBR244W	YBR244W	GPX2	18.406	10	8	58	0	52.55	NaN	NaN	1.59297	0.671722	1.21531	0.281327	1.49776	0.582808	1.48393	0.569428	37.7	53.1	33.3	38.3	38.3	5	7	5	6	6	4	5	4	4	4	13127000	13127000	0	0	31132000	29427000	564570	1140600	13813000	12006000	467320	1339500	9464600	9464600
1063	YER081W	YER081W	YER081W	SER3	51.193	20	11	58	0	195.08	NaN	NaN	0.696991	-0.520788	0.526665	-0.925043	0.669267	-0.579347	0.942801	-0.0849745	46.9	41.8	39	39.7	39	16	14	13	13	13	9	7	7	7	8	162510000	162510000	0	0	127810000	123700000	2641600	1467900	114870000	108490000	3572600	2809000	66598000	59549000
258	YBR072W	YBR072W	YBR072W	HSP26	23.879	14	14	57.9	0	174.78	2.59008	1.373	2.97713	1.57392	1.27123	0.346222	1.87701	0.908436	2.05935	1.04219	57	45.8	57	57	56.5	11	10	10	11	9	11	10	10	11	9	1050000000	1048800000	195130	1004900	967420000	962820000	0	4593200	432610000	427880000	291190	4442800	489540000	487330000
2350	YLR167W	YLR167W	YLR167W	RPS31	17.216	9	4	57.9	0	239.7	NaN	NaN	1.11528	0.157409	1.15839	0.212126	0.946973	-0.0786047	1.04303	0.060774	42.8	48.7	42.8	48.7	52	6	7	6	7	8	2	2	2	2	4	92324000	92324000	0	0	164100000	159010000	2444400	2638800	108280000	92699000	6454100	9121900	49985000	39035000
1091	YER122C	YER122C	YER122C	GLO3	55.093	23	23	57.8	0	303.03	NaN	NaN	NaN	NaN	1.7972	0.845753	0.974909	-0.0366599	1.40073	0.48618	32.9	40.6	35.5	31	24.3	13	11	14	9	9	13	11	14	9	9	45203000	45203000	0	0	38678000	38678000	0	0	28709000	27615000	529450	565080	20617000	19066000
1038	YER048C	YER048C	YER048C	CAJ1	44.854	18	18	57.8	0	194.92	NaN	NaN	NaN	NaN	0.800883	-0.320337	0.915034	-0.128103	1.0056	0.00806138	55.2	27.6	33	27.6	21	16	7	10	7	7	16	7	10	7	7	54535000	54535000	0	0	40300000	40300000	0	0	22294000	20298000	909520	1086500	30503000	26773000
3604	YPR163C	YPR163C	YPR163C	TIF3	48.521	21	21	57.8	0	124.97	12.4261	3.63531	0.650153	-0.62115	0.836539	-0.257495	0.907914	-0.139372	0.953601	-0.0685419	32.1	42.2	23.6	48.2	25.5	11	10	7	14	8	11	10	7	14	8	96659000	94438000	218320	2002000	102650000	100870000	1089700	688090	24487000	20597000	1720000	2169400	87208000	77186000
2368	YLR196W	YLR196W	YLR196W	PWP1	63.803	25	25	57.8	0	323.31	NaN	NaN	0.470348	-1.0882	0.904823	-0.144293	0.910188	-0.135763	0.867765	-0.204623	40.5	41.8	44.1	42.9	32.6	17	16	21	17	15	17	16	21	17	15	104920000	104920000	0	0	88755000	87506000	1057500	191520	68716000	63950000	1920700	2845200	57917000	50623000
263	YBR079C	YBR079C	YBR079C	RPG1	110.34	57	57	57.7	0	323.31	NaN	NaN	0.817791	-0.290197	0.821018	-0.284515	0.91053	-0.135221	0.947366	-0.078006	39	31.2	30.1	30.8	21.3	32	28	26	26	17	32	28	26	26	17	174580000	174580000	0	0	145910000	142500000	1769500	1637200	85403000	75451000	2692800	7259400	144910000	125760000
2136	YKL190W	YKL190W	YKL190W	CNB1	19.639	9	9	57.7	0	84.269	NaN	NaN	NaN	NaN	0.887377	-0.172382	0.576669	-0.794184	0.92087	-0.118931	30.3	38.9	30.3	41.1	25.7	3	5	3	4	3	3	5	3	4	3	9875700	9875700	0	0	9121600	9121600	0	0	2450600	2450600	0	0	7273600	6562500
658	YDR035W	YDR035W	YDR035W	ARO3	41.069	15	14	57.6	0	119.72	NaN	NaN	1.25239	0.324684	0.816189	-0.293025	1.11539	0.157546	1.21771	0.284175	48.1	21.1	24.9	34.9	28.9	12	7	8	9	9	11	7	7	9	8	61315000	61315000	0	0	85367000	83631000	698990	1036800	44195000	38784000	2231600	3179300	81880000	66107000
1492	YGR234W	YGR234W	YGR234W	YHB1	44.646	18	18	57.6	0	224.48	NaN	NaN	1.44015	0.526222	0.965742	-0.0502898	1.18172	0.240883	1.15418	0.206873	54.1	35.8	35.8	35.8	35.8	17	10	10	10	10	17	10	10	10	10	445220000	445220000	0	0	345880000	336290000	3779500	5807800	211000000	184380000	9992500	16628000	269410000	230010000
1932	YJR017C	YJR017C	YJR017C	ESS1	19.404	9	9	57.6	0	46.161	NaN	NaN	NaN	NaN	0.859265	-0.218825	1.06265	0.0876713	1.09842	0.135433	29.4	35.9	42.4	35.9	19.4	4	5	6	5	2	4	5	6	5	2	18174000	18174000	0	0	25405000	25405000	0	0	12673000	12151000	251340	270680	18397000	15658000
368	YBR248C	YBR248C	YBR248C	HIS7	61.067	27	27	57.6	0	102.54	NaN	NaN	0.952684	-0.0699306	1.00842	0.0120996	0.906999	-0.140828	1.06089	0.0852807	35	32.1	37.3	39.1	25.4	15	14	17	18	11	15	14	17	18	11	59916000	59916000	0	0	55093000	55093000	0	0	38169000	36907000	231710	1030800	47049000	38649000
1129	YER180C-A	YER180C-A	YER180C-A	SLO1	9.7348	4	4	57.6	0	22.046	NaN	NaN	NaN	NaN	NaN	NaN	NaN	NaN	0.756644	-0.402314	17.6	24.7	14.1	10.6	14.1	1	2	1	1	1	1	2	1	1	1	208750	208750	0	0	3717900	3717900	0	0	1433300	1433300	0	0	759720	759720
156	YBL024W	YBL024W	YBL024W	NCL1	77.878	35	35	57.5	0	154.05	NaN	NaN	1.05355	0.075258	0.852445	-0.230321	0.86862	-0.203203	0.990636	-0.0135727	41.8	35.4	30.6	37	27.9	24	21	17	20	14	24	21	17	20	14	89631000	89631000	0	0	97925000	96560000	673070	691880	31737000	28320000	1474700	1942200	62338000	52030000
2568	YML070W	YML070W	YML070W	DAK1	62.206	25	25	57.4	0	140.08	NaN	NaN	NaN	NaN	1.16382	0.218863	1.41379	0.49957	1.41912	0.505	36.5	30.5	33.9	34.2	30.1	15	12	14	13	12	15	12	14	13	12	166440000	166440000	0	0	120780000	120780000	0	0	70423000	68030000	808560	1584700	80936000	77054000
2818	YNL015W	YNL015W	YNL015W	PBI2	8.5897	6	6	57.3	0	6.7387	NaN	NaN	NaN	NaN	NaN	NaN	NaN	NaN	NaN	NaN	38.7	12	22.7	25.3	25.3	4	1	2	2	2	4	1	2	2	2	10702000	10702000	0	0	2187400	2187400	0	0	1369900	1369900	0	0	377430	377430
1531	YHL001W	YHL001W	YHL001W	RPL14B	15.153	11	2	57.2	0	83.708	NaN	NaN	NaN	NaN	NaN	NaN	0.63241	-0.661069	1.03113	0.0442232	52.2	55.1	49.3	55.8	55.1	10	8	8	9	8	2	1	0	1	1	15806000	15806000	0	0	10158000	10158000	0	0	0	0	0	0	4467400	4467400
231	YBR031W	YBR031W	YBR031W	RPL4A	39.092	21	4	57.2	0	322.31	NaN	NaN	0.330131	-1.59889	1.25355	0.326016	1.15462	0.207424	0.992217	-0.0112728	51.7	53.3	54.7	52.2	51.4	14	15	17	15	15	1	2	2	2	2	33125000	33125000	0	0	64797000	63678000	568790	550390	43918000	38183000	2124000	3610900	45053000	35171000
1463	YGR193C	YGR193C	YGR193C	PDX1	45.361	17	17	57.1	0	109.84	NaN	NaN	NaN	NaN	1.2206	0.287589	1.19036	0.251402	1.35465	0.437921	32.7	31.5	24.4	30	21.5	8	9	8	9	7	8	9	8	9	7	24209000	24209000	0	0	22234000	22234000	0	0	11436000	11007000	191220	237540	21671000	21332000
2069	YKL080W	YKL080W	YKL080W	VMA5	44.188	19	19	57.1	0	323.31	NaN	NaN	0.962278	-0.055475	0.967396	-0.0478221	1.10166	0.139682	1.08161	0.113181	43.1	42.3	39	40.1	48.2	12	12	10	12	13	12	12	10	12	13	135740000	135740000	0	0	112710000	112110000	281730	313850	78110000	69110000	3774300	5225900	152950000	122420000
2721	YMR194W	YMR194W	YMR194W	RPL36A	11.124	9	2	57	0	3.8004	NaN	NaN	NaN	NaN	1.23914	0.309336	1.2935	0.37128	1.23173	0.300684	42	33	41	50	39	5	4	6	7	5	1	0	0	1	0	11855000	11855000	0	0	0	0	0	0	0	0	0	0	4009900	3197200
655	YDR031W	YDR031W	YDR031W	MIX14	13.866	5	5	57	0	14.251	NaN	NaN	NaN	NaN	NaN	NaN	NaN	NaN	1.15811	0.211775	38.8	9.1	9.1	29.8	29.8	3	1	1	2	2	3	1	1	2	2	3758700	3758700	0	0	4158200	4158200	0	0	695680	695680	0	0	2513800	2513800
3503	YPL249C-A	YPL249C-A	YPL249C-A	RPL36B	11.135	9	2	57	0	34.209	NaN	NaN	1.10088	0.138659	1.14976	0.201334	1.19563	0.257766	1.14505	0.195412	43	43	51	50	49	6	6	8	8	7	2	2	2	2	2	50628000	50628000	0	0	34402000	33876000	227690	299010	31008000	27526000	1287900	2194800	40942000	33266000
3550	YPR060C	YPR060C	YPR060C	ARO7	29.747	13	13	57	0	40.445	NaN	NaN	3.63943	1.86371	0.408245	-1.29249	0.909789	-0.136397	0.910959	-0.134542	36.7	50.4	32.8	50.4	37.1	8	11	7	11	9	8	11	7	11	9	28980000	28980000	0	0	55412000	55412000	0	0	24544000	21100000	2754500	688990	38175000	27256000
3404	YPL081W	YPL081W	YPL081W	RPS9A	22.443	17	2	56.9	0	81.982	NaN	NaN	NaN	NaN	NaN	NaN	NaN	NaN	5.43057	2.4411	39.1	45.7	34	39.1	28.9	12	11	10	11	7	0	2	0	2	0	0	0	0	0	3454700	3454700	0	0	0	0	0	0	1633800	1633800
2287	YLR058C	YLR058C	YLR058C	SHM2	52.218	28	27	56.9	0	207.09	3.60472	1.84989	0.717022	-0.47991	0.646733	-0.628758	0.983717	-0.0236849	1.24572	0.316977	46.9	43.5	51.2	47.8	41.4	20	22	23	22	18	19	21	22	21	17	319500000	318570000	324270	604330	494820000	480100000	9119300	5597100	202270000	180660000	9895900	11720000	266060000	239850000
2743	YMR226C	YMR226C	YMR226C		29.158	14	14	56.9	0	206.17	NaN	NaN	0.329212	-1.60291	0.990569	-0.0136705	1.15953	0.21354	1.13261	0.179651	41.6	46.8	56.2	52.1	42.7	8	10	11	12	9	8	10	11	12	9	101780000	101780000	0	0	112640000	111880000	264620	501370	66928000	61855000	2160000	2912200	104920000	88506000
2651	YMR072W	YMR072W	YMR072W	ABF2	21.561	12	12	56.8	0	30.391	NaN	NaN	NaN	NaN	1.04943	0.0696092	1.17867	0.237166	1.25913	0.332422	35.5	31.7	27.3	26.8	31.1	8	8	6	6	7	8	8	6	6	7	83368000	83368000	0	0	89208000	89208000	0	0	58100000	54002000	1433000	2665400	43256000	38049000
1453	YGR180C	YGR180C	YGR180C	RNR4	40.054	20	20	56.8	0	262.31	NaN	NaN	0.852483	-0.230256	0.873693	-0.194801	0.963048	-0.0543208	1.07819	0.108615	47.2	45.8	45.8	42.9	37.4	15	13	13	12	11	15	13	13	12	11	566930000	566930000	0	0	639500000	631440000	4779100	3277600	296470000	274960000	9469800	12041000	456180000	398130000
3215	YOR120W	YOR120W	YOR120W	GCY1	35.079	14	13	56.7	0	116.51	NaN	NaN	NaN	NaN	NaN	NaN	1.4105	0.496204	1.29191	0.36951	43.3	38.1	40.4	32.7	42.6	9	9	8	7	9	8	8	7	6	8	71958000	71958000	0	0	67224000	66720000	204480	299430	38104000	38104000	0	0	57156000	54827000
960	YDR529C	YDR529C	YDR529C	QCR7	14.565	5	5	56.7	0	78.442	NaN	NaN	NaN	NaN	0.97964	-0.0296764	1.14721	0.198129	1.28874	0.365962	48.8	37	48.8	49.6	48.8	4	3	4	4	4	4	3	4	4	4	33951000	33951000	0	0	18410000	18410000	0	0	15123000	13240000	505240	1378500	17086000	14963000
180	YBL058W	YBL058W	YBL058W	SHP1	46.987	21	21	56.7	0	175.69	NaN	NaN	0.543246	-0.880322	0.858126	-0.220739	0.937695	-0.09281	1.01059	0.0151912	51.5	43.7	34.5	40.7	40.7	15	14	10	13	12	15	14	10	13	12	104850000	104850000	0	0	89101000	88317000	485360	298460	44135000	41529000	1068700	1537300	45808000	37947000
3265	YOR209C	YOR209C	YOR209C	NPT1	49.018	23	23	56.6	0	183.34	NaN	NaN	0.621276	-0.686695	1.1039	0.142605	1.54227	0.625059	1.32428	0.405205	37.5	31.7	28	47.1	39.6	14	13	11	19	16	14	13	11	19	16	100280000	100280000	0	0	108390000	106860000	525280	1002700	46429000	42228000	1886000	2314900	81496000	67768000
644	YDR012W	YDR012W	YDR012W	RPL4B	39.062	19	2	56.6	0	3.5061	NaN	NaN	0.671692	-0.574129	0.632028	-0.661939	0.988456	-0.0167513	1.01914	0.0273496	51.7	53.3	54.7	52.2	50.3	15	15	17	15	14	2	2	2	2	1	88541000	88541000	0	0	41094000	41094000	0	0	34783000	30171000	2092400	2520200	28651000	22777000
1481	YGR211W	YGR211W	YGR211W	ZPR1	55.071	22	22	56.6	0	173.7	NaN	NaN	1.12837	0.174244	0.905548	-0.143138	0.89443	-0.16096	0.892551	-0.163993	47.7	43.4	42.2	34.8	37.9	16	15	15	12	13	16	15	15	12	13	165200000	165200000	0	0	106800000	105270000	873680	661490	80228000	76628000	1285400	2314600	72581000	64591000
1853	YJL080C	YJL080C	YJL080C	SCP160	134.81	60	60	56.5	0	323.31	0.647493	-0.627063	0.811643	-0.301083	0.887905	-0.171522	0.998169	-0.00264346	1.10168	0.139709	36.7	34.7	34.5	39.4	29.1	36	32	36	37	31	36	32	36	37	31	356530000	356530000	0	0	350630000	347660000	1363000	1609300	224090000	200500000	8605400	14980000	282680000	208810000
334	YBR189W	YBR189W	YBR189W	RPS9B	22.298	17	2	56.4	0	159.22	NaN	NaN	NaN	NaN	0.918471	-0.122694	0.887817	-0.171666	1.06299	0.0881248	47.7	45.1	42.6	38.5	37.4	13	11	11	11	8	1	2	1	2	1	3170300	3170300	0	0	13082000	13082000	0	0	3396700	2790100	185950	420670	10725000	8338400
609	YDL192W	YDL192W	YDL192W	ARF1	20.529	10	4	56.4	0	175.04	NaN	NaN	1.4108	0.496513	0.934264	-0.0980983	0.940493	-0.0885103	0.986532	-0.0195617	51.4	51.4	56.4	51.4	51.4	7	8	8	9	7	2	3	2	4	2	38088000	38088000	0	0	29404000	28561000	478890	364070	16243000	14024000	816190	1402700	26430000	19748000
1865	YJL111W	YJL111W	YJL111W	CCT7	59.735	25	25	56.4	0	255.66	NaN	NaN	1.08636	0.119497	0.885224	-0.175885	0.914796	-0.128477	0.95168	-0.071451	38.2	38.2	40.4	41.6	34	16	16	17	18	14	16	16	17	18	14	108250000	108250000	0	0	148060000	146380000	628740	1049700	71241000	64303000	2727400	4210900	107120000	90031000
1566	YHR019C	YHR019C	YHR019C	DED81	62.206	28	28	56.3	0	323.31	NaN	NaN	0.869655	-0.201485	0.86911	-0.202389	0.894727	-0.160481	0.975938	-0.0351392	49.6	46.2	49.8	49.8	43.9	21	18	22	21	18	21	18	22	21	18	367640000	367640000	0	0	331400000	326120000	3238700	2041700	195900000	173510000	8217700	14170000	258130000	210000000
977	YEL026W	YEL026W	YEL026W	SNU13	13.569	6	6	56.3	0	56.043	NaN	NaN	0.887552	-0.172096	0.835434	-0.259401	0.872091	-0.197449	0.855685	-0.224849	56.3	56.3	37.3	56.3	56.3	6	6	4	5	5	6	6	4	5	5	118130000	118130000	0	0	171980000	161720000	6217000	4044300	78536000	64877000	6465000	7194300	104060000	79608000
3254	YOR184W	YOR184W	YOR184W	SER1	43.415	17	17	56.2	0	306.4	NaN	NaN	1.04552	0.0642213	0.940932	-0.0878374	0.911935	-0.132998	1.15801	0.211649	49.6	47.1	41	44.3	39	14	14	11	13	12	14	14	11	13	12	151890000	151890000	0	0	140110000	139990000	35682	88294	66065000	60570000	2016500	3478000	112010000	98856000
2966	YNL247W	YNL247W	YNL247W		87.529	34	34	56.2	0	323.31	NaN	NaN	1.18527	0.245214	0.940892	-0.0878992	1.01079	0.0154802	1.06276	0.0878181	34.8	28.9	36.1	40.2	33.2	20	19	25	24	20	20	19	25	24	20	133810000	133810000	0	0	124280000	123820000	219170	232990	104820000	93940000	4791900	6085300	107770000	87749000
2355	YLR179C	YLR179C	YLR179C		22.151	8	8	56.2	0	86.442	NaN	NaN	0.340585	-1.55391	0.593854	-0.751821	0.759077	-0.397681	0.945631	-0.0806513	51.7	33.8	47.3	33.8	51.7	7	5	6	5	7	7	5	6	5	7	96089000	96089000	0	0	98634000	97872000	561910	200150	40067000	39428000	367360	271110	52555000	48685000
2878	YNL112W	YNL112W	YNL112W	DBP2	60.999	27	26	56.2	0	237.82	NaN	NaN	0.760044	-0.395845	0.819395	-0.287369	0.862124	-0.214033	0.847879	-0.23807	49.3	27.7	41.4	34.2	31.7	22	12	18	15	13	21	11	17	14	12	135890000	135890000	0	0	87288000	80844000	3420000	3023800	103960000	87329000	7311600	9321500	64672000	53349000
3255	YOR187W	YOR187W	YOR187W	TUF1	47.972	18	18	56.1	0	80.943	NaN	NaN	0.70252	-0.50939	0.950598	-0.0730933	0.899982	-0.152032	1.27566	0.351242	39.4	36.8	23.8	37.3	23.8	12	12	8	10	8	12	12	8	10	8	67617000	67617000	0	0	60908000	60299000	312490	295930	26914000	23249000	1775400	1889800	38069000	30678000
2299	YLR075W	YLR075W	YLR075W	RPL10	25.361	16	16	56.1	0	60.751	NaN	NaN	1.01082	0.0155196	0.882397	-0.1805	0.846336	-0.240697	0.905815	-0.142712	36.7	44.3	52.5	47.1	46.6	6	10	12	11	10	6	10	12	11	10	230600000	230600000	0	0	228090000	222470000	2135000	3489500	192940000	161110000	14651000	17176000	212530000	156570000
2557	YML056C	YML056C	YML056C	IMD4	56.393	18	10	56.1	0	323.31	NaN	NaN	0.948682	-0.0760036	0.650012	-0.621462	0.741085	-0.432288	0.704176	-0.505992	49	42.6	35.7	42.6	40.8	16	14	13	14	14	8	6	6	6	7	94672000	94672000	0	0	43953000	43953000	0	0	52464000	45684000	3745800	3033800	51558000	44174000
1073	YER092W	YER092W	YER092W	IES5	14.312	4	4	56	0	18.637	NaN	NaN	NaN	NaN	NaN	NaN	NaN	NaN	NaN	NaN	19.2	36	19.2	46.4	9.6	2	3	2	3	1	2	3	2	3	1	1526200	1526200	0	0	4261000	4261000	0	0	668360	668360	0	0	835890	835890
1356	YGR008C	YGR008C	YGR008C	STF2	9.6144	3	3	56	0.0017652	2.2131	NaN	NaN	NaN	NaN	NaN	NaN	NaN	NaN	NaN	NaN	47.6	0	0	0	0	2	0	0	0	0	2	0	0	0	0	757870	757870	0	0	0	0	0	0	0	0	0	0	0	0
820	YDR304C	YDR304C	YDR304C	CPR5	25.326	10	10	56	0	30.055	NaN	NaN	NaN	NaN	0.956195	-0.0646229	0.906482	-0.141649	0.987076	-0.0187671	48	52.4	40.4	52.4	51.1	7	8	7	9	8	7	8	7	9	8	55476000	55476000	0	0	40718000	40718000	0	0	33079000	29964000	1553600	1561000	58386000	50449000
546	YDL099W	YDL099W	YDL099W	BUG1	38.294	11	11	56	0	265.88	NaN	NaN	NaN	NaN	NaN	NaN	2.13195	1.09217	0.911928	-0.133008	41.1	29.3	22.3	29.3	22.3	7	6	4	6	4	7	6	4	6	4	9827600	9827600	0	0	9796800	9796800	0	0	4671300	4519000	0	152380	4326500	4326500
830	YDR321W	YDR321W	YDR321W	ASP1	41.395	12	12	55.9	0	215.22	NaN	NaN	0.863058	-0.21247	0.847255	-0.239132	0.966337	-0.0494023	0.913322	-0.130805	52.8	33.6	27.3	33.6	27.3	11	9	8	9	8	11	9	8	9	8	87779000	87779000	0	0	106160000	103670000	1299900	1190800	55237000	48578000	2204800	4454100	70278000	53880000
965	YEL003W	YEL003W	YEL003W	GIM4	12.994	6	6	55.9	0	135.5	NaN	NaN	NaN	NaN	1.00965	0.0138558	0.93403	-0.0984589	0.732602	-0.448899	26.1	34.2	33.3	27	33.3	2	3	3	2	3	2	3	3	2	3	1302600	1302600	0	0	5506200	5506200	0	0	7855300	7000000	347020	508280	3605200	3028000
989	YEL046C	YEL046C	YEL046C	GLY1	42.815	18	18	55.8	0	122.97	NaN	NaN	1.62741	0.702581	1.01543	0.0220886	1.00045	0.000649794	1.0355	0.050322	40.6	36.7	38.5	38	29.7	13	12	14	13	11	13	12	14	13	11	216920000	216920000	0	0	214550000	207820000	3181200	3553800	101000000	84813000	5992200	10194000	155660000	119400000
3626	YPR191W	YPR191W	YPR191W	QCR2	40.478	18	18	55.7	0	222.17	1.17888	0.237418	NaN	NaN	0.995219	-0.00691377	1.26469	0.338788	1.57498	0.655333	51.1	47.3	44.3	48.9	34.5	15	13	12	14	9	15	13	12	14	9	126070000	126070000	0	0	127630000	127630000	0	0	45369000	41243000	1512600	2613800	93190000	81536000
1583	YHR042W	YHR042W	YHR042W	NCP1	76.771	26	26	55.7	0	323.31	NaN	NaN	0.549702	-0.863278	0.686796	-0.542047	0.831813	-0.265669	0.873804	-0.194618	44.3	34.6	36.9	38.2	29.4	19	17	17	17	14	19	17	17	17	14	96566000	96566000	0	0	97768000	97123000	435090	209950	47547000	43540000	2096100	1910600	74022000	60490000
322	YBR169C	YBR169C	YBR169C	SSE2	77.62	35	26	55.6	0	174.18	NaN	NaN	NaN	NaN	0.699563	-0.515474	1.20238	0.265898	1.17881	0.237336	39.2	38.5	35.2	29.9	27.3	24	19	20	17	15	18	14	13	11	10	72522000	72522000	0	0	59716000	59716000	0	0	32006000	31592000	192820	220840	29467000	28807000
525	YDL065C	YDL065C	YDL065C	PEX19	38.706	15	15	55.6	0	218.11	NaN	NaN	NaN	NaN	NaN	NaN	1.02611	0.0371897	1.07273	0.101289	35.4	38	31	35.4	32.2	9	9	7	8	8	9	9	7	8	8	13883000	13883000	0	0	22512000	22512000	0	0	9652600	9387200	0	265470	13197000	12347000
2988	YNL281W	YNL281W	YNL281W	HCH1	17.246	7	7	55.6	0	56.235	NaN	NaN	2.66421	1.41371	0.674167	-0.568822	1.12089	0.164647	0.956804	-0.0637043	47.1	47.1	42.5	51	37.3	6	6	5	6	5	6	6	5	6	5	92321000	92321000	0	0	87173000	87173000	0	0	51374000	50364000	544960	464410	48226000	48226000
2418	YOR182C;YLR287C-A	YOR182C;YLR287C-A	YOR182C	RPS30B	7.1184	6	6	55.6	0	8.8909	NaN	NaN	0.79944	-0.322937	0.783472	-0.352047	1.0175	0.0250235	0.844492	-0.243845	39.7	30.2	41.3	30.2	39.7	3	2	4	2	3	3	2	4	2	3	39461000	39461000	0	0	61175000	60850000	204280	120260	25327000	22136000	1029600	2160700	36257000	27097000
163	YBL033C	YBL033C	YBL033C	RIB1	38.332	14	14	55.4	0	48.955	NaN	NaN	NaN	NaN	0.935624	-0.0959996	0.651115	-0.619016	1.3005	0.379065	11.6	28.7	2.6	11.9	2.6	3	6	1	3	1	3	6	1	3	1	2365200	2365200	0	0	4060700	4060700	0	0	1071000	1071000	0	0	1358300	1082400
2513	YLR447C	YLR447C	YLR447C	VMA6	39.79	11	11	55.4	0	323.31	NaN	NaN	0.910648	-0.135034	1.02859	0.0406615	0.930935	-0.103248	1.00434	0.00625039	44.1	37.7	33.6	40.6	31.3	8	8	8	8	7	8	8	8	8	7	50199000	50199000	0	0	63411000	62866000	310740	234510	23226000	20148000	1075700	2002800	54899000	43086000
1741	YIL078W	YIL078W	YIL078W	THS1	84.519	39	39	55.4	0	323.31	NaN	NaN	0.950499	-0.0732429	0.865241	-0.208827	0.931934	-0.101701	0.969373	-0.0448764	42.9	32.6	39.6	39.5	26.4	29	22	26	25	19	29	22	26	25	19	434280000	434280000	0	0	386850000	378060000	4228700	4552700	209270000	180650000	12880000	15739000	264690000	214980000
3596	YPR154W	YPR154W	YPR154W	PIN3	23.539	8	8	55.3	0	113.59	NaN	NaN	NaN	NaN	0.38639	-1.37187	0.945318	-0.081128	1.45158	0.537622	43.7	48.4	30.7	29.8	26	5	6	4	4	3	5	6	4	4	3	24315000	24315000	0	0	31495000	31495000	0	0	10136000	9028500	660220	446980	5000400	4064500
2443	YLR335W	YLR335W	YLR335W	NUP2	77.88	32	32	55.3	0	197.17	NaN	NaN	NaN	NaN	0.912072	-0.132781	0.909357	-0.137082	1.17879	0.237306	32.1	33.3	23.5	31.9	18.8	16	15	13	16	9	16	15	13	16	9	38970000	38970000	0	0	39718000	39718000	0	0	19828000	19361000	182950	283330	25810000	22943000
1145	YFL022C	YFL022C	YFL022C	FRS2	57.511	29	28	55.3	0	323.31	NaN	NaN	0.743107	-0.428357	0.839772	-0.25193	1.01788	0.0255717	1.01868	0.0266972	41.7	37.4	37.6	41.7	35.4	18	16	17	17	16	18	16	17	17	16	224960000	224960000	0	0	240150000	236460000	2085900	1601700	119680000	107540000	4132300	8007200	214640000	184300000
1082	YER110C	YER110C	YER110C	KAP123	122.6	46	46	55.2	0	323.31	NaN	NaN	0.996142	-0.00557707	0.907232	-0.140456	1.04217	0.059597	1.0052	0.00748618	41.4	47	39.2	49.2	37.8	33	35	31	37	29	33	35	31	37	29	437700000	437700000	0	0	474300000	459120000	8019500	7165700	237440000	203700000	11556000	22182000	412100000	327980000
3041	YNR034W-A	YNR034W-A	YNR034W-A	EGO4	10.781	5	5	55.1	0	27.908	NaN	NaN	NaN	NaN	NaN	NaN	NaN	NaN	NaN	NaN	41.8	29.6	55.1	29.6	32.7	4	2	4	2	2	4	2	4	2	2	14045000	14045000	0	0	7972000	7972000	0	0	9133100	9133100	0	0	5135300	5135300
2664	YMR092C	YMR092C	YMR092C	AIP1	67.325	23	23	55.1	0	152.7	NaN	NaN	4.25651	2.08967	0.957761	-0.0622622	1.29911	0.377528	1.07697	0.106976	41.1	34.3	27.8	36.1	24.1	17	13	11	14	9	17	13	11	14	9	74878000	74878000	0	0	51869000	51869000	0	0	32033000	26908000	852340	4272900	43623000	34986000
635	YDL236W	YDL236W	YDL236W	PHO13	34.624	13	13	55.1	0	61.155	NaN	NaN	NaN	NaN	0.851865	-0.231303	1.12551	0.170579	1.01455	0.0208385	26.9	25	37.8	41.7	26	6	6	9	10	6	6	6	9	10	6	17764000	17764000	0	0	19992000	19992000	0	0	11976000	11681000	154300	141310	19312000	17075000
2438	YLR325C	YLR325C	YLR325C	RPL38	8.8264	6	6	55.1	0	29.74	NaN	NaN	0.64345	-0.636099	1.07237	0.100802	0.979989	-0.0291623	0.956863	-0.063616	44.9	44.9	44.9	53.8	41	5	5	5	5	3	5	5	5	5	3	259040000	259040000	0	0	260480000	253160000	3171100	4148300	110480000	92184000	7953200	10346000	203020000	154680000
1631	YHR104W	YHR104W	YHR104W	GRE3	37.118	19	19	55	0	151.24	NaN	NaN	0.838896	-0.253436	1.07294	0.101572	1.26221	0.33595	1.40204	0.48753	50.5	46.8	40.4	52.6	46.2	15	14	11	16	13	15	14	11	16	13	306230000	306230000	0	0	264500000	263000000	907600	590510	86760000	86038000	290180	431530	171170000	164960000
2433	YLR314C	YLR314C	YLR314C	CDC3	60.054	21	21	55	0	168.9	NaN	NaN	NaN	NaN	0.789068	-0.341778	1.31794	0.398281	1.08758	0.121116	33.1	32.9	24.2	31.3	27.7	11	12	11	11	11	11	12	11	11	11	45139000	45139000	0	0	77412000	77412000	0	0	43067000	40431000	1068400	1567600	55165000	45067000
2900	YNL138W	YNL138W	YNL138W	SRV2	57.521	20	20	54.9	0	321.96	NaN	NaN	NaN	NaN	1.25464	0.327278	1.06928	0.0966416	1.2193	0.286052	42	33.3	30.2	36.7	34.8	16	12	11	14	13	16	12	11	14	13	129450000	129450000	0	0	84379000	84379000	0	0	54007000	49777000	1512800	2717900	83852000	70635000
424	YCL040W	YCL040W	YCL040W	GLK1	55.377	23	22	54.8	0	196.89	NaN	NaN	NaN	NaN	NaN	NaN	1.18172	0.240888	2.28948	1.19502	39	37.2	29.8	31.4	24	14	12	10	10	7	14	11	9	10	7	186280000	186280000	0	0	95732000	95732000	0	0	58036000	58036000	0	0	113030000	111910000
1285	YPL220W;YGL135W	YPL220W;YGL135W	YPL220W	RPL1A	24.485	15	15	54.8	0	233.62	NaN	NaN	1.0843	0.116767	1.03278	0.0465278	0.951749	-0.0713463	1.02056	0.0293555	48.4	41.5	47.9	47	50.2	10	8	10	9	10	10	8	10	9	10	472080000	472080000	0	0	354360000	342630000	5337200	6387400	211480000	181930000	11584000	17962000	234480000	183270000
2360	YLR186W	YLR186W	YLR186W	EMG1	27.895	10	10	54.8	0	49.076	NaN	NaN	NaN	NaN	0.741629	-0.431231	0.776223	-0.365456	0.945993	-0.0800992	29.4	24.6	21.8	21.8	18.3	5	5	4	4	4	5	5	4	4	4	23017000	23017000	0	0	41500000	41500000	0	0	16730000	16014000	284430	431910	23619000	20758000
2298	YLR074C	YLR074C	YLR074C	BUD20	18.517	6	6	54.8	0	24.7	NaN	NaN	NaN	NaN	1.44333	0.529404	0.910367	-0.13548	0.929471	-0.105518	14.5	31.3	25.9	18.7	18.7	2	4	3	2	2	2	4	3	2	2	5002000	5002000	0	0	10417000	10417000	0	0	7838000	4213100	794950	2830000	3295100	2216000
2559	YML058W	YML058W	YML058W	SML1	11.834	5	5	54.8	0	41.458	NaN	NaN	0.299971	-1.7371	0.514117	-0.959832	0.64727	-0.627561	0.629547	-0.667615	34.6	34.6	23.1	23.1	23.1	3	3	2	2	2	3	3	2	2	2	15474000	15474000	0	0	13184000	9261200	2870500	1051900	7921200	2844200	3119500	1957500	9805000	1689100
2504	YLR432W	YLR432W	YLR432W	IMD3	56.584	19	6	54.7	0	323.31	NaN	NaN	0.925961	-0.110977	0.811319	-0.301658	0.962506	-0.055132	0.939312	-0.0903232	48.4	47	43.6	47	37.5	17	16	15	16	13	4	3	3	3	3	55844000	55844000	0	0	36760000	36103000	285210	371870	20508000	18708000	858940	940540	27008000	18495000
1184	YIL018W;YFR031C-A	YIL018W;YFR031C-A	YIL018W	RPL2B	27.408	16	16	54.7	0	59.969	NaN	NaN	0.908643	-0.138215	0.896245	-0.158035	0.867705	-0.204724	0.848303	-0.237348	40.9	26.4	35	33.1	37	11	5	10	7	9	11	5	10	7	9	463500000	463500000	0	0	216170000	212890000	1703900	1576700	192290000	168570000	8905000	14810000	192330000	168770000
2112	YKL145W	YKL145W	YKL145W	RPT1	51.982	23	23	54.6	0	159.54	NaN	NaN	1.64605	0.719006	0.88921	-0.169404	1.1353	0.183073	1.02932	0.041698	43.3	36.2	40.3	39.6	43.5	17	14	15	15	16	17	14	15	15	16	131910000	131910000	0	0	105300000	104110000	613270	572430	83923000	75665000	3632200	4625900	77180000	64470000
3120	YOL097C	YOL097C	YOL097C	WRS1	49.35	24	24	54.6	0	182.02	NaN	NaN	1.74002	0.799103	0.688746	-0.537957	0.854151	-0.227436	0.944664	-0.0821263	41.9	37.3	38	37.5	24.1	17	13	15	14	9	17	13	15	14	9	118370000	118370000	0	0	80383000	80383000	0	0	56340000	51058000	2551100	2731400	57546000	50436000
578	YDL143W	YDL143W	YDL143W	CCT4	57.603	23	23	54.5	0	106.27	1.98044	0.985818	NaN	NaN	0.816147	-0.293099	0.984487	-0.0225566	0.959439	-0.0597372	47.5	28.6	32.8	31.4	30.7	19	10	12	12	12	19	10	12	12	12	96969000	96969000	0	0	68853000	68374000	0	478650	27806000	25799000	454710	1551900	54408000	45819000
1580	YHR039C-A	YHR039C-A	YHR039C-A	VMA10	12.713	9	9	54.4	0	18.003	NaN	NaN	NaN	NaN	1.10537	0.144529	0.991315	-0.0125851	1.11134	0.152303	25.4	18.4	27.2	28.9	27.2	3	2	3	3	3	3	2	3	3	3	8086300	8086300	0	0	3623700	3623700	0	0	41150000	35458000	2000900	3690700	20955000	15897000
746	YDR177W	YDR177W	YDR177W	UBC1	24.178	8	8	54.4	0	57.045	NaN	NaN	2.25491	1.17307	0.966564	-0.0490622	0.991083	-0.012922	1.05909	0.082829	40.9	32.6	40.9	35.8	40.9	7	5	7	6	7	7	5	7	6	7	63431000	63431000	0	0	62772000	62137000	248950	386410	37159000	33101000	1872900	2185100	39173000	35254000
1957	YJR064W	YJR064W	YJR064W	CCT5	61.913	25	25	54.4	0	179.05	NaN	NaN	0.781567	-0.355559	0.957341	-0.0628946	0.967871	-0.0471136	1.05587	0.0784266	37.4	31.7	27	35.8	26.7	16	15	13	16	12	16	15	13	16	12	118060000	118060000	0	0	138980000	137270000	595520	1108100	70888000	63604000	2460400	4823800	80527000	67845000
3142	YOL143C	YOL143C	YOL143C	RIB4	18.555	7	7	54.4	0	27.656	NaN	NaN	NaN	NaN	0.595171	-0.748624	0.644151	-0.634528	0.667033	-0.584171	32	32	32	27.8	26.6	4	4	4	3	4	4	4	4	3	4	30644000	30644000	0	0	14522000	14522000	0	0	9334500	8762500	273880	298050	16225000	13892000
2670	YMR105C	YMR105C	YMR105C	PGM2	63.088	27	22	54.3	0	140.09	NaN	NaN	NaN	NaN	NaN	NaN	NaN	NaN	NaN	NaN	42.7	39.2	39.5	37.1	40.8	20	18	17	16	17	16	15	13	12	13	207630000	207630000	0	0	150690000	150690000	0	0	51991000	51991000	0	0	67356000	67356000
2814	YNL007C	YNL007C	YNL007C	SIS1	37.59	20	20	54.3	0	197.59	NaN	NaN	NaN	NaN	0.868289	-0.203753	1.27436	0.349774	1.17918	0.237786	36.6	36.9	44.9	40.1	39.5	14	10	15	12	10	14	10	15	12	10	355720000	355720000	0	0	277740000	277740000	0	0	174920000	173040000	748310	1132200	159970000	157500000
3261	YOR198C	YOR198C	YOR198C	BFR1	54.639	25	25	54.3	0	323.31	0.19316	-2.37213	0.925998	-0.110918	1.03376	0.0479005	1.11024	0.150867	1.15315	0.205576	44.7	23.2	26.2	25.3	27.2	18	11	11	11	12	18	11	11	11	12	147880000	147880000	0	0	137860000	134640000	1432800	1785500	121000000	102550000	7465400	10979000	99811000	79437000
1655	YHR143W-A	YHR143W-A	YHR143W-A	RPC10	7.7159	4	4	54.3	0	80.237	NaN	NaN	0.570143	-0.810604	0.866271	-0.207109	0.715945	-0.482079	0.953369	-0.0688937	28.6	38.6	44.3	31.4	44.3	1	2	3	2	3	1	2	3	2	3	19860000	19860000	0	0	23635000	22075000	809760	750150	30589000	25188000	2208700	3192800	18462000	14681000
547	YDL100C	YDL100C	YDL100C	GET3	39.353	16	16	54.2	0	202.94	NaN	NaN	0.858805	-0.219598	1.02689	0.0382772	1.18193	0.241147	1.19592	0.258121	44.9	44.9	50.3	50.3	45.8	12	13	14	14	13	12	13	14	14	13	198380000	198380000	0	0	136890000	134760000	1040000	1088600	121400000	109120000	5044900	7231000	108610000	99779000
2184	YKR046C	YKR046C	YKR046C	PET10	31.246	13	13	54.1	0	70.311	NaN	NaN	NaN	NaN	1.19947	0.262395	1.03557	0.0504224	1.28546	0.362279	30	28.3	28.6	32.5	31.8	7	5	6	6	6	7	5	6	6	6	23328000	23328000	0	0	24129000	24129000	0	0	7235800	7235800	0	0	9245200	8698400
1384	YGR061C	YGR061C	YGR061C	ADE6	148.9	51	51	54.1	0	323.31	NaN	NaN	0.805385	-0.31225	0.686049	-0.543616	0.973688	-0.0384687	0.986496	-0.0196155	42.5	37.5	34.8	41.8	37.2	38	32	34	36	33	38	32	34	36	33	191700000	191700000	0	0	262520000	249290000	9082800	4140800	115850000	100260000	8157600	7430500	225180000	183480000
2019	YKL007W	YKL007W	YKL007W	CAP1	30.699	11	11	54.1	0	31.048	NaN	NaN	NaN	NaN	1.32569	0.406739	1.03122	0.0443486	0.976243	-0.0346877	19	20.5	17.5	37.7	26.9	3	5	4	7	6	3	5	4	7	6	10920000	10920000	0	0	24694000	24694000	0	0	8355900	8355900	0	0	16846000	16140000
3273	YOR220W	YOR220W	YOR220W	RCN2	29.255	10	10	54	0	32.834	NaN	NaN	NaN	NaN	NaN	NaN	NaN	NaN	1.20869	0.273445	36.6	18.5	10.6	3	3	7	3	2	1	1	7	3	2	1	1	12525000	12525000	0	0	4301300	4301300	0	0	1350200	1350200	0	0	1814200	1814200
2585	YML094W	YML094W	YML094W	GIM5	18.356	7	7	54	0	18.318	NaN	NaN	0.474439	-1.0757	0.904898	-0.144173	1.0489	0.0688784	1.1049	0.143918	26.4	33.1	46	27.6	20.9	4	4	6	4	3	4	4	6	4	3	25835000	25835000	0	0	28102000	28102000	0	0	19355000	16688000	1354100	1312400	25653000	20690000
196	YER117W;YBL087C	YER117W;YBL087C	YER117W	RPL23B	14.473	9	9	54	0	59.959	NaN	NaN	0.590835	-0.759173	0.883459	-0.178765	0.931624	-0.10218	0.949062	-0.0754252	45.3	46	54	46.7	46.7	6	7	9	7	7	6	7	9	7	7	567510000	567510000	0	0	503290000	497470000	2729100	3097400	239540000	206660000	14201000	18680000	467720000	354970000
2884	YNL121C	YNL121C	YNL121C	TOM70	70.122	27	27	53.8	0	323.31	1.66643	0.736764	1.18538	0.245348	0.921568	-0.117838	0.980046	-0.0290792	1.06499	0.0908351	38.7	32.9	32.9	38.1	33.9	17	15	14	16	15	17	15	14	16	15	223850000	221640000	1092500	1117900	88985000	88557000	194980	232340	107930000	105410000	875610	1644800	216720000	208740000
516	YDL052C	YDL052C	YDL052C	SLC1	33.887	12	12	53.8	0	19.372	NaN	NaN	NaN	NaN	NaN	NaN	0.935531	-0.0961433	0.915896	-0.126745	37.6	20.5	20.8	16.5	13.5	8	5	4	4	2	8	5	4	4	2	20089000	20089000	0	0	19948000	19948000	0	0	5907600	5626700	0	280930	9480100	8491000
3454	YPL160W	YPL160W	YPL160W	CDC60	124.14	49	48	53.7	0	323.31	NaN	NaN	1.11347	0.155059	0.991146	-0.0128311	1.07901	0.109704	1.14553	0.196021	41.4	42.9	41.1	40.6	37.2	35	37	36	33	31	35	36	35	32	30	480760000	480760000	0	0	497800000	488330000	4061200	5411900	305240000	267820000	13674000	23748000	358480000	287250000
401	YCL009C	YCL009C	YCL009C	ILV6	33.986	13	13	53.7	0	51.253	NaN	NaN	0.825647	-0.276402	0.803553	-0.315535	0.960684	-0.0578655	1.0753	0.104738	34.6	23	32.7	29.1	20.4	8	6	8	7	6	8	6	8	7	6	63545000	63545000	0	0	87180000	85129000	1006000	1044800	37232000	31909000	2812900	2509900	72880000	57068000
3554	YPR069C	YPR069C	YPR069C	SPE3	33.324	11	11	53.6	0	148.92	NaN	NaN	1.1506	0.202392	0.87448	-0.193502	0.878454	-0.186962	0.935955	-0.0954883	45.4	45.4	40.3	49.8	31.1	9	9	8	10	6	9	9	8	10	6	224000000	224000000	0	0	188880000	188880000	0	0	116990000	103530000	6158600	7302000	161470000	135190000
2779	YMR276W	YMR276W	YMR276W	DSK2	39.345	14	14	53.6	0	65.625	NaN	NaN	1.09049	0.124982	0.796888	-0.327551	1.0236	0.0336535	0.873539	-0.195057	45.8	36.5	39.1	42.9	26.8	10	7	8	10	7	10	7	8	10	7	87826000	87826000	0	0	40923000	40923000	0	0	29579000	27665000	497290	1417000	33267000	27995000
1738	YIL074C	YIL074C	YIL074C	SER33	51.188	18	9	53.5	0	98.565	NaN	NaN	10.3289	3.36862	0.645401	-0.631732	1.23406	0.30341	1.06275	0.0877982	26.9	27.1	29.6	30.7	21.3	10	10	11	11	8	3	3	5	5	3	12472000	12472000	0	0	20378000	20378000	0	0	14729000	13235000	963850	530130	13679000	11614000
1840	YJL055W	YJL055W	YJL055W		26.864	9	9	53.5	0	59.074	NaN	NaN	NaN	NaN	1.13531	0.183091	1.18148	0.240595	1.0538	0.0756036	37.6	21.6	30.2	24.5	20	6	4	5	5	4	6	4	5	5	4	17677000	17677000	0	0	16581000	16581000	0	0	9854100	9058200	246120	549820	11573000	10003000
2757	YOR312C;YMR242C	YOR312C;YMR242C	YOR312C	RPL20B	20.437	12	11	53.5	0	84.998	NaN	NaN	1.0019	0.00274383	0.897754	-0.155609	0.918687	-0.122355	0.959069	-0.0602939	43.6	43	47.1	43	47.1	9	7	8	7	8	9	7	7	7	7	451470000	451470000	0	0	334580000	326360000	3980300	4235500	177030000	159520000	7185500	10324000	203140000	171270000
3161	YOR021C	YOR021C	YOR021C	SFM1	24.743	11	11	53.5	0	36.369	NaN	NaN	0.415592	-1.26676	0.553752	-0.852689	0.679893	-0.556619	0.697304	-0.52014	35.7	30.5	39.4	39	39.9	8	6	8	8	8	8	6	8	8	8	62980000	62980000	0	0	56170000	55618000	347860	204400	31015000	25539000	3361200	2114500	52688000	43044000
3367	YPL004C	YPL004C	YPL004C	LSP1	38.071	17	16	53.4	0	156.33	NaN	NaN	0.165655	-2.59375	0.823771	-0.279685	1.15843	0.21217	1.5045	0.589289	46.9	43.4	41.6	46.9	36.1	13	12	10	12	10	12	11	9	11	9	179340000	179340000	0	0	144800000	143660000	941800	205150	53173000	50936000	794770	1442000	96010000	84643000
553	YDL110C	YDL110C	YDL110C	TMA17	16.771	7	7	53.3	0	49.452	NaN	NaN	NaN	NaN	NaN	NaN	NaN	NaN	NaN	NaN	20.7	28.7	18	10	10	2	2	2	1	1	2	2	2	1	1	2875200	2875200	0	0	13119000	13119000	0	0	3648100	3648100	0	0	6123700	6123700
3303	YOR272W	YOR272W	YOR272W	YTM1	51.358	16	16	53.3	0	188.64	NaN	NaN	0.762703	-0.390807	0.862039	-0.214175	0.874335	-0.193742	0.824465	-0.278471	35.9	31.1	19.3	35.7	20.9	11	9	6	10	6	11	9	6	10	6	28342000	28342000	0	0	38570000	38069000	275830	225640	16395000	15200000	532960	662600	28057000	24149000
1326	YGL210W	YGL210W	YGL210W	YPT32	24.52	11	4	53.2	0	9.2423	NaN	NaN	NaN	NaN	0.848232	-0.23747	NaN	NaN	1.12772	0.173412	22.1	22.5	21.2	14.4	19.4	4	4	4	3	4	0	0	0	0	0	0	0	0	0	0	0	0	0	0	0	0	0	0	0
1322	YGL202W	YGL202W	YGL202W	ARO8	56.177	20	20	53.2	0	323.31	4.99322	2.31997	1.00234	0.00336948	0.807123	-0.30914	1.00401	0.00576876	1.04853	0.0683713	50.6	33.4	41.2	42.6	37	19	14	14	17	13	19	14	14	17	13	337240000	329380000	1921000	5946100	270500000	262720000	3807300	3974200	147030000	132630000	6577800	7827300	248720000	199950000
2576	YML079W	YML079W	YML079W		22.461	7	7	53.2	0	36.058	NaN	NaN	NaN	NaN	0.515653	-0.955527	1.11508	0.157146	0.961625	-0.0564543	45.8	35.3	42.8	35.3	39.3	6	4	6	4	5	6	4	6	4	5	18461000	18461000	0	0	19680000	19680000	0	0	13417000	12841000	174090	401190	16311000	14432000
1710	YIL021W	YIL021W	YIL021W	RPB3	35.297	13	13	53.1	0	216.8	NaN	NaN	NaN	NaN	NaN	NaN	0.847107	-0.239384	0.968537	-0.0461208	38.4	30.2	29.6	37.4	29.2	8	7	6	7	5	8	7	6	7	5	14750000	14750000	0	0	11856000	11856000	0	0	5526000	5185700	0	340280	9366600	8362900
2062	YKL071W	YKL071W	YKL071W		28.039	13	13	53.1	0	72.339	NaN	NaN	1.74913	0.80664	0.802529	-0.317375	0.850383	-0.233815	0.864531	-0.210011	49.6	31.2	30.9	34.8	45.3	11	7	7	6	9	11	7	7	6	9	146560000	146560000	0	0	102150000	99779000	1153800	1221000	63425000	58475000	2759100	2191500	42821000	39851000
3573	YPR110C	YPR110C	YPR110C	RPC40	37.686	16	16	53.1	0	323.31	NaN	NaN	0.866101	-0.207394	0.909573	-0.136739	0.842537	-0.247188	0.825119	-0.277325	41.5	48.1	45.1	49.6	39.4	11	12	11	14	10	11	12	11	14	10	111150000	111150000	0	0	178560000	173690000	1738300	3136600	70630000	61065000	2884100	6681100	126650000	98724000
1193	YFR050C	YFR050C	YFR050C	PRE4	29.443	9	9	53	0	65.634	NaN	NaN	NaN	NaN	0.831352	-0.266468	1.00392	0.00563739	0.77586	-0.366132	36.1	13.2	13.2	13.2	13.2	5	2	2	2	2	5	2	2	2	2	9094400	9094400	0	0	5063400	5063400	0	0	2574600	2574600	0	0	5184900	4486600
1652	YHR137W	YHR137W	YHR137W	ARO9	58.527	25	25	53	0	144.91	NaN	NaN	NaN	NaN	NaN	NaN	0.199062	-2.32871	0.276055	-1.85697	40.4	29.8	23.8	26.9	28.8	16	12	12	12	13	16	12	12	12	13	67484000	67484000	0	0	56993000	56993000	0	0	25442000	25442000	0	0	25968000	24851000
3266	YOR210W	YOR210W	YOR210W	RPB10	8.2776	3	3	52.9	0	13.188	NaN	NaN	NaN	NaN	NaN	NaN	0.654436	-0.611676	NaN	NaN	52.9	45.7	15.7	52.9	30	3	2	1	3	1	3	2	1	3	1	8226500	8226500	0	0	1569900	1569900	0	0	1055800	1055800	0	0	6251200	5574800
1571	YHR025W	YHR025W	YHR025W	THR1	38.712	14	14	52.9	0	61.229	NaN	NaN	2.74082	1.45461	0.719007	-0.475923	0.994475	-0.00799284	0.897398	-0.15618	41.2	32.5	40.9	40.9	44.8	9	7	9	9	10	9	7	9	9	10	114610000	114610000	0	0	32868000	32868000	0	0	48167000	44077000	1772500	2317100	100630000	81781000
483	YCR087C-A	YCR087C-A	YCR087C-A		17.738	9	9	52.9	0	99.873	NaN	NaN	NaN	NaN	1.00845	0.0121367	1.06312	0.0883026	0.892877	-0.163466	39.2	30.7	24.8	25.5	32	6	4	3	4	4	6	4	3	4	4	13804000	13804000	0	0	11186000	11186000	0	0	4517800	3427600	295590	794620	5664300	5170200
795	YDR258C	YDR258C	YDR258C	HSP78	91.335	40	40	52.8	0	255.08	NaN	NaN	NaN	NaN	NaN	NaN	NaN	NaN	2.03388	1.02424	44.9	40.9	38.6	36.3	33.2	30	26	24	24	22	30	26	24	24	22	368370000	368370000	0	0	269780000	269780000	0	0	128940000	128940000	0	0	88853000	88853000
3324	YOR303W	YOR303W	YOR303W	CPA1	45.361	16	16	52.8	0	128.74	NaN	NaN	0.726742	-0.460486	0.811585	-0.301186	1.07144	0.0995544	1.07724	0.107334	44.8	20	26.3	15.1	27.5	13	5	8	4	8	13	5	8	4	8	57364000	57364000	0	0	25145000	23208000	1082500	853770	24160000	19787000	2122300	2250900	13736000	10636000
1457	YGR185C	YGR185C	YGR185C	TYS1	44.019	23	23	52.8	0	166.82	NaN	NaN	0.874671	-0.193188	0.961738	-0.056284	1.03252	0.0461639	1.07631	0.106092	44.2	35.3	38.8	38.1	33.2	16	12	14	13	12	16	12	14	13	12	195190000	195190000	0	0	187260000	183720000	1717800	1818100	141380000	126740000	4502500	10135000	104670000	83020000
1005	YER003C	YER003C	YER003C	PMI40	48.188	18	18	52.7	0	161.76	NaN	NaN	1.18009	0.238896	0.942994	-0.0846796	1.07906	0.10977	1.11772	0.16056	36.6	24.2	33.6	26.1	24.2	11	9	12	10	9	11	9	12	10	9	140980000	140980000	0	0	149740000	148750000	350210	643450	77214000	65339000	5735800	6139600	100200000	83902000
639	YDR002W	YDR002W	YDR002W	YRB1	22.953	7	7	52.7	0	36.562	NaN	NaN	0.91767	-0.123953	0.778878	-0.360531	0.923463	-0.114874	1.03265	0.0463465	35.8	25.4	35.8	15.9	14.9	5	3	4	2	2	5	3	4	2	2	34769000	34769000	0	0	91908000	88684000	1762900	1461300	49415000	48604000	354820	456640	51369000	41046000
781	YDR234W	YDR234W	YDR234W	LYS4	75.15	24	24	52.7	0	323.31	NaN	NaN	NaN	NaN	0.989134	-0.0157627	1.09774	0.134543	1.00691	0.00994152	41.1	34.2	34.1	35.2	26.6	17	15	14	16	10	17	15	14	16	10	51352000	51352000	0	0	46857000	46857000	0	0	29951000	27898000	419330	1633100	49481000	40873000
3319	YOR294W	YOR294W	YOR294W	RRS1	22.963	7	7	52.7	0	64.302	NaN	NaN	1.11483	0.156826	0.652761	-0.615373	1.01188	0.0170427	0.745	-0.424688	48.3	48.3	48.3	47.8	48.3	5	5	5	5	6	5	5	5	5	6	31734000	31734000	0	0	23334000	23334000	0	0	12542000	11260000	700380	581180	25493000	24039000
2289	YLR060W	YLR060W	YLR060W	FRS1	67.364	26	26	52.6	0	205.5	NaN	NaN	0.936903	-0.0940287	0.857443	-0.221888	0.967747	-0.0472986	0.983166	-0.0244936	34.6	39	43	35.6	40.3	16	18	21	16	19	16	18	21	16	19	227070000	227070000	0	0	260260000	256230000	2154700	1870600	137170000	120010000	6340800	10815000	173670000	150550000
3042	YNR035C	YNR035C	YNR035C	ARC35	39.566	15	15	52.6	0	136.57	NaN	NaN	NaN	NaN	0.643191	-0.63668	0.866035	-0.207503	0.923136	-0.115385	34.8	32.2	17.3	35.1	12.9	8	7	3	8	3	8	7	3	8	3	14577000	14577000	0	0	4658800	4658800	0	0	2164300	2164300	0	0	8931200	7993000
2427	YLR304C	YLR304C	YLR304C	ACO1	85.367	38	36	52.6	0	323.31	NaN	NaN	0.768395	-0.38008	1.36978	0.45394	0.673787	-0.569635	0.859923	-0.217721	44.3	33	33.8	42.5	32	28	21	21	27	21	27	21	20	27	19	541890000	541890000	0	0	423870000	422070000	821460	978170	221640000	209870000	3627300	8139300	304310000	249900000
1325	YGL207W	YGL207W	YGL207W	SPT16	118.63	45	45	52.5	0	323.31	20.7692	4.37637	3.74499	1.90496	0.763891	-0.388561	1.03838	0.0543411	1.04948	0.0696696	33.7	26.8	30.1	28.2	24.5	23	21	22	20	17	23	21	22	20	17	83962000	83962000	0	0	85533000	84935000	598100	0	38210000	36006000	1092400	1111400	65178000	55200000
780	YDR233C	YDR233C	YDR233C	RTN1	32.916	13	13	52.5	0	131.67	NaN	NaN	1.18823	0.248817	0.913638	-0.130306	0.935177	-0.0966887	1.00231	0.00333553	43.4	37.6	34.6	37.3	42.7	9	9	7	8	9	9	9	7	8	9	320370000	320370000	0	0	354830000	345590000	4662600	4583500	168000000	147750000	8766300	11488000	215120000	175630000
2828	YNL036W	YNL036W	YNL036W	NCE103	24.859	8	8	52.5	0	30.458	NaN	NaN	0.160452	-2.63979	NaN	NaN	0.334795	-1.57865	0.476975	-1.06801	27.1	15.4	7.7	38.5	14.9	3	2	1	5	2	3	2	1	5	2	9675600	9675600	0	0	5347300	4356100	837690	153580	727160	727160	0	0	11940000	6558400
1447	YGR167W	YGR167W	YGR167W	CLC1	26.531	16	16	52.4	0	95.369	NaN	NaN	0.993102	-0.00998648	0.810177	-0.303691	0.868559	-0.203305	1.00339	0.0048851	29.6	44.2	38.2	30.5	27.9	9	10	11	7	7	9	10	11	7	7	39869000	39869000	0	0	61107000	61107000	0	0	59767000	53609000	2666800	3491500	37873000	31579000
3247	YOR168W	YOR168W	YOR168W	GLN4	93.132	43	43	52.4	0	323.31	NaN	NaN	0.875711	-0.191473	0.969702	-0.0443863	0.949641	-0.0745459	0.98193	-0.0263075	40.9	32.8	32.4	33.5	27.9	31	26	25	24	22	31	26	25	24	22	185090000	185090000	0	0	154600000	150520000	1852300	2234000	115660000	92686000	9375200	13602000	136060000	97865000
3009	YNL312W	YNL312W	YNL312W	RFA2	29.936	10	10	52.4	0	163.32	NaN	NaN	NaN	NaN	0.731146	-0.451769	0.904479	-0.144841	0.949497	-0.0747642	52.4	43.2	46.2	30.8	39.2	9	7	8	6	6	9	7	8	6	6	33209000	33209000	0	0	28421000	28421000	0	0	19347000	16850000	1422400	1074900	23835000	18751000
952	YDR513W	YDR513W	YDR513W	GRX2	15.861	6	6	52.4	0	53.74	NaN	NaN	2.55212	1.3517	0.825905	-0.275953	0.773474	-0.370575	0.94024	-0.0888983	47.6	42.7	42.7	29.4	35	5	4	4	4	3	5	4	4	4	3	69120000	69120000	0	0	75266000	75266000	0	0	35334000	33894000	672080	768230	63341000	54716000
3093	YOL061W	YOL061W	YOL061W	PRS5	53.504	17	17	52.4	0	113.51	NaN	NaN	0.902859	-0.147427	0.879576	-0.18512	0.821134	-0.28431	0.930594	-0.103776	34.5	18.5	20	17.9	17.1	9	6	6	6	6	9	6	6	6	6	33645000	33645000	0	0	40035000	39124000	599600	311610	21996000	19424000	668130	1904000	27476000	22929000
1829	YJL034W	YJL034W	YJL034W	KAR2	74.467	41	39	52.3	0	323.31	NaN	NaN	1.64027	0.713934	0.934513	-0.0977128	1.2508	0.322853	1.19137	0.252622	47.9	45.6	45.6	41.3	41.8	35	29	31	29	25	33	27	29	27	23	664000000	664000000	0	0	688840000	685250000	1721300	1870700	486550000	467020000	7121800	12407000	428580000	400230000
1474	YGR204W	YGR204W	YGR204W	ADE3	102.2	42	39	52.3	0	323.31	NaN	NaN	1.01808	0.0258482	0.794741	-0.331443	1.06896	0.0962104	1.09667	0.133129	39.4	29.2	30.7	41.2	29.4	29	21	25	28	24	29	20	25	27	23	429890000	429890000	0	0	257980000	255910000	1096900	976370	202050000	190940000	4836400	6274900	201270000	178890000
1379	YGR054W	YGR054W	YGR054W		71.304	23	23	52.2	0	197.05	NaN	NaN	0.947446	-0.0778841	0.960601	-0.0579912	0.940666	-0.088245	0.977106	-0.0334125	33.6	34.9	31.5	27.4	23.2	15	13	14	12	11	15	13	14	12	11	74314000	74314000	0	0	48294000	47691000	324350	278320	45779000	40755000	2119200	2904000	47048000	42008000
890	YEL054C;YDR418W	YEL054C;YDR418W	YEL054C	RPL12A	17.822	8	8	52.1	0	87.612	NaN	NaN	0.990467	-0.0138186	1.09161	0.126462	1.03109	0.0441746	1.01968	0.0281182	52.1	47.3	47.3	47.3	47.3	7	6	7	7	6	7	6	7	7	6	858690000	858690000	0	0	810380000	786000000	11383000	12993000	458350000	419950000	11726000	26677000	513100000	397260000
1688	YJR145C;YHR203C	YJR145C;YHR203C	YJR145C	RPS4A	29.41	19	19	52.1	0	136.46	NaN	NaN	1.05601	0.0786185	0.912584	-0.13197	0.88213	-0.180937	0.993085	-0.0100113	40.6	51	44.4	41.4	29.1	12	14	12	11	10	12	14	12	11	10	286830000	286830000	0	0	413500000	401770000	6128000	5609400	255700000	220940000	14876000	19880000	238380000	182100000
1062	YER080W	YER080W	YER080W	AIM9	72.413	30	30	52	0	202.59	NaN	NaN	NaN	NaN	0.675961	-0.564987	1.22195	0.289182	1.30474	0.383758	35.2	27.6	26.2	30.3	21.5	20	15	15	16	12	20	15	15	16	12	76344000	76344000	0	0	67049000	67049000	0	0	34493000	32816000	760770	916060	48942000	38887000
2959	YNL239W	YNL239W	YNL239W	LAP3	52.088	19	19	52	0	172	NaN	NaN	0.827512	-0.273147	0.845074	-0.242851	0.908125	-0.139038	1.08123	0.112676	40.5	26.2	26.7	35	18.5	13	7	9	12	6	13	7	9	12	6	76745000	76745000	0	0	67352000	66553000	260390	537780	21945000	21134000	323010	488410	35656000	31963000
2728	YMR205C	YMR205C	YMR205C	PFK2	104.62	40	39	52	0	323.31	NaN	NaN	1.15816	0.211834	0.866359	-0.206964	0.976597	-0.0341644	1.07195	0.100232	44.2	36.8	40.3	38.2	40.9	30	27	30	28	31	29	26	29	27	30	698620000	698620000	0	0	470820000	467950000	1327400	1546800	343530000	316430000	10045000	17058000	340850000	291550000
1589	YHR051W	YHR051W	YHR051W	COX6	17.341	8	8	52	0	38.441	NaN	NaN	NaN	NaN	0.650829	-0.61965	0.979916	-0.0292701	1.05412	0.076036	39.2	45.3	34.5	39.2	37.2	5	6	4	5	4	5	6	4	5	4	30758000	30758000	0	0	44548000	44548000	0	0	14164000	12748000	379420	1037400	30395000	26258000
2351	YLR172C	YLR172C	YLR172C	DPH5	33.847	11	11	52	0	70.416	NaN	NaN	0.729224	-0.455566	0.914883	-0.12834	0.958375	-0.0613379	0.797493	-0.326456	39.7	23.7	24.3	27.3	23	7	5	5	6	5	7	5	5	6	5	18186000	18186000	0	0	40473000	39468000	538710	465440	32262000	28538000	1665900	2057400	44865000	36882000
3558	YPR074C	YPR074C	YPR074C	TKL1	73.805	31	30	51.9	0	216.14	NaN	NaN	1.04457	0.0629151	0.816958	-0.291666	0.860695	-0.216427	0.966848	-0.048639	46.3	44.9	45.4	40.4	44.3	22	22	23	20	22	21	21	22	19	21	660760000	660760000	0	0	763760000	743900000	7893600	11974000	351520000	314380000	13219000	23917000	544600000	444400000
411	YCL026C-A	YCL026C-A	YCL026C-A	FRM2	21.232	6	6	51.8	0	38.003	NaN	NaN	3.08704	1.62622	1.44726	0.533322	2.20535	1.14101	1.84303	0.882081	0	29.5	21.8	36.8	21.8	0	4	3	4	3	0	4	3	4	3	0	0	0	0	24773000	20179000	1513700	3080400	11636000	7496600	1427300	2711700	15256000	10596000
1050	YER063W	YER063W	YER063W	THO1	24.137	7	7	51.8	0	34.922	NaN	NaN	NaN	NaN	0.776724	-0.364527	2.24168	1.16458	1.41064	0.496354	36.2	47.2	39.9	48.6	26.1	6	6	4	5	3	6	6	4	5	3	21460000	21460000	0	0	19225000	19225000	0	0	8241900	8241900	0	0	10472000	9528500
3313	YOR285W	YOR285W	YOR285W	RDL1	15.413	5	5	51.8	0	84.822	NaN	NaN	NaN	NaN	1.04975	0.0700479	1.24304	0.313868	1.23349	0.302749	51.8	38.1	27.3	38.1	27.3	5	4	3	4	3	5	4	3	4	3	68999000	68999000	0	0	65129000	65129000	0	0	34096000	30690000	1112600	2293800	52266000	45310000
728	YDR158W	YDR158W	YDR158W	HOM2	39.543	16	16	51.8	0	191.13	NaN	NaN	1.5212	0.605211	1.07043	0.0981868	1.0972	0.133821	1.21922	0.28596	45.8	40	41.4	45.2	42.5	13	11	12	13	12	13	11	12	13	12	354760000	354760000	0	0	310720000	305660000	1953300	3097800	178270000	158060000	6616900	13592000	258270000	214740000
514	YDL047W	YDL047W	YDL047W	SIT4	35.537	12	12	51.8	0	19.434	NaN	NaN	NaN	NaN	1.19743	0.259945	1.50435	0.589142	1.00191	0.00275657	23.5	16.4	13.8	19.9	17.4	6	5	4	4	5	6	5	4	4	5	12839000	12839000	0	0	11468000	11468000	0	0	7356100	6787100	210160	358840	5122700	4519300
313	YBR149W	YBR149W	YBR149W	ARA1	38.883	15	15	51.7	0	92.092	NaN	NaN	0.933222	-0.0997077	1.26851	0.343133	1.18728	0.247655	1.35682	0.440234	39	27	28.2	26.7	24.7	10	7	7	6	7	10	7	7	6	7	114870000	114870000	0	0	72763000	72763000	0	0	30731000	29608000	274200	849450	38254000	35363000
1057	YER073W	YER073W	YER073W	ALD5	56.692	21	20	51.7	0	322.23	NaN	NaN	1.82568	0.868431	1.12958	0.175783	1.23295	0.302112	1.34395	0.426475	37.1	26.3	21.9	28.7	16.5	14	12	9	12	7	14	12	9	12	7	91480000	91480000	0	0	78640000	78163000	234540	242390	42305000	38215000	1433100	2656800	65254000	52286000
1561	YHR013C	YHR013C	YHR013C	ARD1	27.603	10	10	51.7	0	62.525	NaN	NaN	NaN	NaN	NaN	NaN	0.960468	-0.05819	1.01716	0.0245521	34	21.4	15.1	30.3	11.8	6	4	3	6	3	6	4	3	6	3	21568000	21568000	0	0	21357000	21357000	0	0	5935500	5935500	0	0	17821000	14584000
2406	YLR262C-A	YLR262C-A	YLR262C-A	TMA7	6.9412	5	5	51.6	0	30.571	NaN	NaN	0.745747	-0.423242	0.890618	-0.167122	0.960056	-0.0588089	1.06957	0.0970358	34.4	32.8	32.8	31.2	43.8	3	3	3	2	3	3	3	3	2	3	41897000	41897000	0	0	39687000	38490000	310700	885950	26303000	22099000	1972900	2231000	27620000	21479000
1931	YJR016C	YJR016C	YJR016C	ILV3	62.86	24	24	51.6	0	218.92	NaN	NaN	2.04891	1.03486	1.01235	0.017704	1.14831	0.199507	1.04969	0.0699579	41.7	35.7	37.8	38.3	38.8	18	16	18	18	19	18	16	18	18	19	279690000	279690000	0	0	170010000	166830000	752900	2421900	140400000	123280000	6739400	10377000	158420000	125480000
301	YBR126C	YBR126C	YBR126C	TPS1	56.147	22	22	51.5	0	143.31	11.5445	3.52914	NaN	NaN	NaN	NaN	0.998002	-0.00288573	2.24588	1.16728	43.8	33.9	38.6	29.9	25.9	16	12	13	11	8	16	12	13	11	8	170080000	170080000	0	0	96905000	96905000	0	0	45050000	45050000	0	0	56516000	55738000
2948	YNL220W	YNL220W	YNL220W	ADE12	48.279	20	20	51.5	0	80.242	NaN	NaN	1.48907	0.574413	0.800919	-0.320271	1.13819	0.18674	1.28359	0.360188	30	40	23.6	40.6	30.3	10	14	8	14	10	10	14	8	14	10	56069000	56069000	0	0	76368000	76368000	0	0	28092000	26618000	538380	935810	39474000	36110000
2200	YKR071C	YKR071C	YKR071C	DRE2	38.542	13	13	51.4	0	82.668	NaN	NaN	1.41552	0.501327	1.24996	0.321887	1.24175	0.312377	1.12374	0.168305	39.4	30.2	22.7	30.2	25	10	8	6	8	7	10	8	6	8	7	27371000	27371000	0	0	42666000	40466000	962830	1236900	15980000	13686000	902050	1392000	26468000	20081000
877	YDR394W	YDR394W	YDR394W	RPT3	47.893	15	14	51.4	0	156.43	NaN	NaN	NaN	NaN	0.463653	-1.10888	1.20397	0.2678	1.05345	0.0751242	41.8	31.5	20.1	32.9	29	11	9	6	10	8	10	8	5	9	7	19981000	19981000	0	0	29097000	28882000	0	214530	5778400	5778400	0	0	23643000	22897000
2522	YML001W	YML001W	YML001W	YPT7	23.042	7	7	51.4	0	62.009	NaN	NaN	NaN	NaN	0.827622	-0.272956	1.04045	0.0572092	0.948717	-0.07595	44.7	33.2	39.9	33.2	39.9	6	5	6	5	6	6	5	6	5	6	85623000	85623000	0	0	37261000	37261000	0	0	39503000	34538000	2562200	2403100	23581000	21153000
130	YAR002W	YAR002W	YAR002W	NUP60	59.039	21	21	51.4	0	78.817	NaN	NaN	NaN	NaN	NaN	NaN	1.3421	0.424488	0.941301	-0.0872721	26.9	21.7	21.5	9.1	23.7	10	7	8	3	10	10	7	8	3	10	16774000	16774000	0	0	11002000	11002000	0	0	8571400	8397400	0	173940	4595500	3973000
2120	YKL157W	YKL157W	YKL157W	APE2	107.75	43	39	51.3	0	323.31	NaN	NaN	0.953687	-0.0684122	1.11323	0.154756	1.28025	0.35642	1.50341	0.588235	39.7	33.8	33.7	34.1	26.2	29	26	27	24	21	26	23	24	21	19	165710000	165710000	0	0	177920000	177740000	89092	87432	89132000	85031000	1241400	2860200	87289000	78513000
1071	YER090W	YER090W	YER090W	TRP2	56.767	21	21	51.3	0	118.14	NaN	NaN	2.25288	1.17177	1.39194	0.477099	1.1624	0.217106	1.33132	0.412862	29.8	27.8	22.1	32.9	27.6	14	13	9	12	12	14	13	9	12	12	104680000	104680000	0	0	124640000	124030000	0	600920	56126000	50760000	1228100	4137800	89700000	80494000
712	YDR129C	YDR129C	YDR129C	SAC6	71.772	29	28	51.2	0	310.83	NaN	NaN	0.874821	-0.192941	0.932859	-0.100269	1.11282	0.154216	1.09639	0.132759	40.5	37.1	41.3	39.3	35.7	21	19	22	20	17	21	18	22	20	17	200080000	200080000	0	0	278170000	276310000	1003700	854070	133200000	127260000	2738000	3204400	171720000	151420000
2905	YNL149C	YNL149C	YNL149C	PGA2	15.053	6	6	51.2	0	46.279	NaN	NaN	NaN	NaN	1.37756	0.46212	1.06933	0.0967034	0.93582	-0.0956972	43.4	37.2	27.1	37.2	10.9	4	3	2	3	1	4	3	2	3	1	23095000	23095000	0	0	14321000	14321000	0	0	3192500	3192500	0	0	11518000	10448000
451	YCR028C-A	YCR028C-A	YCR028C-A	RIM1	15.386	6	6	51.1	0	83.442	NaN	NaN	1.49939	0.584371	1.39801	0.483378	1.2778	0.35366	1.58893	0.66806	44.4	51.1	51.1	34.8	34.8	5	5	5	4	4	5	5	5	4	4	35895000	35895000	0	0	51097000	50604000	0	493300	39862000	34146000	1954500	3761600	45357000	35932000
2217	YKR095W-A	YKR095W-A	YKR095W-A	PCC1	9.9924	5	5	51.1	0	4.6477	NaN	NaN	NaN	NaN	0.942989	-0.0846873	0.820056	-0.286205	0.891893	-0.165057	12.5	12.5	12.5	0	20.5	1	1	1	0	2	1	1	1	0	2	3660000	3660000	0	0	5306400	5306400	0	0	3082700	3082700	0	0	0	0
3222	YOR128C	YOR128C	YOR128C	ADE2	62.339	25	25	51	0	94.973	NaN	NaN	1.15191	0.204026	0.614034	-0.70361	1.01968	0.0281223	1.29325	0.371005	31.7	36.4	34.9	36.3	37.1	15	16	16	16	17	15	16	16	16	17	125590000	55857000	0	69734000	55289000	55158000	65434	66096	32706000	31535000	704490	467190	38332000	35671000
573	YDL135C	YDL135C	YDL135C	RDI1	23.138	6	6	51	0	140.34	NaN	NaN	1.45149	0.537536	1.0901	0.124461	1.07942	0.110255	1.09599	0.132229	44.6	51	44.6	44.6	34.2	5	6	5	5	4	5	6	5	5	4	38712000	38712000	0	0	33640000	33640000	0	0	22464000	21545000	364230	554730	29704000	28404000
2636	YMR038C	YMR038C	YMR038C	CCS1	27.33	10	10	51	0	75.987	NaN	NaN	1.55635	0.63817	0.713518	-0.486978	0.883729	-0.178324	0.858686	-0.219798	24.9	37.8	43.8	37.8	43.8	4	7	9	7	9	4	7	9	7	9	51573000	51573000	0	0	108800000	103400000	2802100	2599800	84776000	72874000	6217900	5684000	82752000	69549000
233	YBR035C	YBR035C	YBR035C	PDX3	26.908	10	10	50.9	0	44.548	NaN	NaN	NaN	NaN	0.816908	-0.291754	1.0933	0.128686	1.2865	0.363449	44.7	47.8	30.7	44.7	16.7	7	8	5	8	3	7	8	5	8	3	60278000	60278000	0	0	59478000	59478000	0	0	19770000	18870000	444450	455360	44136000	42246000
513	YDL046W	YDL046W	YDL046W	NPC2	19.063	6	6	50.9	0	20.982	NaN	NaN	NaN	NaN	0.527023	-0.924062	0.731442	-0.451184	1.09704	0.133612	50.9	31.8	25.4	50.9	16.2	6	4	3	5	2	6	4	3	5	2	9928800	9928800	0	0	6677600	6677600	0	0	3799300	3465800	173020	160460	6002100	5180200
700	YDR101C	YDR101C	YDR101C	ARX1	65.212	23	23	50.9	0	176.54	NaN	NaN	0.651585	-0.617975	0.814516	-0.295986	0.798912	-0.323891	0.846454	-0.240496	36.8	34.1	34.2	33.7	30.5	15	15	15	13	13	15	15	15	13	13	80376000	80376000	0	0	90894000	87122000	2471900	1300400	43859000	41108000	1002000	1749300	55737000	48201000
2763	YMR251W-A	YMR251W-A	YMR251W-A	HOR7	5.5733	2	2	50.8	0	8.7827	0.608673	-0.71626	0.932455	-0.100894	1.34987	0.432815	9.11579	3.18837	1.21804	0.284565	22	22	0	0	0	1	1	0	0	0	1	1	0	0	0	13160000	11620000	1240400	299300	8264200	5074200	2437200	752840	0	0	0	0	0	0
351	YBR221C	YBR221C	YBR221C	PDB1	40.053	13	13	50.8	0	131.29	NaN	NaN	1.25396	0.326494	1.01748	0.0250027	1.10775	0.147636	1.02755	0.0392062	47.8	36.9	48.9	45.1	48.6	12	8	12	11	11	12	8	12	11	11	127010000	127010000	0	0	99941000	99941000	0	0	109960000	94985000	5130800	9848200	148560000	126760000
1732	YIL063C	YIL063C	YIL063C	YRB2	36.054	13	13	50.8	0	140.7	NaN	NaN	NaN	NaN	1.20909	0.273925	0.906703	-0.141298	0.955615	-0.0654982	31.8	33.9	24.2	26.6	15	7	8	5	5	4	7	8	5	5	4	20718000	20718000	0	0	13362000	13362000	0	0	6079700	6079700	0	0	3887700	3360600
2139	YKL193C	YKL193C	YKL193C	SDS22	38.887	14	14	50.6	0	193.54	NaN	NaN	NaN	NaN	0.627473	-0.672374	1.14989	0.201495	1.39279	0.477981	30.5	33.1	18	31.1	22.8	7	7	4	7	5	7	7	4	7	5	20364000	20364000	0	0	23926000	23926000	0	0	8185100	8185100	0	0	16993000	14407000
2037	YKL029C	YKL029C	YKL029C	MAE1	74.375	24	24	50.5	0	280.35	NaN	NaN	0.88291	-0.179663	1.15786	0.21146	1.26748	0.341958	1.44158	0.527647	38.9	32.9	22.6	33.6	27.4	17	15	12	15	12	17	15	12	15	12	68876000	68876000	0	0	65443000	63422000	891630	1130300	34388000	29966000	1850800	2571200	48419000	38286000
3126	YOL111C	YOL111C	YOL111C	MDY2	23.732	8	8	50.5	0	64.653	NaN	NaN	NaN	NaN	0.927484	-0.108606	1.14584	0.196403	1.20222	0.265696	42.9	42.5	31.1	38.7	42.9	6	7	5	6	6	6	7	5	6	6	47360000	47360000	0	0	45074000	45074000	0	0	21367000	19660000	710530	995890	31084000	26164000
2747	YOR293W;YMR230W	YOR293W;YMR230W	YOR293W	RPS10A	12.739	4	4	50.5	0	18.366	NaN	NaN	1.1398	0.188785	1.03703	0.0524639	0.957008	-0.0633978	0.95188	-0.071149	24.8	24.8	24.8	38.1	24.8	2	2	2	3	2	2	2	2	3	2	189710000	189710000	0	0	177520000	171040000	3625000	2852100	81028000	68294000	5103500	7630900	132320000	101060000
503	YDL022W	YDL022W	YDL022W	GPD1	42.868	15	14	50.4	0	133.06	NaN	NaN	NaN	NaN	0.695716	-0.523429	1.25194	0.324164	1.4949	0.58005	46	41.9	44.2	40.2	39.4	13	12	12	10	11	12	11	11	9	10	213110000	213110000	0	0	163210000	163210000	0	0	76654000	75143000	604210	906730	107370000	101720000
1945	YJR047C	YJR047C	YJR047C	ANB1	17.131	5	2	50.3	0	27.313	NaN	NaN	NaN	NaN	NaN	NaN	NaN	NaN	NaN	NaN	50.3	38.9	38.2	38.9	33.1	5	4	4	4	4	2	1	2	1	1	3099300	3099300	0	0	825200	825200	0	0	1938000	1938000	0	0	515240	515240
2751	YMR236W	YMR236W	YMR236W	TAF9	17.314	6	6	50.3	0	96.138	NaN	NaN	NaN	NaN	NaN	NaN	0.927341	-0.108828	1.25575	0.328555	45.2	43.3	30.6	38.2	38.2	5	5	3	4	4	5	5	3	4	4	8667600	8667600	0	0	9966400	9966400	0	0	2652700	2652700	0	0	7357700	5299500
1098	YER136W	YER136W	YER136W	GDI1	51.206	20	20	50.3	0	70.984	NaN	NaN	3.25368	1.70207	1.94688	0.961166	1.09233	0.12741	1.19015	0.251148	46.6	34.1	34.6	31.9	27.1	17	13	12	11	9	17	13	12	11	9	113500000	113500000	0	0	96338000	96338000	0	0	42880000	42551000	151670	177480	64022000	61655000
2789	YMR295C	YMR295C	YMR295C		22.178	4	4	50.3	0	52.607	NaN	NaN	1.04385	0.0619182	0.736074	-0.442078	1.07266	0.101195	1.06407	0.0895943	50.3	43.1	22.8	43.1	38.1	4	3	2	3	3	4	3	2	3	3	16294000	16294000	0	0	6262500	6262500	0	0	3977200	2997000	628060	352170	12567000	8153700
3567	YPR103W	YPR103W	YPR103W	PRE2	31.636	10	10	50.2	0	41.306	NaN	NaN	1.40024	0.485674	0.650767	-0.619788	0.981978	-0.0262374	0.84593	-0.241389	37.6	25.4	23.7	20.9	15.7	7	5	5	4	3	7	5	5	4	3	41616000	41616000	0	0	24034000	23529000	278720	226490	22693000	21772000	231350	690060	8927500	7644800
867	YDR380W	YDR380W	YDR380W	ARO10	71.384	26	26	50.2	0	197.16	NaN	NaN	NaN	NaN	1.24921	0.321016	0.891071	-0.166387	0.389068	-1.36191	42	28	27.6	23	20.2	19	14	13	11	10	19	14	13	11	10	105580000	105580000	0	0	59017000	59017000	0	0	13469000	13469000	0	0	45804000	37559000
1762	YIL116W	YIL116W	YIL116W	HIS5	42.646	14	14	50.1	0	65.245	NaN	NaN	NaN	NaN	0.846818	-0.239876	1.0756	0.105141	1.32316	0.40399	23.1	27	20.5	26.5	31.2	8	8	7	7	9	8	8	7	7	9	52274000	52274000	0	0	59034000	59034000	0	0	20370000	19621000	341660	407220	32540000	27517000
802	YDR272W	YDR272W	YDR272W	GLO2	31.326	10	10	50	0	99.001	NaN	NaN	1.0305	0.0433474	1.37476	0.459176	1.40975	0.495439	1.31744	0.397734	19.3	37.2	21.5	24.1	25.5	4	7	5	5	6	4	7	5	5	6	18913000	18913000	0	0	37605000	37299000	130110	176110	12110000	10970000	349980	789590	22727000	18527000
2359	YLR185W	YLR185W	YLR185W	RPL37A	9.8502	6	4	50	0	12.591	NaN	NaN	1.10846	0.148556	1.08704	0.120411	1.00628	0.00902716	1.01469	0.0210333	50	20.5	43.2	30.7	33	5	2	5	3	4	3	2	4	2	4	125740000	125740000	0	0	25387000	24168000	514530	704820	118990000	102820000	6316700	9850800	13585000	10282000
1161	YFL048C	YFL048C	YFL048C	EMP47	50.33	15	15	49.9	0	111.77	NaN	NaN	1.06193	0.0866821	1.0299	0.0425036	1.14275	0.192505	1.24608	0.317398	34.6	31.5	23.8	27.6	22.5	9	8	8	7	6	9	8	8	7	6	19130000	19130000	0	0	51836000	51836000	0	0	32368000	28574000	1724700	2069100	52285000	50902000
1041	YER052C	YER052C	YER052C	HOM3	58.109	18	18	49.9	0	101.03	NaN	NaN	NaN	NaN	0.898894	-0.153777	1.09976	0.137192	1.08521	0.117969	43.1	21.8	15.7	23.1	23.1	15	8	7	9	9	15	8	7	9	9	61793000	61793000	0	0	45196000	45196000	0	0	17490000	15579000	846810	1064800	36642000	30195000
572	YDL134C	YDL134C	YDL134C	PPH21	41.937	11	4	49.9	0	100.42	NaN	NaN	NaN	NaN	NaN	NaN	1.22603	0.293995	0.590524	-0.759933	40.9	25.5	19.5	35.5	27.4	9	6	5	7	7	3	0	1	3	1	1900100	1900100	0	0	0	0	0	0	144920	144920	0	0	4624100	4408100
2078	YKL096W	YKL096W	YKL096W	CWP1	24.268	9	9	49.8	0	32.794	NaN	NaN	0.547263	-0.869694	NaN	NaN	NaN	NaN	2.03354	1.02399	34.3	27.2	23.4	14.6	11.7	6	5	4	2	2	6	5	4	2	2	20655000	20655000	0	0	17930000	17389000	362060	179480	2640900	2640900	0	0	1576800	1576800
2709	YMR173W	YMR173W	YMR173W	DDR48	46.233	14	14	49.8	0	163.41	NaN	NaN	NaN	NaN	1.19035	0.251387	1.76345	0.818398	1.99702	0.99785	39.3	37.4	39.3	47.2	29.8	9	8	8	10	5	9	8	8	10	5	47795000	47795000	0	0	31658000	31330000	0	328050	32672000	31470000	206590	995560	30176000	27596000
2942	YNL208W	YNL208W	YNL208W		20.151	5	5	49.7	0	115.18	NaN	NaN	1.46099	0.546948	0.911112	-0.134299	1.14933	0.200798	1.43184	0.517867	49.7	49.7	49.7	49.7	49.7	5	5	5	5	5	5	5	5	5	5	121020000	121020000	0	0	121580000	119150000	386860	2039200	71838000	63512000	3796300	4529600	124880000	98022000
2767	YMR260C	YMR260C	YMR260C	TIF11	17.435	9	9	49.7	0	116.06	0.0148752	-6.07094	0.599586	-0.737962	1.02091	0.0298621	0.993305	-0.00969145	1.00619	0.00890752	35.9	36.6	39.9	45.1	32.7	6	7	7	7	5	6	7	7	7	5	415810000	122360000	288860000	4597600	119970000	115330000	2502000	2131700	92249000	78187000	5979800	8082200	72083000	55589000
1141	YFL017C	YFL017C	YFL017C	GNA1	18.135	7	7	49.7	0	13.596	NaN	NaN	NaN	NaN	1.37298	0.45731	1.49476	0.579917	0.851511	-0.231902	31.4	30.8	27	27.7	27.7	5	4	4	4	4	5	4	4	4	4	9433400	9433400	0	0	12301000	12301000	0	0	3974100	3974100	0	0	14555000	13152000
3136	YOL133W	YOL133W	YOL133W	HRT1	13.94	5	5	49.6	0	16.122	NaN	NaN	NaN	NaN	NaN	NaN	NaN	NaN	NaN	NaN	38	24.8	36.4	24.8	36.4	3	1	2	1	2	3	1	2	1	2	10868000	10868000	0	0	3073000	3073000	0	0	2662400	2662400	0	0	1801900	1801900
1597	YHR063C	YHR063C	YHR063C	PAN5	42.821	15	15	49.6	0	95.177	NaN	NaN	NaN	NaN	1.09905	0.136263	1.16918	0.225502	1.56286	0.644192	31.1	27.7	27.7	36.1	28.5	9	9	8	10	8	9	9	8	10	8	44996000	44996000	0	0	34969000	34969000	0	0	19336000	19336000	0	0	32939000	26753000
710	YDR127W	YDR127W	YDR127W	ARO1	174.75	62	62	49.6	0	323.31	NaN	NaN	1.14021	0.189305	0.901596	-0.149447	1.05498	0.0772205	1.0643	0.0899033	34.6	35.4	30	30.7	25.1	41	41	36	38	32	41	41	36	38	32	291420000	291420000	0	0	308900000	304350000	504010	4042400	151690000	137120000	6290800	8279600	163050000	135540000
3617	YPR181C	YPR181C	YPR181C	SEC23	85.384	24	24	49.6	0	250.56	NaN	NaN	0.890276	-0.167675	0.834593	-0.260855	0.987873	-0.0176022	0.972478	-0.040263	43	32.4	32.4	35.4	34.6	21	17	17	18	19	21	17	17	18	19	149000000	149000000	0	0	111800000	110890000	467020	444580	75029000	69386000	1913300	3729500	73158000	64495000
1297	YGL157W	YGL157W	YGL157W	ARI1	38.083	13	12	49.6	0	85.262	NaN	NaN	NaN	NaN	0.618538	-0.693065	0.897016	-0.156794	0.94034	-0.0887463	34.6	30.3	27.1	23.9	22.2	8	8	7	6	5	8	7	7	6	5	43771000	43771000	0	0	21039000	21039000	0	0	8934000	8934000	0	0	27361000	26911000
2908	YNL153C	YNL153C	YNL153C	GIM3	15.18	6	6	49.6	0	119.66	NaN	NaN	NaN	NaN	0.861391	-0.21526	0.803056	-0.316428	0.851605	-0.231744	35.7	27.1	23.3	34.1	30.2	4	3	3	4	4	4	3	3	4	4	28670000	28670000	0	0	27533000	27533000	0	0	19754000	16678000	1279300	1797100	17637000	13604000
1324	YGL206C	YGL206C	YGL206C	CHC1	187.23	68	68	49.5	0	323.31	NaN	NaN	NaN	NaN	1.03958	0.0559978	1.17417	0.231638	1.22785	0.296138	42.4	36.4	28.1	35.5	27.8	54	49	37	42	35	54	49	37	42	35	233120000	231300000	1821900	0	212760000	212760000	0	0	85033000	81179000	1264800	2589100	137210000	124590000
2084	YKL104C	YKL104C	YKL104C	GFA1	80.046	30	30	49.5	0	211.12	NaN	NaN	NaN	NaN	0.936462	-0.0947072	1.0865	0.119691	1.12928	0.1754	36.4	29	30.3	33.9	30.5	19	15	15	17	16	19	15	15	17	16	99813000	99813000	0	0	58091000	58091000	0	0	44887000	38027000	2274900	4584400	44551000	39964000
741	YDR172W	YDR172W	YDR172W	SUP35	76.55	27	27	49.5	0	284.85	NaN	NaN	NaN	NaN	0.909	-0.137648	1.00196	0.00281873	1.05684	0.079754	36.6	27.2	32	32.7	31.4	18	12	16	16	14	18	12	16	16	14	147000000	147000000	0	0	120790000	120790000	0	0	76411000	68614000	1940200	5856700	122160000	97319000
3001	YOL120C;YNL301C	YOL120C;YNL301C	YOL120C	RPL18A	20.563	11	11	49.5	0	132.14	NaN	NaN	0.855774	-0.224698	0.855156	-0.225741	0.862846	-0.212825	0.892746	-0.163678	35.5	34.9	35.5	36	35.5	7	7	7	7	7	7	7	7	7	7	241080000	241080000	0	0	314890000	308840000	3595500	2457400	157680000	139310000	7637700	10729000	209510000	152160000
492	YDL004W	YDL004W	YDL004W	ATP16	17.02	4	3	49.4	0	71.992	NaN	NaN	NaN	NaN	NaN	NaN	1.05672	0.0795911	1.08613	0.119195	45	49.4	49.4	49.4	34.4	3	4	4	4	3	3	3	3	3	2	10062000	10062000	0	0	8100700	8100700	0	0	3699100	3699100	0	0	18348000	14781000
241	YDR025W;YBR048W	YDR025W;YBR048W	YDR025W	RPS11A	17.749	9	9	49.4	0	54.217	33.7532	5.07695	0.987208	-0.018574	0.949766	-0.0743559	0.874234	-0.193908	0.968364	-0.0463792	44.2	37.2	42.9	37.2	43.6	7	6	7	6	6	7	6	7	6	6	327410000	327410000	0	0	363540000	350870000	7881200	4786900	265600000	218170000	17070000	30354000	246220000	188670000
2793	YMR300C	YMR300C	YMR300C	ADE4	56.719	20	20	49.4	0	114.6	NaN	NaN	0.980087	-0.0290189	0.570746	-0.80908	0.984401	-0.0226826	0.91538	-0.127558	25.7	29.4	24.7	21	15.3	9	10	10	9	6	9	10	10	9	6	30150000	30150000	0	0	55856000	53063000	1770100	1023100	23721000	21568000	1096800	1056800	25445000	21060000
881	YDR399W	YDR399W	YDR399W	HPT1	25.19	8	8	49.3	0	13.058	NaN	NaN	NaN	NaN	0.769282	-0.378415	0.558739	-0.839754	1.18721	0.247579	19	13.6	18.1	16.3	18.1	3	2	3	2	3	3	2	3	2	3	16773000	16773000	0	0	14054000	14054000	0	0	9762700	9024200	380670	357800	8961100	6887100
1167	YFR004W	YFR004W	YFR004W	RPN11	34.398	14	14	49.3	0	43.956	1.5055	0.590238	0.778416	-0.361387	0.977393	-0.032989	1.06686	0.093377	0.967343	-0.0479005	17	16.3	24.5	19.6	20.9	6	5	8	6	7	6	5	8	6	7	46384000	46384000	0	0	52075000	51120000	415650	539050	48541000	44997000	1431000	2112700	36534000	30733000
237	YBR039W	YBR039W	YBR039W	ATP3	34.35	14	14	49.2	0	58.482	NaN	NaN	NaN	NaN	0.431248	-1.21341	2.15055	1.10471	1.43963	0.525696	40.5	32.8	25.7	22.5	24.8	10	9	6	6	6	10	9	6	6	6	46932000	46932000	0	0	44534000	44534000	0	0	19070000	18047000	306760	716660	11398000	10902000
292	YBR115C	YBR115C	YBR115C	LYS2	155.34	48	48	49.2	0	238.26	NaN	NaN	1.49773	0.582779	0.919716	-0.120739	0.929755	-0.105078	1.11375	0.15543	34.3	30.2	24.6	30.3	17.8	30	28	23	28	18	30	28	23	28	18	125340000	125340000	0	0	87015000	84619000	748780	1647000	37611000	35092000	1318900	1200400	77598000	64902000
1459	YGR187C	YGR187C	YGR187C	HGH1	44.951	16	16	49.2	0	143.89	NaN	NaN	NaN	NaN	0.794488	-0.331903	0.852333	-0.23051	0.84889	-0.23635	42.9	29.4	34.3	31.5	27.4	13	8	10	9	7	13	8	10	9	7	41991000	41991000	0	0	35579000	35579000	0	0	26110000	23061000	1305200	1743300	46784000	39038000
415	YCL030C	YCL030C	YCL030C	HIS4	87.72	27	27	49.1	0	190.72	NaN	NaN	1.6744	0.743642	0.870718	-0.199722	1.22701	0.295148	1.73936	0.798558	38.7	36.7	33.4	40.7	34.3	18	18	18	20	19	18	18	18	20	19	146750000	146750000	0	0	129980000	128350000	659190	976610	86488000	78943000	3384300	4160900	132120000	107310000
2164	YKR014C	YKR014C	YKR014C	YPT52	26.132	9	8	49.1	0	140.31	NaN	NaN	NaN	NaN	0.935577	-0.096072	1.10162	0.13963	1.30346	0.382343	38	28.2	32.1	32.1	38	6	4	5	5	6	6	4	5	5	6	23312000	23312000	0	0	27186000	27186000	0	0	9501500	8807200	233650	460640	18415000	15333000
2961	YNL241C	YNL241C	YNL241C	ZWF1	57.521	23	23	49.1	0	213.74	NaN	NaN	6.09773	2.60827	1.2794	0.355466	1.41447	0.500257	1.16409	0.219202	32.5	33.7	31.3	29.3	31.3	13	15	12	11	12	13	15	12	11	12	106940000	106940000	0	0	128060000	115130000	473290	12456000	46722000	45489000	430170	801940	71017000	62202000
3354	YOR361C	YOR361C	YOR361C	PRT1	88.129	30	30	49.1	0	195.17	NaN	NaN	0.971377	-0.0418968	0.78131	-0.356033	0.939898	-0.0894243	0.964476	-0.0521835	35.9	36.2	37.5	28.2	28.2	20	20	21	18	19	20	20	21	18	19	152970000	152970000	0	0	142250000	140260000	1081200	916500	132360000	117190000	7973200	7202300	92437000	74441000
2050	YKL056C	YKL056C	YKL056C	TMA19	18.741	14	14	49.1	0	124.85	NaN	NaN	0.883314	-0.179002	0.932832	-0.100311	0.92636	-0.110355	0.8635	-0.211731	43.7	40.1	43.1	32.3	43.1	10	7	9	7	9	10	7	9	7	9	955410000	955410000	0	0	799100000	781640000	9181500	8279200	716200000	645840000	20125000	50239000	825560000	668720000
171	YBL045C	YBL045C	YBL045C	COR1	50.227	17	17	49	0	165.94	NaN	NaN	8.7938	3.13649	1.41371	0.499491	0.926944	-0.109445	1.64525	0.718311	31.3	26	25.6	25.6	20.4	10	7	8	7	5	10	7	8	7	5	37255000	37255000	0	0	14404000	14404000	0	0	23626000	23626000	0	0	25035000	22332000
132	YAR007C	YAR007C	YAR007C	RFA1	70.347	25	25	49	0	76.835	NaN	NaN	0.496459	-1.01025	0.822067	-0.282673	1.05901	0.0827229	1.13788	0.186353	31.6	24	23.5	19.3	20.6	17	11	12	10	11	17	11	12	10	11	44276000	44276000	0	0	24673000	23546000	644740	482830	19757000	19200000	295100	262120	23779000	20907000
1128	YER178W	YER178W	YER178W	PDA1	46.343	21	21	49	0	115.15	NaN	NaN	1.18018	0.239006	1.119	0.162209	1.20188	0.265292	1.12867	0.174626	43.1	38.1	29.8	33.3	38.8	17	16	11	13	14	17	16	11	13	14	187350000	187350000	0	0	125530000	125130000	139270	261690	69626000	65740000	968190	2918100	106590000	84287000
2652	YMR074C	YMR074C	YMR074C	SDD2	15.977	7	7	49	0	73.536	NaN	NaN	0.802366	-0.317668	1.11376	0.155438	0.903653	-0.146158	0.915668	-0.127104	37.9	42.8	37.9	42.8	30.3	5	6	5	6	4	5	6	5	6	4	28540000	28540000	0	0	33263000	32418000	525000	319970	16028000	14568000	622910	837410	32014000	27708000
524	YDL064W	YDL064W	YDL064W	UBC9	17.911	7	7	49	0	14.756	NaN	NaN	NaN	NaN	1.10777	0.147654	35.4841	5.1491	0.107551	-3.21691	16.6	42	5.1	32.5	0	1	4	1	2	0	1	4	1	2	0	1410300	1410300	0	0	8317200	8317200	0	0	5824800	1476500	173410	4175000	3399600	3399600
944	YDR500C	YDR500C	YDR500C	RPL37B	9.8682	6	4	48.9	0	9.1149	NaN	NaN	1.26406	0.338067	1.1603	0.214501	1.35881	0.442347	1.22905	0.297547	38.6	0	23.9	10.2	20.5	5	0	3	1	2	3	0	2	0	2	58351000	58351000	0	0	0	0	0	0	44443000	37873000	2200600	4369500	0	0
1039	YER048W-A	YER048W-A	YER048W-A	ISD11	11.266	5	5	48.9	0	14.423	NaN	NaN	NaN	NaN	0.891443	-0.165785	0.965105	-0.0512418	1.05149	0.072437	28.7	41.5	28.7	28.7	21.3	3	4	3	3	2	3	4	3	3	2	17070000	17070000	0	0	19038000	19038000	0	0	8157300	6943100	575200	639070	12367000	9315000
271	YBR087W	YBR087W	YBR087W	RFC5	39.941	12	12	48.9	0	81.724	NaN	NaN	NaN	NaN	NaN	NaN	NaN	NaN	0.94462	-0.0821945	16.4	12.4	12.1	26	16.7	4	4	3	6	4	4	4	3	6	4	4401400	4401400	0	0	2938600	2938600	0	0	1475500	1475500	0	0	2691100	2691100
1255	YGL087C	YGL087C	YGL087C	MMS2	15.544	4	4	48.9	0	81.082	NaN	NaN	NaN	NaN	0.410072	-1.28605	1.63854	0.712407	0.899523	-0.152769	43.8	43.8	43.8	28.5	43.8	3	3	3	2	3	3	3	3	2	3	10998000	10998000	0	0	24875000	24875000	0	0	9353400	8400000	461300	492100	11519000	10648000
646	YDR016C	YDR016C	YDR016C	DAD1	10.516	3	3	48.9	0	7.4769	NaN	NaN	NaN	NaN	NaN	NaN	NaN	NaN	0.767927	-0.380959	37.2	26.6	37.2	26.6	37.2	2	1	2	1	2	2	1	2	1	2	4724100	4724100	0	0	1594400	1594400	0	0	1491000	1491000	0	0	1425200	1425200
1022	YER021W	YER021W	YER021W	RPN3	60.392	21	21	48.8	0	202.63	NaN	NaN	NaN	NaN	1.09111	0.125792	1.03342	0.0474223	1.18193	0.24114	26	27.7	25.4	25.4	16.6	11	11	10	9	6	11	11	10	9	6	31751000	31751000	0	0	38109000	38109000	0	0	14067000	13497000	272320	297660	13889000	12374000
1426	YGR132C	YGR132C	YGR132C	PHB1	31.427	9	9	48.8	0	37.303	NaN	NaN	NaN	NaN	0.912169	-0.132627	1.05035	0.0708708	1.15115	0.203071	35.2	32.1	40.1	28.6	31.7	6	5	7	4	5	6	5	7	4	5	23903000	23903000	0	0	17440000	17440000	0	0	10684000	10107000	249440	327840	13106000	11386000
267	YBR084W	YBR084W	YBR084W	MIS1	106.22	40	37	48.8	0	106.94	NaN	NaN	4.20812	2.07317	0.893067	-0.163159	1.06734	0.0940244	0.974167	-0.0377596	35.9	18.2	24.9	23.5	30.5	25	15	19	17	21	25	14	19	16	20	108500000	108500000	0	0	79272000	74782000	716240	3773200	61131000	55159000	2557200	3414100	73244000	59683000
1568	YKL156W;YHR021C	YKL156W;YHR021C	YKL156W	RPS27A	8.8793	6	6	48.8	0	26.881	NaN	NaN	0.907547	-0.139956	0.98219	-0.0259261	0.921246	-0.118342	0.859067	-0.219158	40.2	39	39	47.6	48.8	5	5	4	5	6	5	5	4	5	6	490550000	490550000	0	0	414260000	396070000	10051000	8135100	273760000	225750000	20038000	27970000	354620000	272220000
183	YBL064C	YBL064C	YBL064C	PRX1	29.495	11	11	48.7	0	27.423	NaN	NaN	NaN	NaN	1.06513	0.0910302	1.37799	0.462564	1.31936	0.399842	34.5	25.7	23.4	24.5	27.6	7	5	5	5	6	7	5	5	5	6	52627000	52627000	0	0	54551000	54551000	0	0	14496000	14193000	0	302880	39931000	36269000
2039	YKL033W-A	YKL033W-A	YKL033W-A		26.17	12	12	48.7	0	16.273	NaN	NaN	NaN	NaN	NaN	NaN	1.06212	0.086943	1.1447	0.194974	22	9.7	19.1	15.3	17.4	5	2	4	2	4	5	2	4	2	4	35534000	35534000	0	0	12416000	12416000	0	0	8233600	8233600	0	0	8037000	8037000
2012	YJR144W	YJR144W	YJR144W	MGM101	30.09	11	11	48.7	0	90.02	NaN	NaN	NaN	NaN	0.70672	-0.50079	0.907105	-0.140658	1.00587	0.00844831	37.2	40.9	20.4	30.1	27.5	7	9	4	6	5	7	9	4	6	5	13378000	13378000	0	0	17749000	17749000	0	0	5986200	5555400	214180	216560	9630100	8160700
168	YBL039C	YBL039C	YBL039C	URA7	64.71	22	21	48.7	0	205.81	NaN	NaN	1.00878	0.0126096	0.881293	-0.182306	0.938559	-0.0914811	0.981183	-0.0274056	32	24.9	33	37.1	22.8	15	12	16	15	11	14	12	15	14	10	131880000	131880000	0	0	106580000	102080000	2020600	2480200	79220000	70381000	2904000	5934900	67807000	52825000
1774	YIL133C	YIL133C	YIL133C	RPL16A	22.201	13	8	48.7	0	55.307	NaN	NaN	1.47745	0.563113	1.35892	0.44246	1.00644	0.00926057	0.928934	-0.106353	29.6	33.2	35.2	31.2	30.7	7	6	8	6	6	4	5	5	4	4	58374000	58374000	0	0	42012000	41330000	364190	317640	40673000	31726000	1950200	6997300	25445000	20663000
1587	YHR047C	YHR047C	YHR047C	AAP1	97.661	35	31	48.7	0	323.31	NaN	NaN	0.302577	-1.72463	0.794824	-0.331292	0.800376	-0.321251	0.912817	-0.131603	32.8	27.5	27.6	27.3	21.6	22	19	20	17	15	19	16	17	14	13	64885000	64885000	0	0	57394000	56437000	585740	370790	31924000	31059000	150490	714330	43376000	35853000
575	YDL137W	YDL137W	YDL137W	ARF2	20.657	8	2	48.6	0	5.6617	NaN	NaN	NaN	NaN	NaN	NaN	1.36154	0.445244	1.5926	0.671382	43.6	43.6	48.6	43.6	43.6	6	6	7	6	6	1	1	1	1	1	3169100	3169100	0	0	2655600	2655600	0	0	1134400	1134400	0	0	2106000	1690500
1154	YFL037W	YFL037W	YFL037W	TUB2	50.922	14	14	48.6	0	122.58	NaN	NaN	0.747971	-0.418945	0.824034	-0.279224	0.911183	-0.134187	1.03255	0.0462106	46.2	33.5	31.9	35.9	29.5	13	9	10	10	9	13	9	10	10	9	204540000	204540000	0	0	159040000	156170000	1850000	1019500	87093000	77791000	4313400	4988800	130480000	105320000
1497	YGR244C	YGR244C	YGR244C	LSC2	46.9	15	15	48.5	0	93.075	NaN	NaN	0.902551	-0.147919	1.04436	0.0626191	1.7584	0.814264	1.58601	0.665401	21.5	21.8	32.3	21.1	24.1	5	6	9	6	6	5	6	9	6	6	26193000	26193000	0	0	32993000	32503000	199920	289480	16124000	15216000	485270	422840	23439000	21032000
2648	YMR062C	YMR062C	YMR062C	ARG7	47.848	19	19	48.5	0	202.6	NaN	NaN	NaN	NaN	0.749858	-0.415311	1.0807	0.111966	1.33875	0.420887	31.3	35.4	36.3	31.5	20.2	11	12	13	11	8	11	12	13	11	8	67216000	67216000	0	0	66216000	66216000	0	0	37436000	33837000	1812400	1786800	53034000	41278000
1572	YHR027C	YHR027C	YHR027C	RPN1	109.49	40	40	48.5	0	323.31	NaN	NaN	0.53051	-0.914549	0.917468	-0.12427	1.12964	0.175867	1.24406	0.315052	37.3	36.1	23.7	29.9	23	29	28	18	20	18	29	28	18	20	18	184810000	184540000	0	277750	186730000	185470000	819610	440580	97720000	92893000	1509400	3317100	100930000	90126000
752	YDR188W	YDR188W	YDR188W	CCT6	59.923	18	18	48.5	0	249.58	NaN	NaN	0.822615	-0.281711	0.832516	-0.26445	0.996145	-0.00557259	1.00755	0.010846	31.5	36.4	34.4	39.2	33	12	15	13	16	12	12	15	13	16	12	87396000	87396000	0	0	90253000	89788000	186820	277550	48276000	41707000	2713800	3856100	84275000	68941000
3390	YPL047W	YPL047W	YPL047W	SGF11	11.285	4	4	48.5	0	58.089	NaN	NaN	NaN	NaN	NaN	NaN	NaN	NaN	0.788619	-0.3426	17.2	24.2	0	26.3	9.1	1	2	0	2	1	1	2	0	2	1	565240	565240	0	0	1308700	1308700	0	0	0	0	0	0	1639400	1639400
1704	YIL010W	YIL010W	YIL010W	DOT5	24.119	8	8	48.4	0	35.544	NaN	NaN	NaN	NaN	0.950407	-0.0733824	1.18848	0.249113	1.30412	0.383081	20	28.8	12.6	37.2	7.9	4	4	2	6	2	4	4	2	6	2	11457000	11457000	0	0	9008100	9008100	0	0	2937100	2565500	193880	177760	12139000	10408000
160	YBL030C	YBL030C	YBL030C	PET9	34.426	18	13	48.4	0	212.98	NaN	NaN	1.53242	0.615815	1.06876	0.0959411	1.13294	0.180074	1.19964	0.262604	38.4	38.7	38.1	35.8	38.4	13	13	12	12	13	9	10	8	9	9	213010000	213010000	0	0	248930000	243970000	1605900	3349400	81092000	72267000	3460100	5364700	150410000	124280000
1246	YGL070C	YGL070C	YGL070C	RPB9	14.288	5	5	48.4	0	47.897	NaN	NaN	NaN	NaN	0.861977	-0.214279	0.79969	-0.322487	0.842572	-0.247127	48.4	27.9	20.5	41	20.5	4	3	2	3	2	4	3	2	3	2	16773000	16773000	0	0	15197000	15197000	0	0	6188700	5406900	457330	324470	6447700	5331700
2320	YLR113W	YLR113W	YLR113W	HOG1	48.858	16	15	48.3	0	88.948	NaN	NaN	0.910809	-0.13478	0.675843	-0.56524	0.970328	-0.0434557	0.986571	-0.0195047	37.2	31	14.9	14.7	18.2	13	10	7	6	6	12	9	7	5	5	43320000	43320000	0	0	28998000	28369000	362810	265880	13311000	11981000	633210	697370	15666000	13508000
495	YDL007W	YDL007W	YDL007W	RPT2	48.828	16	16	48.3	0	262.24	NaN	NaN	NaN	NaN	0.969512	-0.0446696	1.09119	0.125907	0.983884	-0.0234399	32.7	40.3	37.3	34.1	34.1	9	12	12	9	11	9	12	12	9	11	54003000	54003000	0	0	107500000	107500000	0	0	42676000	39078000	1639800	1958700	51030000	45730000
3171	YOR042W	YOR042W	YOR042W	CUE5	46.869	14	14	48.2	0	78.561	4.18321	2.06461	NaN	NaN	1.10489	0.1439	1.07589	0.105534	1.11842	0.161466	34.5	14.1	17.5	34.1	9.2	9	4	6	9	3	9	4	6	9	3	35696000	35696000	0	0	21629000	21629000	0	0	16092000	14393000	1010700	687740	18048000	16242000
2867	YNL098C	YNL098C	YNL098C	RAS2	34.705	12	12	48.1	0	202.64	NaN	NaN	NaN	NaN	0.597505	-0.742978	0.984611	-0.0223736	1.48197	0.567511	40.4	40.1	36.6	36.6	36	10	10	9	9	9	10	10	9	9	9	76898000	76898000	0	0	53281000	53281000	0	0	39175000	35864000	2316900	994330	37257000	32476000
2589	YML100W	YML100W	YML100W	TSL1	123.02	41	39	48.1	0	209.55	NaN	NaN	1.0761	0.105818	0.956292	-0.064477	1.05494	0.0771612	0.967932	-0.0470229	40.5	37.5	30.1	30.7	24	31	31	23	23	18	30	30	23	22	18	502550000	502550000	0	0	503510000	494480000	5077100	3952000	253860000	226990000	12123000	14745000	231190000	200920000
681	YDR068W	YDR068W	YDR068W	DOS2	35.964	13	13	48.1	0	77.126	NaN	NaN	NaN	NaN	NaN	NaN	0.543622	-0.879324	0.952663	-0.0699616	15.5	28.7	19	25.5	19.7	4	7	4	5	4	4	7	4	5	4	8795500	8795500	0	0	10022000	10022000	0	0	4323300	4323300	0	0	4370100	4035800
1574	YHR029C	YHR029C	YHR029C	YHI9	32.563	11	11	48	0	86.785	NaN	NaN	NaN	NaN	0.87223	-0.19722	0.928824	-0.106523	1.27661	0.352316	23.8	23.8	23.8	27.9	23.8	4	4	4	5	4	4	4	4	5	4	23351000	23351000	0	0	18010000	18010000	0	0	10227000	9806400	167640	252760	16568000	14198000
2346	YLR153C;YAL054C	YLR153C	YLR153C	ACS2	75.491	29	29	47.9	0	102.05	NaN	NaN	0.945843	-0.0803277	0.881712	-0.18162	1.02725	0.0387863	1.09589	0.132108	37.8	34.7	34.1	26.6	26.6	21	21	20	18	17	21	21	20	18	17	273210000	273210000	0	0	220860000	218750000	961940	1152200	128780000	118540000	4292200	5939600	135390000	112280000
445	YCR016W	YCR016W	YCR016W		33.593	14	14	47.9	0	81.843	NaN	NaN	NaN	NaN	0.701718	-0.511036	1.37682	0.461342	0.93525	-0.0965764	23.8	14.1	19	19.7	7.2	5	4	5	4	2	5	4	5	4	2	9473500	9473500	0	0	6970000	6970000	0	0	3350700	2856200	202560	291940	5382400	3782800
3238	YOR157C	YOR157C	YOR157C	PUP1	28.268	8	8	47.9	0	28.19	NaN	NaN	1.75932	0.815021	0.734912	-0.444356	0.933964	-0.0985612	0.847746	-0.238295	19.5	28	13	11.9	28.7	3	5	3	3	5	3	5	3	3	5	14903000	14903000	0	0	12045000	12045000	0	0	7603900	7127000	257800	219080	5489000	5489000
2205	YKR080W	YKR080W	YKR080W	MTD1	36.239	13	13	47.8	0	17.841	NaN	NaN	0.41564	-1.26659	0.647764	-0.62646	1.14692	0.197762	0.985295	-0.0213718	5.6	17.5	14.1	26.6	13.1	2	4	4	6	5	2	4	4	6	5	3491000	3491000	0	0	13981000	12713000	875740	392170	6680900	5816200	410270	454440	10766000	10067000
868	YDR381W	YDR381W	YDR381W	YRA1	24.955	12	12	47.8	0	115.92	NaN	NaN	1.22627	0.294275	0.65488	-0.610698	0.86422	-0.21053	0.938567	-0.0914687	27.9	35.8	40.7	40.7	35.8	6	8	10	9	8	6	8	10	9	8	135320000	135320000	0	0	144170000	141150000	2411100	610380	101000000	88805000	6297800	5895900	79995000	65503000
2104	YKL137W	YKL137W	YKL137W	CMC1	13.007	5	5	47.7	0	5.8743	NaN	NaN	NaN	NaN	NaN	NaN	1.10883	0.149035	0.947196	-0.0782654	15.3	29.7	8.1	18	8.1	2	3	1	2	1	2	3	1	2	1	1121100	1121100	0	0	2362500	2362500	0	0	290060	290060	0	0	729290	729290
1340	YGL234W	YGL234W	YGL234W	ADE5,7	86.067	27	27	47.6	0	218.07	NaN	NaN	0.930215	-0.104363	0.806663	-0.309962	0.981555	-0.026859	1.08562	0.11852	31.8	33.3	31.3	35.5	35.2	16	17	17	19	19	16	17	17	19	19	171610000	171610000	0	0	135420000	130290000	2809800	2313900	108440000	94608000	5466400	8368600	146740000	115350000
3489	YPL226W	YPL226W	YPL226W	NEW1	134.33	50	50	47.6	0	315.57	NaN	NaN	1.1637	0.218725	0.797031	-0.327291	0.840148	-0.251284	0.907145	-0.140595	33.4	28.4	24.6	22.7	28	34	27	23	23	28	34	27	23	23	28	183170000	182330000	839790	0	153110000	150270000	1589200	1247400	96476000	82049000	5138800	9288500	112060000	95135000
860	YDR372C	YDR372C	YDR372C	VPS74	39.286	14	14	47.5	0	140.69	NaN	NaN	NaN	NaN	0.0589613	-4.08409	2.43554	1.28424	1.00938	0.0134642	37.1	21.4	26.4	22.3	22	11	5	7	5	6	11	5	7	5	6	15679000	15679000	0	0	9629000	9629000	0	0	6840000	6840000	0	0	8680300	7984900
403	YCL011C	YCL011C	YCL011C	GBP2	48.728	17	17	47.5	0	67.318	NaN	NaN	0.684192	-0.547526	0.627451	-0.672425	1.13666	0.184806	0.998006	-0.00287991	26.5	30	23	20.8	23.4	9	10	7	6	7	9	10	7	6	7	28977000	28977000	0	0	36951000	36553000	291840	105910	7686800	7107800	198380	380610	22807000	19027000
2141	YKL195W	YKL195W	YKL195W	MIA40	44.536	14	14	47.4	0	221.42	NaN	NaN	NaN	NaN	NaN	NaN	0.982836	-0.0249778	1.63735	0.711361	32.8	30	26.1	27.3	22.3	9	6	7	6	5	9	6	7	6	5	19406000	19406000	0	0	7650100	7650100	0	0	10109000	9918200	0	190810	7298600	6797000
157	YBL026W	YBL026W	YBL026W	LSM2	11.163	5	5	47.4	0	28.46	NaN	NaN	NaN	NaN	NaN	NaN	0.826398	-0.275092	0.988265	-0.0170306	35.8	13.7	22.1	36.8	22.1	3	1	2	3	2	3	1	2	3	2	1445000	1445000	0	0	5070000	5070000	0	0	2252800	2252800	0	0	6482400	4884300
2347	YLR154C	YLR154C	YLR154C	RNH203	12.482	3	3	47.3	0	2.6816	NaN	NaN	NaN	NaN	NaN	NaN	NaN	NaN	NaN	NaN	9.1	11.8	9.1	26.4	0	1	1	1	1	0	1	1	1	1	0	528070	528070	0	0	0	0	0	0	423210	423210	0	0	649890	649890
2807	YMR315W	YMR315W	YMR315W		38.215	12	12	47.3	0	78.591	NaN	NaN	1.26041	0.333898	1.4806	0.566178	1.7018	0.767066	1.69251	0.759163	36.1	35	35	32.7	33	9	9	9	8	8	9	9	9	8	8	124250000	124250000	0	0	110790000	110310000	225300	253610	64867000	59994000	1315100	3557800	72543000	66249000
683	YDR074W	YDR074W	YDR074W	TPS2	102.98	35	35	47.3	0	131.06	NaN	NaN	NaN	NaN	NaN	NaN	NaN	NaN	1.26775	0.342271	34.2	26.6	18.5	27.3	13.4	24	18	14	19	11	24	18	14	19	11	100870000	100870000	0	0	60664000	60664000	0	0	21198000	21198000	0	0	38116000	38116000
1808	YIR035C	YIR035C	YIR035C		27.48	8	8	47.2	0	28.441	NaN	NaN	NaN	NaN	0.700843	-0.512837	1.40284	0.488351	1.84362	0.882538	22	18.1	5.5	12.6	5.5	4	3	1	2	1	4	3	1	2	1	6841700	6841700	0	0	7490400	7490400	0	0	2461200	1923400	273760	263990	2143500	2143500
412	YCL026C-B	YCL026C-B	YCL026C-B	HBN1	20.994	9	9	47.2	0	61.798	NaN	NaN	2.80022	1.48554	1.39565	0.480938	1.78894	0.839103	1.47004	0.555855	30.6	34.7	34.2	25.9	26.9	4	6	5	4	4	4	6	5	4	4	22040000	22040000	0	0	82465000	70358000	4234600	7872500	55968000	45198000	4478900	6291400	47927000	36985000
568	YDL130W	YDL130W	YDL130W	RPP1B	10.667	2	2	47.2	0	53.935	NaN	NaN	NaN	NaN	NaN	NaN	NaN	NaN	1.31294	0.392802	47.2	47.2	47.2	47.2	47.2	2	2	2	2	2	2	2	2	2	2	107960000	107960000	0	0	568610000	563600000	0	5013200	222040000	219510000	0	2535200	270090000	262830000
1723	YIL043C	YIL043C	YIL043C	CBR1	31.493	12	12	47.2	0	19.115	NaN	NaN	NaN	NaN	1.39172	0.476873	1.29518	0.373148	1.20649	0.270814	35.6	8.1	14.1	25.4	9.5	8	2	4	6	3	8	2	4	6	3	22964000	22964000	0	0	21874000	21874000	0	0	13812000	13032000	316580	464190	15463000	13869000
1370	YGR034W	YGR034W	YGR034W	RPL26B	14.235	10	2	47.2	0	25.283	NaN	NaN	0.920839	-0.118978	1.06091	0.0852964	0.897154	-0.156572	0.982418	-0.0255913	45.7	46.5	45.7	46.5	45.7	7	7	7	9	7	1	1	1	2	1	51123000	51123000	0	0	52933000	50985000	1079400	868490	23539000	19552000	1790300	2197000	41021000	30898000
1516	YGR271C-A	YGR271C-A	YGR271C-A	EFG1	27.121	9	9	47.2	0	77.237	NaN	NaN	NaN	NaN	0.698755	-0.517142	0.850934	-0.232882	0.852755	-0.229797	32.6	23.6	6.4	32.2	11.2	6	5	1	5	2	6	5	1	5	2	10300000	10300000	0	0	10340000	9924800	149990	265150	2411900	1971400	203150	237340	6533800	5301200
2448	YLR344W	YLR344W	YLR344W	RPL26A	14.234	10	2	47.2	0	3.5331	NaN	NaN	1.86997	0.903015	0.684942	-0.545946	0.471207	-1.08557	0.840659	-0.250407	45.7	46.5	45.7	46.5	45.7	7	7	7	9	7	1	1	1	2	1	36623000	36623000	0	0	47780000	47780000	0	0	18302000	16056000	1267300	978790	22484000	18212000
1222	YGL037C	YGL037C	YGL037C	PNC1	24.993	7	7	47.2	0	274.75	NaN	NaN	NaN	NaN	1.90356	0.928698	0.47857	-1.0632	0.668916	-0.580103	47.2	37.5	45.4	47.2	37.5	7	5	6	6	5	7	5	6	6	5	251150000	251150000	0	0	176380000	176380000	0	0	105270000	104780000	174020	319650	158640000	151910000
1240	YGL062W	YGL062W	YGL062W	PYC1	130.1	48	18	47.2	0	323.31	NaN	NaN	NaN	NaN	0.473158	-1.07961	0.625333	-0.677303	0.639904	-0.644073	35.4	32.6	29	30.7	31.2	36	31	30	29	32	10	8	8	8	9	95541000	95541000	0	0	53840000	53840000	0	0	32801000	32144000	371940	284500	36323000	33883000
2994	YNL287W	YNL287W	YNL287W	SEC21	104.83	35	35	47.1	0	323.31	NaN	NaN	NaN	NaN	0.976361	-0.0345139	1.02401	0.0342245	1.11998	0.163477	35.1	31.3	31.2	28.7	24.4	22	20	19	18	14	22	20	19	18	14	105020000	105020000	0	0	83527000	83527000	0	0	44136000	40163000	1165600	2806900	67041000	55345000
580	YDL145C	YDL145C	YDL145C	COP1	135.61	38	38	47.1	0	323.31	NaN	NaN	1.34293	0.425387	0.833503	-0.26274	1.01184	0.0169813	1.07437	0.103488	41.3	27.8	31	25.9	26.3	32	22	25	20	22	32	22	25	20	22	139060000	139060000	0	0	102000000	102000000	0	0	53632000	48927000	2371000	2334300	79699000	66337000
1404	YGR094W	YGR094W	YGR094W	VAS1	125.77	50	50	47.1	0	323.31	NaN	NaN	0.925314	-0.111985	0.938387	-0.0917444	1.00911	0.0130863	1.01848	0.0264226	34.5	34.3	38.7	39.4	36.1	32	30	36	34	32	32	30	36	34	32	476300000	476300000	0	0	524880000	516390000	4460300	4031500	274050000	242540000	11478000	20033000	381210000	310000000
1954	YJR060W	YJR060W	YJR060W	CBF1	39.387	13	13	47	0	220.37	NaN	NaN	1.19709	0.259537	0.873675	-0.194831	1.03222	0.0457574	1.14989	0.201494	35.6	20.8	19.7	24.5	21.1	10	4	6	5	6	10	4	6	5	6	31273000	31273000	0	0	23892000	23415000	168730	308020	16949000	15656000	517160	775680	14541000	11941000
1449	YGR173W	YGR173W	YGR173W	RBG2	41.006	14	14	47	0	98.188	NaN	NaN	0.78968	-0.34066	0.65731	-0.605354	1.76849	0.82252	0.996017	-0.00575842	27.4	23.6	23.4	15.8	20.9	7	7	7	4	6	7	7	7	4	6	16417000	16417000	0	0	17553000	17100000	146310	307020	9950300	9758000	92218	100070	6006100	5338500
2665	YMR093W	YMR093W	YMR093W	UTP15	57.686	18	18	47	0	95.708	NaN	NaN	NaN	NaN	0.818379	-0.28916	0.926921	-0.109481	0.952169	-0.0707112	30.4	20.1	21.8	27.1	14.4	10	7	7	8	4	10	7	7	8	4	21776000	21776000	0	0	16756000	16756000	0	0	11057000	9663100	541210	852690	13462000	11777000
330	YPL090C;YBR181C	YPL090C;YBR181C	YPL090C	RPS6A	26.996	13	13	47	0	126.01	NaN	NaN	0.92621	-0.110589	0.90448	-0.144839	0.959758	-0.0592576	0.950377	-0.0734288	39	37.7	47	42.4	41.9	9	9	11	11	10	9	9	11	11	10	642430000	641450000	0	985430	683870000	666600000	7308200	9959600	402200000	355700000	18667000	27831000	535680000	412910000
3091	YOL059W	YOL059W	YOL059W	GPD2	49.421	14	13	47	0	126.25	NaN	NaN	0.862069	-0.214125	0.790251	-0.339618	0.86548	-0.208428	0.840468	-0.250735	37.3	25.2	32	34.3	28	10	7	9	9	8	9	6	8	8	7	69096000	69096000	0	0	61879000	61449000	187110	242210	32861000	28092000	2259600	2509600	58874000	47001000
3355	YOR362C	YOR362C	YOR362C	PRE10	31.536	10	10	46.9	0	106.61	NaN	NaN	NaN	NaN	0.913405	-0.130673	0.800076	-0.321791	1.02763	0.0393199	33.3	25.7	26	21.9	25.7	8	6	6	5	6	8	6	6	5	6	74628000	74628000	0	0	84805000	84805000	0	0	26842000	25327000	772100	743500	33579000	30278000
2872	YNL104C	YNL104C	YNL104C	LEU4	68.408	26	16	46.8	0	164.28	NaN	NaN	2.68324	1.42398	1.32737	0.408573	1.42315	0.509092	1.4962	0.581304	37	39.3	31	38.6	28.8	19	18	15	16	13	11	12	9	11	8	86669000	86669000	0	0	88142000	86080000	670070	1392600	34385000	30169000	1420000	2795500	60027000	47950000
2499	YLR421C	YLR421C	YLR421C	RPN13	17.902	7	7	46.8	0	32.91	NaN	NaN	1.06842	0.095482	0.853641	-0.228298	1.00674	0.00968931	1.15903	0.212913	25	33.3	34.6	38.5	33.3	3	4	5	5	4	3	4	5	5	4	15984000	15984000	0	0	34575000	33384000	361360	828980	20537000	18296000	930410	1310700	20638000	17235000
469	YCR060W	YCR060W	YCR060W	TAH1	12.511	3	3	46.8	0	83.778	NaN	NaN	NaN	NaN	NaN	NaN	1.45543	0.541442	1.08237	0.114189	14.4	14.4	21.6	14.4	14.4	1	1	2	1	1	1	1	2	1	1	610340	610340	0	0	3226300	3226300	0	0	1497100	1497100	0	0	2603000	1811000
1035	YER043C	YER043C	YER043C	SAH1	49.125	24	24	46.8	0	108.38	NaN	NaN	0.836612	-0.257369	0.844934	-0.243089	0.948547	-0.0762091	1.03638	0.0515496	42.8	33.9	39.2	35.2	34.7	19	15	18	17	15	19	15	18	17	15	965930000	965930000	0	0	846050000	837140000	4162300	4747200	497520000	463030000	9440900	25051000	588910000	504630000
2687	YMR131C	YMR131C	YMR131C	RRB1	57.261	16	16	46.8	0	269.46	NaN	NaN	NaN	NaN	0.75787	-0.399978	0.814662	-0.295727	0.911792	-0.133224	37.8	42.1	30.7	36.6	32.7	12	13	10	11	11	12	13	10	11	11	52826000	52826000	0	0	28584000	28584000	0	0	24385000	20762000	1439300	2182900	33632000	27819000
740	YDR171W	YDR171W	YDR171W	HSP42	42.816	13	13	46.7	0	103.89	NaN	NaN	NaN	NaN	NaN	NaN	NaN	NaN	NaN	NaN	21.1	22.1	16	29.3	6.9	8	5	6	5	4	8	5	6	5	4	25965000	25965000	0	0	18088000	18088000	0	0	13230000	13230000	0	0	11413000	11413000
3310	YOR280C	YOR280C	YOR280C	FSH3	30.418	10	10	46.6	0	84.427	NaN	NaN	NaN	NaN	NaN	NaN	1.17051	0.227136	0.999937	-9.12556e-05	38.7	9.8	23.3	13.5	9.8	8	2	5	3	2	8	2	5	3	2	9173800	9173800	0	0	6539200	6539200	0	0	2849500	2849500	0	0	2916800	2916800
1201	YGL008C;YPL036W	YGL008C;YPL036W	YGL008C	PMA1	99.618	38	38	46.6	0	323.31	NaN	NaN	0.89397	-0.161701	0.888973	-0.169788	0.829262	-0.270101	0.935222	-0.0966192	44.2	43.6	40.3	42.2	41.4	28	28	26	25	24	28	28	26	25	24	1774100000	1774100000	0	0	1331100000	1311000000	8539500	11572000	805110000	723920000	34483000	46703000	1002900000	844970000
1143	YFL018C	YFL018C	YFL018C	LPD1	54.009	20	20	46.5	0	144.81	NaN	NaN	NaN	NaN	1.11176	0.15285	1.30409	0.38304	1.82283	0.86618	32.1	27.1	31.9	25.7	17.2	12	10	13	10	7	12	10	13	10	7	111950000	111950000	0	0	108330000	108330000	0	0	51398000	47360000	1547300	2490600	62656000	54859000
538	YDL086W	YDL086W	YDL086W		30.837	11	11	46.5	0	45.193	NaN	NaN	NaN	NaN	0.574354	-0.799987	0.782463	-0.353906	1.18775	0.248234	23.4	20.5	14.3	14.7	4.8	5	4	4	4	1	5	4	4	4	1	27641000	27641000	0	0	18955000	18955000	0	0	13472000	13235000	104050	132570	16993000	16757000
949	YDR510W	YDR510W	YDR510W	SMT3	11.597	4	4	46.5	0	22.502	NaN	NaN	0.54813	-0.867409	0.561272	-0.833228	0.548792	-0.865669	0.665097	-0.588363	46.5	46.5	35.6	24.8	46.5	4	4	3	3	4	4	4	3	3	4	137060000	137060000	0	0	87338000	85371000	1454600	512230	41382000	36025000	3334000	2022400	71557000	52279000
2672	YMR108W	YMR108W	YMR108W	ILV2	74.936	24	24	46.4	0	123.9	NaN	NaN	2.24225	1.16495	1.53534	0.61856	1.47859	0.564227	1.57288	0.653412	41.8	37.8	24.2	33.3	23.1	21	18	12	15	12	21	18	12	15	12	289730000	289730000	0	0	187950000	180100000	1963400	5893400	94036000	86691000	1080600	6264000	143090000	119820000
2902	YNL141W	YNL141W	YNL141W	AAH1	39.635	14	14	46.4	0	74.39	NaN	NaN	0.407992	-1.29339	0.798985	-0.323759	0.834985	-0.260178	0.836278	-0.257945	36.3	27.1	37.2	26.2	36.6	10	7	11	7	11	10	7	11	7	11	30908000	30908000	0	0	51027000	47271000	2310900	1444800	36233000	31870000	2231800	2130700	36948000	31800000
1859	YJL088W	YJL088W	YJL088W	ARG3	37.845	11	11	46.2	0	70.741	NaN	NaN	1.1919	0.253262	0.614965	-0.701423	1.25141	0.323552	1.45989	0.545856	32.2	40.5	23.4	14.8	6.5	7	9	5	3	1	7	9	5	3	1	7850500	7850500	0	0	15319000	15319000	0	0	6660000	5953600	412120	294360	3388500	2912300
565	YDL125C	YDL125C	YDL125C	HNT1	17.679	5	5	46.2	0	67.086	NaN	NaN	NaN	NaN	1.02455	0.0349872	0.936965	-0.0939327	1.09315	0.128492	46.2	46.2	46.2	38.6	46.2	5	5	5	4	5	5	5	5	4	5	123730000	123730000	0	0	126490000	126490000	0	0	62779000	59871000	260580	2647200	87186000	86179000
1415	YPR132W;YGR118W	YPR132W;YGR118W	YPR132W	RPS23B	16.038	9	9	46.2	0	59.489	NaN	NaN	1.14511	0.195491	1.0695	0.0969335	0.97771	-0.0325208	1.00971	0.0139459	36.6	39.3	37.2	37.2	18.6	5	5	6	6	5	5	5	6	6	5	113880000	113880000	0	0	92877000	90162000	1205000	1509700	95616000	83411000	5078300	7126400	88559000	65379000
1032	YER036C	YER036C	YER036C	ARB1	68.376	25	25	46.2	0	323.31	NaN	NaN	0.768245	-0.380361	0.745209	-0.424283	0.831053	-0.266988	0.887122	-0.172796	36.4	35.1	35.1	38.7	32.3	19	17	18	19	16	19	17	18	19	16	246000000	246000000	0	0	289560000	280330000	5254600	3981200	133990000	117570000	7810400	8609200	159790000	132870000
2956	YNL232W	YNL232W	YNL232W	CSL4	31.583	11	11	46.2	0	108.11	NaN	NaN	NaN	NaN	1.31606	0.396228	1.14376	0.193784	0.541883	-0.883947	21.9	24.3	20.5	18.8	27.1	4	5	4	4	5	4	5	4	4	5	3475500	3475500	0	0	6320100	6320100	0	0	3406900	3406900	0	0	3648100	3648100
1202	YGL009C	YGL009C	YGL009C	LEU1	85.793	34	34	46.1	0	256.93	NaN	NaN	6.28258	2.65136	6.14401	2.61918	5.57704	2.4795	3.99202	1.99712	42.1	33.8	33.6	39	34.3	28	20	21	23	21	28	20	21	23	21	433570000	433420000	61472	84477	356010000	351240000	290180	4483600	221550000	186780000	1982900	32791000	282940000	234540000
1749	YIL094C	YIL094C	YIL094C	LYS12	40.068	16	16	46.1	0	72.323	6.15861	2.6226	1.43516	0.521216	0.986146	-0.0201272	0.955581	-0.0655492	1.17421	0.231694	38.3	31.5	20.2	29.4	27.2	12	10	6	9	8	12	10	6	9	8	203950000	203950000	0	0	89312000	89097000	90290	123900	49969000	44047000	2969900	2952300	74687000	60071000
1025	YER025W	YER025W	YER025W	GCD11	57.865	20	20	46.1	0	291.77	NaN	NaN	1.05687	0.0797941	0.905374	-0.143414	0.973163	-0.039246	0.950436	-0.0733388	36.8	34	37.6	34.2	32.6	15	13	14	13	13	15	13	14	13	13	242180000	242180000	0	0	246810000	240320000	2388700	4097800	139510000	123420000	4771700	11314000	168520000	140180000
1846	YJL066C	YJL066C	YJL066C	MPM1	28.47	7	7	46	0	45.375	NaN	NaN	NaN	NaN	NaN	NaN	NaN	NaN	NaN	NaN	36.1	30.6	23.8	30.6	18.7	5	5	4	5	3	5	5	4	5	3	6785400	6785400	0	0	5122400	5122400	0	0	2453800	2453800	0	0	3465800	3465800
2453	YLR351C	YLR351C	YLR351C	NIT3	32.549	11	11	46	0	50.567	NaN	NaN	NaN	NaN	1.2014	0.264711	1.4	0.485432	1.26205	0.335765	38.1	35.1	29.9	25.8	17.2	8	8	7	5	4	8	8	7	5	4	24601000	24601000	0	0	23163000	23163000	0	0	11829000	11481000	142910	204560	13268000	11773000
3536	YPR036W	YPR036W	YPR036W	VMA13	54.415	19	19	46	0	269.11	NaN	NaN	0.498651	-1.0039	0.953417	-0.0688201	1.11924	0.162514	1.13404	0.181466	41.8	30.8	32	37	34.1	16	12	14	14	14	16	12	14	14	14	141480000	141480000	0	0	87833000	87833000	0	0	69118000	58885000	5727100	4506300	76316000	66368000
2185	YKR048C	YKR048C	YKR048C	NAP1	47.884	13	13	46	0	323.31	NaN	NaN	0.757394	-0.400884	0.816962	-0.29166	0.987481	-0.0181753	1.07851	0.10904	36.2	43.2	39.8	46	36.9	9	11	10	12	9	9	11	10	12	9	125720000	125720000	0	0	136390000	133840000	996480	1550600	77843000	68923000	3097400	5822700	117360000	95311000
727	YDR156W	YDR156W	YDR156W	RPA14	14.585	2	2	46	0	7.1816	NaN	NaN	NaN	NaN	NaN	NaN	NaN	NaN	0.979577	-0.0297686	46	14.6	14.6	14.6	14.6	2	1	1	1	1	2	1	1	1	1	6829100	6829100	0	0	8668700	8668700	0	0	4926400	4525500	0	400930	5757700	5125000
3331	YOR317W	YOR317W	YOR317W	FAA1	77.865	28	26	46	0	323.31	43.465	5.44178	NaN	NaN	0.628289	-0.6705	0.709466	-0.495195	0.967752	-0.0472913	33.6	28.4	30.6	25.3	24.9	19	16	18	14	14	19	15	18	14	13	175610000	135460000	575450	39574000	100070000	100070000	0	0	56938000	54369000	1342800	1226000	62560000	51288000
1590	YHR052W	YHR052W	YHR052W	CIC1	42.529	16	16	46	0	70.592	NaN	NaN	0.89855	-0.15433	0.940148	-0.0890402	0.962907	-0.0545314	0.926908	-0.109502	30.1	18.6	21.8	17	13.8	10	6	7	6	4	10	6	7	6	4	33074000	33074000	0	0	20646000	20438000	0	208300	11334000	11334000	0	0	19172000	16376000
3096	YOL064C	YOL064C	YOL064C	MET22	39.149	13	13	45.9	0	107.87	NaN	NaN	NaN	NaN	NaN	NaN	1.15271	0.205033	1.31637	0.396561	26.3	23.2	30	30.3	17.6	6	6	7	8	4	6	6	7	8	4	17037000	17037000	0	0	21045000	21045000	0	0	11081000	10592000	0	488740	19404000	18742000
505	YDL029W	YDL029W	YDL029W	ARP2	44.073	17	17	45.8	0	87.233	NaN	NaN	NaN	NaN	1.03186	0.0452487	0.939203	-0.0904904	1.13146	0.178187	38.1	39.1	32	33	34	11	11	9	10	10	11	11	9	10	10	94979000	94979000	0	0	91190000	91190000	0	0	44715000	41186000	1396500	2132900	50099000	45185000
285	YBR106W	YBR106W	YBR106W	PHO88	21.137	10	10	45.7	0	71.814	NaN	NaN	1.82957	0.871508	0.93346	-0.0993402	0.994316	-0.00822361	0.946311	-0.0796132	36.2	30.9	39.9	41	41	6	5	8	7	7	6	5	8	7	7	146180000	146180000	0	0	197270000	195930000	21918	1316800	156640000	137900000	5292900	13444000	138250000	109410000
1880	YJL140W	YJL140W	YJL140W	RPB4	25.414	7	7	45.7	0	39.155	NaN	NaN	0.646986	-0.628194	0.844035	-0.244625	0.739635	-0.435114	0.877028	-0.189306	3.6	36.7	14.5	28.5	25.8	1	6	2	5	5	1	6	2	5	5	5469600	5469600	0	0	21913000	21525000	187870	199990	6457700	5340000	495850	621850	16725000	12922000
1832	YJL041W	YJL041W	YJL041W	NSP1	86.515	21	21	45.6	0	282.62	NaN	NaN	0.502079	-0.994013	0.906327	-0.141897	0.897836	-0.155476	1.12249	0.166699	38.6	23.1	15.2	25.4	25.9	14	7	8	8	9	14	7	8	8	9	58369000	58369000	0	0	36519000	35915000	275660	328050	9533500	9263800	114130	155560	19962000	18043000
3585	YPR133C	YPR133C	YPR133C	SPN1	46.082	14	14	45.6	0	256.62	NaN	NaN	NaN	NaN	0.831704	-0.265857	0.928138	-0.107589	1.03895	0.0551219	37.3	30	28	26.3	28	11	8	8	7	8	11	8	8	7	8	51842000	51842000	0	0	25135000	24981000	0	154160	22398000	19884000	1138900	1375200	19634000	16611000
707	YDR120C	YDR120C	YDR120C	TRM1	64.052	20	20	45.6	0	83.005	NaN	NaN	0.734187	-0.445781	1.33743	0.419459	0.866779	-0.206264	0.95954	-0.0595848	25.8	25.1	27.9	23.5	14.7	12	11	11	10	7	12	11	11	10	7	35462000	35462000	0	0	54885000	54407000	205710	272140	23272000	21715000	724390	832890	35043000	28253000
498	YDL014W	YDL014W	YDL014W	NOP1	34.465	15	15	45.6	0	44.229	1.37852	0.463121	1.01307	0.0187281	0.864296	-0.210402	0.978816	-0.0308897	0.913151	-0.131074	33	40.1	32.1	37	20.2	9	12	10	11	6	9	12	10	11	6	92996000	92466000	320580	209790	116530000	111450000	2836500	2247600	235200000	219510000	6223500	9465300	65195000	55468000
1956	YJR063W	YJR063W	YJR063W	RPA12	13.66	4	4	45.6	0	72.96	NaN	NaN	0.855186	-0.22569	0.790671	-0.33885	0.762084	-0.391978	0.733023	-0.44807	40	40	45.6	45.6	40	3	3	4	4	3	3	3	4	4	3	28173000	28173000	0	0	65828000	57918000	2472200	5437700	27421000	21885000	2666400	2869900	47509000	33360000
3571	YPR108W	YPR108W	YPR108W	RPN7	48.958	19	19	45.5	0	58.333	NaN	NaN	NaN	NaN	0.991932	-0.0116862	1.14288	0.192675	0.956975	-0.0634472	33.3	24.5	16.1	25.6	14	14	8	6	9	5	14	8	6	9	5	90725000	90725000	0	0	53792000	53792000	0	0	21623000	21623000	0	0	40690000	34560000
3448	YPL145C	YPL145C	YPL145C	KES1	49.491	19	19	45.4	0	126.04	NaN	NaN	1.24699	0.31845	0.939384	-0.0902131	0.949155	-0.0752845	1.01676	0.0239777	30.6	30.9	29.5	25.8	24.9	11	12	12	10	10	11	12	12	10	10	89842000	89842000	0	0	104050000	103050000	467350	537890	50937000	47296000	1304900	2336500	60024000	52332000
2151	YKL212W	YKL212W	YKL212W	SAC1	71.124	22	22	45.4	0	323.31	NaN	NaN	NaN	NaN	0.930696	-0.103618	0.969543	-0.0446228	1.00442	0.00636547	34	31.3	32.3	34.5	29.5	14	14	15	16	13	14	14	15	16	13	72811000	72811000	0	0	64626000	63964000	661530	0	41497000	38818000	1904800	773560	64369000	52319000
2841	YNL061W	YNL061W	YNL061W	NOP2	69.811	22	22	45.3	0	172.36	NaN	NaN	0.63443	-0.656468	0.888191	-0.171057	0.981056	-0.0275926	1.00021	0.000300926	32.8	31.6	25.6	25.6	26.5	15	15	12	12	12	15	15	12	12	12	99410000	99410000	0	0	107000000	100140000	2066300	4793900	55513000	49614000	2674200	3224900	57484000	48873000
859	YDR368W	YDR368W	YDR368W	YPR1	34.755	14	13	45.2	0	87.172	NaN	NaN	2.89304	1.53258	1.08547	0.118322	1.13408	0.18152	1.22208	0.289335	38.1	35.9	38.1	33	38.1	11	9	11	8	11	10	8	10	7	10	76250000	76250000	0	0	78547000	78547000	0	0	45214000	42030000	1390100	1794400	72590000	62591000
3508	YPL262W	YPL262W	YPL262W	FUM1	53.151	17	17	45.1	0	48.726	NaN	NaN	NaN	NaN	0.701728	-0.511017	1.21278	0.27832	1.3945	0.479745	29.5	21.5	25.2	32.2	16.4	12	8	10	12	8	12	8	10	12	8	87253000	87253000	0	0	52964000	52964000	0	0	37435000	34860000	932460	1642800	52225000	45858000
2621	YMR012W	YMR012W	YMR012W	CLU1	145.16	48	48	45	0	323.31	NaN	NaN	1.01449	0.0207611	0.954928	-0.066536	1.04009	0.0567063	1.07438	0.103505	34.6	31.2	28.2	27.9	25.1	33	31	27	27	24	33	31	27	27	24	197170000	197170000	0	0	209340000	207740000	884550	713680	82620000	71152000	4925700	6542100	149510000	123640000
811	YDR294C	YDR294C	YDR294C	DPL1	65.565	18	18	45	0	48.923	NaN	NaN	NaN	NaN	1.32764	0.408861	1.10007	0.137594	1.05185	0.0729227	34.8	21.7	13.8	14.1	7.6	12	8	5	5	3	12	8	5	5	3	25531000	25531000	0	0	8206400	8206400	0	0	1888800	1888800	0	0	4061800	3678400
1075	YER094C	YER094C	YER094C	PUP3	22.605	9	9	44.9	0	49.881	NaN	NaN	NaN	NaN	0.817689	-0.290376	0.857654	-0.221532	0.853523	-0.228498	39.5	29.8	30.2	29.8	30.2	6	4	5	4	4	6	4	5	4	4	57290000	57290000	0	0	40653000	40653000	0	0	21904000	20589000	270940	1044000	27522000	23918000
1697	YIL002W-A	YIL002W-A	YIL002W-A		7.7286	4	4	44.9	0	26.281	NaN	NaN	0.768162	-0.380517	0.712871	-0.488287	0.593678	-0.752248	0.785469	-0.348375	34.8	34.8	34.8	31.9	44.9	2	2	2	2	4	2	2	2	2	4	7802800	7802800	0	0	6098600	6098600	0	0	9616900	8103300	779400	734220	13339000	9254400
634	YDL235C	YDL235C	YDL235C	YPD1	19.168	6	6	44.9	0	40.34	NaN	NaN	0.435915	-1.19788	0.598487	-0.740608	0.512856	-0.963374	0.675919	-0.565078	25.1	29.3	23.4	44.9	19.8	3	4	3	6	3	3	4	3	6	3	5439100	5439100	0	0	37539000	36942000	361590	235740	2304900	2304900	0	0	21409000	17882000
323	YBR170C	YBR170C	YBR170C	NPL4	65.781	20	20	44.8	0	152.42	NaN	NaN	NaN	NaN	1.65269	0.724813	0.875041	-0.192577	1.42431	0.510268	19.7	17.6	8.4	20	11	8	8	3	7	4	8	8	3	7	4	16150000	16150000	0	0	13004000	13004000	0	0	3627300	3627300	0	0	8593200	8593200
2459	YLR359W	YLR359W	YLR359W	ADE13	54.51	21	21	44.8	0	75.153	NaN	NaN	0.905428	-0.143327	0.778806	-0.360665	0.98757	-0.0180452	1.15891	0.212765	26.1	27.6	19.5	24.3	14.7	11	13	9	11	7	11	13	9	11	7	69309000	69309000	0	0	109510000	105650000	2734800	1128100	53578000	47544000	3085000	2949300	56612000	48263000
894	YDR427W	YDR427W	YDR427W	RPN9	45.782	17	17	44.8	0	70.195	NaN	NaN	NaN	NaN	1.15826	0.21196	1.3694	0.453547	1.14633	0.197017	24.9	23.2	18.3	27.5	16.3	9	9	8	9	6	9	9	8	9	6	46840000	46840000	0	0	46430000	46430000	0	0	17235000	17235000	0	0	22156000	20909000
1635	YHR111W	YHR111W	YHR111W	UBA4	49.361	15	15	44.8	0	61.388	NaN	NaN	NaN	NaN	0.916048	-0.126505	1.20918	0.274024	0.886522	-0.173771	33.9	26.4	18.9	22.7	11.8	10	9	6	6	5	10	9	6	6	5	15742000	15742000	0	0	15052000	15052000	0	0	5706100	5332100	0	374020	7618800	7362200
2801	YMR309C	YMR309C	YMR309C	NIP1	93.203	30	30	44.7	0	323.31	NaN	NaN	0.744675	-0.425318	0.836077	-0.258293	0.932393	-0.100989	0.972479	-0.0402605	27	23.3	19.2	21.9	16.1	17	15	13	12	10	17	15	13	12	10	111630000	111630000	0	0	119030000	115430000	1693200	1898900	48156000	42895000	2224600	3035600	94767000	78362000
954	YDR516C	YDR516C	YDR516C	EMI2	55.92	18	17	44.6	0	72.384	NaN	NaN	NaN	NaN	NaN	NaN	0.893403	-0.162616	2.49064	1.31652	28.2	26.2	25.2	16.2	19.2	10	10	9	6	7	10	9	8	6	7	28931000	28931000	0	0	32607000	32607000	0	0	11243000	11243000	0	0	21086000	20224000
2098	YKL127W	YKL127W	YKL127W	PGM1	63.111	26	21	44.6	0	121.34	NaN	NaN	NaN	NaN	1.04975	0.0700486	0.984499	-0.0225385	1.08483	0.117466	38.4	23.3	30.9	28.1	29.3	18	11	17	13	14	14	8	13	9	10	76485000	76485000	0	0	44264000	44264000	0	0	32063000	31182000	223390	657840	47269000	40071000
1695	YHR216W	YHR216W	YHR216W	IMD2	56.529	16	4	44.6	0	12.382	NaN	NaN	NaN	NaN	NaN	NaN	NaN	NaN	0.566288	-0.820391	41.7	36.1	35.2	41.5	30.2	15	13	12	15	11	3	1	3	3	3	5605500	5605500	0	0	1600600	1600600	0	0	2323700	2323700	0	0	2818500	2818500
2920	YNL173C	YNL173C	YNL173C	MDG1	40.278	11	11	44.5	0	91.75	NaN	NaN	1.0196	0.0280018	NaN	NaN	1.00947	0.0135921	1.17357	0.230905	28.7	17.2	14.5	16.7	8.5	7	5	4	4	2	7	5	4	4	2	7988800	7988800	0	0	18313000	17300000	219470	793670	3690200	3690200	0	0	6237000	5842600
3399	YPL063W	YPL063W	YPL063W	TIM50	55.098	17	17	44.5	0	147.04	NaN	NaN	NaN	NaN	0.924515	-0.113232	1.08015	0.111233	1.07916	0.109913	35.5	24.6	25.6	23.1	29	13	8	10	8	11	13	8	10	8	11	49345000	49345000	0	0	34280000	34280000	0	0	23892000	22522000	519330	850590	32620000	28806000
2848	YNL069C	YNL069C	YNL069C	RPL16B	22.249	13	8	44.4	0	58.755	NaN	NaN	1.14386	0.19391	0.998249	-0.00252809	0.949524	-0.0747231	1.03372	0.0478454	29.3	32.3	30.8	32.3	29.8	7	7	7	7	6	4	6	4	5	4	54747000	54747000	0	0	39975000	39975000	0	0	41085000	35524000	2328300	3232600	26549000	23095000
317	YBR159W	YBR159W	YBR159W	IFA38	38.708	10	10	44.4	0	54.559	NaN	NaN	NaN	NaN	1.01425	0.0204157	0.863528	-0.211686	1.00357	0.00514673	30.5	29.7	25.9	21.6	25.9	6	6	5	4	5	6	6	5	4	5	26147000	26147000	0	0	24500000	24500000	0	0	8884300	8536300	130320	217600	6469600	6469600
1263	YGL100W	YGL100W	YGL100W	SEH1	39.122	13	13	44.4	0	60.928	NaN	NaN	NaN	NaN	0.783391	-0.352195	1.06203	0.0868264	0.914853	-0.128388	29.5	14.6	23.5	17.5	8.6	7	4	7	5	3	7	4	7	5	3	22064000	22064000	0	0	13232000	13232000	0	0	10459000	9581900	487780	389780	11942000	10163000
1442	YGR159C	YGR159C	YGR159C	NSR1	44.535	20	20	44.4	0	323.31	NaN	NaN	0.667114	-0.583995	0.937182	-0.0935993	0.95626	-0.0645249	0.840772	-0.250214	27.1	28.7	33.6	24.6	22.5	11	11	14	8	9	11	11	14	8	9	118060000	118060000	0	0	125790000	115930000	6648600	3213900	100100000	82286000	8019200	9793000	74139000	58165000
3005	YNL307C	YNL307C	YNL307C	MCK1	43.135	15	15	44.3	0	90.441	NaN	NaN	NaN	NaN	0.734302	-0.445554	0.924092	-0.113892	1.35663	0.440025	29.1	19.5	9.9	15.2	10.7	9	6	3	5	4	9	6	3	5	4	33540000	33540000	0	0	20407000	20407000	0	0	5812100	5548500	0	263670	13333000	11461000
1894	YJL167W	YJL167W	YJL167W	ERG20	40.483	15	15	44.3	0	266.94	NaN	NaN	1.15714	0.210557	1.02134	0.0304592	1.02097	0.0299347	1.20253	0.266073	44.3	41.8	38.6	42	37.8	14	12	11	13	12	14	12	11	13	12	220290000	220290000	0	0	186050000	184140000	848070	1063300	101490000	96322000	2322600	2848900	115320000	107080000
1863	YJL104W	YJL104W	YJL104W	PAM16	16.216	5	5	44.3	0	9.1306	NaN	NaN	NaN	NaN	NaN	NaN	1.52562	0.609395	1.10028	0.13787	31.5	38.3	26.8	24.8	18.1	3	4	2	2	1	3	4	2	2	1	5065000	5065000	0	0	6295600	6295600	0	0	1159400	1159400	0	0	1216900	1216900
1556	YHR007C	YHR007C	YHR007C	ERG11	60.719	15	15	44.3	0	220.51	NaN	NaN	0.582631	-0.779346	0.951601	-0.0715709	1.07331	0.102066	1.02379	0.0339133	32.6	22.8	26	25.7	12.8	11	7	9	8	5	11	7	9	8	5	57028000	57028000	0	0	38274000	35303000	2013800	957230	30394000	24801000	1910000	3682800	57724000	44053000
1245	YGL068W	YGL068W	YGL068W	MNP1	20.65	4	4	44.3	0	187.12	NaN	NaN	NaN	NaN	1.33772	0.419773	1.12463	0.169456	0.915182	-0.127869	40.7	20.1	16.5	20.1	16.5	3	3	2	3	2	3	3	2	3	2	14533000	14533000	0	0	15942000	15942000	0	0	4695100	4695100	0	0	30064000	26145000
3314	YOR286W	YOR286W	YOR286W	RDL2	16.697	6	6	44.3	0	27.263	NaN	NaN	NaN	NaN	1.35366	0.436863	0.840594	-0.250519	0.905562	-0.143115	32.2	26.2	37.6	39.6	32.2	3	4	4	4	3	3	4	4	4	3	10805000	10805000	0	0	15651000	15651000	0	0	9115300	9115300	0	0	9974200	8715600
2548	YML036W	YML036W	YML036W	CGI121	20.662	6	6	44.2	0	38.273	NaN	NaN	NaN	NaN	NaN	NaN	1.34884	0.431723	9.58438	3.26068	37.6	19.9	30.9	18.8	12.2	5	3	4	3	2	5	3	4	3	2	6140600	6140600	0	0	4555900	4555900	0	0	2795900	2795900	0	0	3249400	2948700
1575	YHR030C	YHR030C	YHR030C	SLT2	55.635	13	12	44.2	0	43.059	NaN	NaN	NaN	NaN	NaN	NaN	NaN	NaN	2.10432	1.07336	11.8	27.5	13.4	15.9	3.9	4	8	4	4	2	3	7	4	3	1	7334200	7334200	0	0	8199600	8199600	0	0	3248200	3248200	0	0	1629200	1629200
1230	YGL048C	YGL048C	YGL048C	RPT6	45.271	16	16	44.2	0	108.65	NaN	NaN	0.683474	-0.549043	0.984634	-0.0223401	1.18811	0.248669	1.13018	0.176557	19.8	32.1	35.1	27.2	37.5	7	11	12	10	13	7	11	12	10	13	52320000	52320000	0	0	106700000	105020000	1188900	486150	51383000	44596000	1858200	4929400	74542000	64843000
592	YDL166C	YDL166C	YDL166C	FAP7	22.723	8	8	44.2	0	12.863	NaN	NaN	0.725665	-0.462625	0.702963	-0.50848	0.785526	-0.348269	0.832572	-0.264353	27.4	5.1	20.3	5.1	18.3	5	1	4	1	4	5	1	4	1	4	7223700	7223700	0	0	2939900	2832200	64547	43160	6031500	5049300	622260	359930	5093800	4121200
1817	YJL011C	YJL011C	YJL011C	RPC17	18.596	6	6	44.1	0	17.16	NaN	NaN	NaN	NaN	1.09003	0.124374	0.990008	-0.0144883	1.15578	0.208865	19.3	33.5	6.8	21.1	12.4	2	4	1	3	2	2	4	1	3	2	250080	250080	0	0	6485400	6485400	0	0	1399100	1129700	79188	190220	3392500	2519000
736	YDR168W	YDR168W	YDR168W	CDC37	58.384	17	17	44.1	0	199.12	0.00695943	-7.16682	512.239	9.00067	0.156351	-2.67714	1.31138	0.391083	1.08974	0.12398	34.2	22.9	25.5	22.9	20.6	11	8	9	8	8	11	8	9	8	8	80894000	80894000	0	0	73795000	73795000	0	0	26470000	25852000	298850	318470	61045000	55595000
487	YCR102C	YCR102C	YCR102C		40.12	10	4	44	0	11.345	NaN	NaN	2.61223	1.38528	0.694646	-0.52565	1.28153	0.357862	NaN	NaN	16	23.9	23.4	28.3	13	4	6	6	6	4	0	2	2	3	0	0	0	0	0	4454000	3932300	0	521660	676320	569240	43416	63661	1062600	656570
2003	YJR133W	YJR133W	YJR133W	XPT1	23.671	6	6	44	0	6.2491	NaN	NaN	NaN	NaN	NaN	NaN	NaN	NaN	NaN	NaN	23	5.3	0	9.1	0	3	1	0	1	0	3	1	0	1	0	1943500	1943500	0	0	2898200	2898200	0	0	0	0	0	0	1259000	1259000
1713	YIL027C	YIL027C	YIL027C	EMC5	15.907	4	4	44	0	23.148	NaN	NaN	NaN	NaN	0.773163	-0.371155	1.30523	0.384309	1.28827	0.365436	44	14.9	15.6	14.9	15.6	4	2	2	2	2	4	2	2	2	2	10629000	10629000	0	0	10430000	10430000	0	0	5314200	5314200	0	0	5065000	4378100
2150	YKL211C	YKL211C	YKL211C	TRP3	53.489	19	19	44	0	61.638	NaN	NaN	1.54884	0.631192	0.728852	-0.456303	0.892371	-0.164285	1.05324	0.0748393	29.1	26.4	24.2	31.8	25.2	12	10	10	12	11	12	10	10	12	11	75669000	75669000	0	0	61962000	60742000	511380	708380	28225000	26615000	780140	829490	40200000	35184000
3257	YOR189W	YOR189W	YOR189W	IES4	13.092	4	4	44	0	78.442	NaN	NaN	NaN	NaN	NaN	NaN	NaN	NaN	1.05077	0.0714424	33.6	44	23.3	23.3	23.3	3	4	2	2	2	3	4	2	2	2	1381400	1381400	0	0	1484300	1484300	0	0	854530	854530	0	0	539860	539860
1185	YFR037C	YFR037C	YFR037C	RSC8	63.167	22	22	44	0	245.34	NaN	NaN	4.04088	2.01467	1.78442	0.835455	1.05204	0.0731938	0.984293	-0.0228404	24.8	18.3	26.9	23.2	24.6	10	9	11	10	10	10	9	11	10	10	20266000	20022000	0	244120	20084000	20084000	0	0	19368000	18057000	465750	844940	24612000	21097000
3514	YPL273W;YMR321C	YPL273W	YPL273W	SAM4	36.668	10	10	44	0	59.846	NaN	NaN	1.23403	0.303379	0.649391	-0.62284	0.901992	-0.148814	0.852588	-0.23008	35.4	16.3	19.4	16.9	22.2	7	4	5	4	6	7	4	5	4	6	32412000	32412000	0	0	13059000	12619000	0	439420	17582000	15057000	1351500	1174200	33431000	18629000
588	YDL160C-A	YDL160C-A	YDL160C-A	MHF2	9.0504	3	3	43.8	0	7.927	NaN	NaN	NaN	NaN	NaN	NaN	1.43358	0.519619	1.11462	0.156553	15	15	15	15	15	1	1	1	1	1	1	1	1	1	1	1459200	1459200	0	0	1106600	1106600	0	0	1101900	1101900	0	0	681500	681500
2479	YLR390W	YLR390W	YLR390W	ECM19	12.515	3	3	43.8	0	2.9518	NaN	NaN	NaN	NaN	NaN	NaN	1.02506	0.0357051	1.06624	0.0925382	0	14.3	0	0	0	0	1	0	0	0	0	1	0	0	0	0	0	0	0	994410	994410	0	0	0	0	0	0	0	0
1249	YGL078C	YGL078C	YGL078C	DBP3	58.826	18	18	43.8	0	139.03	NaN	NaN	1.30781	0.387152	0.973169	-0.0392383	0.874746	-0.193064	1.00913	0.013118	23.1	33.1	30.2	24.5	23.1	9	12	12	10	9	9	12	12	10	9	32027000	32027000	0	0	51138000	49513000	355130	1270200	41729000	36026000	2061000	3641000	32651000	27957000
3499	YPL243W	YPL243W	YPL243W	SRP68	69.005	19	19	43.7	0	176.78	NaN	NaN	1.14266	0.1924	0.879114	-0.185878	1.05363	0.0753639	1.0345	0.0489321	32.2	30.7	20.7	18.7	23.4	12	12	9	8	10	12	12	9	8	10	32629000	32629000	0	0	26710000	26618000	46905	45313	68148000	58155000	4426800	5565600	13731000	13398000
766	YDR211W	YDR211W	YDR211W	GCD6	81.16	25	25	43.7	0	90.28	NaN	NaN	NaN	NaN	0.948815	-0.075802	1.05551	0.0779354	1.02057	0.0293726	25.8	22.1	14.9	18.7	11.4	13	12	9	10	8	13	12	9	10	8	28647000	28647000	0	0	37960000	37960000	0	0	10951000	9738900	1010700	201510	24928000	23248000
435	YCL059C	YCL059C	YCL059C	KRR1	37.159	12	12	43.7	0	26.786	NaN	NaN	1.5548	0.636726	0.664268	-0.590162	1.02852	0.040565	0.922266	-0.116745	17.1	20.3	19.9	21.2	21.2	3	5	6	6	7	3	5	6	6	7	9491300	9491300	0	0	27281000	27281000	0	0	21995000	18922000	1475000	1598100	22326000	19902000
1974	YJR086W	YJR086W	YJR086W	STE18	12.625	4	4	43.6	0	27.702	NaN	NaN	NaN	NaN	NaN	NaN	NaN	NaN	NaN	NaN	42.7	15.5	15.5	15.5	15.5	3	1	1	1	1	3	1	1	1	1	4863500	4863500	0	0	584770	584770	0	0	1281800	1281800	0	0	370980	370980
1137	YFL010C	YFL010C	YFL010C	WWM1	22.655	5	5	43.6	0	61.248	NaN	NaN	1.82533	0.868158	0.756948	-0.401734	0.912387	-0.132282	1.17755	0.235787	26.5	33.6	33.6	33.6	43.6	3	3	3	3	5	3	3	3	3	5	45432000	45432000	0	0	50503000	49750000	0	752690	32441000	29452000	863890	2125300	37387000	33111000
2446	YLR340W	YLR340W	YLR340W	RPP0	33.717	12	12	43.6	0	179.28	NaN	NaN	0.957269	-0.0630036	1.00979	0.0140606	0.91136	-0.133907	0.923689	-0.11452	32.1	34	31.1	34.3	27.9	9	9	8	10	8	9	9	8	10	8	1228100000	1228100000	0	0	1308700000	1274000000	26085000	8603800	768760000	664530000	28964000	75263000	1005600000	785170000
1998	YJR123W	YJR123W	YJR123W	RPS5	25.038	15	15	43.6	0	174.67	NaN	NaN	0.920503	-0.119506	0.908083	-0.139105	0.84836	-0.237251	0.906717	-0.141276	34.2	42.7	42.7	38.2	42.2	9	10	10	10	9	9	10	10	10	9	811090000	811090000	0	0	687650000	675520000	6041900	6083600	621460000	586020000	13933000	21511000	793970000	732350000
2177	YKR035W-A	YKR035W-A	YKR035W-A	DID2	23.091	8	8	43.6	0	54.039	NaN	NaN	NaN	NaN	0.508235	-0.976433	1.79344	0.842728	0.873506	-0.195111	19.6	28.9	25.5	20.1	17.2	3	5	4	3	3	3	5	4	3	3	5746400	5746400	0	0	17819000	17819000	0	0	3705900	3705900	0	0	8238000	5109400
189	YBL075C	YBL075C	YBL075C	SSA3	70.546	26	8	43.5	0	36.305	NaN	NaN	NaN	NaN	NaN	NaN	NaN	NaN	NaN	NaN	31.1	27.7	25.6	24.8	26.7	20	17	16	15	15	3	4	2	3	2	20535000	20535000	0	0	15084000	15084000	0	0	4202800	4202800	0	0	4005100	4005100
328	YBR177C	YBR177C	YBR177C	EHT1	51.255	17	17	43.5	0	129.8	NaN	NaN	NaN	NaN	0.807115	-0.309154	1.39158	0.476729	1.31298	0.39284	25.7	25.1	19.3	22.2	17.3	9	10	8	7	7	9	10	8	7	7	53270000	53270000	0	0	41053000	41053000	0	0	21556000	20645000	341180	569780	23488000	21783000
3312	YOR283W	YOR283W	YOR283W		26.176	7	7	43.5	0	95.026	NaN	NaN	NaN	NaN	0.861016	-0.215888	0.917862	-0.123651	1.09664	0.133093	37	27	31.3	34.8	23.5	6	4	5	5	4	6	4	5	5	4	21911000	21911000	0	0	17042000	17042000	0	0	9717100	9010300	249190	457700	15726000	13306000
594	YDL168W	YDL168W	YDL168W	SFA1	41.042	13	13	43.5	0	323.31	NaN	NaN	0.886277	-0.174171	0.894208	-0.161317	0.997361	-0.00381244	1.02905	0.041317	33.7	33.4	33.4	28.5	30.3	10	9	10	8	9	10	9	10	8	9	86820000	86820000	0	0	72991000	71187000	307040	1496400	40445000	35521000	2271100	2652500	59135000	51681000
3282	YOR232W	YOR232W	YOR232W	MGE1	26.066	12	12	43.4	0	135.5	NaN	NaN	1.69975	0.765325	0.909068	-0.13754	1.06904	0.0963178	1.05651	0.0793011	20.6	15.8	33.3	29.8	31.6	4	3	7	6	6	4	3	7	6	6	44504000	44504000	0	0	22396000	22396000	0	0	52893000	46385000	1820200	4687000	34625000	27916000
2633	YMR031C	YMR031C	YMR031C	EIS1	93.344	32	32	43.4	0	177.9	NaN	NaN	NaN	NaN	1.50871	0.59332	0.97538	-0.0359639	1.04763	0.0671346	26.8	28.1	25	21.6	19.1	19	18	19	15	14	19	18	19	15	14	42910000	42910000	0	0	50349000	50349000	0	0	22791000	21954000	234090	603570	329880000	326780000
581	YDL147W	YDL147W	YDL147W	RPN5	51.768	16	16	43.4	0	166.04	NaN	NaN	NaN	NaN	0.643652	-0.635648	1.18588	0.245954	1.03249	0.0461338	28.1	26.1	25.4	19.6	21.6	10	9	9	7	7	10	9	9	7	7	57569000	57569000	0	0	67726000	67726000	0	0	33658000	31960000	664100	1034000	40467000	35925000
921	YHR010W;YDR471W	YHR010W;YDR471W	YHR010W	RPL27A	15.531	8	8	43.4	0	92.722	NaN	NaN	0.996415	-0.00518114	0.952265	-0.0705648	0.992978	-0.0101658	0.949591	-0.0746214	42.6	41.9	41.9	42.6	41.9	7	6	6	7	6	7	6	6	7	6	447170000	447170000	0	0	395680000	389150000	3533900	3000600	248630000	209530000	15895000	23210000	264510000	201440000
2580	YML085C	YML085C	YML085C	TUB1	49.799	15	9	43.4	0	201.7	NaN	NaN	NaN	NaN	0.466046	-1.10146	0.960607	-0.0579822	0.84859	-0.236861	38	33.3	31.3	39.8	30.2	13	10	11	12	10	8	7	7	8	5	82217000	82217000	0	0	67756000	67756000	0	0	31247000	29270000	1196400	781260	62315000	56054000
315	YBR154C	YBR154C	YBR154C	RPB5	25.079	7	7	43.3	0	103.7	NaN	NaN	NaN	NaN	0.915166	-0.127895	0.958525	-0.0611118	1.02009	0.0286923	38.1	20	20.9	12.1	34	5	3	3	2	6	5	3	3	2	6	19476000	19476000	0	0	15684000	15684000	0	0	8171400	7254800	395420	521180	12537000	10070000
3123	YOL103W-B;YOL103W-A	YOL103W-B	YOL103W-B		198.61	54	2	43.2	0	21.251	2.55086	1.35098	1.04477	0.0631809	0.951582	-0.0715995	0.939099	-0.0906513	1.02596	0.0369686	30.3	30.2	27.5	32.3	30.3	35	36	35	38	39	1	2	1	1	2	36025000	36025000	0	0	56796000	54246000	1438000	1112400	8011500	6768500	0	1243000	28874000	26849000
2607	YML126C	YML126C	YML126C	ERG13	55.013	22	22	43.2	0	95.335	NaN	NaN	0.560507	-0.835196	0.734784	-0.444608	1.01518	0.0217293	0.991946	-0.011667	33	24.2	25.7	33.6	29.7	15	12	13	16	15	15	12	13	16	15	279030000	279030000	0	0	329650000	327350000	1338800	959800	172200000	157840000	6980500	7378700	220510000	197230000
1668	YHR170W	YHR170W	YHR170W	NMD3	59.095	20	20	43.2	0	148.43	NaN	NaN	0.741022	-0.432412	0.787393	-0.344844	0.891407	-0.165843	0.821866	-0.283024	30.9	27	21.4	29.7	23.6	14	13	10	12	11	14	13	10	12	11	42970000	42970000	0	0	53107000	50568000	1009900	1529400	21373000	19149000	914620	1308900	30157000	23224000
1361	YGR019W	YGR019W	YGR019W	UGA1	52.946	14	14	43.1	0	35.14	NaN	NaN	NaN	NaN	NaN	NaN	NaN	NaN	NaN	NaN	33.3	10.2	20	18.7	14.4	11	4	7	7	6	11	4	7	7	6	27521000	27521000	0	0	11353000	11353000	0	0	9340200	9340200	0	0	10461000	10135000
2026	YKL016C	YKL016C	YKL016C	ATP7	19.809	5	5	43.1	0	34.644	NaN	NaN	NaN	NaN	1.11851	0.161575	1.19067	0.251778	1.32455	0.405504	27.6	32.8	20.1	27	37.4	3	4	2	3	4	3	4	2	3	4	18961000	18961000	0	0	18452000	18452000	0	0	3787600	3787600	0	0	13072000	9810500
1391	YGR080W	YGR080W	YGR080W	TWF1	37.07	9	9	43.1	0	38.134	NaN	NaN	NaN	NaN	0.860581	-0.216618	0.917505	-0.124212	1.2918	0.369385	34.6	27.7	27.7	29.8	20.5	7	6	6	6	4	7	6	6	6	4	20162000	20162000	0	0	26160000	26160000	0	0	12091000	11306000	407610	378120	21476000	18145000
1224	YGL039W	YGL039W	YGL039W		38.259	11	10	43.1	0	140.45	NaN	NaN	NaN	NaN	0.912708	-0.131775	NaN	NaN	1.17789	0.236201	21.8	21.8	19.5	7.8	11.2	5	6	5	2	3	5	5	5	2	3	9895400	9895400	0	0	15075000	15075000	0	0	4436400	4436400	0	0	460410	460410
3345	YOR341W	YOR341W	YOR341W	RPA190	186.43	54	53	43.1	0	323.31	0.658123	-0.603572	0.738796	-0.436751	0.884787	-0.176598	0.9638	-0.0531938	1.05435	0.0763497	27.7	27.3	25.6	29	23.6	30	31	30	35	28	30	30	29	34	27	85694000	85694000	0	0	114690000	111960000	1551300	1176400	76431000	63498000	5423900	7508800	109470000	85332000
3578	YPR118W	YPR118W	YPR118W	MRI1	45.02	14	14	43.1	0	69.215	NaN	NaN	NaN	NaN	0.98544	-0.0211599	1.07806	0.108439	0.840029	-0.251489	29	35.8	31.1	36.5	28.7	10	10	11	12	10	10	10	11	12	10	37909000	37909000	0	0	51356000	51356000	0	0	27587000	26069000	561850	956220	48527000	41309000
1029	YER030W	YER030W	YER030W	CHZ1	17.462	6	6	43.1	0	212.29	NaN	NaN	NaN	NaN	NaN	NaN	0.685855	-0.544025	0.771899	-0.373517	7.2	35.9	11.8	19	7.2	1	4	2	3	1	1	4	2	3	1	6020700	6020700	0	0	14387000	14387000	0	0	3197100	3197100	0	0	7481400	5904600
350	YBR218C	YBR218C	YBR218C	PYC2	130.17	43	13	43	0	107.12	NaN	NaN	NaN	NaN	0.818443	-0.289047	0.739105	-0.436148	1.10485	0.143852	36.9	33	28.6	28.6	29.1	34	31	28	27	28	8	8	6	6	5	40598000	40598000	0	0	26344000	26344000	0	0	11208000	11208000	0	0	25559000	18185000
1443	YGR162W	YGR162W	YGR162W	TIF4631	107.1	32	29	43	0	305.43	NaN	NaN	0.905177	-0.143728	0.935104	-0.0968006	0.950309	-0.0735321	0.990144	-0.0142901	32.7	31.2	30	26.2	23.4	22	18	22	16	18	19	17	19	15	17	103940000	103940000	0	0	88082000	85309000	1478800	1293800	103900000	91493000	4351600	8058100	70186000	58232000
439	YCR005C	YCR005C	YCR005C	CIT2	51.413	14	13	43	0	76.342	NaN	NaN	NaN	NaN	0.553306	-0.85385	0.945475	-0.0808884	0.971296	-0.0420164	24.3	12	2.2	12	10	8	4	1	4	4	7	4	1	4	4	12078000	12078000	0	0	6959100	6681100	0	278060	656680	365770	168740	122170	5967300	3552900
817	YDR300C	YDR300C	YDR300C	PRO1	47.162	14	14	43	0	77.676	NaN	NaN	NaN	NaN	0.556839	-0.844667	0.947955	-0.0771095	0.915662	-0.127113	27.1	22	23.4	21.3	21	8	7	7	6	6	8	7	7	6	6	20691000	20691000	0	0	17175000	17175000	0	0	11736000	11736000	0	0	12031000	11123000
596	YDL171C	YDL171C	YDL171C	GLT1	238.1	73	73	43	0	323.31	1.52956	0.613116	1.04878	0.0687131	0.851929	-0.231195	0.862668	-0.213122	0.888634	-0.170338	28.5	24.7	22.3	26.8	18.6	44	38	33	39	28	44	38	33	39	28	207700000	196880000	4325000	6493700	229140000	228380000	305540	458090	257360000	241240000	5695800	10428000	159770000	128020000
815	YDR298C	YDR298C	YDR298C	ATP5	22.814	7	7	42.9	0	144.6	NaN	NaN	NaN	NaN	1.35885	0.442388	1.17874	0.237243	1.27808	0.353975	19.3	38.2	24.1	38.2	27.4	3	6	4	6	4	3	6	4	6	4	8399600	8399600	0	0	26617000	26617000	0	0	13664000	12437000	299950	926900	25126000	20917000
289	YBR111C	YBR111C	YBR111C	YSA1	26.087	8	8	42.9	0	38.735	NaN	NaN	NaN	NaN	1.2137	0.279411	1.18761	0.248056	1.2674	0.341876	21.2	9.1	5.2	18.2	5.2	3	2	1	2	1	3	2	1	2	1	17194000	17194000	0	0	19199000	19199000	0	0	7655100	7038200	213380	403580	11221000	10081000
2746	YMR229C	YMR229C	YMR229C	RRP5	193.13	63	63	42.9	0	323.31	NaN	NaN	1.0002	0.000294828	0.862455	-0.213479	1.0141	0.0201942	0.963876	-0.0530807	23.3	22.5	24.1	27	23.6	32	29	33	36	30	32	29	33	36	30	142260000	142260000	0	0	172430000	162700000	4058500	5671500	117950000	103210000	5272600	9465200	133160000	107140000
2727	YMR203W	YMR203W	YMR203W	TOM40	42.038	11	11	42.9	0	109.31	NaN	NaN	1.44469	0.530761	0.857633	-0.221568	0.902998	-0.147205	0.953129	-0.0692572	33.6	37.7	24.3	26.6	30	8	8	6	5	6	8	8	6	5	6	105360000	105360000	0	0	78680000	78680000	0	0	48106000	45071000	1475900	1559100	77579000	71238000
3080	YOL041C	YOL041C	YOL041C	NOP12	51.941	16	16	42.9	0	126.7	NaN	NaN	0.739101	-0.436157	0.996125	-0.00560133	0.881698	-0.181643	0.938816	-0.0910852	19.8	32.9	12.9	29	15.5	7	11	4	10	5	7	11	4	10	5	15967000	15967000	0	0	25058000	24951000	54470	52853	7136800	7136800	0	0	26924000	21540000
1764	YIL118W	YIL118W	YIL118W	RHO3	25.312	10	10	42.9	0	30.479	0.763586	-0.389138	0.418903	-1.25531	0.780417	-0.357682	0.961574	-0.0565297	0.894444	-0.160937	28.6	23.8	33.8	22.9	19.9	6	5	7	5	4	6	5	7	5	4	35158000	33411000	1110000	636920	50854000	47448000	1960900	1445100	23104000	20576000	985940	1541900	27092000	22637000
919	YDR469W	YDR469W	YDR469W	SDC1	19.446	5	5	42.9	0	87.254	NaN	NaN	NaN	NaN	NaN	NaN	0.704269	-0.505802	0.801411	-0.319387	34.9	42.9	26.3	25.1	17.1	4	5	3	3	2	4	5	3	3	2	8495300	8495300	0	0	9353300	9353300	0	0	2202400	2202400	0	0	4066300	4066300
816	YDR299W	YDR299W	YDR299W	BFR2	61.202	19	19	42.9	0	201.48	NaN	NaN	NaN	NaN	0.790578	-0.339021	0.898728	-0.154043	0.793031	-0.334551	32	24.5	25.7	27	24	13	11	12	12	11	13	11	12	12	11	26303000	26303000	0	0	35734000	35734000	0	0	14529000	13905000	231700	391860	25454000	20512000
3083	YOL049W	YOL049W	YOL049W	GSH2	55.815	15	15	42.8	0	128.06	NaN	NaN	42.5578	5.41135	0.235903	-2.08373	1.14737	0.19833	1.12137	0.165266	27.5	26.1	25.5	27.9	23	10	8	9	9	9	10	8	9	9	9	41806000	41806000	0	0	16544000	16544000	0	0	14398000	13971000	183380	243680	15125000	14082000
1739	YIL075C	YIL075C	YIL075C	RPN2	104.23	38	37	42.8	0	265.15	NaN	NaN	1.095	0.130936	0.941076	-0.0876166	1.02197	0.031346	1.04035	0.0570681	28.3	24.4	25.8	26.6	18.8	24	21	21	22	16	23	20	21	21	15	117540000	117540000	0	0	121800000	120790000	500540	512100	57778000	55593000	957820	1227200	93684000	81372000
1961	YJR068W	YJR068W	YJR068W	RFC2	39.741	14	14	42.8	0	34.971	NaN	NaN	NaN	NaN	0.70893	-0.496284	1.59735	0.675683	0.929312	-0.105764	9.6	11	9.9	12.5	7.1	3	3	3	4	2	3	3	3	4	2	16054000	16054000	0	0	5371400	5371400	0	0	7276300	6879000	168730	228640	8039000	7037300
360	YBR234C	YBR234C	YBR234C	ARC40	42.474	11	11	42.7	0	53.41	NaN	NaN	NaN	NaN	0.819408	-0.287346	1.03843	0.0544042	0.99577	-0.00611565	33.3	27.3	24.2	30.2	7.6	8	8	5	7	3	8	8	5	7	3	38199000	38199000	0	0	32291000	32291000	0	0	8880700	8880700	0	0	19043000	17764000
1872	YJL123C	YJL123C	YJL123C	MTC1	53.477	17	17	42.5	0	247.27	NaN	NaN	0.570664	-0.809286	0.962779	-0.0547235	0.92261	-0.116207	1.00134	0.00193391	32	29.1	31.6	36	29.3	12	11	12	13	11	12	11	12	13	11	97489000	97489000	0	0	85392000	84846000	322080	223400	51784000	48498000	1592400	1693500	62752000	56255000
1711	YIL022W	YIL022W	YIL022W	TIM44	48.854	16	16	42.5	0	117.05	0.83302	-0.263576	1.23523	0.304778	0.969537	-0.0446322	0.9316	-0.102218	0.984949	-0.0218796	31.3	23.9	31.6	32	26.9	12	8	11	11	9	12	8	11	11	9	39042000	38585000	279130	178000	35133000	34566000	276940	289570	21478000	20263000	509180	705850	24290000	19419000
545	YDL097C	YDL097C	YDL097C	RPN6	49.773	14	14	42.4	0	89.668	NaN	NaN	1.1421	0.191687	0.844144	-0.24444	1.09193	0.12688	1.0355	0.0503273	36.4	13.6	31.8	26.5	30	12	5	11	9	10	12	5	11	9	10	96994000	96994000	0	0	74389000	74267000	50681	71184	43020000	40383000	1423600	1213700	58618000	50130000
3010	YNL313C	YNL313C	YNL313C	EMW1	102.34	32	32	42.4	0	98.503	NaN	NaN	0.645495	-0.631523	0.718137	-0.477668	0.973437	-0.0388406	1.02302	0.0328379	12.6	13.9	18.8	16.3	11.7	9	11	14	12	9	9	11	14	12	9	17437000	17437000	0	0	22906000	22572000	150150	183660	11968000	11368000	304140	295830	17280000	15275000
1227	YGL043W	YGL043W	YGL043W	DST1	34.843	12	12	42.4	0	278.74	NaN	NaN	1.16601	0.221581	0.921108	-0.118558	1.03493	0.0495387	1.01617	0.0231392	33.7	37.2	26.5	29.4	29.4	8	10	7	7	7	8	10	7	7	7	46304000	46304000	0	0	34022000	34022000	0	0	18028000	16102000	650600	1274700	15803000	12791000
2997	YNL292W	YNL292W	YNL292W	PUS4	45.273	14	14	42.4	0	40.311	NaN	NaN	NaN	NaN	0.814534	-0.295953	1.06154	0.0861529	0.925874	-0.111112	23.6	27.3	27.5	25.8	24.3	6	8	8	8	7	6	8	8	8	7	14384000	14384000	0	0	23572000	23572000	0	0	13974000	13125000	299400	549320	16222000	15131000
611	YDL195W	YDL195W	YDL195W	SEC31	138.72	36	36	42.3	0	323.31	NaN	NaN	NaN	NaN	0.814224	-0.296502	1.06371	0.0891051	1.11951	0.162867	36.1	30.6	32.9	32.2	27.3	29	24	26	23	20	29	24	26	23	20	216810000	216810000	0	0	152580000	152580000	0	0	87239000	82585000	1934900	2719000	95757000	80883000
708	YDR121W	YDR121W	YDR121W	DPB4	21.997	7	7	42.3	0	80.064	NaN	NaN	NaN	NaN	NaN	NaN	1.00744	0.0106885	1.11574	0.157999	4.1	28.6	17.9	16.8	11.2	1	4	3	3	2	1	4	3	3	2	1314800	1314800	0	0	5815000	5815000	0	0	3235400	3235400	0	0	2724400	2498200
485	YCR090C	YCR090C	YCR090C		20.703	9	9	42.3	0	17.432	2.29699	1.19974	NaN	NaN	0.801699	-0.318867	0.971441	-0.0418019	0.876858	-0.189585	17	17.6	25.3	17.6	29.1	4	3	5	3	5	4	3	5	3	5	9264000	8393700	372910	497410	6569000	6569000	0	0	4731200	4164200	286000	281020	2997000	2997000
733	YDR165W	YDR165W	YDR165W	TRM82	50.487	15	15	42.3	0	191.25	NaN	NaN	0.726611	-0.460746	0.85227	-0.230618	1.07035	0.09808	0.860014	-0.217568	25.7	19.4	32	23.4	16	8	6	11	8	5	8	6	11	8	5	21954000	21954000	0	0	18128000	17811000	168700	147800	18097000	15857000	1151800	1088300	18213000	15068000
481	YCR084C	YCR084C	YCR084C	TUP1	78.307	23	23	42.2	0	153.38	NaN	NaN	NaN	NaN	1.10669	0.146252	1.08907	0.123093	0.982415	-0.0255961	21	24.8	27.5	12.9	16.4	11	13	14	7	11	11	13	14	7	11	34600000	34600000	0	0	47660000	47660000	0	0	30714000	28907000	668440	1138600	16116000	12784000
1686	YHR200W	YHR200W	YHR200W	RPN10	29.747	10	10	42.2	0	204.05	NaN	NaN	2.331	1.22095	0.828606	-0.271241	0.896864	-0.157039	0.822102	-0.282611	37.7	37.7	37.7	42.2	30.2	8	8	7	9	6	8	8	7	9	6	35470000	35470000	0	0	38026000	38026000	0	0	20467000	19145000	503860	818500	46364000	39920000
3040	YNR034W	YNR034W	YNR034W	SOL1	35.652	9	7	42.1	0	46.178	NaN	NaN	NaN	NaN	NaN	NaN	NaN	NaN	1.65491	0.726755	30.8	27.4	12.8	22.7	7.2	6	6	3	5	2	5	5	2	4	1	6090600	6090600	0	0	14633000	14633000	0	0	1517300	1517300	0	0	4166200	4166200
112	YAL035W	YAL035W	YAL035W	FUN12	112.27	36	36	42.1	0	306.4	NaN	NaN	1.09897	0.136149	1.05071	0.0713652	1.06494	0.0907698	1.11357	0.155196	32.1	28.6	23.8	26.7	23.1	26	23	22	20	16	26	23	22	20	16	214810000	214810000	0	0	159680000	155660000	1478200	2540700	89347000	79063000	4125400	6158500	118180000	98117000
2996	YNL290W	YNL290W	YNL290W	RFC3	38.203	11	11	42.1	0	48.624	NaN	NaN	NaN	NaN	NaN	NaN	0.922144	-0.116936	0.70799	-0.498198	26.8	26.5	12.4	24.1	7.6	5	6	2	5	2	5	6	2	5	2	6609300	6609300	0	0	8670100	8670100	0	0	664140	664140	0	0	3796500	3322700
2567	YML069W	YML069W	YML069W	POB3	62.993	19	19	42	0	133.11	NaN	NaN	NaN	NaN	0.691438	-0.532329	1.36741	0.451444	1.08435	0.116829	35.3	13.4	25.2	15.2	20.1	15	6	10	6	8	15	6	10	6	8	52239000	52239000	0	0	20486000	20486000	0	0	29107000	25977000	1302300	1826900	16386000	13777000
845	YDR346C	YDR346C	YDR346C	SVF1	54.367	16	16	42	0	110.03	NaN	NaN	0.421901	-1.24502	0.899324	-0.153088	0.89905	-0.153527	0.957808	-0.0621915	34.5	36.2	29.7	31.4	31.8	11	12	12	11	12	11	12	12	11	12	82965000	82965000	0	0	82633000	78078000	3953000	601850	58945000	43187000	2764300	12993000	76359000	55871000
2439	YLR327C	YLR327C	YLR327C	TMA10	9.8337	4	4	41.9	0	10.257	NaN	NaN	NaN	NaN	NaN	NaN	NaN	NaN	NaN	NaN	33.7	10.5	0	0	0	3	1	0	0	0	3	1	0	0	0	2842700	2842700	0	0	0	0	0	0	0	0	0	0	0	0
244	YBR053C	YBR053C	YBR053C		40.295	11	11	41.9	0	104.29	NaN	NaN	NaN	NaN	NaN	NaN	1.65074	0.723116	1.70878	0.772971	39.1	33.8	34.4	32.7	22.6	10	9	8	8	5	10	9	8	8	5	37709000	37709000	0	0	38537000	38537000	0	0	13009000	13009000	0	0	20156000	19943000
1877	YJL133C-A	YJL133C-A	YJL133C-A	DPI8	7.7407	3	3	41.9	0	4.5467	NaN	NaN	NaN	NaN	0.776324	-0.365269	1.20589	0.2701	1.59735	0.675676	41.9	0	16.2	16.2	0	3	0	1	1	0	3	0	1	1	0	4802900	4802900	0	0	0	0	0	0	281110	281110	0	0	2108200	619100
127	YAL060W	YAL060W	YAL060W	BDH1	41.582	12	12	41.9	0	45.368	NaN	NaN	0.642889	-0.637358	0.926438	-0.110234	0.987557	-0.0180646	0.903715	-0.146061	35.9	36.6	27	25.9	19.4	10	10	6	7	5	10	10	6	7	5	44258000	44258000	0	0	40804000	39587000	614430	602840	13451000	13451000	0	0	20361000	20361000
1105	YER146W	YER146W	YER146W	LSM5	10.423	4	4	41.9	0	18.254	NaN	NaN	NaN	NaN	0.842757	-0.246812	0.921607	-0.117777	0.901864	-0.149019	40.9	40.9	40.9	31.2	31.2	3	3	3	2	2	3	3	3	2	2	45643000	45643000	0	0	58393000	57549000	0	843970	44124000	40743000	192840	3187700	97023000	86824000
1124	YER174C	YER174C	YER174C	GRX4	27.493	9	7	41.8	0	160.37	NaN	NaN	NaN	NaN	NaN	NaN	NaN	NaN	NaN	NaN	32.8	25.8	30.7	23.8	18.9	6	5	6	5	4	5	4	4	3	2	4700700	4700700	0	0	4000600	4000600	0	0	1731100	1731100	0	0	1888800	1888800
648	YDR019C	YDR019C	YDR019C	GCV1	44.468	12	12	41.8	0	31.536	NaN	NaN	NaN	NaN	0.539438	-0.890472	1.05331	0.0749356	2.37448	1.24761	33.8	15	22.8	25.8	28.8	8	3	5	5	6	8	3	5	5	6	10299000	10299000	0	0	5061400	5061400	0	0	3371000	3371000	0	0	5408300	5408300
2073	YKL086W	YKL086W	YKL086W	SRX1	13.854	3	3	41.7	0	29.996	NaN	NaN	NaN	NaN	NaN	NaN	NaN	NaN	NaN	NaN	14.2	41.7	41.7	33.9	14.2	1	3	3	2	1	1	3	3	2	1	1315500	1315500	0	0	5911700	5911700	0	0	2531200	2531200	0	0	1468500	1468500
480	YCR083W	YCR083W	YCR083W	TRX3	14.432	5	5	41.7	0	24.166	NaN	NaN	1.08919	0.123251	1.17938	0.238024	1.48583	0.571272	1.51074	0.595254	34.6	28.3	34.6	34.6	19.7	4	3	4	4	2	4	3	4	4	2	22858000	22858000	0	0	36656000	35645000	436530	574750	19969000	18558000	531620	879870	24068000	20323000
1810	YIR037W	YIR037W	YIR037W	HYR1	18.641	8	6	41.7	0	81.717	NaN	NaN	NaN	NaN	1.20061	0.263762	1.36392	0.447762	1.32669	0.407835	30.7	28.8	26.4	22.7	35	6	5	5	4	6	5	3	4	2	4	19347000	19347000	0	0	6314800	6314800	0	0	7352800	6822100	225030	305660	6583800	5943400
1490	YGR232W	YGR232W	YGR232W	NAS6	25.616	7	7	41.7	0	59.097	NaN	NaN	0.731902	-0.450278	0.964119	-0.0527163	1.25815	0.331299	1.19802	0.260647	34.6	32.5	16.2	33.3	16.2	5	5	3	5	3	5	5	3	5	3	38589000	38589000	0	0	21473000	20911000	298230	263560	15240000	15072000	167790	0	22887000	19395000
831	YDR322C-A	YDR322C-A	YDR322C-A	TIM11	10.875	3	3	41.7	0	90.644	NaN	NaN	0.684602	-0.546663	1.16506	0.220407	1.06873	0.0959013	1.16864	0.224836	41.7	30.2	41.7	30.2	41.7	3	2	3	2	3	3	2	3	2	3	13431000	13431000	0	0	11590000	11166000	214020	209980	6395200	5674400	222900	497900	7323500	6030400
2877	YNL111C	YNL111C	YNL111C	CYB5	13.297	3	3	41.7	0.0034762	1.9404	NaN	NaN	NaN	NaN	0.947328	-0.0780642	1.12476	0.169621	1.11423	0.156052	34.2	14.2	7.5	7.5	7.5	2	2	1	1	1	2	2	1	1	1	11897000	11897000	0	0	9180500	9180500	0	0	3231800	2903400	147250	181090	2829800	2309300
508	YDL040C	YDL040C	YDL040C	NAT1	98.904	32	32	41.7	0	99.052	20.849	4.38191	1.25482	0.327476	0.913799	-0.130052	1.22489	0.292656	1.08439	0.116889	26.1	22.5	17.7	14.3	8.4	20	15	12	11	7	20	15	12	11	7	61258000	61258000	0	0	45586000	40298000	473730	4814500	17042000	15814000	326670	901390	16752000	14209000
2273	YLR029C	YLR029C	YLR029C	RPL15A	24.422	11	3	41.7	0	46.841	NaN	NaN	0.594459	-0.750351	1.2178	0.284274	0.884678	-0.176775	0.930074	-0.104583	36.8	36.3	41.2	37.3	36.3	9	8	9	10	8	2	2	2	3	2	166720000	166720000	0	0	76368000	73358000	1583600	1427000	25558000	22897000	410800	2250100	42100000	31112000
1783	YIL145C	YIL145C	YIL145C	PAN6	35.032	9	9	41.7	0	25.228	NaN	NaN	1.64928	0.721836	0.581339	-0.782549	1.03886	0.0549983	0.627021	-0.673414	39.5	14.6	17.5	17.8	17.5	8	3	4	4	4	8	3	4	4	4	21833000	21833000	0	0	9392200	9392200	0	0	7686500	7074400	301330	310820	9447600	8981000
2659	YMR083W	YMR083W	YMR083W	ADH3	40.369	13	11	41.6	0	61.303	NaN	NaN	0.833242	-0.263193	0.946499	-0.0793266	0.966133	-0.0497059	1.15071	0.202522	29.9	27.7	30.7	24.8	26.1	8	9	10	8	9	6	9	9	8	8	58228000	58228000	0	0	200660000	196380000	2233300	2042700	69335000	63320000	2393900	3622000	106880000	91433000
3129	YOL123W	YOL123W	YOL123W	HRP1	59.649	19	19	41.6	0	247.26	NaN	NaN	0.675831	-0.565265	0.740332	-0.433756	0.890834	-0.166772	1.03254	0.0462001	33.5	30.7	29.2	29.8	24.2	14	11	12	10	9	14	11	12	10	9	52000000	52000000	0	0	45534000	44784000	290210	459640	32289000	29772000	871920	1645200	24729000	20894000
1537	YHL011C	YHL011C	YHL011C	PRS3	35.123	12	12	41.6	0	137.94	NaN	NaN	0.997914	-0.00301234	0.891002	-0.166499	1.03779	0.05351	1.00492	0.00707894	30.9	28.8	26.2	25	25	7	7	7	6	6	7	7	7	6	6	20604000	20604000	0	0	28310000	27232000	583450	494230	14789000	12938000	797370	1053900	19575000	16441000
2850	YNL071W	YNL071W	YNL071W	LAT1	51.817	17	17	41.5	0	67.373	NaN	NaN	1.43056	0.516585	1.21033	0.275397	1.30762	0.386939	1.32453	0.405482	31.7	29.7	21.8	22	26.3	11	9	10	9	11	11	9	10	9	11	129620000	129620000	0	0	98104000	97082000	410470	611770	68005000	63079000	1103000	3823200	91071000	76558000
986	YEL042W	YEL042W	YEL042W	GDA1	56.821	16	16	41.5	0	97.983	NaN	NaN	0.842584	-0.247107	1.38085	0.46556	1.02367	0.0337548	1.30015	0.378681	25.9	33.6	28.2	37.5	25.7	8	11	9	12	8	8	11	9	12	8	25102000	25102000	0	0	57269000	54048000	1187600	2033400	17266000	14752000	877410	1636700	34976000	29250000
3226	YOR136W	YOR136W	YOR136W	IDH2	39.739	11	11	41.5	0	186.95	NaN	NaN	NaN	NaN	1.11283	0.15424	0.93422	-0.0981657	1.03677	0.0521009	33.3	32.2	28.2	28.5	30.1	9	8	8	6	8	9	8	8	6	8	117070000	117070000	0	0	83429000	83429000	0	0	56594000	55006000	473490	1114300	49728000	47782000
169	YBL041W	YBL041W	YBL041W	PRE7	26.871	8	8	41.5	0	97.349	NaN	NaN	2.28856	1.19444	0.738906	-0.436537	1.07388	0.102832	0.975398	-0.0359377	36.1	28.2	39.8	32	32	6	4	7	5	5	6	4	7	5	5	63246000	63246000	0	0	33454000	32612000	328220	513640	31608000	29374000	1084700	1149300	37394000	31801000
606	YDL188C	YDL188C	YDL188C	PPH22	43.046	10	3	41.4	0	59.752	NaN	NaN	NaN	NaN	NaN	NaN	1.1959	0.258096	NaN	NaN	34.5	34.5	19.1	27.3	26.8	8	8	5	6	7	2	2	1	2	1	6170400	6170400	0	0	874310	874310	0	0	396490	396490	0	0	1459500	1459500
2196	YKR066C	YKR066C	YKR066C	CCP1	40.352	12	12	41.3	0	131.44	NaN	NaN	3.0282	1.59846	1.59202	0.670854	1.7659	0.820406	2.05832	1.04147	37.1	26.9	29.9	21.6	19.1	10	8	9	7	6	10	8	9	7	6	48825000	48825000	0	0	81462000	79749000	253980	1458500	30665000	28749000	452260	1463400	51619000	44667000
2918	YNL168C	YNL168C	YNL168C	FMP41	28.792	9	9	41.3	0	17.255	NaN	NaN	NaN	NaN	0.397655	-1.33041	1.51373	0.598103	1.09868	0.135775	30.1	8.5	11.6	21.6	8.5	5	2	3	4	2	5	2	3	4	2	12429000	12429000	0	0	4954400	4954400	0	0	3384200	3384200	0	0	6624800	5732900
2926	YNL182C	YNL182C	YNL182C	IPI3	61.772	19	19	41.3	0	53.957	NaN	NaN	5.29024	2.40333	1.77976	0.83168	1.80556	0.852443	0.818577	-0.28881	12.8	26.1	16	11.2	8.3	5	10	6	5	3	5	10	6	5	3	9813900	9813900	0	0	14008000	12541000	181410	1285100	5486300	4948100	122480	415750	8920100	6526200
1358	YGR012W	YGR012W	YGR012W	MCY1	42.8	12	12	41.2	0	21.412	NaN	NaN	NaN	NaN	NaN	NaN	NaN	NaN	NaN	NaN	23.4	13	3.6	3.6	2	7	4	1	1	1	7	4	1	1	1	8717800	8717800	0	0	4178600	4178600	0	0	1305200	1305200	0	0	1927100	1927100
2017	YKL006C-A	YKL006C-A	YKL006C-A	SFT1	10.96	3	3	41.2	0	21.23	NaN	NaN	NaN	NaN	NaN	NaN	NaN	NaN	NaN	NaN	23.7	33	0	33	23.7	1	2	0	2	1	1	2	0	2	1	3237600	3237600	0	0	3719300	3719300	0	0	0	0	0	0	2920500	2920500
982	YEL037C	YEL037C	YEL037C	RAD23	42.366	15	15	41.2	0	84.705	NaN	NaN	1.04169	0.0589213	1.02494	0.0355434	1.11981	0.163258	0.992095	-0.0114505	30.7	26.1	23.4	21.9	20.9	9	8	7	6	6	9	8	7	6	6	60893000	60893000	0	0	71534000	71209000	189390	135590	33069000	29555000	988080	2525300	35875000	30123000
1374	YGR043C	YGR043C	YGR043C	NQM1	37.253	10	9	41.1	0	39.07	NaN	NaN	NaN	NaN	NaN	NaN	NaN	NaN	NaN	NaN	14.4	21.9	7.8	7.2	16.2	4	4	2	2	3	3	4	1	2	2	5342400	5342400	0	0	11394000	11394000	0	0	1076200	1076200	0	0	1083200	1083200
1980	YJR096W	YJR096W	YJR096W		32.344	8	8	41.1	0	14.488	NaN	NaN	NaN	NaN	NaN	NaN	NaN	NaN	NaN	NaN	11.3	11	11.3	19.9	11.3	2	2	2	3	2	2	2	2	3	2	4304400	4304400	0	0	607510	607510	0	0	1805300	1805300	0	0	7643100	164280
2529	YML010W	YML010W	YML010W	SPT5	115.65	34	34	41.1	0	114.77	NaN	NaN	1.13055	0.17703	0.844461	-0.243898	0.883588	-0.178555	1.0998	0.137235	26.9	19.8	19.7	17.8	16.5	22	17	16	15	15	22	17	16	15	15	66242000	66242000	0	0	49069000	48695000	165210	208190	28529000	24345000	2333600	1850300	32250000	27649000
2417	YLR287C	YLR287C	YLR287C		40.927	12	12	41.1	0	32.756	NaN	NaN	NaN	NaN	1.25414	0.326694	1.0277	0.0394147	0.987583	-0.0180258	20.8	11.3	10.4	12.1	6.5	6	3	3	3	2	6	3	3	3	2	11190000	3948200	0	7242200	2336700	2336700	0	0	24438000	20910000	1165900	2361100	71386000	54907000
1811	YIR038C	YIR038C	YIR038C	GTT1	26.794	8	8	41	0	19.264	NaN	NaN	1.411	0.49672	0.64035	-0.643068	0.177685	-2.49261	2.7681	1.4689	15	18.8	15	20.1	10.3	3	4	3	4	2	3	4	3	4	2	15155000	15155000	0	0	11126000	11126000	0	0	8341400	7862500	193740	285210	5101500	4355900
3594	YPR148C	YPR148C	YPR148C		49.279	15	15	40.9	0	160.59	NaN	NaN	NaN	NaN	NaN	NaN	1.27546	0.351015	1.42734	0.513325	27.8	28.5	17	23.9	17.2	9	10	5	8	6	9	10	5	8	6	25544000	25544000	0	0	32293000	32293000	0	0	9805300	9423100	0	382220	15734000	13139000
3561	YPR086W	YPR086W	YPR086W	SUA7	38.2	10	10	40.9	0	73.051	NaN	NaN	NaN	NaN	NaN	NaN	1.27147	0.346492	1.04658	0.0656809	18.6	22.6	26.1	22.6	22.3	4	5	6	5	5	4	5	6	5	5	6411900	6411900	0	0	11391000	11391000	0	0	4457200	4255900	0	201360	11459000	9200400
2498	YLR420W	YLR420W	YLR420W	URA4	40.313	10	10	40.9	0	58.299	NaN	NaN	1.1195	0.162857	0.663027	-0.59286	0.663566	-0.591689	0.73671	-0.44083	37.6	15.4	30.8	30.5	20.6	9	5	7	7	6	9	5	7	7	6	42002000	42002000	0	0	41003000	41003000	0	0	28133000	26659000	662900	811490	43673000	38287000
2583	YML092C	YML092C	YML092C	PRE8	27.162	9	9	40.8	0	84.368	NaN	NaN	0.565686	-0.821927	0.734233	-0.44569	0.953916	-0.0680658	0.98284	-0.0249708	27.2	20.8	17.6	17.6	34.4	5	4	4	3	7	5	4	4	3	7	62612000	62612000	0	0	56622000	55814000	400860	407140	27157000	24303000	1612900	1240600	30341000	25415000
3435	YPL126W	YPL126W	YPL126W	NAN1	101.24	29	29	40.8	0	202.53	NaN	NaN	1.31759	0.397901	0.832031	-0.265291	0.837397	-0.256016	0.913645	-0.130295	26.9	31.2	24	24.8	17.6	17	21	16	16	12	17	21	16	16	12	34726000	34726000	0	0	44935000	43754000	389650	790900	24209000	20232000	1945200	2032200	30268000	24754000
2377	YLR209C	YLR209C	YLR209C	PNP1	33.755	8	8	40.8	0	22.177	NaN	NaN	NaN	NaN	NaN	NaN	1.05909	0.0828239	0.865493	-0.208405	21.9	27.3	24.4	19	17.7	4	5	4	3	4	4	5	4	3	4	6503300	6503300	0	0	7354600	7354600	0	0	3105600	3105600	0	0	3494000	2922300
1428	YGR136W	YGR136W	YGR136W	LSB1	26.139	8	8	40.7	0	43.068	NaN	NaN	NaN	NaN	0.739654	-0.435077	2.25691	1.17435	NaN	NaN	30.3	25.3	22.4	31.5	31.5	4	4	3	4	4	4	4	3	4	4	7370500	7370500	0	0	18153000	18153000	0	0	6722900	6722900	0	0	8882900	8882900
3533	YPR033C	YPR033C	YPR033C	HTS1	59.952	21	21	40.7	0	217.92	NaN	NaN	0.783872	-0.35131	0.860803	-0.216245	0.983765	-0.0236143	1.05083	0.0715349	33.5	32.8	32.6	32.4	29.9	14	15	14	15	12	14	15	14	15	12	137060000	137060000	0	0	127020000	124170000	1471900	1374200	65536000	56866000	3716500	4953500	90624000	72771000
2450	YLR347C	YLR347C	YLR347C	KAP95	94.775	23	23	40.7	0	271.04	NaN	NaN	0.783572	-0.351862	0.792223	-0.336021	0.952669	-0.0699533	0.954607	-0.0670214	31	23	18.6	25.7	28.2	17	12	12	14	16	17	12	12	14	16	90085000	90085000	0	0	64272000	63918000	142090	212250	45712000	42956000	1121200	1635400	86219000	73630000
810	YDR293C	YDR293C	YDR293C	SSD1	139.95	39	39	40.6	0	233.55	NaN	NaN	18.9401	4.24337	0.750076	-0.414892	1.02585	0.036826	0.965244	-0.0510345	19.1	22.1	13.9	22.7	13	19	19	11	19	10	19	19	11	19	10	48388000	48388000	0	0	69264000	66114000	96282	3053800	20884000	19001000	954940	928130	42062000	36446000
3413	YPL093W	YPL093W	YPL093W	NOG1	74.409	23	23	40.6	0	124.94	NaN	NaN	0.950831	-0.0727385	0.939394	-0.0901974	0.867066	-0.205787	0.824818	-0.277852	28.9	26.7	23.5	19.8	15	14	13	11	9	7	14	13	11	9	7	67660000	67660000	0	0	62744000	60256000	1483900	1004100	41126000	35498000	2720300	2907500	64367000	51039000
1337	YGL231C	YGL231C	YGL231C	EMC4	21.46	7	7	40.5	0	34.82	NaN	NaN	NaN	NaN	NaN	NaN	0.726436	-0.461093	NaN	NaN	24.2	24.2	18.4	23.7	18.4	4	4	2	3	2	4	4	2	3	2	8369300	8369300	0	0	6080300	6080300	0	0	3281200	3281200	0	0	2987900	2609000
2083	YKL103C	YKL103C	YKL103C	APE1	57.092	18	18	40.5	0	73.176	NaN	NaN	NaN	NaN	0.758468	-0.39884	1.52133	0.605337	1.53401	0.617305	20.8	30.7	13.8	27.8	16.1	9	12	6	11	6	9	12	6	11	6	72002000	72002000	0	0	98498000	98498000	0	0	21200000	21200000	0	0	53500000	52455000
1798	YIR004W	YIR004W	YIR004W	DJP1	48.574	12	12	40.5	0	112.12	NaN	NaN	NaN	NaN	3.67883	1.87925	0.96581	-0.0501881	1.12577	0.170907	14.1	23.1	11.6	19.7	7.4	4	7	3	6	2	4	7	3	6	2	10155000	10155000	0	0	11642000	11642000	0	0	2770100	2770100	0	0	9023700	7975400
2612	YML131W	YML131W	YML131W		39.976	14	14	40.5	0	249.45	NaN	NaN	2.43201	1.28215	1.08954	0.123723	1.32388	0.404772	1.07863	0.109201	35.6	34.8	29.9	37	28.5	10	10	9	11	9	10	10	9	11	9	147560000	147560000	0	0	174260000	161500000	4400900	8351800	101190000	92143000	3891100	5157300	111120000	94828000
983	YEL038W	YEL038W	YEL038W	UTR4	25.187	8	8	40.5	0	11.451	1.36429	0.448151	NaN	NaN	0.608845	-0.715854	0.904992	-0.144023	0.918133	-0.123225	14.1	9.7	14.1	40.1	14.1	3	2	3	7	3	3	2	3	7	3	22666000	22666000	0	0	28636000	28196000	439270	0	15849000	14658000	687460	503010	19142000	17532000
1766	YIL124W	YIL124W	YIL124W	AYR1	32.814	10	10	40.4	0	17.991	NaN	NaN	NaN	NaN	NaN	NaN	0.771113	-0.374986	NaN	NaN	10.4	13.5	0	10.1	2.7	3	3	0	2	1	3	3	0	2	1	7124500	7124500	0	0	7044800	7044800	0	0	0	0	0	0	3884800	3362600
419	YCL034W	YCL034W	YCL034W	LSB5	39.872	10	10	40.4	0	176.5	NaN	NaN	NaN	NaN	NaN	NaN	1.27502	0.350524	1.28942	0.366725	33.3	20.1	17.5	17.5	16.9	8	6	5	5	4	8	6	5	5	4	9861300	9861300	0	0	10145000	10145000	0	0	3925400	3925400	0	0	7011000	6643400
2507	YLR438C-A	YLR438C-A	YLR438C-A	LSM3	10.03	3	3	40.4	0	2.8455	NaN	NaN	NaN	NaN	1.04808	0.0677528	0.938504	-0.0915648	0.912673	-0.13183	18	10.1	10.1	10.1	10.1	2	1	1	1	1	2	1	1	1	1	6495900	6495900	0	0	8127000	8127000	0	0	3313600	3043600	108800	161250	6345100	5471300
1824	YJL026W	YJL026W	YJL026W	RNR2	46.147	15	15	40.4	0	199.08	NaN	NaN	0.764369	-0.38766	0.738829	-0.436688	0.857092	-0.222479	0.827624	-0.272952	30.1	30.6	23.3	28.6	18.8	10	11	8	10	7	10	11	8	10	7	249280000	249280000	0	0	206250000	200340000	3406300	2500700	87862000	77003000	5247900	5610800	141240000	115720000
1659	YHR148W	YHR148W	YHR148W	IMP3	21.885	7	7	40.4	0	13.398	NaN	NaN	NaN	NaN	0.909457	-0.136922	0.6568	-0.606474	0.812592	-0.299397	23.5	12.6	12	26.8	8.2	4	2	2	4	1	4	2	2	4	1	9460700	9460700	0	0	2330300	2330300	0	0	6091800	5044000	520460	527290	9746600	7568400
2611	YML130C	YML130C	YML130C	ERO1	65.032	18	18	40.3	0	132.93	NaN	NaN	NaN	NaN	0.976277	-0.0346378	1.08355	0.115763	1.22236	0.289674	21.1	22.2	19	15.1	24.3	10	10	9	7	10	10	10	9	7	10	50360000	50360000	0	0	79937000	79937000	0	0	18996000	18996000	0	0	40199000	36551000
2734	YMR214W	YMR214W	YMR214W	SCJ1	41.543	11	11	40.3	0	48.228	NaN	NaN	NaN	NaN	NaN	NaN	0.763509	-0.389284	1.1083	0.148348	22.5	16.7	15.6	23.9	13.5	6	5	5	6	4	6	5	5	6	4	16264000	16264000	0	0	8824000	8824000	0	0	6540700	6540700	0	0	5395500	4775000
1351	YGR001C	YGR001C	YGR001C	EFM5	28.582	10	10	40.3	0	40.273	NaN	NaN	1.11003	0.150599	1.16846	0.224608	0.860083	-0.217453	0.979718	-0.0295615	30.6	22.6	30.2	25	23.4	8	5	7	5	5	8	5	7	5	5	42215000	42215000	0	0	35876000	35209000	293450	373820	25857000	23348000	1079900	1429800	28417000	23328000
2938	YNL200C	YNL200C	YNL200C	NNR1	27.521	6	6	40.2	0	34.902	NaN	NaN	NaN	NaN	NaN	NaN	NaN	NaN	NaN	NaN	20.7	25.6	21.1	4.9	13	3	4	3	1	2	3	4	3	1	2	5251000	5251000	0	0	5067100	5067100	0	0	1579300	1579300	0	0	2425100	2425100
784	YDR238C	YDR238C	YDR238C	SEC26	109.02	30	30	40.2	0	286.18	NaN	NaN	2.70181	1.43393	0.93744	-0.0932016	1.03598	0.0509899	1.05085	0.0715593	17.6	25	16.4	22	20	11	17	12	15	13	11	17	12	15	13	32511000	32511000	0	0	98767000	97976000	0	790760	33151000	29579000	1366800	2205600	65841000	51620000
3188	YOR078W	YOR078W	YOR078W	BUD21	24.385	6	6	40.2	0	83.006	NaN	NaN	NaN	NaN	NaN	NaN	NaN	NaN	0.698375	-0.517927	21.5	21.5	9.8	9.8	9.8	2	2	1	1	1	2	2	1	1	1	1926100	1926100	0	0	1598000	1598000	0	0	1415800	1415800	0	0	1467900	1467900
2662	YMR090W	YMR090W	YMR090W		24.882	7	7	40.1	0	18.837	NaN	NaN	NaN	NaN	NaN	NaN	NaN	NaN	NaN	NaN	21.6	23.3	20.7	12.3	22.9	4	3	4	2	3	4	3	4	2	3	6155100	6155100	0	0	3456100	3456100	0	0	4676900	4676900	0	0	1711600	1711600
3517	YPR004C	YPR004C	YPR004C	AIM45	36.802	9	9	40.1	0	70.366	NaN	NaN	NaN	NaN	NaN	NaN	0.805586	-0.311889	1.6254	0.700791	25.3	32	20.3	35.2	13.7	5	7	4	8	3	5	7	4	8	3	7971400	7971400	0	0	13109000	13109000	0	0	3016700	3016700	0	0	10062000	9234900
3017	YNR001C	YNR001C	YNR001C	CIT1	53.359	17	16	40.1	0	85.736	NaN	NaN	NaN	NaN	0.839471	-0.252448	0.759067	-0.3977	1.14879	0.200121	34.2	30.1	25.1	28.2	30.1	13	12	10	11	12	12	12	10	11	12	148000000	148000000	0	0	142500000	142500000	0	0	47924000	47011000	486450	426920	94440000	87190000
914	YDR461C-A	YDR461C-A	YDR461C-A		9.1029	2	2	40	0	13.213	NaN	NaN	NaN	NaN	NaN	NaN	NaN	NaN	NaN	NaN	40	40	0	0	0	2	2	0	0	0	2	2	0	0	0	2344000	2344000	0	0	1811400	1811400	0	0	0	0	0	0	0	0
3177	YOR052C	YOR052C	YOR052C	TMC1	16.734	5	5	40	0	26.418	NaN	NaN	NaN	NaN	NaN	NaN	NaN	NaN	NaN	NaN	34	9.3	9.3	9.3	0	4	1	1	1	0	4	1	1	1	0	8669200	8669200	0	0	2101200	2101200	0	0	519280	519280	0	0	431540	431540
3207	YOR110W	YOR110W	YOR110W	TFC7	49.146	11	11	40	0	62.17	NaN	NaN	NaN	NaN	NaN	NaN	NaN	NaN	1.27524	0.35077	17.5	15.6	14.3	11.7	2.3	5	3	4	3	1	5	3	4	3	1	2964900	2964900	0	0	1565900	1565900	0	0	999220	999220	0	0	1009400	1009400
2610	YML129C	YML129C	YML129C	COX14	7.9589	2	2	40	0	11.572	NaN	NaN	NaN	NaN	1.41457	0.500363	1.55723	0.638987	1.2436	0.314522	40	40	14.3	14.3	0	2	2	1	1	0	2	2	1	1	0	1771200	1771200	0	0	65500	65500	0	0	858070	858070	0	0	60706	60706
335	YPL079W;YBR191W	YPL079W;YBR191W	YPL079W	RPL21B	18.274	6	6	40	0	28.491	NaN	NaN	1.25428	0.326861	1.08312	0.115197	1.00523	0.0075198	1.02243	0.0319973	40	35	35	35	40	6	5	5	5	6	6	5	5	5	6	296990000	296990000	0	0	218460000	209280000	4017400	5169000	163070000	137200000	9986300	15892000	131950000	101000000
2165	YKR016W	YKR016W	YKR016W	MIC60	61.081	15	15	40	0	78.417	NaN	NaN	NaN	NaN	NaN	NaN	0.793573	-0.333565	0.934944	-0.0970479	20.6	12.4	20.7	21.9	16.3	7	5	8	7	6	7	5	8	7	6	8230700	8230700	0	0	13221000	13221000	0	0	5976800	5976800	0	0	8773900	8273600
2183	YKR043C	YKR043C	YKR043C	SHB17	31.022	9	9	39.9	0	141.94	NaN	NaN	0.961433	-0.0567416	0.933341	-0.0995238	0.947038	-0.0785056	1.02808	0.0399481	39.9	26.9	29.9	31	31	8	5	6	6	6	8	5	6	6	6	49924000	49924000	0	0	52326000	51143000	631720	551330	27593000	24675000	1343200	1574900	33619000	25698000
2924	YNL180C	YNL180C	YNL180C	RHO5	36.818	10	10	39.9	0	63.142	NaN	NaN	NaN	NaN	NaN	NaN	1.30659	0.385805	0.966754	-0.048779	28.7	19.9	0	6	5.1	7	5	0	2	2	7	5	0	2	2	14331000	14331000	0	0	5491800	5491800	0	0	0	0	0	0	2127700	2127700
2963	YNL243W	YNL243W	YNL243W	SLA2	108.91	28	28	39.9	0	323.31	NaN	NaN	NaN	NaN	0.459953	-1.12044	0.860667	-0.216473	0.925237	-0.112105	31.8	25.1	27.5	21.3	21.7	20	17	18	14	15	20	17	18	14	15	49955000	49955000	0	0	35422000	35422000	0	0	28774000	27179000	680530	914250	23207000	20790000
3307	YOR276W	YOR276W	YOR276W	CAF20	18.223	4	4	39.8	0	35.425	NaN	NaN	0.682354	-0.551407	0.92372	-0.114473	1.14925	0.200689	0.968465	-0.0462287	21.7	39.8	15.5	39.8	21.7	3	4	2	4	3	3	4	2	4	3	53029000	53029000	0	0	38780000	38453000	206550	120550	30980000	29036000	837990	1106200	31716000	27461000
1649	YHR132W-A	YHR132W-A	YHR132W-A	IGO2	14.395	4	4	39.7	0	14.122	NaN	NaN	NaN	NaN	NaN	NaN	0.867412	-0.205211	NaN	NaN	31.3	25.2	34.4	25.2	16.8	3	2	3	2	1	3	2	3	2	1	3565900	3565900	0	0	780360	780360	0	0	1289100	1289100	0	0	2273100	1975200
3071	YOL022C	YOL022C	YOL022C	TSR4	45.993	12	12	39.7	0	83.954	NaN	NaN	NaN	NaN	0.911394	-0.133854	0.936569	-0.0945435	1.50895	0.593545	20.1	20.6	27	27.9	25.5	5	6	7	7	7	5	6	7	7	7	9093600	9093600	0	0	21404000	21404000	0	0	7321700	6870000	243790	207900	13629000	10236000
543	YDL092W	YDL092W	YDL092W	SRP14	16.43	5	5	39.7	0	67.602	NaN	NaN	NaN	NaN	1.13249	0.179501	1.14374	0.193764	1.16765	0.223607	33.6	26	17.1	24	17.1	4	3	2	3	2	4	3	2	3	2	15878000	15878000	0	0	9735500	9735500	0	0	8152800	7204800	246890	701070	7752100	6496800
2268	YLR022C	YLR022C	YLR022C	SDO1	28.283	8	8	39.6	0	12.268	NaN	NaN	NaN	NaN	1.30072	0.379308	0.926633	-0.10993	1.18536	0.24533	22.4	18.8	18.8	25.6	15.6	3	3	3	4	2	3	3	3	4	2	6278200	6278200	0	0	4251500	4251500	0	0	6669000	5713600	423840	531560	3745300	3745300
3205	YOR108W	YOR108W	YOR108W	LEU9	67.199	17	7	39.6	0	73.396	NaN	NaN	0.768379	-0.38011	0.853472	-0.228584	1.08713	0.120527	0.9935	-0.00940861	36.8	30.8	27.2	32.3	16.2	15	12	11	11	8	7	6	5	6	3	9036900	9036900	0	0	10522000	9938800	235960	346890	3542300	3161700	164920	215650	7745400	6633500
3027	YNR017W	YNR017W	YNR017W	TIM23	23.243	5	5	39.6	0	16.893	NaN	NaN	NaN	NaN	NaN	NaN	0.635864	-0.653211	0.989596	-0.0150891	23	31.1	3.2	28.4	3.2	3	3	1	4	1	3	3	1	4	1	5307500	5307500	0	0	8594100	8594100	0	0	804850	804850	0	0	5999900	5022400
3583	YPR129W	YPR129W	YPR129W	SCD6	39.189	11	11	39.5	0	70.505	NaN	NaN	NaN	NaN	0.767386	-0.381976	1.03053	0.0433887	1.0826	0.114503	17.8	24.9	26.4	21.8	12.3	5	7	7	6	3	5	7	7	6	3	42750000	42750000	0	0	32409000	32409000	0	0	26619000	21006000	1356300	4256500	20482000	17225000
3618	YPR182W	YPR182W	YPR182W	SMX3	9.6599	4	4	39.5	0	12.568	NaN	NaN	NaN	NaN	NaN	NaN	NaN	NaN	0.93906	-0.0907112	22.1	30.2	31.4	39.5	31.4	2	3	3	4	3	2	3	3	4	3	4391700	4391700	0	0	6268100	6268100	0	0	2419500	2419500	0	0	3791000	3791000
346	YBR208C	YBR208C	YBR208C	DUR1,2	201.83	52	52	39.5	0	181.18	NaN	NaN	NaN	NaN	0.536891	-0.8973	0.332014	-1.59068	0.730724	-0.452602	24.9	21	17.2	18.7	16.3	30	25	21	24	21	30	25	21	24	21	106540000	106540000	0	0	73170000	73170000	0	0	32687000	32107000	368330	212550	42987000	38233000
3244	YOR164C	YOR164C	YOR164C	GET4	36.28	10	10	39.4	0	107.73	NaN	NaN	NaN	NaN	1.02161	0.0308472	1.21662	0.282884	1.09941	0.136733	29.5	22.8	18.9	22.8	22.8	7	5	4	5	5	7	5	4	5	5	25845000	25845000	0	0	16972000	16972000	0	0	4300200	3850400	0	449830	12098000	9653600
3224	YOR131C	YOR131C	YOR131C		24.84	7	7	39.4	0	5.5364	NaN	NaN	NaN	NaN	NaN	NaN	NaN	NaN	1.03795	0.0537331	3.7	0	12.8	16.5	5	1	0	3	3	1	1	0	3	3	1	30313000	30313000	0	0	0	0	0	0	2466300	2466300	0	0	18715000	18715000
2202	YKR074W	YKR074W	YKR074W	AIM29	18.436	6	6	39.4	0	21.734	NaN	NaN	1.06457	0.0902765	0.778302	-0.361598	0.874598	-0.193308	0.92889	-0.106421	16.8	18.1	18.1	18.1	10.3	2	3	3	3	2	2	3	3	3	2	8805500	8805500	0	0	15908000	15460000	186910	260900	9539800	8930400	301500	307950	10696000	8894500
1591	YHR055C;YHR053C	YHR055C;YHR053C	YHR055C	CUP1-2	6.6504	3	3	39.3	0	25.217	NaN	NaN	NaN	NaN	NaN	NaN	NaN	NaN	NaN	NaN	21.3	21.3	21.3	0	21.3	1	1	1	0	1	1	1	1	0	1	1736400	1736400	0	0	48753	48753	0	0	362690	362690	0	0	0	0
2052	YKL058W	YKL058W	YKL058W	TOA2	13.458	3	3	39.3	0	11.813	NaN	NaN	NaN	NaN	NaN	NaN	NaN	NaN	NaN	NaN	24.6	30.3	15.6	15.6	0	2	2	1	1	0	2	2	1	1	0	189390	189390	0	0	520610	520610	0	0	69193	69193	0	0	460410	460410
3118	YOL094C	YOL094C	YOL094C	RFC4	36.149	9	9	39.3	0	64.523	NaN	NaN	NaN	NaN	NaN	NaN	NaN	NaN	NaN	NaN	28.2	14.9	11.8	19.2	11.8	6	4	3	4	3	6	4	3	4	3	8184000	8184000	0	0	5186600	5186600	0	0	2045500	2045500	0	0	4048700	4048700
2301	YLR078C	YLR078C	YLR078C	BOS1	27.5	8	8	39.3	0	13.452	NaN	NaN	NaN	NaN	1.02264	0.0322938	1.0862	0.119287	1.2042	0.268075	25	11.9	4.1	25	4.9	3	3	1	3	2	3	3	1	3	2	4793000	4793000	0	0	6856300	6856300	0	0	2660400	2302200	182840	175390	4868300	3946900
3446	YPL143W	YPL143W	YPL143W	RPL33A	12.154	6	2	39.3	0	71.853	NaN	NaN	NaN	NaN	0.816761	-0.292014	0.944991	-0.0816272	1.05525	0.0775823	39.3	33.6	39.3	33.6	33.6	6	5	6	5	5	2	2	2	2	2	148610000	148610000	0	0	122270000	122270000	0	0	78033000	70751000	334040	6947700	110930000	89080000
2395	YLR244C	YLR244C	YLR244C	MAP1	43.373	12	12	39.3	0	199.16	NaN	NaN	2.09481	1.06682	0.977497	-0.0328359	1.29706	0.375244	1.03993	0.0564868	33.9	32.8	32.8	27.4	25.6	10	10	9	8	7	10	10	9	8	7	96092000	96092000	0	0	52146000	46983000	994620	4167700	52301000	44593000	2414900	5292900	41354000	32725000
2474	YLR384C	YLR384C	YLR384C	IKI3	152.99	36	36	39.3	0	289.02	NaN	NaN	NaN	NaN	0.842417	-0.247394	1.86713	0.90082	1.02011	0.0287247	21.6	19.6	19.4	25.8	15.3	20	17	19	22	15	20	17	19	22	15	43410000	43410000	0	0	28189000	28189000	0	0	23016000	21721000	496180	799580	27713000	26175000
3033	YNR024W	YNR024W	YNR024W	MPP6	21.142	4	4	39.2	0	12.894	NaN	NaN	NaN	NaN	NaN	NaN	NaN	NaN	NaN	NaN	22	23.1	30.1	32.3	0	2	2	3	3	0	2	2	3	3	0	666110	666110	0	0	1112000	1112000	0	0	700590	700590	0	0	1200500	1200500
1913	YJL200C	YJL200C	YJL200C	ACO2	86.582	24	22	39.2	0	261.15	NaN	NaN	2.85557	1.51378	0.795113	-0.330767	1.00181	0.00260414	1.22448	0.292174	29.2	23.4	22.2	22.4	24.8	16	11	12	11	13	15	11	11	11	11	64692000	64692000	0	0	58622000	58622000	0	0	32693000	28414000	1902100	2376300	63285000	48509000
227	YBR026C	YBR026C	YBR026C	ETR1	42.066	12	12	39.2	0	22.067	NaN	NaN	NaN	NaN	NaN	NaN	1.31776	0.398089	1.21682	0.283117	26.6	19.2	21.1	19.2	13.2	8	5	6	5	5	8	5	6	5	5	15775000	15775000	0	0	27933000	27933000	0	0	5106000	5106000	0	0	6617600	6206800
2024	YKL013C	YKL013C	YKL013C	ARC19	19.916	5	5	39.2	0	43.193	NaN	NaN	0.745643	-0.423443	0.721815	-0.470299	0.806408	-0.310418	0.953726	-0.0683527	32.2	32.2	21.1	39.2	21.1	4	4	3	5	3	4	4	3	5	3	16380000	16380000	0	0	42136000	40986000	521210	628420	15608000	14918000	391030	299120	22535000	19512000
1070	YER089C	YER089C	YER089C	PTC2	50.388	14	13	39.2	0	206.78	NaN	NaN	NaN	NaN	0.660421	-0.598542	0.749944	-0.415145	0.92112	-0.118539	26.7	21.3	20.3	31.2	20.3	10	8	8	11	8	9	7	7	10	7	35239000	35239000	0	0	35710000	35710000	0	0	19364000	17441000	1056000	866620	36485000	30970000
2090	YKL114C	YKL114C	YKL114C	APN1	41.439	10	10	39.2	0	102.5	NaN	NaN	NaN	NaN	0.708571	-0.497015	0.860797	-0.216255	0.906355	-0.141852	27.8	15.8	13.4	16.9	15	6	4	3	4	4	6	4	3	4	4	9287400	9287400	0	0	7944200	7944200	0	0	2573600	2276200	111430	185970	5484700	5484700
1448	YGR169C-A	YGR169C-A	YGR169C-A	LSO2	10.495	4	4	39.1	0	9.8298	NaN	NaN	NaN	NaN	NaN	NaN	0.847244	-0.239151	NaN	NaN	28.3	28.3	28.3	14.1	14.1	2	2	2	1	1	2	2	2	1	1	9318600	9318600	0	0	10587000	10587000	0	0	2124000	2124000	0	0	3937300	3131700
1760	YIL111W	YIL111W	YIL111W	COX5B	17.197	5	4	39.1	0	6.582	NaN	NaN	NaN	NaN	1.51419	0.598547	NaN	NaN	NaN	NaN	14.6	21.9	9.3	9.3	9.3	2	2	1	1	1	1	1	0	0	0	1588400	1588400	0	0	834670	834670	0	0	0	0	0	0	0	0
1847	YJL068C	YJL068C	YJL068C		33.934	9	9	39.1	0	29.603	NaN	NaN	NaN	NaN	NaN	NaN	1.19854	0.26128	1.91781	0.939459	19.1	25.8	15.1	13.4	18.1	4	6	3	3	4	4	6	3	3	4	16231000	16231000	0	0	24394000	24394000	0	0	4057100	4057100	0	0	7624200	7368400
2630	YMR027W	YMR027W	YMR027W		54.128	18	18	39.1	0	42.248	NaN	NaN	NaN	NaN	0.757915	-0.399892	1.23386	0.303175	1.17282	0.229983	31.3	20.6	21.1	21.5	21.5	13	9	9	8	9	13	9	9	8	9	43872000	43872000	0	0	24085000	24085000	0	0	14714000	14169000	238160	306890	23701000	21228000
1171	YFR009W	YFR009W	YFR009W	GCN20	85.026	25	25	39.1	0	75.533	NaN	NaN	0.796887	-0.327552	1.33042	0.411885	1.09613	0.132416	1.1309	0.177477	22.3	20.3	20.1	21.8	16.9	12	11	12	11	8	12	11	12	11	8	36828000	36828000	0	0	35348000	34945000	150830	251520	24609000	22544000	735540	1330000	31573000	27490000
617	YDL205C	YDL205C	YDL205C	HEM3	36.674	9	9	39.1	0	61.16	NaN	NaN	NaN	NaN	1.31863	0.399037	0.302273	-1.72608	0.901639	-0.149379	15.3	18	15.3	18.7	10.7	3	4	3	4	2	3	4	3	4	2	4757200	4757200	0	0	10066000	10066000	0	0	2667200	2667200	0	0	6369500	5768400
997	YEL058W	YEL058W	YEL058W	PCM1	62.066	18	18	39	0	72.731	NaN	NaN	0.863428	-0.211852	1.18301	0.24246	1.3445	0.427065	1.1701	0.226631	24.1	14.7	16.3	14.9	7.2	10	6	7	6	4	10	6	7	6	4	33624000	33624000	0	0	27275000	26742000	270280	262610	15295000	14279000	383440	632450	16830000	15101000
3511	YPL266W	YPL266W	YPL266W	DIM1	35.95	11	11	39	0	34.544	NaN	NaN	NaN	NaN	0.777958	-0.362235	0.889749	-0.16853	1.0892	0.123273	14.8	3.5	7.9	14.8	10.4	3	1	2	3	3	3	1	2	3	3	11747000	11747000	0	0	8959000	8959000	0	0	5466400	4359000	411650	695790	6288200	5861900
185	YBL068W	YBL068W	YBL068W	PRS4	35.72	8	7	39	0	60.718	NaN	NaN	NaN	NaN	1.07042	0.0981799	0.720874	-0.47218	0.804188	-0.314395	30.1	18.4	33.7	19	19	6	4	7	3	3	5	4	6	3	3	11829000	11829000	0	0	7374700	7374700	0	0	6346300	5472100	164760	709520	5705100	5705100
3601	YPR160W	YPR160W	YPR160W	GPH1	103.27	24	24	38.9	0	107.69	NaN	NaN	NaN	NaN	NaN	NaN	NaN	NaN	NaN	NaN	26.2	25.2	15.1	13.4	14.2	14	15	9	7	9	14	15	9	7	9	28125000	28125000	0	0	26693000	26693000	0	0	9708700	9708700	0	0	8439400	8439400
3403	YPL078C	YPL078C	YPL078C	ATP4	26.925	8	8	38.9	0	62.954	NaN	NaN	NaN	NaN	1.6354	0.709641	1.29142	0.36896	1.41373	0.499512	35.2	25.4	32	32	19.7	7	5	6	6	4	7	5	6	6	4	26448000	26448000	0	0	17007000	17007000	0	0	10942000	10790000	0	151430	22781000	19510000
3181	YOR061W	YOR061W	YOR061W	CKA2	39.403	11	11	38.9	0	51.09	NaN	NaN	NaN	NaN	1.02726	0.0387965	0.921776	-0.117512	1.08359	0.115817	22.1	23.6	21.5	25.1	25.1	5	6	6	6	6	5	6	6	6	6	15458000	15458000	0	0	19183000	19183000	0	0	8670700	8293200	89336	288180	12771000	11108000
142	YDR224C;YBL002W	YDR224C;YBL002W	YDR224C	HTB1	14.252	5	5	38.9	0	135.85	NaN	NaN	0.588845	-0.764039	0.779669	-0.359067	0.780674	-0.357208	0.944036	-0.0830856	38.9	33.6	38.9	33.6	38.9	5	4	5	4	5	5	4	5	4	5	412910000	412910000	0	0	255940000	249980000	4094600	1866600	231600000	202420000	13227000	15954000	197420000	145500000
3056	YNR053C	YNR053C	YNR053C	NOG2	55.488	17	17	38.9	0	115.74	NaN	NaN	0.72249	-0.468951	0.728391	-0.457214	1.13107	0.17769	0.939206	-0.0904858	21	18.7	14	20.2	11.5	10	8	6	9	5	10	8	6	9	5	14723000	14723000	0	0	19283000	17216000	915680	1151300	3446100	2687600	165280	593230	18918000	12529000
1364	YLR333C;YGR027C	YLR333C;YGR027C	YLR333C	RPS25B	12.009	5	5	38.9	0	13.528	NaN	NaN	0.981576	-0.0268287	1.16234	0.217036	0.741778	-0.430941	0.926115	-0.110737	27.8	27.8	29.6	29.6	37	3	3	4	4	4	3	3	4	4	4	64196000	64196000	0	0	38709000	37347000	715590	646630	25532000	23523000	760800	1248800	18183000	15265000
1077	YER099C	YER099C	YER099C	PRS2	34.765	8	7	38.7	0	54.836	NaN	NaN	0.797777	-0.325942	0.803224	-0.316125	1.00519	0.00747445	1.83136	0.872918	24.8	14.5	20.8	8.8	9.1	5	3	5	2	2	4	3	4	2	2	10875000	10875000	0	0	9433200	8911300	253420	268550	4901900	4549000	149510	203360	1992000	1992000
1316	YGL195W	YGL195W	YGL195W	GCN1	296.69	84	84	38.7	0	323.31	NaN	NaN	0.594579	-0.75006	0.951667	-0.0714717	1.10804	0.148008	1.15551	0.20853	22.2	22.8	18.5	19.9	17.4	44	47	40	41	35	44	47	40	41	35	177620000	177620000	0	0	198430000	190480000	7454400	496000	92977000	85847000	2724500	4405100	153020000	128400000
1275	YGL120C	YGL120C	YGL120C	PRP43	87.561	25	24	38.7	0	259.39	NaN	NaN	1.4199	0.505792	0.870819	-0.199555	1.04018	0.0568367	1.01732	0.0247725	28.2	28.7	22.7	28.7	20.3	16	17	12	15	12	16	17	12	15	11	74340000	74340000	0	0	87943000	85985000	1022200	935190	40413000	35264000	1568400	3580400	61989000	52994000
1040	YER049W	YER049W	YER049W	TPA1	74.041	19	19	38.7	0	140.14	NaN	NaN	NaN	NaN	0.905971	-0.142463	1.00564	0.00811022	0.973486	-0.0387674	30.4	15.2	17.9	15.2	13	13	7	8	7	6	13	7	8	7	6	42204000	42204000	0	0	14252000	14252000	0	0	10532000	9158000	482450	891060	14653000	12519000
2387	YLR222C	YLR222C	YLR222C	UTP13	91.031	24	24	38.7	0	309.52	NaN	NaN	0.712781	-0.488469	1.00347	0.00500178	0.875543	-0.191751	0.96422	-0.052566	24.4	20.7	27.5	21.5	20.8	14	12	17	12	12	14	12	17	12	12	30441000	30441000	0	0	32413000	31840000	327750	245440	21104000	20338000	351920	414450	18988000	16128000
367	YBR247C	YBR247C	YBR247C	ENP1	55.136	17	17	38.7	0	323.31	NaN	NaN	NaN	NaN	0.868964	-0.202631	0.846048	-0.241188	0.730052	-0.453928	27.1	23.8	27.1	17	23	9	8	9	5	8	9	8	9	5	8	22799000	22799000	0	0	12607000	12607000	0	0	10657000	9982800	367780	306820	7476100	6691600
2152	YKL213C	YKL213C	YKL213C	DOA1	79.505	21	21	38.6	0	234.75	NaN	NaN	NaN	NaN	2.85739	1.5147	1.58433	0.663876	1.60638	0.683812	24.9	18.3	21.3	21.5	17.9	12	9	9	9	8	12	9	9	9	8	26133000	26133000	0	0	13057000	13057000	0	0	11495000	11213000	59068	222830	8800700	7345600
2930	YNL189W	YNL189W	YNL189W	SRP1	60.441	16	16	38.6	0	203.27	NaN	NaN	6.36885	2.67103	0.80666	-0.309968	1.01591	0.022767	1.06747	0.0941926	27.3	25.8	26.4	35.2	26.4	11	11	9	12	9	11	11	9	12	9	85535000	85535000	0	0	77177000	75192000	404800	1580000	35394000	34067000	718620	608480	60470000	51870000
1653	YHR138C	YHR138C	YHR138C		12.752	3	3	38.6	0	59.403	NaN	NaN	NaN	NaN	0.3106	-1.68687	NaN	NaN	1.05397	0.0758327	28.9	14	14.9	14	14.9	2	1	1	1	1	2	1	1	1	1	4534000	4534000	0	0	1783100	1783100	0	0	1225800	1022400	146400	56926	623060	623060
1228	YGL044C	YGL044C	YGL044C	RNA15	32.79	6	6	38.5	0	30.738	NaN	NaN	NaN	NaN	NaN	NaN	0.639511	-0.64496	NaN	NaN	22.6	16.6	22.6	26.7	11.1	3	2	3	3	2	3	2	3	3	2	2778900	2778900	0	0	1983200	1983200	0	0	2150100	2016000	134040	0	2337300	2023400
166	YBL036C	YBL036C	YBL036C		29.123	10	10	38.5	0	33.169	NaN	NaN	NaN	NaN	0.824989	-0.277553	0.825381	-0.276868	1.12445	0.169225	14	17.9	17.1	13.2	8.2	3	4	5	4	2	3	4	5	4	2	15623000	15623000	0	0	22372000	22372000	0	0	5990800	5546400	0	444410	14495000	12030000
1618	YHR089C	YHR089C	YHR089C	GAR1	21.48	6	6	38.5	0	35.85	NaN	NaN	62.8735	5.97438	0.816226	-0.29296	0.928481	-0.107056	0.925693	-0.111394	36.1	27.3	32.7	36.1	30.7	5	3	4	5	4	5	3	4	5	4	56110000	56110000	0	0	50111000	50111000	0	0	30674000	30348000	164340	161320	43232000	36501000
3373	YPL012W	YPL012W	YPL012W	RRP12	137.51	32	32	38.5	0	268.96	NaN	NaN	0.735301	-0.443593	0.930353	-0.10415	0.852579	-0.230094	0.904644	-0.144578	18.7	16	12.1	19	9.8	14	13	10	13	7	14	13	10	13	7	28959000	28959000	0	0	24241000	23639000	341720	260060	17249000	14989000	853840	1406000	24201000	20214000
3294	YOR257W	YOR257W	YOR257W	CDC31	18.751	5	5	38.5	0	36.048	NaN	NaN	NaN	NaN	NaN	NaN	NaN	NaN	0.711025	-0.492028	10.6	19.3	10.6	15.5	10.6	1	2	1	2	1	1	2	1	2	1	6633900	6633900	0	0	6247400	6247400	0	0	2882600	2682500	0	200110	2501600	2501600
2609	YML128C	YML128C	YML128C	MSC1	59.588	15	15	38.4	0	123.73	NaN	NaN	NaN	NaN	NaN	NaN	NaN	NaN	NaN	NaN	26.5	24.4	22.6	18.5	17.3	9	10	8	7	6	9	10	8	7	6	27555000	27555000	0	0	31013000	31013000	0	0	10290000	10290000	0	0	10081000	10081000
482	YCR086W	YCR086W	YCR086W	CSM1	21.751	5	5	38.4	0	76.183	NaN	NaN	NaN	NaN	NaN	NaN	NaN	NaN	1.60615	0.683608	21.1	26.3	21.1	30.5	12.6	3	4	3	4	2	3	4	3	4	2	3997800	3997800	0	0	2575000	2575000	0	0	2168300	2168300	0	0	1770500	1770500
3286	YOR239W	YOR239W	YOR239W	ABP140	71.485	17	17	38.4	0	163.32	NaN	NaN	NaN	NaN	0.755701	-0.404114	1.03233	0.045904	1.16731	0.223186	24.8	26	26.4	27.1	21	9	9	11	10	8	9	9	11	10	8	29515000	29515000	0	0	19368000	19368000	0	0	18181000	17250000	260930	669450	25989000	22757000
2581	YML086C	YML086C	YML086C	ALO1	59.493	17	17	38.4	0	95.396	NaN	NaN	0.829035	-0.270494	0.867689	-0.20475	0.888499	-0.170559	1.14717	0.198076	26.4	28.9	30.4	31	24.9	10	13	12	13	10	10	13	12	13	10	64447000	64447000	0	0	71441000	70792000	376160	273010	39294000	35711000	1386600	2197200	42341000	37417000
2803	YMR311C	YMR311C	YMR311C	GLC8	26.649	7	7	38.4	0	14.732	NaN	NaN	NaN	NaN	0.724739	-0.464467	0.962024	-0.0558548	1.06901	0.096277	29.3	30.1	33.2	24	29.7	4	4	5	4	4	4	4	5	4	4	15357000	15357000	0	0	13674000	13674000	0	0	7037900	7037900	0	0	9490700	8447500
154	YBL022C	YBL022C	YBL022C	PIM1	127.11	30	30	38.2	0	292.64	NaN	NaN	NaN	NaN	1.09757	0.134312	1.18915	0.249935	1.36446	0.448325	23.2	24.4	18.7	21.7	13.7	18	20	14	17	11	18	20	14	17	11	35918000	35918000	0	0	40425000	40425000	0	0	13555000	13555000	0	0	25274000	23881000
2502	YLR429W	YLR429W	YLR429W	CRN1	72.552	21	21	38.2	0	72.188	NaN	NaN	NaN	NaN	0.911776	-0.133248	1.27121	0.346205	1.23638	0.306118	28.4	28.9	24.9	23	10.1	14	14	12	12	6	14	14	12	12	6	34090000	34090000	0	0	36937000	36937000	0	0	17125000	16008000	495430	622460	25305000	22431000
3291	YOR252W	YOR252W	YOR252W	TMA16	20.839	5	5	38.2	0	34.225	NaN	NaN	0.890846	-0.166752	0.96001	-0.0588781	0.929954	-0.104768	1.19712	0.259569	38.2	38.2	6.7	31.5	28.1	5	5	1	4	4	5	5	1	4	4	10040000	10040000	0	0	16969000	15787000	496700	685750	1992300	1992300	0	0	7647600	5347600
2916	YNL166C	YNL166C	YNL166C	BNI5	49.694	12	12	38.2	0	64.655	NaN	NaN	NaN	NaN	1.77602	0.828648	1.31874	0.399164	1.03545	0.0502548	24.1	27.9	19.4	14.5	6.9	7	8	5	4	2	7	8	5	4	2	19252000	19252000	0	0	16251000	16251000	0	0	9046800	9046800	0	0	11474000	8808900
2605	YML124C	YML124C	YML124C	TUB3	49.693	13	7	38.2	0	77.807	NaN	NaN	NaN	NaN	1.13965	0.188585	0.894245	-0.161259	0.983791	-0.0235765	34.2	22	20	26.3	24.7	11	7	7	8	8	6	4	3	4	3	30653000	30653000	0	0	28121000	28121000	0	0	9411400	8926200	239630	245540	19364000	16026000
2921	YNL175C	YNL175C	YNL175C	NOP13	45.609	16	16	38.2	0	69.483	0.82503	-0.277482	NaN	NaN	1.10549	0.144691	0.891722	-0.165334	0.93227	-0.10118	19.1	22.8	20.3	20.6	15.9	7	8	8	7	6	7	8	8	7	6	18346000	18346000	0	0	23900000	23900000	0	0	15821000	14920000	369760	531020	12218000	10673000
622	YDL213C	YDL213C	YDL213C	NOP6	25.216	7	7	38.2	0	41.974	NaN	NaN	NaN	NaN	0.729808	-0.45441	0.939451	-0.0901101	0.907222	-0.140472	16.9	22.2	11.6	11.6	11.1	4	4	3	3	2	4	4	3	3	2	6200300	6200300	0	0	6054000	6054000	0	0	2191900	1922700	159970	109240	3391200	2582900
1295	YGL153W	YGL153W	YGL153W	PEX14	38.42	10	10	38.1	0	67.132	NaN	NaN	NaN	NaN	1.18928	0.250087	0.927422	-0.108702	1.27667	0.35239	17.9	25.8	24	23.8	14.7	5	7	5	6	4	5	7	5	6	4	6741200	6741200	0	0	10237000	10237000	0	0	3684200	3684200	0	0	6753700	6753700
3562	YPR088C	YPR088C	YPR088C	SRP54	59.624	18	18	38.1	0	129.99	NaN	NaN	NaN	NaN	0.631549	-0.663034	0.92181	-0.117458	1.07666	0.10656	20.1	18.9	17.7	16.3	22.9	9	8	8	7	10	9	8	8	7	10	35092000	35092000	0	0	24002000	24002000	0	0	19518000	17587000	868440	1063000	18809000	13738000
2894	YNL132W	YNL132W	YNL132W	KRE33	119.35	27	27	38.1	0	172.97	NaN	NaN	0.855242	-0.225595	0.90376	-0.145988	0.927034	-0.109305	0.958246	-0.0615314	23.9	18.8	21.2	17.3	13.1	15	12	15	12	9	15	12	15	12	9	39505000	39505000	0	0	40888000	40334000	265900	288280	26521000	22773000	1287500	2460500	36363000	29527000
1169	YFR006W	YFR006W	YFR006W		61.753	14	14	38.1	0	87.284	NaN	NaN	NaN	NaN	NaN	NaN	0.715235	-0.483512	0.875112	-0.192461	25.4	12.5	13.6	13.6	13.5	8	4	5	4	4	8	4	5	4	4	14363000	14363000	0	0	11993000	11993000	0	0	4683800	4683800	0	0	14272000	12816000
1006	YER004W	YER004W	YER004W	FMP52	25.086	7	7	38.1	0	29.586	NaN	NaN	NaN	NaN	NaN	NaN	NaN	NaN	0.460639	-1.11829	30.3	25.5	15.2	3	12.1	5	5	3	1	2	5	5	3	1	2	18343000	18343000	0	0	17452000	17452000	0	0	6588700	6588700	0	0	352430	352430
1398	YGR087C	YGR087C	YGR087C	PDC6	61.58	16	7	38	0	16.869	NaN	NaN	NaN	NaN	NaN	NaN	NaN	NaN	NaN	NaN	25	13.9	13.7	13.7	13.7	11	7	6	7	6	3	1	1	1	1	5788800	5788800	0	0	1645500	1645500	0	0	193520	193520	0	0	430800	430800
407	YCL017C	YCL017C	YCL017C	NFS1	54.466	12	12	38	0	54.723	NaN	NaN	NaN	NaN	0.691085	-0.533065	1.01704	0.0243733	1.19147	0.252739	20.5	23.5	13.5	31.2	11.5	6	6	4	9	4	6	6	4	9	4	19741000	19741000	0	0	16315000	16315000	0	0	7032300	7032300	0	0	17685000	15673000
1054	YER070W	YER070W	YER070W	RNR1	99.56	25	18	38	0	247.72	NaN	NaN	0.496211	-1.01098	0.745073	-0.424547	0.967562	-0.0475738	0.996381	-0.00523023	28.5	19.8	22.2	23.1	11	16	13	16	15	9	11	9	11	9	6	37063000	37063000	0	0	45688000	44931000	442800	315060	29642000	23006000	2663300	3972200	36899000	23466000
3079	YOL040C	YOL040C	YOL040C	RPS15	16.002	5	5	38	0	38.402	NaN	NaN	0.681422	-0.553379	0.811192	-0.301885	1.12084	0.16458	0.935939	-0.0955139	30.3	38	30.3	38	30.3	4	4	4	4	4	4	4	4	4	4	434040000	434040000	0	0	440560000	435100000	2525700	2931000	327320000	274690000	28839000	23792000	296780000	275850000
3141	YOL142W	YOL142W	YOL142W	RRP40	26.556	6	6	37.9	0	26.295	NaN	NaN	NaN	NaN	NaN	NaN	1.30658	0.38579	1.12046	0.164088	26.7	8.3	5	8.3	0	5	2	1	2	0	5	2	1	2	0	8713700	8713700	0	0	2525900	2525900	0	0	1418500	1418500	0	0	1881600	1881600
1424	YGR128C	YGR128C	YGR128C	UTP8	80.19	19	19	37.9	0	149.97	NaN	NaN	NaN	NaN	0.711729	-0.4906	0.906924	-0.140946	1.09783	0.134651	18	21.3	16.8	23	9.3	8	9	7	10	5	8	9	7	10	5	13676000	13676000	0	0	18808000	18808000	0	0	5977700	5977700	0	0	13762000	12483000
1273	YGL115W	YGL115W	YGL115W	SNF4	36.401	10	10	37.9	0	35.945	NaN	NaN	NaN	NaN	0.66886	-0.580223	0.969491	-0.0447006	1.02422	0.0345294	24.8	18	22.7	24.2	22.7	7	4	6	6	6	7	4	6	6	6	21956000	21956000	0	0	4464600	4464600	0	0	6847100	6847100	0	0	9233500	8234400
1605	YHR072W-A	YHR072W-A	YHR072W-A	NOP10	6.6356	3	3	37.9	0	4.2998	NaN	NaN	0.716343	-0.481277	NaN	NaN	1.12981	0.176075	0.997386	-0.00377675	17.2	0	36.2	0	0	1	0	2	0	0	1	0	2	0	0	11013000	11013000	0	0	0	0	0	0	2553000	2553000	0	0	0	0
266	YBR082C;YDR059C	YBR082C	YBR082C	UBC4	16.456	3	3	37.8	0	33.671	NaN	NaN	NaN	NaN	1.03929	0.0556028	1.21392	0.279679	1.43996	0.526025	37.8	25.7	7.4	37.8	25.7	3	2	1	3	2	3	2	1	3	2	63148000	63148000	0	0	109970000	108570000	0	1399300	24968000	23434000	683870	850220	77511000	69447000
3453	YPL154C	YPL154C	YPL154C	PEP4	44.498	11	11	37.8	0	323.31	NaN	NaN	1.18942	0.250263	0.863275	-0.212109	0.948779	-0.0758566	1.1592	0.213131	34.6	29.6	35.3	33.3	35.3	10	7	9	9	9	10	7	9	9	9	205590000	205590000	0	0	170080000	168970000	0	1106100	89873000	85587000	687690	3598100	140120000	125970000
2786	YMR290C	YMR290C	YMR290C	HAS1	56.717	18	18	37.8	0	91.026	NaN	NaN	0.659741	-0.600028	0.766865	-0.382956	0.916237	-0.126207	0.856866	-0.222859	31.3	25.1	26.5	20.2	21	14	11	12	9	9	14	11	12	9	9	74427000	74427000	0	0	59230000	56922000	1078900	1228400	42709000	38505000	1893400	2310400	39650000	29655000
1715	YIL033C	YIL033C	YIL033C	BCY1	47.218	12	12	37.7	0	61.583	NaN	NaN	NaN	NaN	0.945385	-0.0810262	1.08982	0.124094	1.28321	0.359758	24.5	20.9	22.8	22.8	9.4	7	7	7	7	3	7	7	7	7	3	18803000	18803000	0	0	41754000	41754000	0	0	12852000	12236000	181540	434770	25719000	22192000
1393	YGR082W	YGR082W	YGR082W	TOM20	20.317	7	7	37.7	0	67.779	NaN	NaN	1.20434	0.268246	0.708746	-0.496659	0.775098	-0.36755	0.980387	-0.0285761	26.2	24	21.9	24	20.2	5	3	3	3	3	5	3	3	3	3	31647000	31647000	0	0	17474000	17218000	0	256370	11606000	10223000	629130	754170	15655000	12163000
2663	YMR091C	YMR091C	YMR091C	NPL6	49.65	13	13	37.7	0	55.975	NaN	NaN	NaN	NaN	1.08511	0.117844	0.745984	-0.422783	0.928398	-0.107184	21.1	18.9	20.2	13.3	14	8	7	7	5	5	8	7	7	5	5	13935000	13935000	0	0	20687000	20687000	0	0	6303800	6303800	0	0	7013700	5831400
108	YAL030W	YAL030W	YAL030W	SNC1	13.201	3	2	37.6	0	3.0996	NaN	NaN	NaN	NaN	NaN	NaN	NaN	NaN	NaN	NaN	0	0	10.3	0	0	0	0	1	0	0	0	0	1	0	0	0	0	0	0	0	0	0	0	342260	342260	0	0	0	0
3459	YPL171C	YPL171C	YPL171C	OYE3	44.92	18	15	37.5	0	62.215	NaN	NaN	3.50256	1.80841	1.78825	0.838548	2.86486	1.51846	2.11819	1.08283	11.2	25.5	24	25.5	25.5	5	12	12	11	9	3	10	10	9	7	4049900	4049900	0	0	58824000	48817000	2710600	7296600	31471000	23801000	2069600	5600900	28608000	22878000
179	YBL057C	YBL057C	YBL057C	PTH2	22.435	7	7	37.5	0	54.066	NaN	NaN	NaN	NaN	1.00642	0.00922996	0.94414	-0.0829279	1.22377	0.291327	23.6	15.4	27.4	8.7	4.3	4	2	5	1	1	4	2	5	1	1	9964300	9964300	0	0	2799000	2799000	0	0	4931100	4931100	0	0	2854000	2353900
1610	YHR081W	YHR081W	YHR081W	LRP1	21.045	7	7	37.5	0	41.071	NaN	NaN	NaN	NaN	NaN	NaN	NaN	NaN	1.16888	0.225132	5.4	19.6	5.4	12.5	5.4	1	3	1	2	1	1	3	1	2	1	801860	801860	0	0	4860200	4860200	0	0	185350	185350	0	0	1974400	1974400
2269	YLR025W	YLR025W	YLR025W	SNF7	26.987	9	9	37.5	0	176.76	NaN	NaN	NaN	NaN	0.680531	-0.555268	0.97045	-0.043274	0.920764	-0.119096	33.3	28.8	25.8	32.9	25.8	7	5	5	6	5	7	5	5	6	5	29508000	29508000	0	0	28899000	28899000	0	0	18319000	16399000	953320	966770	23372000	21506000
753	YDR189W	YDR189W	YDR189W	SLY1	74.678	19	19	37.4	0	124.27	NaN	NaN	8.18433	3.03286	0.778258	-0.36168	1.33645	0.418403	1.21359	0.279278	28.7	24	19.5	28.2	19.1	12	9	8	11	8	12	9	8	11	8	22514000	22514000	0	0	13437000	13437000	0	0	7242200	6827000	173420	241800	13745000	13179000
371	YBR252W	YBR252W	YBR252W	DUT1	15.307	4	4	37.4	0	50.313	NaN	NaN	NaN	NaN	0.981366	-0.0271372	0.659208	-0.601195	1.12996	0.176268	25.2	12.2	12.2	12.2	18.4	2	1	1	1	2	2	1	1	1	2	2682500	2682500	0	0	8135700	8135700	0	0	3870100	3213300	323740	333120	11424000	8617000
1758	YIL109C	YIL109C	YIL109C	SEC24	103.63	28	27	37.4	0	219.29	NaN	NaN	0.611639	-0.709247	0.77753	-0.36303	1.03381	0.0479763	1.09966	0.137058	25.9	23.7	23.5	24	21	18	17	17	16	14	17	16	16	15	13	65311000	65311000	0	0	54302000	53907000	224000	171010	32256000	28701000	1307000	2248300	39151000	33065000
3507	YPL260W	YPL260W	YPL260W	CUB1	62.779	16	16	37.4	0	105.59	NaN	NaN	NaN	NaN	0.745096	-0.424502	1.26823	0.342814	1.09626	0.132595	26.1	17.1	16.9	14.9	13.6	11	6	7	5	4	11	6	7	5	4	27495000	27495000	0	0	27068000	27068000	0	0	11812000	11711000	42835	58330	14972000	14629000
2221	YLL001W	YLL001W	YLL001W	DNM1	84.971	23	23	37.3	0	173.33	NaN	NaN	NaN	NaN	1.78494	0.835873	1.01668	0.0238722	1.10385	0.142543	16.8	19	14.1	15.7	11.6	10	10	8	8	6	10	10	8	8	6	9359600	9359600	0	0	13343000	13343000	0	0	5701300	5701300	0	0	11649000	11649000
3438	YPL129W	YPL129W	YPL129W	TAF14	27.44	8	8	37.3	0	67.3	NaN	NaN	NaN	NaN	0.98065	-0.0281893	1.03971	0.0561843	1.06998	0.0975797	31.6	20.5	17.2	17.2	13.9	6	4	3	3	3	6	4	3	3	3	21375000	21375000	0	0	16383000	16188000	0	194710	12386000	11120000	395850	870300	11037000	9445800
2693	YMR145C;YDL085W	YMR145C	YMR145C	NDE1	62.773	18	18	37.3	0	141.44	NaN	NaN	2.22374	1.15298	0.600101	-0.736722	0.914455	-0.129016	0.953178	-0.069182	21.8	20.5	20.9	18.9	17	9	9	8	8	7	9	9	8	8	7	29786000	29786000	0	0	28051000	28051000	0	0	7768900	7478700	0	290150	22094000	18688000
1776	YIL136W	YIL136W	YIL136W	OM45	44.58	11	11	37.2	0	67.109	NaN	NaN	NaN	NaN	NaN	NaN	NaN	NaN	NaN	NaN	18.1	23.7	17.6	12	3.6	5	6	5	3	1	5	6	5	3	1	13637000	13637000	0	0	9236000	9236000	0	0	6214500	6214500	0	0	2650400	2650400
693	YDR091C	YDR091C	YDR091C	RLI1	68.34	23	23	37.2	0	155.44	NaN	NaN	0.881234	-0.182403	0.886973	-0.173038	0.969266	-0.0450355	1.01736	0.0248283	28.8	27.5	20.1	18.1	18.6	14	17	11	10	10	14	17	11	10	10	83098000	83098000	0	0	101100000	98155000	1848800	1094600	48631000	42028000	2987700	3615500	47092000	36016000
2613	YMR002W	YMR002W	YMR002W	MIX17	16.669	3	3	37.2	0	13.618	NaN	NaN	NaN	NaN	NaN	NaN	0.91791	-0.123575	0.676819	-0.563157	37.2	0	17.3	0	17.3	3	0	2	0	2	3	0	2	0	2	15421000	15421000	0	0	0	0	0	0	9251600	9251600	0	0	0	0
3552	YPR063C	YPR063C	YPR063C		15.441	3	3	37.1	0	12.231	NaN	NaN	NaN	NaN	0.588021	-0.766061	1.40179	0.487272	1.01637	0.0234214	37.1	8.6	8.6	17.9	0	3	1	1	1	0	3	1	1	1	0	9161300	9161300	0	0	4518000	4518000	0	0	3311500	2971100	116240	224120	920670	920670
3067	YOL016C	YOL016C	YOL016C	CMK2	50.447	12	12	37.1	0	45.138	NaN	NaN	NaN	NaN	NaN	NaN	1.54032	0.623228	0.905012	-0.14399	20.4	12.5	11	4.9	8.3	6	3	4	2	3	6	3	4	2	3	13416000	13416000	0	0	2547100	2547100	0	0	5159300	5159300	0	0	3116900	3116900
3344	YOR340C	YOR340C	YOR340C	RPA43	36.224	9	9	37.1	0	33.775	NaN	NaN	1.56787	0.648807	0.895619	-0.159043	1.08298	0.11501	0.853621	-0.228332	20.9	25.8	13.5	13.5	16	5	6	3	3	4	5	6	3	3	4	19202000	19202000	0	0	33988000	33988000	0	0	9269500	8348700	434260	486590	23641000	16756000
1053	YER069W	YER069W	YER069W	ARG5,6	94.868	25	25	37	0	144.41	NaN	NaN	0.640723	-0.642227	1.04227	0.0597345	1.27485	0.350326	1.52852	0.612133	15.1	17.8	11.9	24.8	10.5	7	9	7	14	6	7	9	7	14	6	15673000	15673000	0	0	26300000	25363000	493380	443230	9242200	8749600	132500	360180	27294000	23544000
3288	YOR243C	YOR243C	YOR243C	PUS7	77.001	16	16	37	0	71.217	NaN	NaN	NaN	NaN	1.40445	0.490004	1.42734	0.513334	1.2234	0.290898	15.4	11.7	5.3	10.5	4.9	7	5	3	4	3	7	5	3	4	3	9019400	9019400	0	0	6353100	6353100	0	0	1443200	1443200	0	0	7193100	7193100
1149	YFL028C	YFL028C	YFL028C	CAF16	33.09	10	10	37	0	36.056	NaN	NaN	NaN	NaN	NaN	NaN	NaN	NaN	1.12809	0.173885	16.6	6.2	12.8	10.7	10.4	4	2	4	3	3	4	2	4	3	3	5096200	5096200	0	0	1439200	1439200	0	0	1842700	1842700	0	0	1971700	1971700
978	YEL031W	YEL031W	YEL031W	SPF1	135.27	34	34	37	0	322.83	NaN	NaN	0.719633	-0.474668	0.851627	-0.231706	1.0469	0.0661173	1.05258	0.0739304	26.2	27.2	20.9	26.1	23.7	25	23	20	22	20	25	23	20	22	20	161260000	161260000	0	0	140660000	140120000	314020	227550	49851000	45567000	1623000	2660900	86226000	72015000
2735	YMR215W	YMR215W	YMR215W	GAS3	56.793	13	13	37	0	161.01	NaN	NaN	NaN	NaN	0.684203	-0.547504	0.899017	-0.15358	1.00535	0.00769084	17.4	23.3	18.9	21.9	13	6	7	8	8	5	6	7	8	8	5	15582000	15582000	0	0	17575000	17575000	0	0	12597000	9358100	1080900	2157700	17961000	10979000
1262	YGL099W	YGL099W	YGL099W	LSG1	72.727	19	19	37	0	268.49	NaN	NaN	NaN	NaN	0.82083	-0.284845	0.982706	-0.0251685	0.969602	-0.0445348	22.8	21.6	22.5	20.9	18.8	11	9	11	10	9	11	9	11	10	9	34899000	34899000	0	0	24530000	24530000	0	0	15926000	14688000	562270	675770	16792000	13193000
1733	YIL064W	YIL064W	YIL064W	EFM4	28.689	7	7	37	0	18.815	NaN	NaN	NaN	NaN	0.972351	-0.0404515	0.727545	-0.458892	0.941721	-0.0866279	12.5	11.7	9.7	17.1	9.7	2	2	2	3	2	2	2	2	3	2	1922400	1922400	0	0	5509500	5509500	0	0	3859100	3523300	139980	195780	2986100	2241700
3443	YPL135W	YPL135W	YPL135W	ISU1	17.895	4	3	37	0	5.9114	NaN	NaN	NaN	NaN	0.446841	-1.16217	0.616476	-0.697884	0.700506	-0.51353	17	7.3	7.3	7.3	7.3	1	1	1	1	1	1	1	1	1	1	361880	361880	0	0	3537300	3537300	0	0	2813500	1660800	728480	424220	2868900	1343700
1543	YHL020C	YHL020C	YHL020C	OPI1	46.064	10	10	36.9	0	49.116	NaN	NaN	NaN	NaN	NaN	NaN	1.27408	0.349456	2.10765	1.07564	25.2	9.4	18.3	8.7	6.4	7	3	4	2	2	7	3	4	2	2	4272700	4272700	0	0	3252300	3252300	0	0	1216000	1216000	0	0	1167100	1041000
2723	YMR197C	YMR197C	YMR197C	VTI1	24.668	6	6	36.9	0	56.707	NaN	NaN	1.01431	0.0204954	NaN	NaN	0.768937	-0.379063	0.993385	-0.00957486	32.3	29	24.4	19.8	19.8	5	5	4	3	3	5	5	4	3	3	13288000	13288000	0	0	15075000	14600000	217850	257900	3089900	3089900	0	0	8627800	6929900
2539	YML022W	YML022W	YML022W	APT1	20.587	7	7	36.9	0	71.594	NaN	NaN	0.945558	-0.0807615	0.815445	-0.294341	0.778543	-0.361151	0.755333	-0.404815	27.3	31	23.5	18.2	27.3	5	6	4	3	5	5	6	4	3	5	124180000	124180000	0	0	150760000	148760000	1062500	940770	85572000	72078000	5707200	7786500	106350000	76364000
1643	YHR121W	YHR121W	YHR121W	LSM12	21.313	7	7	36.9	0	29.13	NaN	NaN	NaN	NaN	NaN	NaN	0.743576	-0.427448	0.375265	-1.41402	21.9	12.8	27.8	10.7	23	3	2	4	2	3	3	2	4	2	3	2516400	2516400	0	0	1987600	1987600	0	0	1468200	1468200	0	0	2693300	2381100
3275	YOR222W	YOR222W	YOR222W	ODC2	34.007	9	9	36.8	0	14.714	NaN	NaN	NaN	NaN	NaN	NaN	1.40779	0.493437	1.1877	0.248172	10.4	9.4	11.1	10.1	3.6	3	3	3	3	1	3	3	3	3	1	10104000	10104000	0	0	10394000	10394000	0	0	3109100	3109100	0	0	4143500	3909100
2441	YLR330W	YLR330W	YLR330W	CHS5	73.638	17	17	36.8	0	53.998	NaN	NaN	NaN	NaN	0.801742	-0.318789	1.1797	0.238416	1.08683	0.120121	12.1	24.3	16.4	15.5	7.6	6	10	8	8	4	6	10	8	8	4	20082000	20082000	0	0	22361000	22361000	0	0	9300500	8244600	275220	780700	11998000	10927000
3054	YNR051C	YNR051C	YNR051C	BRE5	57.673	13	13	36.7	0	71.757	NaN	NaN	NaN	NaN	NaN	NaN	NaN	NaN	1.15356	0.206087	23.9	11.7	21.4	14.2	11.1	6	4	8	4	4	6	4	8	4	4	7026800	7026800	0	0	7064500	7064500	0	0	6659100	6659100	0	0	2839300	2839300
2552	YML048W	YML048W	YML048W	GSF2	45.869	13	13	36.7	0	68.733	NaN	NaN	24.3802	4.60764	0.559931	-0.83668	1.04164	0.0588558	1.08069	0.111946	26.6	22.8	19.4	21.3	18.9	8	8	7	9	7	8	8	7	9	7	61771000	61771000	0	0	44215000	44070000	0	144840	34659000	30557000	1835700	2266500	30880000	27804000
2425	YLR300W	YLR300W	YLR300W	EXG1	51.31	12	12	36.6	0	117.21	NaN	NaN	1.32604	0.407126	0.858998	-0.219274	1.19347	0.25516	1.35688	0.440298	30.1	22.1	25.4	24.6	20.5	8	7	8	8	7	8	7	8	8	7	32969000	32969000	0	0	22903000	22099000	392300	411700	21783000	17446000	1660900	2675700	34217000	23260000
664	YDR044W	YDR044W	YDR044W	HEM13	37.711	8	8	36.6	0	56.848	NaN	NaN	NaN	NaN	2.28585	1.19273	2.17151	1.1187	1.33823	0.420324	25.6	17.1	11.6	22.6	11.6	6	4	2	4	2	6	4	2	4	2	15003000	15003000	0	0	4788300	4788300	0	0	1400500	1400500	0	0	6167500	4849600
1092	YER125W	YER125W	YER125W	RSP5	91.815	22	22	36.6	0	75.559	NaN	NaN	NaN	NaN	0.688541	-0.538385	0.976427	-0.0344153	1.02654	0.0377909	21.9	21.6	15.1	14.7	7.2	13	13	8	8	5	13	13	8	8	5	26236000	26236000	0	0	21112000	21112000	0	0	8630500	8550100	40708	39620	13535000	11413000
1114	YER159C	YER159C	YER159C	BUR6	15.516	5	5	36.6	0	6.5523	NaN	NaN	1.77321	0.826365	0.817138	-0.291348	0.998363	-0.00236392	0.801815	-0.318658	26.8	7.7	7.7	14.8	14.8	3	1	1	2	2	3	1	1	2	2	8656600	8656600	0	0	6468400	6468400	0	0	2835900	2386200	221170	228540	6256300	4669100
2530	YML012W	YML012W	YML012W	ERV25	24.106	7	7	36.5	0	20.658	NaN	NaN	NaN	NaN	0.681041	-0.554187	1.01348	0.0193239	0.565707	-0.821873	27.5	24.2	31.3	28	19.9	4	3	5	5	3	4	3	5	5	3	6019900	6019900	0	0	3147500	3147500	0	0	4979900	4490300	219480	270180	3720300	3720300
846	YDR347W	YDR347W	YDR347W	MRP1	36.728	10	10	36.4	0	30.209	NaN	NaN	NaN	NaN	NaN	NaN	0.811247	-0.301786	NaN	NaN	19	19.6	15.9	17.1	15.9	5	5	4	4	4	5	5	4	4	4	4371300	4371300	0	0	6967600	6967600	0	0	3316000	3316000	0	0	5152900	4594700
1883	YJL145W	YJL145W	YJL145W	SFH5	34.388	10	10	36.4	0	22.729	NaN	NaN	0.628787	-0.669356	0.882981	-0.179545	1.20579	0.269983	1.13586	0.18378	15	18.4	25.2	15.6	19	4	5	6	4	5	4	5	6	4	5	19869000	19869000	0	0	26245000	25774000	259110	212640	13933000	12278000	818030	837050	12858000	11597000
1930	YJR014W	YJR014W	YJR014W	TMA22	22.495	6	6	36.4	0	121.37	NaN	NaN	0.639145	-0.645784	0.876652	-0.189923	1.20756	0.272091	1.09292	0.128187	28.3	23.2	29.8	29.8	19.7	4	3	4	5	4	4	3	4	5	4	32438000	32438000	0	0	25725000	24936000	172540	615990	24822000	22464000	554230	1803800	19524000	17169000
1921	YJR002W	YJR002W	YJR002W	MPP10	66.952	15	15	36.4	0	204.76	NaN	NaN	NaN	NaN	1.02665	0.0379426	0.877646	-0.188289	0.994194	-0.00840077	22.9	21.2	12	19.9	10.3	10	8	6	7	5	10	8	6	7	5	21542000	21542000	0	0	16360000	16360000	0	0	12734000	11631000	202590	900470	21631000	16571000
3249	YOR173W	YOR173W	YOR173W	DCS2	40.94	10	10	36.3	0	67.586	NaN	NaN	NaN	NaN	NaN	NaN	NaN	NaN	NaN	NaN	24.6	10.8	11.3	10.8	4.2	6	3	3	3	1	6	3	3	3	1	7577900	7577900	0	0	4063700	4063700	0	0	1361700	1361700	0	0	2472000	2472000
3407	YPL084W	YPL084W	YPL084W	BRO1	97.275	24	24	36.3	0	77.525	NaN	NaN	NaN	NaN	0.637966	-0.64845	1.33356	0.415279	1.514	0.598364	16.8	21	7.1	15	6.9	9	12	4	8	4	9	12	4	8	4	13453000	13453000	0	0	22030000	22030000	0	0	3203000	2675000	278900	249130	8492400	7482100
3606	YPR168W	YPR168W	YPR168W	NUT2	17.908	4	4	36.3	0	5.7422	NaN	NaN	NaN	NaN	1.354	0.437225	NaN	NaN	1.01264	0.0181149	20.4	15.9	6.4	0	0	2	2	1	0	0	2	2	1	0	0	1699000	1699000	0	0	1508100	1508100	0	0	1646100	1214600	108060	323510	0	0
2048	YKL052C	YKL052C	YKL052C	ASK1	32.071	5	5	36.3	0	37.582	NaN	NaN	NaN	NaN	NaN	NaN	NaN	NaN	0.733756	-0.446629	18.8	6.5	12.3	6.5	12.3	3	1	2	1	2	3	1	2	1	2	2413600	2413600	0	0	1566300	1566300	0	0	2223300	2223300	0	0	1070800	1070800
3347	YOR352W	YOR352W	YOR352W	TFB6	39.274	9	9	36.2	0	13.753	NaN	NaN	NaN	NaN	1.14378	0.193807	1.56306	0.644377	1.15672	0.210043	3.8	7.3	10.5	0	3.5	1	2	3	0	1	1	2	3	0	1	574610	574610	0	0	534260	534260	0	0	14749000	14261000	143830	344330	0	0
3519	YPR010C	YPR010C	YPR010C	RPA135	135.74	30	30	36.2	0	228.39	NaN	NaN	1.2867	0.363678	0.880716	-0.183251	0.956606	-0.0640037	0.8888	-0.170069	21.1	21.1	17.6	19	16	18	17	17	15	15	18	17	17	15	15	98110000	98110000	0	0	84824000	82142000	1145100	1536900	57891000	48243000	3542800	6105100	53066000	39801000
1740	YIL076W	YIL076W	YIL076W	SEC28	33.829	8	8	36.1	0	186.26	NaN	NaN	NaN	NaN	0.847849	-0.238121	0.531778	-0.911105	1.69692	0.762916	25.3	16.9	17.9	16.9	17.9	5	4	4	4	4	5	4	4	4	4	24490000	24490000	0	0	21046000	21046000	0	0	11241000	10419000	112680	709280	16812000	13797000
1520	YGR277C	YGR277C	YGR277C	CAB4	34.306	9	9	36.1	0	18.439	NaN	NaN	NaN	NaN	0.628404	-0.670236	1.00019	0.000279969	1.02498	0.0355893	16.7	16.7	21.3	8.5	16.7	4	4	5	2	4	4	4	5	2	4	7236300	7236300	0	0	7825500	7825500	0	0	5242500	4682100	289140	271240	5075400	4157200
502	YDL021W	YDL021W	YDL021W	GPM2	36.073	9	8	36	0	19.653	NaN	NaN	NaN	NaN	NaN	NaN	NaN	NaN	NaN	NaN	20.6	10.3	19.6	9.6	14.5	5	3	5	3	4	4	3	5	3	4	8519600	8519600	0	0	6157100	6157100	0	0	4243200	4243200	0	0	3864600	3864600
1306	YGL172W	YGL172W	YGL172W	NUP49	49.142	10	10	36	0	15.177	NaN	NaN	NaN	NaN	NaN	NaN	NaN	NaN	NaN	NaN	20.3	15	7.8	1.5	0	4	4	2	1	0	4	4	2	1	0	4500500	4500500	0	0	3301800	3301800	0	0	1044100	1044100	0	0	169050	169050
2489	YLR407W	YLR407W	YLR407W		25.545	5	5	36	0	13.051	NaN	NaN	NaN	NaN	NaN	NaN	NaN	NaN	NaN	NaN	9.6	6.1	6.1	11.4	0	2	1	1	1	0	2	1	1	1	0	1241300	1241300	0	0	458620	458620	0	0	545170	545170	0	0	587340	0
2570	YML072C	YML072C	YML072C	TCB3	171.07	42	42	36	0	323.31	NaN	NaN	0.837213	-0.256334	0.810476	-0.303159	1.0361	0.05116	1.08104	0.11242	19.9	25.8	20.4	28.5	15.1	21	28	20	28	14	21	28	20	28	14	83204000	83204000	0	0	88466000	88067000	221830	176530	37075000	34869000	1019800	1185700	64887000	59180000
1999	YJR125C	YJR125C	YJR125C	ENT3	45.091	13	13	36	0	76.578	NaN	NaN	NaN	NaN	0.936375	-0.0948414	1.67615	0.745152	1.07673	0.106655	24	20.1	18.6	15.7	16.9	8	8	7	5	6	8	8	7	5	6	19844000	19844000	0	0	16366000	16366000	0	0	10791000	10791000	0	0	7742400	7742400
2714	YMR183C	YMR183C	YMR183C	SSO2	33.733	8	7	35.9	0	236.12	NaN	NaN	0.51683	-0.952237	0.745654	-0.423422	0.99596	-0.00583981	1.06823	0.0952233	28.8	15.9	19.7	26.4	22	6	4	4	6	5	6	3	4	5	4	40574000	40574000	0	0	26458000	25919000	303310	235580	16590000	15154000	729650	706330	24310000	20302000
809	YDR292C	YDR292C	YDR292C	SRP101	69.277	16	16	35.9	0	63.184	NaN	NaN	NaN	NaN	0.775662	-0.366501	0.794287	-0.332268	1.06341	0.088697	16.6	15.6	7.9	12.9	5.8	8	7	3	5	3	8	7	3	5	3	7859900	7859900	0	0	8414300	8414300	0	0	2987100	2749200	142320	95595	6428600	5479000
1577	YHR037W	YHR037W	YHR037W	PUT2	64.434	17	17	35.8	0	125.2	NaN	NaN	NaN	NaN	1.15435	0.207084	0.275469	-1.86004	1.76283	0.817892	20.5	22.1	22.4	15.7	12.5	9	10	9	7	5	9	10	9	7	5	29759000	29759000	0	0	31766000	31766000	0	0	14042000	13599000	132760	309570	16416000	16416000
3121	YOL098C	YOL098C	YOL098C	SDD3	118.39	29	29	35.8	0	139.75	NaN	NaN	NaN	NaN	NaN	NaN	1.30328	0.382146	1.26079	0.334332	18.9	20.8	15.7	21.1	8.7	15	16	14	16	8	15	16	14	16	8	27778000	27778000	0	0	26576000	26576000	0	0	12670000	12670000	0	0	18215000	15684000
173	YBL047C	YBL047C	YBL047C	EDE1	150.78	33	33	35.8	0	323.31	NaN	NaN	NaN	NaN	0.833969	-0.261935	0.879418	-0.185378	1.22279	0.290182	25.8	26.9	23.2	27.2	17.6	23	24	20	22	15	23	24	20	22	15	116000000	116000000	0	0	119710000	119710000	0	0	63858000	60412000	1440400	2005900	88034000	78232000
574	YDL191W;YDL136W	YDL191W;YDL136W	YDL191W	RPL35A	13.909	6	6	35.8	0	96.227	NaN	NaN	1.12896	0.174992	1.0512	0.0720361	0.975958	-0.0351093	1.00675	0.0097087	29.2	35.8	35.8	35.8	35.8	4	5	5	6	5	4	5	5	6	5	335000000	335000000	0	0	338130000	326130000	5016000	6988500	247370000	216980000	12497000	17899000	238520000	184190000
2367	YLR195C	YLR195C	YLR195C	NMT1	52.837	12	12	35.8	0	80.911	NaN	NaN	NaN	NaN	0.519281	-0.945412	0.887508	-0.172169	0.999304	-0.00100494	27.3	14.5	13.4	19.1	10.8	9	5	5	5	4	9	5	5	5	4	18812000	18812000	0	0	10980000	10980000	0	0	9284100	8167400	837870	278860	7758100	6477800
326	YBR173C	YBR173C	YBR173C	UMP1	16.76	3	3	35.8	0	7.0953	NaN	NaN	1.82666	0.869211	0.383823	-1.38149	1.08188	0.113546	0.885675	-0.175151	35.8	10.1	10.1	0	10.1	3	1	1	0	1	3	1	1	0	1	4868900	4868900	0	0	2773100	2773100	0	0	1214800	607540	378140	229140	0	0
2984	YNL274C	YNL274C	YNL274C	GOR1	38.831	10	10	35.7	0	51.048	NaN	NaN	NaN	NaN	NaN	NaN	NaN	NaN	NaN	NaN	29.1	29.4	21.4	13.1	21.4	7	7	5	3	5	7	7	5	3	5	44970000	44970000	0	0	33443000	33443000	0	0	7681500	7681500	0	0	11786000	11786000
922	YDR472W	YDR472W	YDR472W	TRS31	31.721	8	8	35.7	0	26.636	NaN	NaN	NaN	NaN	NaN	NaN	NaN	NaN	1.72167	0.783806	15.9	25.4	11.3	15.9	11.3	4	5	3	4	3	4	5	3	4	3	4912800	4912800	0	0	5548900	5548900	0	0	1247100	1247100	0	0	1483800	1483800
1445	YGR165W	YGR165W	YGR165W	MRPS35	39.575	9	9	35.7	0	21.687	NaN	NaN	NaN	NaN	NaN	NaN	0.853106	-0.229202	1.55914	0.640752	17.4	6.1	9.6	11.3	19.1	5	2	3	3	4	5	2	3	3	4	4234800	4234800	0	0	1089600	1089600	0	0	1906200	1906200	0	0	1056700	955660
1822	YJL020C	YJL020C	YJL020C	BBC1	128.29	32	32	35.7	0	224.98	NaN	NaN	NaN	NaN	0.751706	-0.411759	1.10104	0.138873	1.41203	0.49777	18.4	13.7	15	11.3	11.4	15	11	13	10	10	15	11	13	10	10	36141000	36141000	0	0	26607000	26607000	0	0	16067000	15664000	127730	275150	16408000	15407000
318	YBR160W	YBR160W	YBR160W	CDC28	34.061	11	9	35.6	0	18.044	NaN	NaN	NaN	NaN	0.602792	-0.730268	0.952351	-0.0704345	NaN	NaN	26.8	19.1	19.1	11.1	9.4	8	6	6	4	3	6	5	5	3	2	13548000	13548000	0	0	12019000	12019000	0	0	6482000	6122400	188250	171280	6258100	5019400
1797	YIR003W	YIR003W	YIR003W	AIM21	74.762	18	18	35.6	0	87.666	NaN	NaN	NaN	NaN	NaN	NaN	NaN	NaN	3.04428	1.6061	23.3	4.9	10.3	4.4	6.8	11	2	5	2	3	11	2	5	2	3	9906500	9906500	0	0	2259700	2259700	0	0	2854600	2854600	0	0	764940	764940
340	YBR198C	YBR198C	YBR198C	TAF5	88.967	19	19	35.6	0	72.973	NaN	NaN	NaN	NaN	NaN	NaN	0.80833	-0.306984	1.05189	0.0729888	21.3	18.7	15.8	15.8	7.8	10	10	7	6	4	10	10	7	6	4	11770000	11770000	0	0	13099000	13099000	0	0	3895000	3895000	0	0	4456400	4375900
1265	YGL103W	YGL103W	YGL103W	RPL28	16.721	7	7	35.6	0	65.154	NaN	NaN	1.2421	0.31278	1.15189	0.204003	1.09658	0.13301	1.04684	0.0660462	35.6	34.2	35.6	35.6	35.6	7	6	7	7	7	7	6	7	7	7	432160000	432160000	0	0	486470000	477320000	1589300	7553500	206460000	193420000	4947600	8095000	357020000	334810000
1685	YHR199C	YHR199C	YHR199C	AIM46	34.113	7	7	35.5	0	28.721	NaN	NaN	0.888953	-0.16982	0.677234	-0.562273	0.886414	-0.173948	0.900834	-0.150667	24.2	22.9	17.4	15.5	9.7	5	4	3	3	2	5	4	3	3	2	11995000	11995000	0	0	9066800	8665500	157490	243850	6735800	6079000	342060	314760	12146000	10261000
3371	YPL010W	YPL010W	YPL010W	RET3	21.687	5	5	35.4	0	169.53	NaN	NaN	NaN	NaN	0.814755	-0.295562	1.00446	0.00641649	1.09685	0.133363	35.4	26.5	22.8	15.9	22.8	5	4	3	2	3	5	4	3	2	3	16741000	16741000	0	0	10907000	10907000	0	0	5325400	4634100	309040	382270	9370200	7738200
587	YDL160C	YDL160C	YDL160C	DHH1	57.543	14	14	35.4	0	75.79	4.48782	2.16601	NaN	NaN	1.06064	0.0849323	1.10926	0.149595	1.06429	0.0898917	30.8	31.6	25.7	26.1	27.7	12	12	10	10	11	12	12	10	10	11	101340000	98123000	446420	2768900	83519000	83519000	0	0	41122000	36964000	1419400	2738100	51669000	43912000
1584	YHR043C;YHR044C	YHR043C;YHR044C	YHR043C	DOG2	27.165	7	7	35.4	0	21.994	NaN	NaN	NaN	NaN	0.748815	-0.417319	1.63167	0.706351	0.125727	-2.99163	8.9	14.6	6.9	24.4	8.9	1	3	1	4	1	1	3	1	4	1	678060	678060	0	0	7572200	7572200	0	0	306340	306340	0	0	6354400	5622400
976	YEL024W	YEL024W	YEL024W	RIP1	23.365	6	6	35.3	0	105.59	NaN	NaN	NaN	NaN	0.5304	-0.914847	1.07287	0.101473	1.6416	0.715101	27.9	27.9	27.9	9.8	27.9	4	4	4	2	4	4	4	4	2	4	18166000	18166000	0	0	23436000	23436000	0	0	11132000	9621300	808160	702270	12168000	8991800
1908	YJL189W	YJL189W	YJL189W	RPL39	6.3415	2	2	35.3	0	4.2453	NaN	NaN	1.21822	0.284772	1.06513	0.0910248	0.830387	-0.268144	0.870116	-0.20072	19.6	35.3	15.7	15.7	15.7	1	2	1	1	1	1	2	1	1	1	23329000	23329000	0	0	37555000	36333000	598830	622560	32503000	27969000	1903500	2630500	22976000	17290000
2166	YKR018C	YKR018C	YKR018C		81.753	17	17	35.2	0	65.428	NaN	NaN	NaN	NaN	0.942677	-0.085165	1.23945	0.309702	1.20993	0.274918	25.1	29.7	19	24.8	14.9	11	13	9	11	6	11	13	9	11	6	32483000	32483000	0	0	40950000	40950000	0	0	13541000	12285000	712360	543640	26398000	25790000
3301	YOR270C	YOR270C	YOR270C	VPH1	95.528	25	25	35.2	0	299.68	NaN	NaN	0.676096	-0.564699	0.795638	-0.329816	1.00533	0.00766787	1.08505	0.117765	31.2	24.5	28.6	28.9	27.6	20	15	19	19	18	20	15	19	19	18	121270000	121270000	0	0	94225000	93749000	298600	176960	53364000	49061000	2055000	2247700	98420000	81065000
477	YCR073W-A	YCR073W-A	YCR073W-A	SOL2	34.501	8	6	35.2	0	15.339	NaN	NaN	NaN	NaN	0.876317	-0.190475	1.33122	0.412751	1.06649	0.0928749	27	12.1	25.1	23.2	23.2	5	3	5	5	5	4	2	4	4	4	12468000	12468000	0	0	8818300	8818300	0	0	5796100	5366200	255440	174530	7960500	6983100
3337	YOR326W	YOR326W	YOR326W	MYO2	180.68	41	37	35.2	0	323.31	NaN	NaN	NaN	NaN	1.25913	0.332422	0.910488	-0.135288	1.03531	0.0500571	18.7	17.5	13.7	11.1	9.8	19	19	14	11	9	18	18	14	11	9	39115000	37271000	0	1844000	48866000	48866000	0	0	18121000	16222000	1005500	892950	32363000	27176000
2137	YKL191W	YKL191W	YKL191W	DPH2	59.775	12	12	35.2	0	34.617	NaN	NaN	NaN	NaN	0.733399	-0.44733	0.834053	-0.261789	0.914737	-0.128571	14	18.4	12.7	18.7	9.9	4	4	4	6	3	4	4	4	6	3	5439900	5439900	0	0	7072500	7072500	0	0	5421000	4925000	289040	206940	11273000	8833100
2827	YNL035C	YNL035C	YNL035C		43.848	9	9	35.2	0	123.45	NaN	NaN	NaN	NaN	NaN	NaN	0.99748	-0.00364001	0.845657	-0.241855	10.3	19.3	8.2	13.4	4.6	2	4	2	3	1	2	4	2	3	1	2923800	2923800	0	0	7080800	7080800	0	0	2289000	2289000	0	0	6108000	5347400
1806	YIR026C	YIR026C	YIR026C	YVH1	41.185	10	10	35.2	0	31.297	NaN	NaN	NaN	NaN	0.648375	-0.6251	0.828325	-0.271731	0.768896	-0.37914	20.3	17.6	17.6	23.4	13.2	5	4	4	5	3	5	4	4	5	3	12015000	12015000	0	0	7345000	7345000	0	0	4073600	4073600	0	0	8339500	7019800
761	YDR201W	YDR201W	YDR201W	SPC19	18.909	4	4	35.2	0	51.878	NaN	NaN	NaN	NaN	NaN	NaN	0.734059	-0.446032	0.703742	-0.506882	10.3	21.8	15.8	11.5	11.5	1	2	2	1	1	1	2	2	1	1	749000	749000	0	0	1707200	1707200	0	0	450750	450750	0	0	1686000	1426400
2408	YLR270W	YLR270W	YLR270W	DCS1	40.769	11	11	35.1	0	81.923	NaN	NaN	NaN	NaN	1.10303	0.141469	1.50981	0.594367	1.78221	0.833671	26.3	23.1	20.6	18.9	16.6	7	6	6	5	5	7	6	6	5	5	30959000	30959000	0	0	30953000	30953000	0	0	10902000	10548000	166850	187600	14964000	13758000
1396	YPR102C;YGR085C	YPR102C;YGR085C	YPR102C	RPL11A	19.719	9	9	35.1	0	69.47	NaN	NaN	0.934925	-0.0970775	0.936973	-0.093921	1.02692	0.038317	0.924307	-0.113556	29.9	29.9	29.9	31.6	31.6	6	6	6	7	7	6	6	6	7	7	477320000	477320000	0	0	595980000	576290000	7303100	12378000	310280000	285780000	10840000	13658000	336110000	290080000
490	YDL002C	YDL002C	YDL002C	NHP10	23.857	5	5	35	0	11.057	NaN	NaN	NaN	NaN	NaN	NaN	NaN	NaN	NaN	NaN	9.9	18.2	9.9	9.9	9.9	1	2	1	1	1	1	2	1	1	1	605180	605180	0	0	1864800	1864800	0	0	300340	300340	0	0	1041100	1041100
3006	YNL308C	YNL308C	YNL308C	KRI1	68.653	17	17	35	0	188.81	NaN	NaN	NaN	NaN	0.78083	-0.35692	1.00003	5.03484e-05	0.844862	-0.243213	22	20.5	17.8	17.4	10.5	8	9	8	8	5	8	9	8	8	5	13530000	13530000	0	0	35795000	35795000	0	0	16059000	14437000	677460	944000	24887000	20055000
3186	YOR074C	YOR074C	YOR074C	CDC21	35.047	8	8	34.9	0	51.318	NaN	NaN	NaN	NaN	0.723398	-0.467138	0.87152	-0.198395	1.27211	0.347222	22.7	18.4	27.6	27.6	30.3	5	4	6	6	7	5	4	6	6	7	12900000	12900000	0	0	13786000	13786000	0	0	9224000	8822800	210590	190640	16949000	15460000
291	YBR112C	YBR112C	YBR112C	CYC8	107.2	22	22	34.9	0	158.64	NaN	NaN	NaN	NaN	0.911959	-0.132959	0.950229	-0.0736527	1.19306	0.254668	25.6	22.5	17.2	18.3	12.5	15	11	8	11	6	15	11	8	11	6	33408000	33408000	0	0	18050000	18050000	0	0	8199800	7700000	176050	323730	10781000	9395300
1871	YJL122W	YJL122W	YJL122W	ALB1	19.287	5	5	34.9	0	12.26	NaN	NaN	NaN	NaN	NaN	NaN	0.709522	-0.495081	1.03774	0.0534438	26.3	21.7	22.9	14.3	8.6	3	2	3	1	2	3	2	3	1	2	2392500	2392500	0	0	1283400	1283400	0	0	1842700	1842700	0	0	536770	536770
2606	YML125C	YML125C	YML125C	PGA3	35.287	10	10	34.9	0	94.394	4.66577	2.22212	0.734435	-0.445293	1.042	0.0593522	0.892875	-0.16347	0.877135	-0.189129	32.4	21.2	32.4	24	29.2	9	6	9	6	7	9	6	9	6	7	50569000	50569000	0	0	49482000	44572000	2035200	2874900	22662000	20074000	1115400	1472700	18591000	16799000
1475	YGR205W	YGR205W	YGR205W	TDA10	33.336	7	7	34.8	0	20.793	NaN	NaN	NaN	NaN	NaN	NaN	NaN	NaN	2.38837	1.25603	22.8	12.1	12.1	17.6	8.6	4	2	2	3	1	4	2	2	3	1	2253000	2253000	0	0	1185800	1185800	0	0	702850	702850	0	0	2059900	2059900
2790	YMR296C	YMR296C	YMR296C	LCB1	62.206	12	12	34.8	0	135.21	NaN	NaN	0.539029	-0.891564	0.915355	-0.127596	1.0058	0.00834145	1.3079	0.387252	25.4	24.2	21.7	19.4	21.5	8	9	8	7	7	8	9	8	7	7	30151000	30151000	0	0	48636000	47330000	814280	491930	23007000	18197000	802540	4007600	28044000	21718000
1435	YGR148C	YGR148C	YGR148C	RPL24B	17.547	9	2	34.8	0	3.2464	NaN	NaN	2.64055	1.40084	1.49053	0.575824	0.982044	-0.0261399	1.2465	0.317884	27.7	25.8	27.1	32.3	32.9	6	4	6	5	6	2	1	2	1	1	32737000	32737000	0	0	25706000	21499000	990400	3216700	18414000	15565000	954720	1893800	11469000	8860200
1219	YGL031C	YGL031C	YGL031C	RPL24A	17.613	9	2	34.8	0	27.805	NaN	NaN	1.31518	0.395266	0.934575	-0.0976174	1.13608	0.184063	1.07124	0.0992823	27.7	25.8	25.8	32.3	32.9	6	4	5	5	6	2	1	1	1	1	29121000	29121000	0	0	20246000	19095000	408010	742650	9846600	8373800	572160	900580	10305000	8256000
3049	YNR046W	YNR046W	YNR046W	TRM112	15.066	4	4	34.8	0	121.72	NaN	NaN	NaN	NaN	0.72807	-0.45785	0.61316	-0.705664	0.881938	-0.181251	34.8	22.2	28.1	28.1	22.2	4	2	3	3	2	4	2	3	3	2	22073000	22073000	0	0	10504000	10504000	0	0	15476000	14224000	595870	656070	26254000	21612000
1960	YJR067C	YJR067C	YJR067C	YAE1	16.076	4	4	34.8	0	10.157	NaN	NaN	NaN	NaN	NaN	NaN	0.686061	-0.543592	0.461501	-1.11559	27	16.3	8.5	8.5	8.5	3	2	1	1	1	3	2	1	1	1	6846500	6846500	0	0	3519700	3519700	0	0	1596400	1596400	0	0	2139300	1649800
1399	YGR088W	YGR088W	YGR088W	CTT1	64.583	15	15	34.7	0	61.937	NaN	NaN	NaN	NaN	NaN	NaN	NaN	NaN	NaN	NaN	26.9	19.6	13.2	16.5	3.6	10	8	5	6	1	10	8	5	6	1	23276000	23276000	0	0	23477000	23477000	0	0	3917100	3917100	0	0	7777500	7777500
119	YAL044C	YAL044C	YAL044C	GCV3	18.793	5	5	34.7	0	108.02	NaN	NaN	NaN	NaN	0.826613	-0.274716	1.2844	0.361099	1.78816	0.838478	21.8	12.4	34.7	25.3	26.5	3	1	4	3	4	3	1	4	3	4	48217000	48217000	0	0	23327000	23327000	0	0	22364000	20971000	447960	945170	41902000	37230000
2491	YLR410W	YLR410W	YLR410W	VIP1	129.75	33	33	34.7	0	119.83	NaN	NaN	NaN	NaN	1.30258	0.381367	1.57678	0.656977	1.47547	0.561179	14.1	19.3	16	12.2	12.3	12	16	14	10	10	12	16	14	10	10	19022000	19022000	0	0	32029000	32029000	0	0	36876000	35511000	533970	831100	15998000	14125000
2756	YMR241W	YMR241W	YMR241W	YHM2	34.184	11	11	34.7	0	120.38	NaN	NaN	1.62705	0.702254	0.760052	-0.395831	0.678656	-0.559247	0.850574	-0.233491	32.5	27.1	29.6	29	24.2	9	7	8	8	6	9	7	8	8	6	113360000	113360000	0	0	83093000	81956000	559350	578230	48601000	44629000	1890500	2081700	56714000	47070000
388	YBR279W	YBR279W	YBR279W	PAF1	51.8	11	11	34.6	0	49.128	NaN	NaN	NaN	NaN	NaN	NaN	NaN	NaN	NaN	NaN	12.6	19.8	12.8	14.2	16.6	3	5	4	4	5	3	5	4	4	5	3737400	3737400	0	0	9471000	9471000	0	0	4719000	4719000	0	0	5323900	5323900
3085	YOL052C	YOL052C	YOL052C	SPE2	46.232	9	9	34.6	0	25.881	NaN	NaN	NaN	NaN	NaN	NaN	NaN	NaN	1.93174	0.949899	14.9	16.4	11.4	10.4	3.3	4	4	3	3	1	4	4	3	3	1	8486700	8486700	0	0	11022000	11022000	0	0	4166500	3928600	0	237810	5816000	5816000
638	YDR001C	YDR001C	YDR001C	NTH1	85.878	22	19	34.6	0	132.84	NaN	NaN	NaN	NaN	1.50171	0.586606	1.67512	0.744268	1.77405	0.82705	25.4	16.9	14.8	18.4	9.7	14	10	9	10	6	12	8	7	8	5	54905000	54905000	0	0	29877000	29877000	0	0	19879000	19003000	264680	612040	10830000	10338000
729	YDR161W	YDR161W	YDR161W	ACL4	42.942	9	9	34.6	0	126.4	NaN	NaN	NaN	NaN	0.81868	-0.288628	0.529524	-0.917231	1.03581	0.0507629	12.4	29.5	23.5	34.4	14	4	8	6	8	4	4	8	6	8	4	18269000	18269000	0	0	16718000	16718000	0	0	10886000	10134000	343590	408100	14808000	13733000
1112	YER156C	YER156C	YER156C		38.174	10	10	34.6	0	67.773	NaN	NaN	4.67505	2.22498	0.811174	-0.301917	1.01705	0.0243958	0.917797	-0.123752	29.3	34.6	32.2	32.2	34.6	8	10	9	9	10	8	10	9	9	10	72294000	72294000	0	0	98281000	92454000	277570	5550000	39044000	34364000	2351700	2328900	36659000	31301000
1975	YJR088C	YJR088C	YJR088C	EMC2	33.855	9	9	34.6	0	69.645	NaN	NaN	NaN	NaN	1.11328	0.154812	1.20173	0.265112	0.906098	-0.142262	28.1	16.4	6.2	15.8	8.9	7	4	1	4	2	7	4	1	4	2	16297000	16297000	0	0	6458900	6458900	0	0	1110000	1110000	0	0	6072500	6072500
619	YDL208W	YDL208W	YDL208W	NHP2	17.122	6	6	34.6	0	7.3384	NaN	NaN	0.865252	-0.208807	1.33575	0.417648	0.979807	-0.029431	0.753285	-0.408732	16	10.9	17.3	5.8	17.3	3	2	3	1	3	3	2	3	1	3	45813000	45813000	0	0	54077000	52185000	867540	1024200	39796000	33054000	2689900	4052100	18546000	14822000
1395	YGR084C	YGR084C	YGR084C	MRP13	38.988	7	7	34.5	0	14.836	NaN	NaN	NaN	NaN	NaN	NaN	NaN	NaN	NaN	NaN	20.4	16.2	7.1	9.1	9.1	3	3	2	2	1	3	3	2	2	1	2996600	2996600	0	0	3487900	3487900	0	0	432070	432070	0	0	2201500	2201500
2307	YLR089C	YLR089C	YLR089C	ALT1	66.421	12	12	34.5	0	80.291	NaN	NaN	NaN	NaN	0.90271	-0.147666	0.900081	-0.151873	1.20997	0.274977	23	21.5	21.5	13.3	15.2	7	7	7	5	6	7	7	7	5	6	14653000	14653000	0	0	28246000	28246000	0	0	15156000	12898000	1014300	1244300	15629000	12876000
1709	YIL020C	YIL020C	YIL020C	HIS6	29.556	7	7	34.5	0	17.173	NaN	NaN	1.1675	0.223424	1.23503	0.304547	1.31857	0.398971	0.906438	-0.14172	15.7	3.8	0	7.7	0	2	1	0	2	0	2	1	0	2	0	1516800	1516800	0	0	2641500	2473400	93584	74463	0	0	0	0	1817800	1544200
2649	YMR067C	YMR067C	YMR067C	UBX4	46.964	12	12	34.4	0	17.453	NaN	NaN	NaN	NaN	NaN	NaN	0.715122	-0.483738	1.24701	0.31847	10.3	17.1	6.7	12.3	7	3	5	2	4	3	3	5	2	4	3	5222400	5222400	0	0	6372100	6372100	0	0	2083200	2083200	0	0	4555900	3953500
1197	YGL001C	YGL001C	YGL001C	ERG26	38.706	9	9	34.4	0	41.303	NaN	NaN	NaN	NaN	1.11144	0.152432	0.912802	-0.131626	1.24239	0.313121	18.3	20.9	7.7	19.2	18.3	4	5	2	5	4	4	5	2	5	4	15904000	15904000	0	0	25017000	25017000	0	0	6267400	6267400	0	0	19900000	16952000
584	YDL153C	YDL153C	YDL153C	SAS10	70.259	17	17	34.4	0	180.95	NaN	NaN	NaN	NaN	0.859307	-0.218754	0.99633	-0.0053039	0.920124	-0.1201	16.7	21.3	21.8	20	15.7	7	8	9	7	6	7	8	9	7	6	23926000	23926000	0	0	26607000	26607000	0	0	14826000	12320000	795920	1710600	12024000	10288000
126	YAL059W	YAL059W	YAL059W	ECM1	23.891	7	7	34.4	0	32.654	NaN	NaN	NaN	NaN	0.598952	-0.739488	0.859545	-0.218354	0.831013	-0.267057	22.6	14.2	23.1	18.4	9	3	2	3	3	2	3	2	3	3	2	7358700	7358700	0	0	1155800	1155800	0	0	2338400	2338400	0	0	1435700	1435700
2875	YNL108C	YNL108C	YNL108C		30.748	9	9	34.4	0	11.902	NaN	NaN	NaN	NaN	0.506183	-0.982269	0.707327	-0.499551	0.70157	-0.511341	15.2	20	2.6	5.9	2.6	4	5	1	2	1	4	5	1	2	1	7622200	7622200	0	0	6754000	6754000	0	0	2253400	1938200	194740	120490	4975200	3382200
1939	YJR034W	YJR034W	YJR034W	PET191	12.394	4	4	34.3	0	10.745	NaN	NaN	NaN	NaN	NaN	NaN	NaN	NaN	NaN	NaN	16.7	0	19.4	0	10.2	2	0	2	0	1	2	0	2	0	1	1797400	1797400	0	0	0	0	0	0	1166100	1166100	0	0	0	0
1176	YFR016C	YFR016C	YFR016C		137.7	31	31	34.3	0	323.31	NaN	NaN	NaN	NaN	0.699765	-0.515058	1.04952	0.0697237	1.50982	0.594378	19.7	20.4	13	12.1	6.2	18	17	12	8	5	18	17	12	8	5	20426000	20426000	0	0	13286000	13286000	0	0	10091000	9938100	39443	113970	8725300	8248600
1013	YER012W	YER012W	YER012W	PRE1	22.516	7	7	34.3	0	17.523	NaN	NaN	NaN	NaN	0.862288	-0.213759	0.884103	-0.177714	1.02647	0.0376973	25.3	21.2	25.3	19.7	13.6	5	4	5	5	3	5	4	5	5	3	30439000	30439000	0	0	31141000	31141000	0	0	16421000	15176000	650120	594560	22210000	17936000
1392	YGR081C	YGR081C	YGR081C	SLX9	24.069	5	5	34.3	0	73.242	NaN	NaN	2.34888	1.23197	NaN	NaN	0.764612	-0.3872	0.799124	-0.323509	5.7	28.6	5.7	17.6	11.4	1	4	1	3	2	1	4	1	3	2	3653600	3653600	0	0	7669100	7669100	0	0	1670500	1670500	0	0	5584800	4411800
1081	YER107C	YER107C	YER107C	GLE2	40.522	9	9	34.2	0	108.49	NaN	NaN	NaN	NaN	0.907761	-0.139615	NaN	NaN	NaN	NaN	22.7	31.2	17.3	14.2	17.5	5	8	4	3	4	5	8	4	3	4	9724300	9724300	0	0	11186000	11186000	0	0	3892300	3679500	94707	118100	3633900	3633900
2182	YKR042W	YKR042W	YKR042W	UTH1	36.955	7	6	34.2	0	89.48	NaN	NaN	0.960762	-0.0577486	0.950517	-0.073215	1.33138	0.412921	1.27681	0.352545	21.6	23.8	18.9	15.9	18.9	4	5	3	3	3	4	4	3	3	3	6799400	6799400	0	0	14211000	12650000	918460	643260	3891000	2738700	595720	556520	7737400	5337500
198	YBL091C	YBL091C	YBL091C	MAP2	47.518	14	14	34.2	0	302.94	NaN	NaN	NaN	NaN	0.401492	-1.31656	1.205	0.269033	1.25178	0.323978	21.6	24	21.6	20.9	22.1	7	8	7	7	8	7	8	7	7	8	36619000	36619000	0	0	26339000	26339000	0	0	18143000	17321000	376650	445290	21859000	17839000
1484	YGR218W	YGR218W	YGR218W	CRM1	124.1	31	31	34.2	0	150.94	NaN	NaN	NaN	NaN	0.861283	-0.21544	1.29343	0.371207	1.22668	0.294762	14.6	19	11	13.5	11.7	12	17	9	11	8	12	17	9	11	8	58234000	58234000	0	0	70340000	70340000	0	0	26599000	24003000	1182700	1413400	30317000	27479000
1166	YFR003C	YFR003C	YFR003C	YPI1	18.187	4	4	34.2	0	88.57	NaN	NaN	NaN	NaN	1.12103	0.16483	1.08478	0.117398	1.16174	0.216292	34.2	29	29	20.6	29	4	3	3	2	3	4	3	3	2	3	13717000	13717000	0	0	13778000	13778000	0	0	5471100	4872500	159570	439020	6991900	4959600
2132	YKL181W	YKL181W	YKL181W	PRS1	47.047	10	10	34.2	0	94.361	NaN	NaN	0.913374	-0.130722	0.856587	-0.223328	1.08548	0.11834	0.92083	-0.118993	19.4	11.9	23.7	16.4	14.3	6	4	7	5	5	6	4	7	5	5	60685000	60685000	0	0	80195000	79294000	486320	415520	36736000	31490000	1955600	3289900	60214000	52917000
879	YDR397C	YDR397C	YDR397C	NCB2	16.65	5	5	34.2	0	20.813	NaN	NaN	NaN	NaN	NaN	NaN	NaN	NaN	0.827521	-0.273131	13	7.5	30.1	7.5	24	2	1	4	1	3	2	1	4	1	3	4296200	4296200	0	0	2606900	2606900	0	0	3139300	3139300	0	0	1156300	1156300
1232	YGL050W	YGL050W	YGL050W	TYW3	30.806	7	7	34.1	0	23.878	NaN	NaN	NaN	NaN	NaN	NaN	NaN	NaN	0.938439	-0.0916656	21.6	10.3	12.5	11	12.5	4	2	2	2	2	4	2	2	2	2	6733300	6733300	0	0	4176000	4176000	0	0	1242500	1242500	0	0	1807900	1807900
3243	YOR163W	YOR163W	YOR163W	DDP1	21.572	6	6	34	0	17.144	NaN	NaN	NaN	NaN	NaN	NaN	1.36682	0.450824	NaN	NaN	18.6	6.4	12.2	19.7	12.8	3	1	2	3	2	3	1	2	3	2	5576800	5576800	0	0	1705200	1705200	0	0	1223500	1223500	0	0	1342000	1287300
3609	YPR172W	YPR172W	YPR172W		22.507	5	5	34	0	10.157	NaN	NaN	NaN	NaN	NaN	NaN	NaN	NaN	NaN	NaN	18	22.5	22.5	13.5	0	2	3	3	2	0	2	3	3	2	0	1969700	1969700	0	0	3705100	3705100	0	0	1767500	1767500	0	0	2697400	2697400
1818	YJL012C	YJL012C	YJL012C	VTC4	83.154	23	23	34	0	51.77	NaN	NaN	NaN	NaN	1.51169	0.596166	2.66385	1.41351	2.53753	1.34342	23.7	7.4	11.2	14.7	4.9	15	5	8	11	3	15	5	8	11	3	36002000	36002000	0	0	18174000	18174000	0	0	11195000	10767000	173250	255280	21742000	19464000
359	YBR233W-A	YBR233W-A	YBR233W-A	DAD3	10.848	3	3	34	0	8.6834	NaN	NaN	NaN	NaN	NaN	NaN	0.735947	-0.442327	0.875807	-0.191316	34	16	25.5	25.5	25.5	3	1	2	2	2	3	1	2	2	2	3138100	3138100	0	0	4797600	4797600	0	0	1623100	1623100	0	0	5129100	4592100
776	YDR228C	YDR228C	YDR228C	PCF11	71.897	16	16	33.9	0	25.96	NaN	NaN	NaN	NaN	5.68073	2.50608	NaN	NaN	2.32625	1.218	8.9	4.2	4.2	3.4	1.9	4	3	2	2	1	4	3	2	2	1	3426000	3426000	0	0	2720300	2720300	0	0	983320	983320	0	0	1269200	1269200
2712	YMR178W	YMR178W	YMR178W		31.144	8	8	33.9	0	25.353	NaN	NaN	0.963505	-0.0536358	0.995675	-0.00625252	0.905485	-0.143238	1.3742	0.458596	17.5	24.5	20.4	24.5	22.6	4	5	5	5	5	4	5	5	5	5	81276000	81276000	0	0	103860000	100620000	1748900	1492700	58843000	51233000	3384100	4225900	61225000	50000000
1347	YGL246C	YGL246C	YGL246C	RAI1	44.509	9	9	33.9	0	107.99	NaN	NaN	NaN	NaN	NaN	NaN	NaN	NaN	1.16007	0.214216	16.8	21.2	14.5	14.5	12.1	5	5	4	4	3	5	5	4	4	3	6332000	6332000	0	0	6917500	6917500	0	0	3248900	3248900	0	0	4058500	4058500
1425	YGR130C	YGR130C	YGR130C		92.697	22	22	33.8	0	154.78	NaN	NaN	NaN	NaN	1.55748	0.639211	1.27039	0.345275	1.48273	0.568258	23.4	15.1	9.6	11.6	9.6	15	9	6	6	6	15	9	6	6	6	32964000	32964000	0	0	26958000	26958000	0	0	11888000	11888000	0	0	9477400	8948200
1777	YIL137C	YIL137C	YIL137C	TMA108	107.72	24	24	33.8	0	165.65	NaN	NaN	NaN	NaN	NaN	NaN	1.36324	0.447035	1.23714	0.307012	21	17.2	14.9	15.3	11.7	14	12	10	11	9	14	12	10	11	9	35921000	35921000	0	0	21804000	21804000	0	0	12057000	12057000	0	0	14067000	13751000
3260	YOR197W	YOR197W	YOR197W	MCA1	47.982	11	11	33.8	0	134.72	NaN	NaN	NaN	NaN	0.892325	-0.16436	1.02161	0.0308446	1.09831	0.135291	33.6	21.3	25.5	24.3	26.6	10	6	8	8	8	10	6	8	8	8	35436000	35436000	0	0	36508000	36508000	0	0	16482000	14875000	1065500	541530	29670000	24749000
3479	YPL212C	YPL212C	YPL212C	PUS1	62.142	16	16	33.8	0	92.047	NaN	NaN	NaN	NaN	0.946229	-0.0797385	1.04298	0.0607145	0.954588	-0.0670501	24.1	23.2	23.5	18.6	16	10	10	9	7	6	10	10	9	7	6	17893000	17893000	0	0	29851000	29851000	0	0	15670000	15536000	0	133890	16882000	16231000
2412	YLR276C	YLR276C	YLR276C	DBP9	68.059	15	15	33.8	0	87.033	NaN	NaN	NaN	NaN	0.880404	-0.183762	0.919002	-0.12186	0.868646	-0.203159	26.4	17.2	18	18.2	19.2	10	7	8	7	8	10	7	8	7	8	26278000	26278000	0	0	20475000	20475000	0	0	11343000	10420000	338090	584500	22935000	18687000
3217	YOR123C	YOR123C	YOR123C	LEO1	53.919	11	11	33.8	0	86.873	NaN	NaN	NaN	NaN	NaN	NaN	1.57025	0.650991	0.850276	-0.233997	20.5	20.7	22	12.5	14.9	6	6	7	3	4	6	6	7	3	4	12692000	12692000	0	0	6113200	6113200	0	0	5062000	5062000	0	0	5006700	5006700
475	YCR072C	YCR072C	YCR072C	RSA4	57.025	14	14	33.8	0	39.314	NaN	NaN	NaN	NaN	0.807785	-0.307957	NaN	NaN	0.831273	-0.266605	12.4	18.1	7.8	6.6	7.6	5	6	3	3	4	5	6	3	3	4	7251100	7251100	0	0	10799000	10799000	0	0	2938800	2938800	0	0	1228900	1228900
147	YBL007C	YBL007C	YBL007C	SLA1	135.85	26	26	33.7	0	97.081	NaN	NaN	NaN	NaN	NaN	NaN	0.964819	-0.0516703	1.19844	0.261155	23.6	24.4	14.6	21.9	11.8	16	19	12	13	9	16	19	12	13	9	29453000	29453000	0	0	25081000	25081000	0	0	12383000	12383000	0	0	18683000	18169000
2843	YNL064C	YNL064C	YNL064C	YDJ1	44.67	14	14	33.7	0	90.747	NaN	NaN	3.28336	1.71517	1.1083	0.148349	1.19644	0.258745	1.07976	0.110712	33.5	33.3	33.3	29.6	20	13	12	12	11	7	13	12	12	11	7	253400000	253400000	0	0	216010000	215290000	0	716700	91237000	87964000	970210	2302000	129290000	123230000
743	YDR174W	YDR174W	YDR174W	HMO1	27.544	6	6	33.7	0	55.076	NaN	NaN	NaN	NaN	0.781928	-0.354893	0.781361	-0.355939	0.882152	-0.1809	26	29.7	20.3	33.7	16.7	4	5	4	6	3	4	5	4	6	3	52931000	52931000	0	0	83192000	83192000	0	0	34159000	31333000	847070	1979000	51490000	44087000
3387	YPL043W	YPL043W	YPL043W	NOP4	77.824	19	19	33.7	0	66.066	NaN	NaN	NaN	NaN	1.00648	0.00932548	0.940077	-0.0891485	0.860069	-0.217475	22.2	17.2	14	10.7	9.2	13	8	8	5	5	13	8	8	5	5	34569000	34569000	0	0	29820000	28921000	898780	0	16801000	13142000	1284400	2374800	18358000	13812000
2760	YMR246W	YMR246W	YMR246W	FAA4	77.266	20	18	33.7	0	289.98	NaN	NaN	1.30699	0.386251	0.57558	-0.796912	0.770397	-0.376327	0.810841	-0.302509	20.6	24.8	18.6	20.3	15.6	10	14	10	11	8	9	12	9	10	7	34698000	34698000	0	0	53114000	51476000	823670	813950	26400000	22809000	2200300	1390700	27444000	19179000
1191	YFR047C	YFR047C	YFR047C	BNA6	32.365	8	8	33.6	0	11.112	NaN	NaN	NaN	NaN	NaN	NaN	0.863729	-0.211349	2.02318	1.01662	13.9	2.7	2.7	16.3	2.4	2	1	1	3	1	2	1	1	3	1	4128900	4128900	0	0	3903700	3903700	0	0	1363500	1363500	0	0	2451900	2139900
576	YDL140C	YDL140C	YDL140C	RPO21	191.61	48	47	33.6	0	281.97	NaN	NaN	0.444277	-1.17047	0.713819	-0.486369	0.896729	-0.157257	0.952085	-0.0708374	19	18.2	16.5	20.4	13.4	24	26	24	29	20	24	25	23	28	19	80103000	80103000	0	0	96093000	94091000	869040	1132500	52457000	43232000	3865800	5360000	76394000	58187000
527	YDL072C	YDL072C	YDL072C	YET3	22.902	7	7	33.5	0	21.516	NaN	NaN	NaN	NaN	NaN	NaN	NaN	NaN	NaN	NaN	22.2	10.3	10.3	10.3	4.9	3	2	2	2	1	3	2	2	2	1	3977900	3977900	0	0	7351900	7351900	0	0	2686300	2686300	0	0	3772500	3772500
1544	YHL021C	YHL021C	YHL021C	AIM17	53.134	11	11	33.5	0	118.62	NaN	NaN	NaN	NaN	NaN	NaN	NaN	NaN	NaN	NaN	21.3	19.4	12.7	12.7	17	6	6	4	4	5	6	6	4	4	5	30763000	30763000	0	0	30718000	30718000	0	0	12793000	12793000	0	0	12605000	12605000
3151	YOR004W	YOR004W	YOR004W	UTP23	28.801	8	8	33.5	0	12.263	NaN	NaN	NaN	NaN	NaN	NaN	1.09538	0.131427	NaN	NaN	17.7	15.7	10.2	9.1	5.9	4	3	2	2	1	4	3	2	2	1	3428300	3428300	0	0	4637200	4314600	94382	228270	1095800	1095800	0	0	1886200	1532700
1885	YJL148W	YJL148W	YJL148W	RPA34	26.875	6	6	33.5	0	8.8162	NaN	NaN	2.09275	1.0654	0.907941	-0.139329	0.928011	-0.107787	0.978646	-0.0311417	26.2	13.7	14.2	17.6	29.6	4	3	3	4	5	4	3	3	4	5	15945000	15945000	0	0	11698000	10233000	380200	1084800	9714500	8447900	558550	708120	9439400	7429400
2153	YKL214C	YKL214C	YKL214C	YRA2	23.777	5	5	33.5	0	12.772	NaN	NaN	1.32382	0.404708	0.864177	-0.210601	0.106192	-3.23526	0.659199	-0.601213	14.3	18.7	14.3	19.7	19.7	2	3	2	3	3	2	3	2	3	3	5112700	5112700	0	0	7786700	7786700	0	0	2453100	2453100	0	0	6896000	4653300
99	YAL016W	YAL016W	YAL016W	TPD3	70.907	15	15	33.4	0	149.58	NaN	NaN	NaN	NaN	1.01593	0.0227961	1.06454	0.0902275	1.27323	0.348493	22.7	20.3	21.1	18.4	20.3	10	9	9	8	9	10	9	9	8	9	54037000	54037000	0	0	32962000	32962000	0	0	21847000	21680000	0	167750	20385000	20385000
1470	YGR200C	YGR200C	YGR200C	ELP2	89.409	22	22	33.4	0	41.437	NaN	NaN	NaN	NaN	0.769746	-0.377545	0.947927	-0.0771527	1.04134	0.0584373	22.2	12.2	11.4	9	14	13	9	7	6	9	13	9	7	6	9	22058000	22058000	0	0	18791000	18791000	0	0	10998000	9672900	558810	766270	8608800	6912600
3076	YOL032W	YOL032W	YOL032W	OPI10	27.166	5	5	33.3	0	31.35	NaN	NaN	NaN	NaN	NaN	NaN	NaN	NaN	NaN	NaN	14.6	17.5	17.5	8.9	27.2	2	3	3	1	3	2	3	3	1	3	11716000	11716000	0	0	12674000	12674000	0	0	7440900	7440900	0	0	2550500	2550500
2105	YKL138C-A	YKL138C-A	YKL138C-A	HSK3	8.0881	2	2	33.3	0	5.3932	NaN	NaN	NaN	NaN	NaN	NaN	NaN	NaN	1.39118	0.476306	15.9	0	0	0	0	1	0	0	0	0	1	0	0	0	0	629920	629920	0	0	0	0	0	0	0	0	0	0	0	0
2257	YLR003C	YLR003C	YLR003C	CMS1	33.394	8	8	33.3	0	159.77	NaN	NaN	NaN	NaN	NaN	NaN	0.932356	-0.101048	0.91033	-0.135539	29.6	22.3	26.1	18.9	18.9	7	5	6	4	4	7	5	6	4	4	12810000	12810000	0	0	6883900	6883900	0	0	4806400	4806400	0	0	5085800	4630600
1140	YFL016C	YFL016C	YFL016C	MDJ1	55.56	11	11	33.3	0	130.65	NaN	NaN	0.599822	-0.737393	0.925786	-0.111249	1.02978	0.0423306	0.855	-0.226004	28.6	26.6	26.4	19.8	14.5	9	8	8	6	5	9	8	8	6	5	47067000	47067000	0	0	38720000	37657000	659540	403050	32761000	29102000	1518900	2139900	24554000	20589000
314	YBR151W	YBR151W	YBR151W	APD1	35.758	8	8	33.2	0	20.103	NaN	NaN	NaN	NaN	NaN	NaN	NaN	NaN	NaN	NaN	20.3	23.1	10.4	17.7	20.3	5	6	2	4	5	5	6	2	4	5	8498600	8498600	0	0	11080000	11080000	0	0	1139300	1139300	0	0	5334100	5334100
992	YEL051W	YEL051W	YEL051W	VMA8	29.194	6	6	33.2	0	12.764	NaN	NaN	NaN	NaN	0.86109	-0.215764	1.08622	0.119316	1.11764	0.160455	26.2	4.3	19.5	23.8	19.5	4	1	4	5	4	4	1	4	5	4	14297000	14297000	0	0	1552400	1552400	0	0	13439000	11538000	794350	1106700	18652000	14628000
2366	YLR192C	YLR192C	YLR192C	HCR1	29.564	11	11	33.2	0	35.527	NaN	NaN	0.849381	-0.235516	0.941895	-0.0863626	1.36838	0.452464	0.996718	-0.00474338	24.9	21.5	25.7	27.2	25.7	7	5	6	7	6	7	5	6	7	6	47861000	47861000	0	0	66891000	66891000	0	0	54349000	47722000	1176300	5451100	66933000	51548000
3295	YOR259C	YOR259C	YOR259C	RPT4	49.408	14	13	33.2	0	241.9	NaN	NaN	0.587765	-0.76669	0.752445	-0.410342	0.955696	-0.0653768	0.917116	-0.124823	24.3	23.8	19.5	24	23.6	8	8	6	8	8	7	7	5	7	7	29279000	29279000	0	0	37828000	37203000	285170	339470	11708000	10963000	486770	258370	29514000	25651000
372	YBR253W	YBR253W	YBR253W	SRB6	13.863	3	3	33.1	0	5.5833	NaN	NaN	NaN	NaN	NaN	NaN	0.784144	-0.35081	NaN	NaN	8.3	10.7	22.3	10.7	8.3	1	1	2	1	1	1	1	2	1	1	862280	862280	0	0	1354200	1354200	0	0	686430	686430	0	0	1110600	1110600
1508	YGR256W	YGR256W	YGR256W	GND2	53.922	14	4	33.1	0	5.452	NaN	NaN	NaN	NaN	NaN	NaN	NaN	NaN	NaN	NaN	21.1	17.9	14.4	20.7	16.1	8	8	7	8	8	1	1	1	0	1	1293600	1293600	0	0	567010	567010	0	0	0	0	0	0	0	0
2970	YNL252C	YNL252C	YNL252C	MRPL17	32.212	8	8	33.1	0	18.291	NaN	NaN	NaN	NaN	NaN	NaN	NaN	NaN	NaN	NaN	13.5	7.5	4.3	0	8.2	2	2	1	0	2	2	2	1	0	2	1021500	1021500	0	0	1174300	1174300	0	0	438310	438310	0	0	0	0
1596	YHR062C	YHR062C	YHR062C	RPP1	32.224	7	7	33.1	0	9.037	NaN	NaN	NaN	NaN	NaN	NaN	NaN	NaN	1.47346	0.55921	8.9	13.7	7.2	3.8	7.2	2	2	2	1	2	2	2	2	1	2	2395600	2395600	0	0	2758300	2758300	0	0	1082600	1082600	0	0	1154600	1154600
452	YCR030C	YCR030C	YCR030C	SYP1	96.136	20	20	33.1	0	139.97	NaN	NaN	NaN	NaN	0.372642	-1.42414	0.880238	-0.184035	1.34592	0.428588	20.6	12.9	10.3	16.2	7.1	11	8	6	10	5	11	8	6	10	5	20606000	20606000	0	0	24940000	24940000	0	0	7503600	7418000	54568	31070	12225000	12225000
434	YCL057W	YCL057W	YCL057W	PRD1	81.933	20	20	33.1	0	133.15	NaN	NaN	1.23772	0.307681	1.36611	0.450074	1.42485	0.510806	1.2837	0.360308	25.3	25	20.8	21.3	19.2	15	13	11	10	11	15	13	11	10	11	56424000	51673000	0	4751300	45593000	45593000	0	0	19302000	18267000	293480	741550	32924000	30965000
2834	YNL045W	YNL045W	YNL045W	LAP2	77.352	18	18	33.1	0	75.886	NaN	NaN	NaN	NaN	1.12019	0.163739	1.06397	0.0894609	1.21738	0.283774	22.7	20.9	15.2	14	13.7	12	11	8	8	7	12	11	8	8	7	34500000	34500000	0	0	36656000	36656000	0	0	12910000	12467000	192930	249410	17325000	16026000
1719	YIL038C	YIL038C	YIL038C	NOT3	94.402	19	19	33.1	0	106.22	NaN	NaN	NaN	NaN	0.77797	-0.362214	0.823896	-0.279466	1.17039	0.226989	20.2	13.2	12.4	18.7	5.7	10	8	7	9	4	10	8	7	9	4	14633000	14633000	0	0	18517000	18517000	0	0	8634000	8168900	304840	160290	13747000	11795000
2274	YLR033W	YLR033W	YLR033W	RSC58	57.794	12	12	33.1	0	81.821	NaN	NaN	NaN	NaN	NaN	NaN	NaN	NaN	0.636115	-0.652641	8.6	17.7	17.5	16.1	6.6	3	7	5	5	2	3	7	5	5	2	3454700	3454700	0	0	6566000	6566000	0	0	2029700	2029700	0	0	3564600	3564600
1807	YIR034C	YIR034C	YIR034C	LYS1	41.464	10	10	33	0	137.42	NaN	NaN	NaN	NaN	1.13018	0.176559	1.39108	0.476203	1.45059	0.536635	16.9	27.9	13.1	25.5	13.4	5	8	4	7	4	5	8	4	7	4	15174000	15174000	0	0	23741000	23741000	0	0	6626000	6626000	0	0	25758000	22317000
1966	YJR074W	YJR074W	YJR074W	MOG1	24.307	5	5	33	0	52.857	NaN	NaN	NaN	NaN	0.9468	-0.0788681	0.54251	-0.882279	1.27382	0.349164	28	28	10.6	21.6	22	4	4	2	3	3	4	4	2	3	3	9446600	9446600	0	0	5579300	5579300	0	0	804630	804630	0	0	2316600	2041800
1682	YHR196W	YHR196W	YHR196W	UTP9	65.271	15	15	33	0	135.11	NaN	NaN	1.13184	0.178675	0.892896	-0.163436	1.06627	0.0925661	0.993247	-0.00977546	22.4	17.6	12.2	18.1	10.1	10	8	6	8	5	10	8	6	8	5	218000000	218000000	0	0	266630000	260630000	3093600	2910800	132410000	118960000	6255900	7195400	234780000	187390000
3293	YOR254C	YOR254C	YOR254C	SEC63	75.344	16	16	33	0	93.046	NaN	NaN	0.239898	-2.05951	0.80263	-0.317193	1.02268	0.0323494	0.912575	-0.131985	29.6	23.7	25.6	22.6	20.1	14	11	12	11	10	14	11	12	11	10	62637000	62637000	0	0	56351000	56103000	156880	90811	34863000	31281000	1645500	1936700	46636000	39314000
2800	YMR308C	YMR308C	YMR308C	PSE1	121.03	22	22	33	0	323.31	10.1443	3.3426	1.06565	0.09173	0.655351	-0.609661	0.817125	-0.291372	0.898414	-0.154548	19.2	19.2	13	18.3	13	13	13	10	11	10	13	13	10	11	10	50540000	50278000	140320	122150	44786000	44479000	138570	168440	27051000	23602000	1936500	1511900	36309000	31234000
2975	YNL259C	YNL259C	YNL259C	ATX1	8.2206	2	2	32.9	0	7.768	NaN	NaN	NaN	NaN	NaN	NaN	NaN	NaN	NaN	NaN	23.3	32.9	0	23.3	0	1	2	0	1	0	1	2	0	1	0	893110	893110	0	0	1262600	1262600	0	0	0	0	0	0	2673000	2673000
3139	YOL140W	YOL140W	YOL140W	ARG8	46.681	10	10	32.9	0	66.596	NaN	NaN	NaN	NaN	0.967917	-0.0470442	1.03847	0.0544617	1.20872	0.273476	13	9.5	9.9	7.6	6.1	4	4	4	3	2	4	4	4	3	2	5964200	5964200	0	0	14611000	14611000	0	0	7638200	4375900	760330	2501900	5602700	4371800
2819	YNL016W	YNL016W	YNL016W	PUB1	50.762	9	9	32.9	0	57.195	NaN	NaN	1.10817	0.148185	1.01678	0.0240012	1.08366	0.115915	1.13196	0.178823	31.8	15.2	9.5	19.6	12.8	8	5	4	6	5	8	5	4	6	5	96373000	96373000	0	0	155440000	146680000	5730400	3034500	47298000	41488000	2310400	3499200	100360000	80436000
1338	YGL232W	YGL232W	YGL232W	TAN1	33.55	8	8	32.9	0	67.487	NaN	NaN	NaN	NaN	NaN	NaN	1.13668	0.184825	0.978905	-0.0307599	17.6	15.9	21.1	14.2	20.8	4	4	5	3	5	4	4	5	3	5	8716000	8716000	0	0	10725000	10725000	0	0	3956900	3956900	0	0	4945800	3998700
1408	YGR103W	YGR103W	YGR103W	NOP7	69.876	21	21	32.9	0	253.92	NaN	NaN	1.75973	0.815351	0.904691	-0.144503	0.910989	-0.134495	0.883372	-0.178907	13.7	24	23.5	22.8	16.5	8	12	14	13	8	8	12	14	13	8	43192000	43192000	0	0	67587000	67427000	46352	113580	34241000	28685000	2263500	3292200	56668000	45928000
3401	YPL067C	YPL067C	YPL067C		22.776	5	5	32.8	0	29.303	NaN	NaN	NaN	NaN	NaN	NaN	0.734223	-0.445709	1.68022	0.748648	14.6	14.6	22.2	20.7	8.1	2	2	3	3	1	2	2	3	3	1	4479700	4479700	0	0	6053100	6053100	0	0	2029800	2029800	0	0	4459800	3310800
1761	YIL115C	YIL115C	YIL115C	NUP159	158.91	32	32	32.8	0	287.1	NaN	NaN	0.498698	-1.00376	1.12638	0.1717	1.1385	0.187134	1.14961	0.201149	15.8	17.2	14.9	13.3	11.6	14	19	14	13	11	14	19	14	13	11	24772000	24772000	0	0	44506000	44506000	0	0	13693000	13299000	150120	244010	15974000	15272000
2572	YML074C	YML074C	YML074C	FPR3	46.553	9	8	32.8	0	39.577	NaN	NaN	1.15684	0.210185	0.696325	-0.522167	0.861139	-0.215681	1.04521	0.0637899	17.8	13.1	18	10.5	25.5	5	4	5	3	6	4	3	4	2	5	47198000	47198000	0	0	54346000	52783000	707340	855880	43969000	41284000	1517800	1167700	6980100	6128500
3210	YOR115C	YOR115C	YOR115C	TRS33	30.749	5	5	32.8	0	30.118	NaN	NaN	NaN	NaN	NaN	NaN	0.723556	-0.466824	1.00707	0.010167	32.8	14.2	14.2	14.2	5.2	5	2	2	2	1	5	2	2	2	1	19637000	19637000	0	0	2139300	2139300	0	0	1219100	1138800	34982	45267	993890	844830
2172	YKR026C	YKR026C	YKR026C	GCN3	34.025	8	8	32.8	0	43.783	NaN	NaN	NaN	NaN	1.04064	0.0574668	0.890696	-0.166995	0.864346	-0.210319	27.5	23.6	26.9	30.2	23.3	6	6	6	7	5	6	6	6	7	5	21445000	19962000	0	1482500	14762000	14762000	0	0	9618300	8507400	148010	962880	10792000	10032000
789	YDR245W	YDR245W	YDR245W	MNN10	46.747	9	9	32.8	0	27.529	NaN	NaN	NaN	NaN	NaN	NaN	0.913117	-0.131129	0.837423	-0.255971	21.1	16	9.2	16	4.6	6	4	3	4	2	6	4	3	4	2	9983400	9983400	0	0	4918900	4918900	0	0	4008100	4008100	0	0	2622600	2193800
2234	YLL018C-A	YLL018C-A	YLL018C-A	COX19	11.105	2	2	32.7	0	30.629	NaN	NaN	NaN	NaN	NaN	NaN	NaN	NaN	NaN	NaN	14.3	14.3	14.3	14.3	0	1	1	1	1	0	1	1	1	1	0	544840	544840	0	0	643700	643700	0	0	229320	229320	0	0	193060	193060
2270	YLR026C	YLR026C	YLR026C	SED5	38.807	6	6	32.6	0	31.915	NaN	NaN	NaN	NaN	NaN	NaN	NaN	NaN	NaN	NaN	23.5	4.1	7.6	11.8	11.8	4	1	2	3	3	4	1	2	3	3	2732600	2732600	0	0	953040	953040	0	0	949910	949910	0	0	1940900	1940900
3019	YNR006W	YNR006W	YNR006W	VPS27	70.973	14	14	32.6	0	65.669	NaN	NaN	NaN	NaN	NaN	NaN	NaN	NaN	NaN	NaN	15.9	10.6	10	10.6	8.5	6	4	4	4	4	6	4	4	4	4	6133100	6133100	0	0	5009400	5009400	0	0	1935800	1935800	0	0	1585400	1585400
3122	YOL102C	YOL102C	YOL102C	TPT1	26.196	4	4	32.6	0	31.112	NaN	NaN	NaN	NaN	NaN	NaN	NaN	NaN	NaN	NaN	27.4	19.6	22.2	14.3	19.6	3	2	2	1	2	3	2	2	1	2	3088300	3088300	0	0	1709500	1709500	0	0	105100	105100	0	0	1463800	1463800
3377	YPL019C	YPL019C	YPL019C	VTC3	96.552	26	24	32.6	0	127.41	NaN	NaN	NaN	NaN	2.94374	1.55765	1.66968	0.739576	4.04013	2.0144	20	18.4	17.8	19.5	16.5	16	14	13	14	13	15	13	12	13	12	29334000	29334000	0	0	36446000	36446000	0	0	14601000	14173000	0	428170	26576000	22237000
1634	YHR108W	YHR108W	YHR108W	GGA2	64.346	14	14	32.6	0	114.68	NaN	NaN	NaN	NaN	1.12241	0.166601	1.06648	0.0928635	1.23398	0.303322	26.2	13.7	14.7	11.3	17.1	10	6	6	5	7	10	6	6	5	7	25325000	25325000	0	0	29253000	29253000	0	0	10989000	10193000	162100	633500	17868000	15908000
1489	YGR231C	YGR231C	YGR231C	PHB2	34.406	10	10	32.6	0	53.647	NaN	NaN	4.98867	2.31865	1.12042	0.164038	1.24767	0.319237	1.15522	0.208167	27.1	24.8	24.8	20	17.1	7	6	7	5	4	7	6	7	5	4	25480000	25480000	0	0	19671000	19671000	0	0	10918000	10353000	238840	326230	13182000	11016000
1565	YHR018C	YHR018C	YHR018C	ARG4	51.989	16	16	32.6	0	206.36	NaN	NaN	0.292772	-1.77215	0.780677	-0.357202	0.932985	-0.100074	1.11841	0.161444	21.4	29.4	23.1	27	26.3	8	13	10	12	11	8	13	10	12	11	69207000	69207000	0	0	91501000	88787000	2155100	559580	41583000	39358000	694330	1530300	68279000	52722000
1480	YGR210C	YGR210C	YGR210C		45.213	10	10	32.6	0	38.502	NaN	NaN	NaN	NaN	NaN	NaN	1.61187	0.688735	1.05979	0.0837786	24.1	15.3	11.4	18	11.7	7	5	4	5	4	7	5	4	5	4	10237000	10237000	0	0	8788100	8788100	0	0	3061400	3061400	0	0	4478500	4478500
895	YDR428C	YDR428C	YDR428C	BNA7	29.991	7	7	32.6	0	13.804	NaN	NaN	NaN	NaN	NaN	NaN	1.20333	0.267036	0.866327	-0.207016	11.5	18.8	10	18.4	0	2	4	2	4	0	2	4	2	4	0	2580800	2580800	0	0	5640000	5640000	0	0	1488000	1488000	0	0	3201300	3201300
3574	YPR112C	YPR112C	YPR112C	MRD1	101.12	23	23	32.6	0	230.37	NaN	NaN	NaN	NaN	0.7253	-0.46335	0.843374	-0.245755	0.804765	-0.313361	14.7	13.6	10.4	5.7	10.1	10	10	8	4	7	10	10	8	4	7	23136000	23136000	0	0	23502000	23502000	0	0	8358900	7860400	241860	256600	10386000	7757000
383	YBR269C	YBR269C	YBR269C	SDH8	15.504	4	4	32.6	0	114.64	NaN	NaN	NaN	NaN	NaN	NaN	NaN	NaN	0.593619	-0.752391	13.8	22.5	22.5	13.8	22.5	1	2	2	1	2	1	2	2	1	2	1448700	1448700	0	0	5995700	5995700	0	0	2200300	2200300	0	0	878810	878810
1233	YGL053W;YAR031W	YGL053W;YAR031W	YGL053W	PRM8	27.25	5	5	32.5	0	14.41	NaN	NaN	NaN	NaN	NaN	NaN	NaN	NaN	NaN	NaN	24.9	23.6	16.5	0	4.2	3	3	2	0	1	3	3	2	0	1	3540800	3540800	0	0	1711200	1711200	0	0	1500100	1500100	0	0	0	0
1251	YGL082W	YGL082W	YGL082W		43.321	9	9	32.5	0	98.029	NaN	NaN	NaN	NaN	NaN	NaN	NaN	NaN	NaN	NaN	15	23.6	7.6	10.8	8.1	4	7	2	3	2	4	7	2	3	2	3485200	3485200	0	0	5951500	5951500	0	0	963070	963070	0	0	1343400	1343400
1501	YGR248W	YGR248W	YGR248W	SOL4	28.447	5	5	32.5	0	21.306	NaN	NaN	NaN	NaN	NaN	NaN	NaN	NaN	NaN	NaN	9	14.9	9.8	23.1	9.8	2	3	2	3	2	2	3	2	3	2	12656000	12656000	0	0	12486000	12486000	0	0	3917500	3917500	0	0	2150800	2150800
3018	YNR003C	YNR003C	YNR003C	RPC34	36.135	7	7	32.5	0	40.687	NaN	NaN	NaN	NaN	0.702796	-0.508822	0.854492	-0.226861	1.21987	0.286727	24.9	18.3	8.8	11.7	9.5	5	4	2	3	2	5	4	2	3	2	6581200	6581200	0	0	5980600	5980600	0	0	2216400	1801800	183080	231460	4163900	3538700
2643	YMR049C	YMR049C	YMR049C	ERB1	91.704	19	19	32.5	0	165.16	NaN	NaN	0.588214	-0.765588	0.752071	-0.411059	0.766277	-0.384061	1.0119	0.0170649	18.3	19.6	14	23.7	18.2	11	11	8	13	10	11	11	8	13	10	44935000	44935000	0	0	45602000	43813000	953860	835680	17501000	14989000	733540	1778100	31955000	27401000
854	YDR361C	YDR361C	YDR361C	BCP1	32.661	7	7	32.5	0	80.702	NaN	NaN	0.545178	-0.8752	1.50337	0.588198	0.98603	-0.0202973	0.990822	-0.0133025	16.6	25.1	23.3	21.6	20.1	3	5	5	4	4	3	5	5	4	4	12328000	12328000	0	0	15232000	14672000	323130	236710	14922000	12920000	954580	1047500	13677000	12390000
1870	YJL121C	YJL121C	YJL121C	RPE1	25.967	5	5	32.4	0	8.1919	NaN	NaN	0.452534	-1.1439	1.15086	0.202708	1.04475	0.063157	1.17784	0.23614	8.8	8.8	22.7	11.8	6.3	2	2	4	3	2	2	2	4	3	2	21593000	21593000	0	0	25424000	25054000	290980	79704	17781000	16100000	626020	1055000	24291000	19944000
1987	YJR103W	YJR103W	YJR103W	URA8	64.51	15	14	32.4	0	21.659	NaN	NaN	NaN	NaN	0.923188	-0.115304	1.04751	0.0669637	1.00206	0.00296441	17	12.5	10.9	18.9	7.3	8	6	5	9	3	7	6	4	8	2	12006000	12006000	0	0	10167000	10167000	0	0	5174200	4748200	171890	254110	12931000	11413000
3350	YOR356W	YOR356W	YOR356W	CIR2	69.633	16	16	32.3	0	65.695	NaN	NaN	NaN	NaN	NaN	NaN	1.04234	0.0598248	1.25023	0.322193	12.4	12.2	11.9	15.2	11.9	6	6	5	7	5	6	6	5	7	5	8835300	8835300	0	0	10198000	10198000	0	0	4664200	4664200	0	0	7895800	7277100
629	YDL225W	YDL225W	YDL225W	SHS1	62.629	16	16	32.3	0	37.523	NaN	NaN	NaN	NaN	0.849656	-0.23505	0.970459	-0.0432607	1.23098	0.299809	25.6	11.4	16.9	13.1	12.7	11	6	9	7	7	11	6	9	7	7	32190000	32190000	0	0	20580000	20580000	0	0	28262000	25305000	1399400	1557500	14269000	12517000
264	YBR080C	YBR080C	YBR080C	SEC18	84.055	21	21	32.3	0	74.88	NaN	NaN	1.39487	0.480134	0.99552	-0.0064783	1.39807	0.483439	1.08	0.111036	20.6	25.1	16.4	20.1	15.3	11	16	9	12	9	11	16	9	12	9	46001000	46001000	0	0	49046000	48725000	194170	126310	17692000	16818000	370630	503720	26136000	22251000
933	YDR486C	YDR486C	YDR486C	VPS60	25.861	3	3	32.3	0	14.112	NaN	NaN	NaN	NaN	NaN	NaN	NaN	NaN	0.977977	-0.0321277	8.7	18.8	8.7	22.3	8.7	1	2	1	2	1	1	2	1	2	1	2005000	2005000	0	0	1889900	1889900	0	0	642440	642440	0	0	2107200	2107200
1743	YIL083C	YIL083C	YIL083C	CAB2	41.866	11	11	32.3	0	73.377	NaN	NaN	NaN	NaN	0.909782	-0.136407	0.931041	-0.103083	0.907382	-0.140218	20.8	17.8	21.1	21.1	16.7	6	5	6	7	5	6	5	6	7	5	12313000	12313000	0	0	16329000	16329000	0	0	8452300	7955700	156870	339710	10478000	9811400
1702	YIL008W	YIL008W	YIL008W	URM1	11.028	2	2	32.3	0	21.141	NaN	NaN	NaN	NaN	0.323192	-1.62954	0.324399	-1.62416	0.366486	-1.44817	13.1	13.1	13.1	13.1	13.1	1	1	1	1	1	1	1	1	1	1	4161700	4161700	0	0	3348400	3348400	0	0	2196900	1853300	232400	111180	6151700	4731100
2171	YKR025W	YKR025W	YKR025W	RPC37	32.142	7	7	32.3	0	55.863	NaN	NaN	NaN	NaN	NaN	NaN	0.605548	-0.723687	0.0957973	-3.38387	16	19.9	5.3	32.3	5.3	3	4	1	7	1	3	4	1	7	1	3655700	3655700	0	0	7439700	7439700	0	0	746590	746590	0	0	7908800	6569700
3022	YNR010W	YNR010W	YNR010W	CSE2	17.376	4	4	32.2	0	8.4289	NaN	NaN	NaN	NaN	NaN	NaN	NaN	NaN	NaN	NaN	17.4	8.1	8.1	8.1	6.7	2	1	1	1	1	2	1	1	1	1	955330	955330	0	0	269740	269740	0	0	265410	265410	0	0	131360	131360
1679	YHR190W	YHR190W	YHR190W	ERG9	51.719	13	13	32.2	0	54.686	NaN	NaN	NaN	NaN	1.09349	0.12894	1.18595	0.246038	1.27938	0.355442	22.3	16.9	13.7	21.2	9.9	8	6	6	8	4	8	6	6	8	4	85110000	85110000	0	0	68654000	68654000	0	0	24501000	23400000	346120	754600	34023000	29666000
316	YBR155W	YBR155W	YBR155W	CNS1	44.112	12	12	32.2	0	85.992	NaN	NaN	NaN	NaN	0.861397	-0.215249	1.23945	0.309701	0.996482	-0.00508478	14.5	24.7	17.7	11.7	14	5	8	6	4	5	5	8	6	4	5	6841900	6841900	0	0	18021000	17768000	0	252970	4912600	4912600	0	0	3127200	3127200
613	YDL201W	YDL201W	YDL201W	TRM8	33.391	9	9	32.2	0	55.778	NaN	NaN	0.87385	-0.194542	1.0331	0.0469831	0.925633	-0.111488	0.990141	-0.0142935	20.3	20.6	14.7	18.2	14	5	5	4	5	4	5	5	4	5	4	11611000	11611000	0	0	16253000	15786000	215090	252040	8055000	5585600	425100	2044300	13268000	10378000
3311	YOR281C	YOR281C	YOR281C	PLP2	32.793	8	8	32.2	0	39.876	NaN	NaN	NaN	NaN	NaN	NaN	1.10785	0.147763	0.859158	-0.219004	12.6	15	21	10.1	16.4	3	3	5	2	4	3	3	5	2	4	9281600	9281600	0	0	8360800	8360800	0	0	8889700	8522600	367070	0	3639000	2727200
507	YDL031W	YDL031W	YDL031W	DBP10	112.94	24	24	32.2	0	200.43	NaN	NaN	1.40273	0.488239	NaN	NaN	1.32774	0.408973	0.817853	-0.290087	19.6	16.4	19.3	14.9	11.9	14	12	14	10	9	14	12	14	10	9	28027000	28027000	0	0	26721000	26721000	0	0	13885000	13885000	0	0	12377000	12377000
1902	YJL178C	YJL178C	YJL178C	ATG27	30.201	7	7	32.1	0	27.664	NaN	NaN	NaN	NaN	NaN	NaN	1.32496	0.405944	NaN	NaN	10.3	19.2	21.8	14.8	6.6	2	4	4	3	1	2	4	4	3	1	4533900	4533900	0	0	5111700	5111700	0	0	3694900	3694900	0	0	4220400	3971100
2244	YLL034C	YLL034C	YLL034C	RIX7	93.068	21	21	32.1	0	128.26	NaN	NaN	NaN	NaN	0.734191	-0.445772	1.25631	0.329191	0.994636	-0.00775987	16	15.7	10.4	20.8	14	10	8	6	11	8	10	8	6	11	8	69164000	69164000	0	0	12626000	12626000	0	0	6494800	6148700	191140	154940	15125000	14618000
1551	YHL039W	YHL039W	YHL039W	EFM1	67.452	13	13	32.1	0	99.085	NaN	NaN	NaN	NaN	0.887582	-0.172048	1.02519	0.0358978	0.891699	-0.165371	20.2	15.2	12.8	13.5	10.1	8	6	5	6	4	8	6	5	6	4	12294000	12294000	0	0	12944000	12944000	0	0	5358300	4614500	221140	522610	9348700	8265400
1891	YJL159W;YJL160C	YJL159W	YJL159W	HSP150	41.059	6	4	32	0	277.81	1.04889	0.0688625	NaN	NaN	0.453349	-1.14131	1.0579	0.0812084	1.0198	0.0282931	25.4	20.3	22.8	20.3	20.3	4	3	4	3	3	3	1	2	1	1	8478100	8478100	0	0	842140	842140	0	0	1279200	941270	0	337900	1073300	301540
3234	YOR151C	YOR151C	YOR151C	RPB2	138.75	33	33	32	0	215.22	NaN	NaN	0.393561	-1.34534	0.812936	-0.298786	0.998294	-0.00246349	1.01315	0.0188425	19.4	20.6	17.3	17.5	15.4	17	20	16	16	15	17	20	16	16	15	48789000	48789000	0	0	63227000	62421000	568340	238030	26089000	23978000	665700	1444900	33706000	27224000
1873	YJL124C	YJL124C	YJL124C	LSM1	20.307	4	4	32	0	15.553	NaN	NaN	NaN	NaN	NaN	NaN	1.12194	0.165994	0.876665	-0.189902	27.3	4.1	18	13.4	13.4	3	1	3	2	2	3	1	3	2	2	3158700	3158700	0	0	1528300	1528300	0	0	2110700	2110700	0	0	2109400	1573800
685	YDR079C-A	YDR079C-A	YDR079C-A	TFB5	8.2324	2	2	31.9	0	8.1683	NaN	NaN	NaN	NaN	NaN	NaN	2.14781	1.10287	NaN	NaN	0	31.9	16.7	31.9	16.7	0	2	1	2	1	0	2	1	2	1	0	0	0	0	1150800	1150800	0	0	0	0	0	0	1030200	602070
376	YBR261C	YBR261C	YBR261C	TAE1	26.067	6	6	31.9	0	35.148	NaN	NaN	NaN	NaN	NaN	NaN	NaN	NaN	1.12525	0.17025	3.9	16.8	12.5	25.4	3.9	1	3	2	4	1	1	3	2	4	1	4457200	4457200	0	0	9341600	9341600	0	0	1988700	1988700	0	0	4614000	4319600
1897	YJL172W	YJL172W	YJL172W	CPS1	64.596	16	16	31.9	0	55.38	NaN	NaN	NaN	NaN	1.03646	0.051661	1.12443	0.169197	1.10834	0.148404	14.8	15.8	19.1	26.2	16.5	7	8	10	12	9	7	8	10	12	9	52069000	52069000	0	0	57145000	57145000	0	0	41368000	39049000	980730	1338500	45098000	40139000
232	YBR034C	YBR034C	YBR034C	HMT1	39.786	9	9	31.9	0	26.83	NaN	NaN	NaN	NaN	0.555071	-0.849257	0.699165	-0.516294	0.90095	-0.150481	8.3	15.5	14.4	13.5	15.5	3	3	5	3	5	3	3	5	3	5	8440700	8440700	0	0	7067000	7067000	0	0	5672900	5672900	0	0	5105100	4066300
2407	YLR268W	YLR268W	YLR268W	SEC22	25.057	6	6	31.8	0	16.753	NaN	NaN	NaN	NaN	NaN	NaN	NaN	NaN	NaN	NaN	27.6	24.8	20.6	24.8	13.1	4	3	2	3	1	4	3	2	3	1	4799100	4799100	0	0	4621800	4621800	0	0	1517500	1517500	0	0	2592300	2592300
1557	YHR008C	YHR008C	YHR008C	SOD2	25.774	6	6	31.8	0	64.127	NaN	NaN	NaN	NaN	1.25078	0.322829	1.55994	0.641487	1.72593	0.787375	31.8	19.7	22.7	16.7	19.7	6	4	5	3	4	6	4	5	3	4	42094000	42094000	0	0	67626000	67626000	0	0	18987000	18161000	89332	736700	11756000	11756000
730	YDR162C	YDR162C	YDR162C	NBP2	26.57	5	5	31.8	0	12.835	NaN	NaN	NaN	NaN	NaN	NaN	0.577986	-0.790894	1.47841	0.564043	12.7	22.9	16.9	16.9	6.8	2	3	2	2	1	2	3	2	2	1	5055700	5055700	0	0	7038800	7038800	0	0	2373300	2373300	0	0	4376600	3938500
1473	YGR203W	YGR203W	YGR203W	YCH1	17.248	5	5	31.8	0	8.85	NaN	NaN	NaN	NaN	NaN	NaN	NaN	NaN	1.37068	0.454888	12.8	31.8	6.8	18.9	6.1	2	5	1	3	1	2	5	1	3	1	1626600	1626600	0	0	5207500	5207500	0	0	432520	432520	0	0	1872400	1872400
1842	YJL060W	YJL060W	YJL060W	BNA3	50.082	10	10	31.8	0	68.581	NaN	NaN	NaN	NaN	NaN	NaN	NaN	NaN	1.23844	0.308518	29.1	28.6	17.6	27	17.6	9	9	5	8	5	9	9	5	8	5	20267000	20267000	0	0	20631000	20631000	0	0	4036300	4036300	0	0	9236700	9236700
926	YDR477W	YDR477W	YDR477W	SNF1	72.045	14	14	31.8	0	120.92	NaN	NaN	NaN	NaN	NaN	NaN	1.08506	0.11777	1.04952	0.0697282	16.9	11.1	9	11.4	8.8	7	4	4	4	4	7	4	4	4	4	12955000	11833000	0	1121500	5915600	5915600	0	0	3649000	3649000	0	0	5514800	4841500
2049	YKL054C	YKL054C	YKL054C	DEF1	83.972	16	16	31.8	0	93.812	NaN	NaN	NaN	NaN	1.02521	0.035913	1.18142	0.240522	1.00195	0.00281361	16.7	16.7	12.1	15.4	8.8	7	6	5	5	4	7	6	5	5	4	37150000	37150000	0	0	21279000	21279000	0	0	19017000	17492000	599410	925960	11085000	10651000
1602	YHR069C	YHR069C	YHR069C	RRP4	39.427	8	8	31.8	0	22.911	NaN	NaN	NaN	NaN	0.87341	-0.19527	0.810601	-0.302937	0.87838	-0.187083	10.9	21.2	13.1	29.5	13.1	2	4	3	7	3	2	4	3	7	3	4699000	4699000	0	0	5252900	5252900	0	0	2382500	2217000	70752	94716	7377000	6360500
2389	YLR225C	YLR225C	YLR225C		46.422	10	9	31.7	0	23.961	NaN	NaN	NaN	NaN	NaN	NaN	1.1347	0.182314	1.46628	0.552164	18.9	16.5	11.1	10.3	4.4	5	6	4	3	2	5	5	4	3	2	7611100	7611100	0	0	8288200	8288200	0	0	1946300	1946300	0	0	2096700	2096700
1365	YGR029W	YGR029W	YGR029W	ERV1	21.639	5	5	31.7	0	6.2652	NaN	NaN	NaN	NaN	NaN	NaN	NaN	NaN	1.23327	0.302485	20.6	0	10.1	0	10.1	3	0	1	0	1	3	0	1	0	1	4351300	4351300	0	0	0	0	0	0	1711700	1711700	0	0	0	0
1919	YJL218W	YJL218W	YJL218W		21.479	3	3	31.6	0	7.8999	NaN	NaN	NaN	NaN	NaN	NaN	NaN	NaN	NaN	NaN	0	13.3	0	7.1	11.2	0	1	0	1	1	0	1	0	1	1	0	0	0	0	192210	192210	0	0	0	0	0	0	565170	565170
3064	YOL010W	YOL010W	YOL010W	RCL1	40.17	9	9	31.6	0	17.502	NaN	NaN	NaN	NaN	0.55484	-0.849856	0.734543	-0.445082	NaN	NaN	13.6	7.9	2.5	9	6	4	3	1	2	1	4	3	1	2	1	6340400	6340400	0	0	7634000	7634000	0	0	857320	857320	0	0	1197500	1197500
3248	YOR171C	YOR171C	YOR171C	LCB4	69.639	13	13	31.6	0	36.16	NaN	NaN	NaN	NaN	NaN	NaN	1.10835	0.148413	1.46744	0.553304	14.4	13.3	11.4	11.5	1.8	5	5	5	4	1	5	5	5	4	1	6049500	6049500	0	0	5561900	5561900	0	0	2486700	2486700	0	0	1992400	1565700
906	YDR449C	YDR449C	YDR449C	UTP6	52.418	13	13	31.6	0	32.461	NaN	NaN	NaN	NaN	NaN	NaN	NaN	NaN	1.20643	0.270746	10.5	9.5	2	6.1	3.9	3	4	1	3	2	3	4	1	3	2	2913400	2913400	0	0	4986000	4986000	0	0	175220	175220	0	0	2217400	2217400
2967	YNL248C	YNL248C	YNL248C	RPA49	46.65	10	10	31.6	0	30.881	NaN	NaN	NaN	NaN	0.828204	-0.271942	0.978083	-0.0319719	0.908182	-0.138947	23.6	16.4	21.9	20.2	6.7	6	4	6	5	2	6	4	6	5	2	16129000	16129000	0	0	10230000	10230000	0	0	10035000	9295900	302900	436240	14964000	12097000
3622	YPR187W	YPR187W	YPR187W	RPO26	17.91	3	3	31.6	0	69.199	NaN	NaN	0.694484	-0.525987	0.713812	-0.486383	0.86823	-0.203851	0.865281	-0.208759	26.5	31.6	26.5	26.5	26.5	2	3	2	2	2	2	3	2	2	2	2906500	2906500	0	0	43872000	42505000	878000	489080	16294000	13889000	1176500	1228500	21842000	16103000
1034	YER042W	YER042W	YER042W	MXR1	21.141	5	5	31.5	0	23.644	NaN	NaN	NaN	NaN	0.721723	-0.470483	1.43981	0.525879	1.57094	0.651632	22.3	20.1	23.4	12	0	3	3	4	2	0	3	3	4	2	0	3180700	3180700	0	0	8453100	8453100	0	0	5917500	5488900	118730	309850	6947900	6102700
1603	YHR070W	YHR070W	YHR070W	TRM5	56.514	11	11	31.5	0	91.173	NaN	NaN	0.280787	-1.83245	NaN	NaN	1.41257	0.498327	1.04115	0.0581821	17.8	7.6	8.2	11	8.2	6	3	3	4	3	6	3	3	4	3	7552200	7552200	0	0	4762300	4321300	295330	145630	1546000	1546000	0	0	4137200	3756200
569	YDL130W-A	YDL130W-A	YDL130W-A	STF1	10.062	3	3	31.4	0.0017637	2.1979	NaN	NaN	NaN	NaN	NaN	NaN	NaN	NaN	NaN	NaN	9.3	0	0	12.8	0	1	0	0	1	0	1	0	0	1	0	2306700	2306700	0	0	0	0	0	0	0	0	0	0	218910	218910
1133	YFL004W	YFL004W	YFL004W	VTC2	95.44	22	20	31.4	0	141.14	NaN	NaN	NaN	NaN	1.63844	0.712325	1.31068	0.390312	1.67914	0.747722	16.9	12.9	12.9	16.4	12.4	11	9	9	12	9	10	8	8	11	8	23545000	23545000	0	0	26892000	26892000	0	0	13759000	13133000	166670	460170	25552000	22942000
1546	YHL030W	YHL030W	YHL030W	ECM29	210.43	44	44	31.4	0	290.47	NaN	NaN	NaN	NaN	0.302022	-1.72727	1.37031	0.454501	1.16585	0.221378	16.2	13.7	12.5	15	8.3	22	18	17	21	12	22	18	17	21	12	45014000	45014000	0	0	27241000	27241000	0	0	12520000	12306000	94934	119520	20272000	19403000
964	YEL002C	YEL002C	YEL002C	WBP1	49.391	9	9	31.4	0	140.19	NaN	NaN	0.635193	-0.654733	1.00208	0.00300224	1.1844	0.244152	1.12152	0.165455	28.8	26.5	26.7	21.9	26.7	8	7	8	6	8	8	7	8	6	8	40776000	40776000	0	0	39153000	38394000	415500	343480	29140000	26130000	1051900	1958200	31807000	25260000
898	YDR432W	YDR432W	YDR432W	NPL3	45.407	11	11	31.4	0	113.61	NaN	NaN	1.33875	0.420892	0.740941	-0.432569	0.883714	-0.178348	1.01053	0.0151146	23.4	20.8	26.8	21.7	24.9	7	6	8	7	8	7	6	8	7	8	137620000	137620000	0	0	169140000	167090000	600770	1446700	86727000	80079000	2956100	3692200	95165000	84836000
2515	YLR449W	YLR449W	YLR449W	FPR4	43.903	11	9	31.4	0	49.627	NaN	NaN	1.71378	0.77718	0.781401	-0.355866	0.915267	-0.127736	0.933744	-0.0989004	24	24	26	21.2	13	6	6	7	5	4	5	5	6	4	3	38767000	38767000	0	0	41172000	41172000	0	0	33015000	30343000	1089400	1582500	15776000	14468000
1632	YHR106W	YHR106W	YHR106W	TRR2	37.087	6	4	31.3	0	10.07	NaN	NaN	NaN	NaN	NaN	NaN	NaN	NaN	NaN	NaN	7.6	21.9	16.7	13.2	13.2	1	4	3	2	2	0	2	1	0	0	0	0	0	0	1617400	1617400	0	0	552890	552890	0	0	0	0
1680	YHR192W	YHR192W	YHR192W	LNP1	32.062	6	6	31.3	0	35.623	NaN	NaN	NaN	NaN	NaN	NaN	NaN	NaN	1.20806	0.27269	10.8	18	10.1	15.5	12.9	2	3	2	2	3	2	3	2	2	3	2927400	2927400	0	0	2990400	2990400	0	0	738680	738680	0	0	1333000	1333000
872	YDR388W	YDR388W	YDR388W	RVS167	52.774	13	13	31.3	0	129.62	NaN	NaN	3.26575	1.70741	0.961551	-0.0565653	1.20034	0.263443	1.1809	0.239891	26.3	27.4	26.3	22.4	17.8	10	8	9	7	7	10	8	9	7	7	56685000	56685000	0	0	38448000	38448000	0	0	22072000	18636000	772310	2662900	25558000	19360000
220	YBR015C	YBR015C	YBR015C	MNN2	67.773	14	14	31.3	0	101.48	NaN	NaN	NaN	NaN	1.30494	0.383979	1.23189	0.300879	1.17789	0.236209	21.6	16.6	23.3	21.6	24.6	8	6	9	8	10	8	6	9	8	10	20656000	20656000	0	0	15617000	15617000	0	0	12217000	11683000	196830	337290	24544000	22233000
833	YDR324C	YDR324C	YDR324C	UTP4	87.8	19	19	31.3	0	83.772	NaN	NaN	NaN	NaN	1.19073	0.251847	0.875697	-0.191497	1.09515	0.131131	15.7	9.8	14	11.1	10.3	8	6	8	7	6	8	6	8	7	6	15326000	15326000	0	0	10294000	10294000	0	0	11280000	9237400	526980	1515200	14610000	10802000
2440	YLR328W	YLR328W	YLR328W	NMA1	45.859	8	7	31.2	0	27.856	NaN	NaN	NaN	NaN	0.437446	-1.19282	0.882474	-0.180374	NaN	NaN	22.9	8	9.5	13	5.7	5	3	2	3	1	5	2	2	3	1	5147000	5147000	0	0	2711600	2711600	0	0	1243400	1016900	141860	84657	2820800	2415800
3471	YPL199C	YPL199C	YPL199C		26.757	7	7	31.2	0	23.451	NaN	NaN	NaN	NaN	NaN	NaN	NaN	NaN	1.67168	0.741296	20.4	20.8	0	0	3.3	5	4	0	0	1	5	4	0	0	1	3563700	3563700	0	0	1886200	1886200	0	0	0	0	0	0	0	0
1173	YFR011C	YFR011C	YFR011C	MIC19	18.855	3	3	31.2	0	63.741	NaN	NaN	NaN	NaN	NaN	NaN	1.73251	0.792862	1.60606	0.68353	19.4	31.2	19.4	5.3	19.4	2	3	2	1	2	2	3	2	1	2	2751700	2751700	0	0	5308100	5308100	0	0	308910	308910	0	0	2047300	1712800
738	YDR170C	YDR170C	YDR170C	SEC7	226.88	49	49	31.2	0	230.14	NaN	NaN	NaN	NaN	0.867285	-0.205422	1.09907	0.136289	1.03254	0.0461909	17.7	11	11.4	16.4	6.4	26	17	18	22	11	26	17	18	22	11	38328000	38328000	0	0	24387000	24387000	0	0	14277000	13606000	308320	362130	18710000	16580000
1964	YJR072C	YJR072C	YJR072C	NPA3	43.194	10	10	31.2	0	33.896	NaN	NaN	0.914213	-0.129397	0.874445	-0.193561	0.950069	-0.0738952	0.920257	-0.119891	27.8	16.9	18.7	16.6	22.6	7	6	5	5	6	7	6	5	5	6	58091000	26528000	0	31563000	27906000	26996000	416620	493260	19149000	16668000	1139300	1341200	21511000	17467000
1264	YGL101W	YGL101W	YGL101W		25.297	6	6	31.2	0	10.916	NaN	NaN	NaN	NaN	NaN	NaN	1.21748	0.283893	0.695346	-0.524197	27	4.7	16.3	20.5	5.1	4	1	3	3	1	4	1	3	3	1	4604100	4604100	0	0	2658200	2658200	0	0	1825900	1825900	0	0	2465900	2110100
909	YDR453C	YDR453C	YDR453C	TSA2	21.615	6	4	31.1	0	6.3663	NaN	NaN	NaN	NaN	NaN	NaN	NaN	NaN	NaN	NaN	14.8	17.9	20.4	12.8	12.8	3	3	3	2	2	1	1	1	0	0	1289600	1289600	0	0	1081300	1081300	0	0	365900	365900	0	0	0	0
348	YBR214W	YBR214W	YBR214W	SDS24	57.187	10	10	31.1	0	35.291	NaN	NaN	NaN	NaN	NaN	NaN	NaN	NaN	2.27612	1.18658	12.3	19.7	8.7	8.5	5.7	4	6	3	3	2	4	6	3	3	2	10222000	10222000	0	0	10086000	10086000	0	0	2731400	2731400	0	0	3260600	3260600
3382	YPL031C	YPL031C	YPL031C	PHO85	34.906	9	7	31.1	0	37.723	NaN	NaN	NaN	NaN	NaN	NaN	NaN	NaN	1.31145	0.391159	16.1	20.3	11.1	13.1	17.4	4	5	3	3	4	2	4	2	2	3	2440000	2440000	0	0	4717100	4717100	0	0	1960100	1960100	0	0	856860	856860
928	YDR481C	YDR481C	YDR481C	PHO8	63.003	12	12	31.1	0	132.73	NaN	NaN	NaN	NaN	1.21513	0.281109	1.2182	0.284747	1.01546	0.0221387	14.7	17.8	12	15.4	5.5	5	7	4	5	2	5	7	4	5	2	13744000	13744000	0	0	14255000	14255000	0	0	4890000	4456300	153850	279870	8655300	8060800
3477	YPL210C	YPL210C	YPL210C	SRP72	73.54	19	19	31.1	0	108.87	NaN	NaN	NaN	NaN	NaN	NaN	0.995871	-0.00596926	1.01316	0.0188669	20.3	17	14.7	16.2	18.1	9	10	8	9	11	9	10	8	9	11	11461000	11461000	0	0	15196000	15196000	0	0	5310200	5310200	0	0	7863900	7287900
1734	YIL065C	YIL065C	YIL065C	FIS1	17.733	4	4	31	0	24.562	NaN	NaN	NaN	NaN	NaN	NaN	0.464327	-1.10679	1.25109	0.323189	31	14.8	14.8	9.7	25.8	4	2	2	1	3	4	2	2	1	3	10341000	10341000	0	0	5015500	5015500	0	0	2178300	2178300	0	0	3635900	2771400
1625	YHR098C	YHR098C	YHR098C	SFB3	103.95	21	21	31	0	78.81	NaN	NaN	NaN	NaN	1.05768	0.0809008	0.99546	-0.00656459	1.24038	0.310779	15.6	10.1	8.8	5.5	7.5	11	7	7	5	6	11	7	7	5	6	25185000	25185000	0	0	14165000	13882000	153140	129470	12499000	11359000	475350	664290	9133200	6454200
1716	YIL034C	YIL034C	YIL034C	CAP2	32.629	10	10	31	0	94.6	NaN	NaN	NaN	NaN	1.06771	0.0945249	1.0274	0.0390032	1.05192	0.0730308	27.5	17.8	17.1	22.3	17.4	7	5	4	6	5	7	5	4	6	5	39052000	39052000	0	0	40126000	40126000	0	0	16770000	16251000	268370	250310	28755000	24708000
1419	YGR123C	YGR123C	YGR123C	PPT1	57.994	15	15	31	0	131.37	NaN	NaN	NaN	NaN	0.643222	-0.636611	0.957866	-0.0621037	1.0424	0.0599079	19.9	12.9	16	9.9	13.3	8	6	7	4	6	8	6	7	4	6	17204000	17204000	0	0	21732000	21732000	0	0	9810800	9075700	281910	453210	8949900	8949900
3230	YOR143C	YOR143C	YOR143C	THI80	36.616	7	7	31	0	28.825	NaN	NaN	NaN	NaN	NaN	NaN	NaN	NaN	0.991569	-0.0122146	8.5	11.6	17.2	10.7	9.1	2	3	4	2	2	2	3	4	2	2	1554600	1554600	0	0	2470700	2470700	0	0	1361400	1361400	0	0	1016700	1016700
2679	YMR117C	YMR117C	YMR117C	SPC24	24.603	4	4	31	0	16.24	NaN	NaN	NaN	NaN	NaN	NaN	NaN	NaN	0.949995	-0.0740083	8.9	14.6	24.9	19.2	14.6	1	2	3	2	2	1	2	3	2	2	282540	282540	0	0	1252900	1252900	0	0	1322200	1322200	0	0	920310	920310
995	YEL055C	YEL055C	YEL055C	POL5	115.89	26	26	31	0	105.92	NaN	NaN	NaN	NaN	0.934419	-0.0978581	1.07154	0.0996851	0.933513	-0.0992586	10	9.1	12.8	11.3	9.2	8	7	9	9	7	8	7	9	9	7	12491000	12491000	0	0	11503000	11503000	0	0	8408000	7805600	231420	371030	15085000	11881000
844	YDR345C	YDR345C	YDR345C	HXT3	62.557	12	9	31	0	129.27	NaN	NaN	1.91214	0.935187	0.725441	-0.463069	1.05154	0.0725086	0.913943	-0.129824	17.1	22.8	11.6	13.8	7.9	7	8	5	5	3	5	6	3	4	3	40350000	40350000	0	0	47327000	45094000	1058700	1174300	16895000	13645000	1473600	1776300	30969000	21250000
1724	YIL044C	YIL044C	YIL044C	AGE2	32.638	6	6	30.9	0	61.581	NaN	NaN	NaN	NaN	NaN	NaN	2.40541	1.26628	NaN	NaN	21.1	10.7	6.7	6.7	6.7	4	2	1	1	1	4	2	1	1	1	7398200	7398200	0	0	3304600	3304600	0	0	515640	515640	0	0	399880	399880
3075	YOL031C	YOL031C	YOL031C	SIL1	48.274	9	9	30.9	0	106.75	NaN	NaN	NaN	NaN	0.552778	-0.855229	1.04862	0.0684953	1.18095	0.239948	15.2	6.9	7.8	10.2	3.8	4	2	2	3	1	4	2	2	3	1	3618200	3618200	0	0	5675500	5675500	0	0	1344000	1093800	115580	134660	4455400	3309800
2207	YKR082W	YKR082W	YKR082W	NUP133	133.32	27	27	30.9	0	102.45	NaN	NaN	NaN	NaN	NaN	NaN	1.48391	0.569401	1.05044	0.0709875	9.5	8.9	11.1	7.9	6.6	7	7	7	6	4	7	7	7	6	4	8249200	8249200	0	0	11040000	11040000	0	0	82759000	5147800	77611000	0	12286000	11284000
3302	YOR271C	YOR271C	YOR271C	FSF1	35.414	9	9	30.9	0	22.169	NaN	NaN	0.543775	-0.878917	0.92849	-0.107042	0.99734	-0.00384204	0.894793	-0.160375	18	19.9	20.8	19.9	22.9	5	5	6	5	7	5	5	6	5	7	28953000	28953000	0	0	24615000	24458000	81346	75401	16796000	14929000	902510	964390	16170000	13483000
930	YDR483W	YDR483W	YDR483W	KRE2	51.386	10	10	30.8	0	26.829	NaN	NaN	0.98697	-0.0189221	0.793671	-0.333387	0.990188	-0.0142257	1.10119	0.13906	22.9	15.2	14.7	16.7	9.5	6	5	5	5	4	6	5	5	5	4	23019000	23019000	0	0	23079000	21741000	640080	697830	14260000	11635000	1208900	1416200	15012000	11527000
178	YBL056W	YBL056W	YBL056W	PTC3	51.331	9	8	30.8	0	92.88	NaN	NaN	NaN	NaN	0.989527	-0.0151894	0.720656	-0.472616	1.04737	0.0667768	15	11.1	10.9	11.1	10.7	5	4	5	4	4	4	3	4	3	3	22398000	22398000	0	0	11583000	11583000	0	0	9839100	8821400	240820	776880	6927300	6315900
677	YDR062W	YDR062W	YDR062W	LCB2	63.11	16	16	30.8	0	78.157	NaN	NaN	NaN	NaN	NaN	NaN	0.86109	-0.215764	0.895406	-0.159386	12.1	11.8	6.6	10.3	8.7	5	5	3	5	4	5	5	3	5	4	17636000	17636000	0	0	15769000	15769000	0	0	9853000	9272800	0	580250	4338500	2182400
2130	YKL179C	YKL179C	YKL179C	COY1	77.513	16	16	30.8	0	192.14	NaN	NaN	NaN	NaN	NaN	NaN	1.71754	0.78034	0.856036	-0.224257	20	18.1	16.3	20.6	6.6	10	10	7	11	3	10	10	7	11	3	12841000	12841000	0	0	10208000	10208000	0	0	6399600	5904000	495670	0	7769800	7769800
1413	YGR116W	YGR116W	YGR116W	SPT6	168.29	37	37	30.7	0	211.25	NaN	NaN	NaN	NaN	NaN	NaN	0.879071	-0.185948	1.09717	0.133785	16	14.9	14.7	12.7	11.4	17	17	15	14	12	17	17	15	14	12	52212000	52212000	0	0	44882000	40163000	0	4718400	16943000	16507000	0	436020	27669000	24095000
3365	YPL001W	YPL001W	YPL001W	HAT1	43.872	12	12	30.7	0	13.656	NaN	NaN	NaN	NaN	1.09971	0.137126	0.864038	-0.210833	1.07321	0.101936	8.3	14.7	13.4	10.2	0	2	5	4	4	0	2	5	4	4	0	662670	662670	0	0	6848400	6848400	0	0	3305100	3058300	117100	129720	4103800	3095800
2833	YNL044W	YNL044W	YNL044W	YIP3	19.411	6	6	30.7	0	21.221	NaN	NaN	NaN	NaN	0.78074	-0.357086	1.26213	0.335856	1.05081	0.0714971	23.9	18.8	23.3	18.8	23.3	4	3	4	3	4	4	3	4	3	4	14537000	14537000	0	0	20975000	20975000	0	0	11028000	9823500	547410	656790	11308000	10219000
2547	YML035C	YML035C	YML035C	AMD1	93.3	22	22	30.7	0	71.144	NaN	NaN	NaN	NaN	0.880365	-0.183826	1.08197	0.113658	1.03252	0.0461738	20	14.8	9.9	10.2	12.8	12	10	6	6	8	12	10	6	6	8	21337000	21337000	0	0	22349000	22349000	0	0	13291000	11864000	620660	806190	10847000	9505800
158	YBR084C-A;YBL027W	YBR084C-A;YBL027W	YBR084C-A	RPL19A	21.704	8	8	30.7	0	78.12	NaN	NaN	0.881606	-0.181794	0.959114	-0.0602252	0.854162	-0.227419	0.877142	-0.189118	29.1	29.6	23.8	24.3	23.8	5	6	4	5	4	5	6	4	5	4	360870000	360870000	0	0	191720000	188870000	990830	1862900	141640000	118060000	10937000	12647000	127480000	109830000
1907	YJL186W	YJL186W	YJL186W	MNN5	67.204	15	15	30.7	0	39.228	NaN	NaN	NaN	NaN	0.153884	-2.70008	0.726643	-0.460681	0.871971	-0.197648	14	10.2	7.7	16.7	13.1	6	5	3	6	6	6	5	3	6	6	14799000	14799000	0	0	3656900	3144000	512910	0	4338900	4338900	0	0	12443000	9672800
603	YDL181W	YDL181W	YDL181W	INH1	9.87	3	3	30.6	0	6.175	NaN	NaN	NaN	NaN	1.02375	0.033869	1.64672	0.719598	1.97464	0.981589	9.4	30.6	11.8	21.2	9.4	1	3	1	2	1	1	3	1	2	1	6067100	6067100	0	0	11526000	11526000	0	0	2077900	2077900	0	0	5422900	4720100
2768	YMR261C	YMR261C	YMR261C	TPS3	118.83	26	24	30.6	0	111.99	NaN	NaN	NaN	NaN	NaN	NaN	1.37527	0.459719	1.52	0.604076	16.2	14.5	9.7	14.2	7.8	12	10	8	10	7	11	9	8	9	7	31372000	31372000	0	0	20161000	20161000	0	0	14868000	14771000	0	97617	7439800	7393900
1158	YFL044C	YFL044C	YFL044C	OTU1	33.51	7	7	30.6	0	34.612	NaN	NaN	NaN	NaN	NaN	NaN	NaN	NaN	1.23626	0.305983	18.6	21.6	6.6	18.9	9.3	3	4	1	3	2	3	4	1	3	2	4496700	4496700	0	0	7104400	7104400	0	0	1575800	1575800	0	0	4960900	4802900
3421	YPL105C	YPL105C	YPL105C	SYH1	94.355	16	16	30.6	0	29.649	NaN	NaN	NaN	NaN	NaN	NaN	1.3065	0.385705	1.10511	0.144187	14.1	9.9	9.9	17.6	6.8	8	5	5	8	3	8	5	5	8	3	20495000	20495000	0	0	13525000	13525000	0	0	2998400	2998400	0	0	7428400	4837900
589	YDL161W	YDL161W	YDL161W	ENT1	52.351	13	11	30.6	0	233.63	NaN	NaN	NaN	NaN	0.776118	-0.365652	0.900527	-0.151159	1.01622	0.0232152	9.3	14.8	7.5	9.7	7.5	3	5	2	3	2	3	5	2	3	2	7161400	7161400	0	0	8155100	8155100	0	0	2804600	2594600	103390	106590	4482300	3277400
2950	YNL222W	YNL222W	YNL222W	SSU72	23.469	5	5	30.6	0	44.276	NaN	NaN	NaN	NaN	NaN	NaN	NaN	NaN	0.806803	-0.309712	14.6	30.6	14.6	15.5	14.6	2	5	2	3	2	2	5	2	3	2	2791100	2791100	0	0	4505400	4505400	0	0	1444800	1444800	0	0	1241700	1241700
2203	YKR076W	YKR076W	YKR076W	ECM4	43.273	7	7	30.5	0	64.142	NaN	NaN	NaN	NaN	0.618645	-0.692817	4.72079	2.23903	1.35209	0.435187	4.9	10.3	4.9	10.3	9.7	1	2	1	2	2	1	2	1	2	2	914940	914940	0	0	1337000	1337000	0	0	358760	358760	0	0	1104900	1104900
1617	YHR088W	YHR088W	YHR088W	RPF1	35.121	8	8	30.5	0	25.479	NaN	NaN	0.535823	-0.900173	0.858125	-0.22074	0.959656	-0.059411	0.780895	-0.3568	11.5	11.9	15.3	15.3	20.7	3	3	4	4	5	3	3	4	4	5	9010700	9010700	0	0	12111000	11358000	445520	306570	3973800	3035900	376400	561530	7310900	6116100
2484	YLR397C	YLR397C	YLR397C	AFG2	84.747	15	15	30.5	0	106.76	NaN	NaN	NaN	NaN	NaN	NaN	1.32196	0.40268	0.65978	-0.599943	22.6	13.8	11.7	19.6	10.5	11	7	6	9	5	11	7	6	9	5	9677200	9677200	0	0	6969600	6969600	0	0	3351400	3351400	0	0	7905000	7471100
3556	YPR072W	YPR072W	YPR072W	NOT5	65.854	12	12	30.5	0	44.144	NaN	NaN	NaN	NaN	NaN	NaN	NaN	NaN	0.464016	-1.10775	19.8	13.2	15.7	14.3	8.2	6	4	4	4	3	6	4	4	4	3	7292200	7292200	0	0	8424200	8424200	0	0	2334300	2334300	0	0	4418500	4418500
1595	YHR060W	YHR060W	YHR060W	VMA22	21.077	4	4	30.4	0	49.921	NaN	NaN	NaN	NaN	NaN	NaN	4.2293	2.08042	1.25524	0.32796	16.6	22.7	30.4	22.7	21	2	3	4	3	3	2	3	4	3	3	1348100	1348100	0	0	2568200	2568200	0	0	1555300	1555300	0	0	2142700	2142700
1271	YGL112C	YGL112C	YGL112C	TAF6	57.901	10	10	30.4	0	38.427	NaN	NaN	NaN	NaN	NaN	NaN	1.12209	0.16619	1.21868	0.285324	16.3	10.3	10.9	14.1	6.6	5	3	4	5	2	5	3	4	5	2	4023700	4023700	0	0	4852200	4852200	0	0	2148700	2148700	0	0	2599000	2287400
2593	YML105C	YML105C	YML105C	SEC65	31.169	6	6	30.4	0	24.243	NaN	NaN	NaN	NaN	0.384878	-1.37753	1.50212	0.587004	1.20061	0.263771	26.4	11.4	17.9	12.1	8.1	5	3	3	3	2	5	3	3	3	2	16639000	16639000	0	0	12597000	12597000	0	0	3596000	3508700	0	87357	4217200	4036300
177	YBL055C	YBL055C	YBL055C		47.389	11	11	30.4	0	141.87	NaN	NaN	NaN	NaN	NaN	NaN	4.91889	2.29833	1.03896	0.0551455	16.7	13.2	13.2	16	5	5	4	4	5	1	5	4	4	5	1	6153900	6153900	0	0	5757500	5757500	0	0	2860600	2860600	0	0	4307300	4307300
1164	YFR001W	YFR001W	YFR001W	LOC1	23.59	5	5	30.4	0	19.323	NaN	NaN	6.65821	2.73513	1.12081	0.164544	0.86594	-0.20766	0.99984	-0.000231102	14.2	19.6	12.3	16.7	5.9	2	3	2	3	1	2	3	2	3	1	7932100	7932100	0	0	10410000	10410000	0	0	3779600	3468800	0	310800	14448000	10383000
2035	YKL027W	YKL027W	YKL027W	TCD2	50.265	10	10	30.4	0	28.924	NaN	NaN	NaN	NaN	NaN	NaN	0.858249	-0.220532	0.955151	-0.0661993	17.9	13.4	12.8	7.8	9.4	5	4	4	3	3	5	4	4	3	3	9303300	9303300	0	0	6533300	6533300	0	0	1897300	1897300	0	0	3209400	2971000
3202	YOR101W	YOR101W	YOR101W	RAS1	34.346	7	7	30.4	0	129.26	NaN	NaN	NaN	NaN	0.738495	-0.43734	0.685864	-0.544005	0.91971	-0.120749	17.2	14.6	19.4	10	10.7	4	3	4	2	2	4	3	4	2	2	5788400	5788400	0	0	4154800	4154800	0	0	4361300	3968100	199220	193950	2858500	2340800
3539	YPR040W	YPR040W	YPR040W	TIP41	41.019	8	8	30.3	0	19.912	NaN	NaN	NaN	NaN	NaN	NaN	2.38734	1.2554	NaN	NaN	10.7	6.5	2.8	4.2	2.8	3	2	1	1	1	3	2	1	1	1	5257000	5257000	0	0	2522600	2522600	0	0	581120	581120	0	0	555770	555770
598	YDL174C	YDL174C	YDL174C	DLD1	65.292	13	13	30.3	0	38.54	NaN	NaN	NaN	NaN	2.65594	1.40922	1.23952	0.309776	1.60853	0.685741	20.8	17.4	10.1	18.9	15.3	10	8	5	8	8	10	8	5	8	8	23337000	23337000	0	0	18897000	18897000	0	0	7468200	6374200	287240	806700	9846000	8490700
1666	YHR167W	YHR167W	YHR167W	THP2	30.299	7	7	30.3	0	8.2233	NaN	NaN	NaN	NaN	NaN	NaN	NaN	NaN	1.28842	0.365604	9.6	14.2	9.2	14.2	8	2	2	2	2	2	2	2	2	2	2	2216200	2216200	0	0	1916700	1916700	0	0	1016300	1016300	0	0	1024100	1024100
2160	YKR006C	YKR006C	YKR006C	MRPL13	30.271	4	4	30.3	0	177.09	NaN	NaN	NaN	NaN	NaN	NaN	0.879849	-0.184673	0.966825	-0.0486729	25	25	7.6	25	14.4	3	3	1	3	2	3	3	1	3	2	3022100	3022100	0	0	1724700	1724700	0	0	402140	402140	0	0	2609000	2113500
3176	YOR051C	YOR051C	YOR051C	ETT1	47.351	10	10	30.3	0	205.47	NaN	NaN	0.932625	-0.100631	0.785471	-0.34837	0.9328	-0.100361	0.951647	-0.0715013	21.6	24.8	13.1	14.1	13.1	8	8	5	4	5	8	8	5	4	5	28051000	28051000	0	0	31676000	31676000	0	0	10036000	9760400	95784	180240	8434400	6871900
3147	YOL149W	YOL149W	YOL149W	DCP1	26.266	5	5	30.3	0	25.279	NaN	NaN	NaN	NaN	NaN	NaN	NaN	NaN	0.598789	-0.73988	11.7	20.3	16.5	11.7	11.7	2	3	3	2	2	2	3	3	2	2	3673100	3673100	0	0	3381700	3381700	0	0	2265900	2265900	0	0	2864900	2864900
3346	YOR347C	YOR347C	YOR347C	PYK2	55.195	14	11	30.2	0	20.473	NaN	NaN	NaN	NaN	NaN	NaN	NaN	NaN	NaN	NaN	16.2	16.2	12.1	11.3	8.9	6	7	6	5	4	5	5	4	3	2	3822600	3822600	0	0	324350000	324350000	0	0	1227300	1227300	0	0	1107300	1107300
2913	YNL160W	YNL160W	YNL160W	YGP1	37.327	9	9	30.2	0	29.493	NaN	NaN	2.87076	1.52143	1.93959	0.955754	1.23283	0.301976	2.30765	1.20643	19.5	22	23.4	19.5	19.5	4	5	5	4	4	4	5	5	4	4	66568000	66568000	0	0	70632000	70433000	0	199210	40614000	39141000	346290	1126900	30475000	29637000
1799	YIR006C	YIR006C	YIR006C	PAN1	160.27	29	28	30.2	0	323.31	NaN	NaN	NaN	NaN	0.603235	-0.729207	1.17664	0.234669	1.05932	0.0831424	25.7	27.8	21.9	20.3	17.4	23	25	18	18	14	23	25	18	18	14	61133000	61133000	0	0	64960000	64960000	0	0	22712000	21557000	477080	678520	30501000	26021000
2882	YNL118C	YNL118C	YNL118C	DCP2	108.67	23	23	30.2	0	145.04	NaN	NaN	NaN	NaN	1.68454	0.752357	1.39069	0.475797	0.943464	-0.0839612	19	14.7	15.3	9	11.3	14	10	11	6	9	14	10	11	6	9	32032000	32032000	0	0	15470000	15470000	0	0	23796000	20433000	802150	2560700	6885400	5833600
1839	YJL054W	YJL054W	YJL054W	TIM54	54.182	10	10	30.1	0	42.158	NaN	NaN	NaN	NaN	NaN	NaN	NaN	NaN	NaN	NaN	5.2	9.8	12.8	9.8	5.2	2	4	5	4	2	2	4	5	4	2	2365300	2365300	0	0	7993200	4906000	0	3087200	3441700	3441700	0	0	2673900	2673900
2058	YKL065C	YKL065C	YKL065C	YET1	23.459	5	5	30.1	0	9.1985	NaN	NaN	NaN	NaN	1.08492	0.117595	1.18901	0.249766	1.28849	0.365683	10.7	24.3	4.9	23.8	0	2	4	1	3	0	2	4	1	3	0	11475000	11475000	0	0	18679000	18679000	0	0	2823200	2823200	0	0	9946300	8824700
1103	YER143W	YER143W	YER143W	DDI1	47.354	11	11	30.1	0	29.41	NaN	NaN	NaN	NaN	NaN	NaN	1.00941	0.0135183	1.14661	0.197377	15.7	21.5	6.5	13.1	5.8	6	8	3	5	3	6	8	3	5	3	9115300	9115300	0	0	13156000	13156000	0	0	2270000	2270000	0	0	4580800	4580800
34	R0040C	R0040C	R0040C	REP2	33.196	7	7	30.1	0	61.495	NaN	NaN	1.04413	0.0623026	0.780424	-0.35767	1.01439	0.0206154	0.920921	-0.11885	18.9	18.9	18.6	24	18.6	4	4	4	5	4	4	4	4	5	4	11537000	11537000	0	0	10407000	9983000	180020	244240	6111300	4943500	512960	654890	10024000	6796900
464	YCR052W	YCR052W	YCR052W	RSC6	54.164	10	10	30	0	71.977	NaN	NaN	NaN	NaN	NaN	NaN	NaN	NaN	NaN	NaN	12.2	18.6	22.2	14.5	15.5	4	6	7	5	6	4	6	7	5	6	5926400	5926400	0	0	5962300	5962300	0	0	4334600	4334600	0	0	3808800	3808800
3528	YPR024W	YPR024W	YPR024W	YME1	81.771	15	15	30	0	199.11	NaN	NaN	NaN	NaN	0.761517	-0.393052	1.02806	0.039926	1.2162	0.282375	25.7	21.2	18.6	19.4	14.9	12	10	8	9	7	12	10	8	9	7	27473000	27473000	0	0	30702000	30702000	0	0	9702600	8652200	545800	504530	15945000	14324000
1514	YGR267C	YGR267C	YGR267C	FOL2	27.769	7	7	30	0	25.129	NaN	NaN	0.950012	-0.073983	0.832695	-0.264139	0.709866	-0.494381	0.962452	-0.0552142	22.6	27.2	19.8	19.8	13.6	4	5	3	3	2	4	5	3	3	2	12746000	12746000	0	0	15816000	15648000	100260	67629	5515200	5515200	0	0	8492800	7806400
2097	YKL126W	YKL126W	YKL126W	YPK1	76.479	16	11	30	0	52.232	NaN	NaN	NaN	NaN	1.11212	0.153313	1.06078	0.0851254	0.962054	-0.0558104	19.9	15.4	10.3	14.1	12.8	9	8	5	7	6	7	5	4	6	5	16046000	16046000	0	0	8760000	8760000	0	0	5217900	4926000	100680	191260	7436800	7104700
900	YDR435C	YDR435C	YDR435C	PPM1	37.694	7	7	29.9	0	48.26	NaN	NaN	NaN	NaN	NaN	NaN	NaN	NaN	NaN	NaN	8.2	7.6	4	11.6	0	2	2	1	3	0	2	2	1	3	0	4056600	4056600	0	0	1643300	1643300	0	0	699000	699000	0	0	1586600	1586600
1281	YGL127C	YGL127C	YGL127C	SOH1	14.741	2	2	29.9	0	3.6694	NaN	NaN	NaN	NaN	NaN	NaN	NaN	NaN	NaN	NaN	0	12.6	0	12.6	0	0	1	0	1	0	0	1	0	1	0	0	0	0	0	165180	165180	0	0	0	0	0	0	195410	195410
3581	YPR127W	YPR127W	YPR127W		38.6	9	9	29.9	0	15.498	NaN	NaN	NaN	NaN	NaN	NaN	1.2191	0.285814	1.5723	0.652873	19.1	6.4	9	9	8.4	6	2	3	3	3	6	2	3	3	3	16736000	16736000	0	0	3898500	3898500	0	0	5216600	5216600	0	0	2281700	1950000
3491	YPL228W	YPL228W	YPL228W	CET1	61.849	13	13	29.9	0	55.321	NaN	NaN	NaN	NaN	NaN	NaN	0.85689	-0.222818	1.53027	0.613788	11.3	20	16	14.6	10.2	4	8	6	6	4	4	8	6	6	4	6871800	6871800	0	0	10683000	10683000	0	0	4006600	4006600	0	0	6158400	5467800
852	YDR358W	YDR358W	YDR358W	GGA1	62.319	11	11	29.8	0	70.599	NaN	NaN	NaN	NaN	0.946951	-0.0786377	NaN	NaN	NaN	NaN	11.7	18.7	7.4	7.9	6.8	4	7	3	4	3	4	7	3	4	3	5789500	5789500	0	0	6116700	6116700	0	0	1421500	1421500	0	0	2420600	2420600
1051	YER067W	YER067W	YER067W	RGI1	18.989	3	3	29.8	0	14.535	NaN	NaN	NaN	NaN	NaN	NaN	NaN	NaN	NaN	NaN	21.7	8.1	0	8.1	13	2	1	0	1	2	2	1	0	1	2	4172200	4172200	0	0	36600000	36600000	0	0	0	0	0	0	17647000	17647000
1607	YHR074W	YHR074W	YHR074W	QNS1	80.685	16	16	29.8	0	93.807	NaN	NaN	NaN	NaN	1.16293	0.217758	1.16183	0.216393	1.44752	0.533587	13.4	17.2	7.8	13.3	7	6	8	4	6	3	6	8	4	6	3	21831000	21831000	0	0	29103000	29103000	0	0	3993900	3993900	0	0	10790000	10790000
3436	YPL127C	YPL127C	YPL127C	HHO1	27.803	6	6	29.8	0	17.215	NaN	NaN	NaN	NaN	0.74182	-0.430859	0.757504	-0.400675	0.969636	-0.0444845	21.3	8.5	8.5	8.5	8.5	4	2	2	2	2	4	2	2	2	2	9019800	9019800	0	0	5502100	5502100	0	0	2538700	2380500	50242	107910	2088700	1469600
3270	YOR216C	YOR216C	YOR216C	RUD3	56.068	11	11	29.8	0	108.03	NaN	NaN	NaN	NaN	NaN	NaN	NaN	NaN	0.966001	-0.0499036	22.3	20	19.8	8.5	14.3	7	6	6	2	4	7	6	6	2	4	12041000	12041000	0	0	9878300	9878300	0	0	8057000	8057000	0	0	3987600	3987600
675	YDR060W	YDR060W	YDR060W	MAK21	116.68	26	26	29.8	0	176.56	NaN	NaN	NaN	NaN	0.740017	-0.434369	1.06222	0.0870823	0.8197	-0.286832	14.4	20.8	15.8	17.7	11.2	11	17	12	15	10	11	17	12	15	10	27525000	27525000	0	0	39667000	39667000	0	0	17922000	16735000	543970	642630	31780000	27195000
3073	YOL027C	YOL027C	YOL027C	MDM38	65.004	12	12	29.7	0	93.575	NaN	NaN	NaN	NaN	NaN	NaN	1.25915	0.332454	1.64671	0.719585	14	17.3	9.6	14.3	5.4	5	6	3	5	2	5	6	3	5	2	10588000	10588000	0	0	11660000	11660000	0	0	5761700	5276600	0	485030	8293200	7435300
2430	YLR309C	YLR309C	YLR309C	IMH1	105.22	22	22	29.7	0	305.87	NaN	NaN	NaN	NaN	0.787934	-0.343853	0.994446	-0.00803515	1.13768	0.186089	19.5	17	12.2	13.5	13.9	13	11	8	8	8	13	11	8	8	8	21566000	21566000	0	0	14063000	14063000	0	0	5729200	5313100	136310	279790	8906800	8209300
3191	YOR086C	YOR086C	YOR086C	TCB1	133.57	25	25	29.6	0	108.53	NaN	NaN	NaN	NaN	NaN	NaN	1.38598	0.470905	1.73943	0.798612	13.8	16	7.3	11.5	4.7	10	12	6	8	4	10	12	6	8	4	14092000	14092000	0	0	16801000	16801000	0	0	4020900	4020900	0	0	9675700	9288400
1100	YER139C	YER139C	YER139C	RTR1	26.239	6	6	29.6	0	20.012	NaN	NaN	NaN	NaN	NaN	NaN	NaN	NaN	1.109	0.14926	17.7	29.6	17.7	11.5	3.1	3	6	3	2	1	3	6	3	2	1	3970000	3970000	0	0	9777700	9777700	0	0	2294600	2294600	0	0	1889700	1889700
1452	YGR178C	YGR178C	YGR178C	PBP1	78.78	16	16	29.6	0	212.39	NaN	NaN	2.09957	1.07009	0.797224	-0.326943	1.09047	0.124951	0.993552	-0.00933225	22.4	17.9	19	14.4	15.4	13	8	10	7	8	13	8	10	7	8	29469000	29469000	0	0	20208000	20208000	0	0	15346000	13264000	870120	1212000	11644000	8978100
979	YEL032W	YEL032W	YEL032W	MCM3	107.52	23	23	29.6	0	46.044	NaN	NaN	NaN	NaN	NaN	NaN	0.860692	-0.216431	0.970756	-0.0428193	16.8	18.8	13.1	9.8	5	12	15	9	7	3	12	15	9	7	3	361700000	361700000	0	0	335950000	335950000	0	0	211010000	211010000	0	0	171710000	151310000
2893	YNL131W	YNL131W	YNL131W	TOM22	16.79	4	4	29.6	0	150.42	NaN	NaN	NaN	NaN	1.43895	0.525016	1.19257	0.254078	0.910212	-0.135726	13.2	24.3	13.2	13.2	24.3	2	3	2	2	3	2	3	2	2	3	12143000	12143000	0	0	16461000	16461000	0	0	2912500	2912500	0	0	9166100	9166100
2437	YLR324W	YLR324W	YLR324W	PEX30	59.461	12	12	29.6	0	190.31	NaN	NaN	NaN	NaN	NaN	NaN	2.76418	1.46685	0.89239	-0.164253	24.7	10.7	9	9.6	10.9	10	4	4	3	4	10	4	4	3	4	17968000	17968000	0	0	6084500	6084500	0	0	5360500	5360500	0	0	2201000	2201000
2115	YKL150W	YKL150W	YKL150W	MCR1	34.137	7	7	29.5	0	29.878	NaN	NaN	NaN	NaN	1.6635	0.734225	1.76989	0.82366	1.97778	0.983881	17.2	17.2	17.2	7.9	14.9	4	4	4	2	4	4	4	4	2	4	13027000	13027000	0	0	12130000	12130000	0	0	6290000	6290000	0	0	5118300	5118300
2946	YNL216W	YNL216W	YNL216W	RAP1	92.412	16	16	29.5	0	323.31	NaN	NaN	NaN	NaN	0.693164	-0.528731	0.838774	-0.253646	1.00758	0.0108907	25	14.8	17.2	11.7	10.3	12	7	9	6	5	12	7	9	6	5	18370000	18370000	0	0	15235000	15235000	0	0	10900000	9822300	373680	703690	10069000	7649600
2241	YLL029W	YLL029W	YLL029W	FRA1	84.923	17	17	29.5	0	71.766	NaN	NaN	NaN	NaN	0.802766	-0.316949	0.652161	-0.616701	0.971194	-0.0421683	13.4	13.6	10.7	16.2	7.9	7	8	6	9	4	7	8	6	9	4	14128000	14128000	0	0	11044000	11044000	0	0	4010600	4010600	0	0	8731700	8090400
1401	YGR090W	YGR090W	YGR090W	UTP22	140.48	26	26	29.5	0	133.12	NaN	NaN	NaN	NaN	0.933734	-0.0989166	0.804336	-0.314131	0.937336	-0.0933619	9.6	17.4	13.6	15.6	11.2	9	15	12	13	11	9	15	12	13	11	13716000	13716000	0	0	27380000	27380000	0	0	15983000	14367000	800310	816330	21212000	17300000
2810	YNL002C	YNL002C	YNL002C	RLP7	36.559	10	10	29.5	0	38.308	NaN	NaN	1.17173	0.228638	0.736253	-0.441727	0.895615	-0.159049	0.812534	-0.2995	17.7	13.7	13.7	13.7	13.7	5	3	3	3	3	5	3	3	3	3	14224000	14224000	0	0	8583600	7246000	633160	704480	1918500	1825800	51899	40799	5588000	4627000
1093	YER126C	YER126C	YER126C	NSA2	29.722	7	7	29.5	0	11.809	NaN	NaN	NaN	NaN	1.17347	0.230779	0.816029	-0.293308	0.781951	-0.35485	25.7	13.4	10.3	13.4	10.3	5	3	2	3	2	5	3	2	3	2	6783900	6783900	0	0	3996800	3996800	0	0	1669100	1669100	0	0	3366900	2147200
1502	YGR250C	YGR250C	YGR250C	RIE1	89.512	17	17	29.4	0	231.92	NaN	NaN	NaN	NaN	NaN	NaN	NaN	NaN	NaN	NaN	17.3	10.5	8.8	4.2	3.7	9	5	4	2	2	9	5	4	2	2	8432700	8432700	0	0	3776600	3776600	0	0	1031800	1031800	0	0	949800	949800
1307	YGL173C	YGL173C	YGL173C	XRN1	175.46	39	39	29.4	0	219.63	NaN	NaN	0.509888	-0.971749	0.963755	-0.0532623	1.17516	0.232855	1.13148	0.178217	19.9	16.8	14.6	18.3	14.7	24	18	17	20	17	24	18	17	20	17	111790000	111790000	0	0	89447000	88917000	298440	231400	48218000	44268000	1500900	2449200	80794000	74279000
393	YBR286W	YBR286W	YBR286W	APE3	60.137	12	12	29.4	0	114.76	NaN	NaN	5.61589	2.48951	1.13742	0.185768	1.01308	0.0187522	1.11115	0.152051	22	23.3	19.6	22	19.2	8	9	8	8	8	8	9	8	8	8	207610000	207610000	0	0	162430000	160510000	793870	1128200	42485000	38269000	1266500	2949500	42582000	36920000
1638	YHR114W	YHR114W	YHR114W	BZZ1	71.17	14	14	29.4	0	90.624	NaN	NaN	0.435474	-1.19934	0.588391	-0.765152	0.904253	-0.145201	0.891686	-0.165392	16.4	11.8	11.4	11.8	14.8	7	5	5	5	7	7	5	5	5	7	9369400	9369400	0	0	10213000	10101000	72303	38937	4895400	4818300	32158	44935	5438000	5219900
2729	YMR208W	YMR208W	YMR208W	ERG12	48.459	11	11	29.3	0	61.9	NaN	NaN	NaN	NaN	1.07092	0.0988556	1.49337	0.578576	1.16497	0.220296	15.3	16.5	15.1	15.1	15.8	6	5	5	5	5	6	5	5	5	5	10803000	10803000	0	0	7986600	7986600	0	0	4228700	4228700	0	0	8340300	7718900
847	YDR348C	YDR348C	YDR348C	PAL1	54.995	11	11	29.3	0	68.432	NaN	NaN	NaN	NaN	NaN	NaN	1.04902	0.0690482	1.1524	0.204641	18.6	5.2	13	5.2	7.6	6	2	4	2	3	6	2	4	2	3	13526000	13526000	0	0	4071500	4071500	0	0	2337900	2337900	0	0	2046400	1653400
2487	YLR401C	YLR401C	YLR401C	DUS3	76.595	14	14	29.3	0	49.58	NaN	NaN	1.23852	0.308616	0.523934	-0.932543	0.7357	-0.44281	0.862831	-0.212851	18.1	14.8	10.5	11.7	9.9	8	7	6	5	4	8	7	6	5	4	30025000	30025000	0	0	7773500	7315100	121800	336550	4630700	4630700	0	0	3635200	2993500
2014	YKL001C	YKL001C	YKL001C	MET14	23.06	4	4	29.2	0	9.77	NaN	NaN	NaN	NaN	NaN	NaN	NaN	NaN	NaN	NaN	29.2	13.9	6.4	13.9	7.4	4	2	1	2	1	4	2	1	2	1	4558800	4558800	0	0	3867200	3867200	0	0	1166700	1166700	0	0	1810000	1810000
2718	YMR189W	YMR189W	YMR189W	GCV2	114.45	19	19	29.2	0	37.466	NaN	NaN	NaN	NaN	NaN	NaN	NaN	NaN	1.25033	0.322311	13.1	8.9	3	10.3	4.3	8	6	2	6	3	8	6	2	6	3	10300000	10300000	0	0	12660000	12660000	0	0	2961900	2961900	0	0	7021900	7021900
365	YBR245C	YBR245C	YBR245C	ISW1	131.1	31	27	29.2	0	115.03	NaN	NaN	NaN	NaN	1.07263	0.101159	1.17356	0.23089	1.18879	0.249499	11.9	16.3	13.1	11.7	7	11	15	13	9	7	10	12	13	8	6	16427000	16427000	0	0	27294000	27294000	0	0	12068000	11850000	0	217930	13704000	12361000
2466	YLR370C	YLR370C	YLR370C	ARC18	20.578	5	5	29.2	0	23.487	NaN	NaN	NaN	NaN	0.888821	-0.170036	1.21005	0.275062	1.08463	0.117207	15.2	11.2	11.2	11.2	16.9	3	2	2	2	3	3	2	2	2	3	27568000	27568000	0	0	18361000	18361000	0	0	6246600	6246600	0	0	1854200	1854200
563	YDL122W	YDL122W	YDL122W	UBP1	92.768	17	17	29.2	0	119.54	NaN	NaN	NaN	NaN	0.507399	-0.978807	0.762652	-0.390904	1.05184	0.072918	15.1	13.8	9.4	16.2	3.1	9	8	5	9	2	9	8	5	9	2	13659000	13659000	0	0	13294000	13294000	0	0	3685800	3457400	0	228420	12027000	10388000
1106	YER148W	YER148W	YER148W	SPT15	27.003	6	6	29.2	0	8.9337	NaN	NaN	NaN	NaN	0.618554	-0.693029	0.870929	-0.199372	0.882703	-0.179999	3.3	16.7	13.3	16.7	16.2	1	3	2	3	3	1	3	2	3	3	2970500	2970500	0	0	6679500	6203800	280040	195640	1546700	1546700	0	0	3562000	2796400
627	YDL223C	YDL223C	YDL223C	HBT1	113.61	21	21	29.1	0	251.99	NaN	NaN	NaN	NaN	NaN	NaN	NaN	NaN	NaN	NaN	22.8	15.1	6.2	10.7	3.3	15	10	4	6	2	15	10	4	6	2	20343000	20343000	0	0	14915000	14915000	0	0	2351900	2351900	0	0	3012400	3012400
341	YBR199W	YBR199W	YBR199W	KTR4	54.555	9	9	29.1	0	56.31	NaN	NaN	NaN	NaN	NaN	NaN	5.7879	2.53304	1.25622	0.329084	27.4	4.5	7.3	2.8	0	8	2	3	1	0	8	2	3	1	0	10109000	10109000	0	0	4340700	4340700	0	0	2624300	2624300	0	0	1138400	1138400
2447	YLR342W	YLR342W	YLR342W	FKS1	214.85	43	24	29.1	0	323.31	NaN	NaN	0.513752	-0.960856	0.785891	-0.347598	1.16662	0.222329	1.19039	0.251431	22.7	16.4	17.4	17.2	16.1	30	25	26	26	22	17	16	16	16	12	58315000	58315000	0	0	87589000	73933000	12641000	1015100	33632000	28965000	2024500	2643200	65233000	46410000
219	YBR014C	YBR014C	YBR014C	GRX7	22.565	5	5	29.1	0	11.777	NaN	NaN	NaN	NaN	0.673266	-0.570751	0.906943	-0.140916	1.03096	0.0439952	13.3	5.9	19.2	5.9	11.8	2	1	3	1	2	2	1	3	1	2	3715800	3715800	0	0	1738800	1738800	0	0	3387200	2899700	214390	273100	971210	971210
1978	YJR093C	YJR093C	YJR093C	FIP1	35.777	7	7	29.1	0	46.886	NaN	NaN	NaN	NaN	NaN	NaN	NaN	NaN	0.562447	-0.830211	14.1	10.1	15.3	2.4	8.6	3	2	3	1	2	3	2	3	1	2	3750700	3750700	0	0	1915300	1915300	0	0	1822700	1743400	0	79341	389970	389970
1283	YGL130W	YGL130W	YGL130W	CEG1	52.764	10	10	29	0	15.791	NaN	NaN	NaN	NaN	NaN	NaN	NaN	NaN	NaN	NaN	11.5	15.9	7.4	12.2	7.4	4	6	2	3	2	4	6	2	3	2	4208600	4208600	0	0	7629200	7629200	0	0	1895100	1895100	0	0	3946200	3946200
240	YBR046C	YBR046C	YBR046C	ZTA1	37.018	8	8	29	0	21.942	NaN	NaN	NaN	NaN	NaN	NaN	NaN	NaN	1.18629	0.246457	15	26.9	8.7	15	8.7	4	7	2	3	2	4	7	2	3	2	12082000	10015000	0	2067700	8174700	8174700	0	0	1589800	1589800	0	0	2080600	2080600
3457	YPL169C	YPL169C	YPL169C	MEX67	67.351	12	12	29	0	68.826	NaN	NaN	NaN	NaN	1.0205	0.0292735	0.954395	-0.0673417	1.10389	0.142599	22.4	11.4	15.4	15.4	16.2	9	5	7	7	7	9	5	7	7	7	25174000	25174000	0	0	19733000	19733000	0	0	10921000	10095000	374620	451610	20762000	18297000
2673	YMR109W	YMR109W	YMR109W	MYO5	136.9	25	20	29	0	194.73	NaN	NaN	NaN	NaN	0.491344	-1.02519	0.854066	-0.227581	0.894503	-0.160842	22.1	12.6	12.6	11.5	12.6	18	11	11	9	11	14	8	7	6	9	28194000	28194000	0	0	20571000	20571000	0	0	8453100	8453100	0	0	7168900	6634400
1027	YER027C	YER027C	YER027C	GAL83	46.648	8	7	29	0	73.581	NaN	NaN	NaN	NaN	NaN	NaN	1.08556	0.118444	0.874777	-0.193013	12	13.9	9.4	4.6	1.9	3	3	2	1	1	2	2	1	1	1	1765500	1765500	0	0	1302900	1302900	0	0	466660	466660	0	0	352200	352200
1582	YHR041C	YHR041C	YHR041C	SRB2	22.894	4	4	29	0	5.8406	NaN	NaN	NaN	NaN	NaN	NaN	NaN	NaN	0.767893	-0.381023	5.2	14.8	11	11	5.2	1	2	1	1	1	1	2	1	1	1	0	0	0	0	1579000	1579000	0	0	440210	440210	0	0	534510	534510
2824	YNL026W	YNL026W	YNL026W	SAM50	54.405	8	8	28.9	0	55.772	NaN	NaN	NaN	NaN	NaN	NaN	NaN	NaN	NaN	NaN	15.5	15.3	6	11.6	6	3	4	1	2	1	3	4	1	2	1	1629300	1629300	0	0	2363300	2363300	0	0	289180	289180	0	0	1360900	1360900
1257	YGL092W	YGL092W	YGL092W	NUP145	145.66	23	23	28.9	0	173.51	NaN	NaN	NaN	NaN	1.31682	0.397058	1.16471	0.219973	1.19161	0.25291	16	16.7	15.9	13.1	9.3	13	13	13	11	8	13	13	13	11	8	19435000	19435000	0	0	22186000	22186000	0	0	9444700	8372900	382810	689000	17744000	14661000
2420	YLR291C	YLR291C	YLR291C	GCD7	42.569	8	8	28.9	0	15.232	NaN	NaN	NaN	NaN	0.694737	-0.525461	1.22635	0.294372	1.14064	0.189843	18.9	11.8	13.6	11.8	10	4	3	4	3	2	4	3	4	3	2	15345000	15345000	0	0	18764000	18764000	0	0	7229600	6570500	285480	373650	14177000	11450000
528	YDL074C	YDL074C	YDL074C	BRE1	80.691	17	17	28.9	0	58.614	NaN	NaN	0.834137	-0.261643	0.922913	-0.115734	NaN	NaN	0.871703	-0.198091	15.6	11	8.4	7.6	3	8	6	4	4	2	8	6	4	4	2	7161700	7161700	0	0	6371900	6371900	0	0	1531100	1531100	0	0	1951300	1951300
778	YDR231C	YDR231C	YDR231C	COX20	23.758	5	5	28.8	0	176.05	NaN	NaN	NaN	NaN	NaN	NaN	NaN	NaN	NaN	NaN	8.8	8.8	8.8	14.6	8.8	1	1	1	2	1	1	1	1	2	1	466370	466370	0	0	664540	664540	0	0	362560	362560	0	0	2937300	2937300
3038	YNR032C-A	YNR032C-A	YNR032C-A	HUB1	8.2715	2	2	28.8	0	5.7418	NaN	NaN	NaN	NaN	NaN	NaN	NaN	NaN	NaN	NaN	16.4	28.8	16.4	28.8	16.4	1	2	1	2	1	1	2	1	2	1	1487700	1487700	0	0	7500500	7500500	0	0	993750	993750	0	0	4278500	4278500
2940	YNL206C	YNL206C	YNL206C	RTT106	51.62	10	10	28.8	0	122.92	NaN	NaN	NaN	NaN	NaN	NaN	1.35279	0.435933	1.73697	0.796575	16.5	9.5	17.6	18.2	13.8	6	3	6	6	5	6	3	6	6	5	9980400	9980400	0	0	6229100	6229100	0	0	6173300	6173300	0	0	4486200	4071900
1646	YHR127W	YHR127W	YHR127W		27.132	6	6	28.8	0	20.404	NaN	NaN	NaN	NaN	0.696869	-0.521041	1.18813	0.248687	0.984258	-0.0228919	10.7	12.8	9.1	2.9	9.1	2	3	2	1	2	2	3	2	1	2	26737000	26737000	0	0	7342500	6361200	0	981250	3628800	3145300	264060	219450	3618400	2918800
1355	YGR005C	YGR005C	YGR005C	TFG2	46.605	10	10	28.8	0	29.461	NaN	NaN	NaN	NaN	NaN	NaN	NaN	NaN	0.957319	-0.062928	19	10.8	15.5	12.8	13.5	5	3	4	4	3	5	3	4	4	3	6024200	6024200	0	0	4763600	4763600	0	0	2175300	2175300	0	0	4023100	4023100
643	YDR011W;YNR070W	YDR011W	YDR011W	SNQ2	168.76	29	28	28.8	0	223.21	NaN	NaN	1.62192	0.697699	0.934297	-0.0980464	0.861074	-0.215791	0.848011	-0.237844	12.5	13.4	12.6	12.9	7.9	15	15	15	14	9	14	14	14	13	9	34191000	34191000	0	0	43709000	41802000	846970	1059500	18357000	18357000	0	0	22089000	18191000
1802	YIR012W	YIR012W	YIR012W	SQT1	47.166	9	9	28.8	0	48.343	NaN	NaN	1.61752	0.693783	0.722136	-0.469657	0.881109	-0.182608	0.82708	-0.273902	13.2	15.3	7.4	19.5	9	5	5	3	6	4	5	5	3	6	4	34788000	34788000	0	0	23895000	22989000	458440	447680	10807000	10042000	406630	357490	30794000	26090000
204	YBL102W	YBL102W	YBL102W	SFT2	24.274	6	6	28.8	0	15.518	NaN	NaN	NaN	NaN	NaN	NaN	0.685815	-0.54411	0.647816	-0.626344	17.7	11.6	17.2	18.1	17.7	4	2	3	3	3	4	2	3	3	3	8287400	8287400	0	0	7809200	7809200	0	0	4218900	4218900	0	0	6073800	5182800
238	YBR041W	YBR041W	YBR041W	FAT1	77.14	13	13	28.8	0	138.28	NaN	NaN	NaN	NaN	NaN	NaN	0.575451	-0.797235	0.646929	-0.628321	18.8	12.6	7.9	9.3	6.6	8	5	4	4	4	8	5	4	4	4	7407300	7407300	0	0	6486900	6486900	0	0	2503500	2503500	0	0	3916600	3529800
2118	YKL154W	YKL154W	YKL154W	SRP102	26.974	5	5	28.7	0	35.074	NaN	NaN	NaN	NaN	NaN	NaN	NaN	NaN	NaN	NaN	15.2	18.9	12.3	18.9	12.3	2	3	2	3	2	2	3	2	3	2	5951800	5951800	0	0	7230500	7230500	0	0	379240	379240	0	0	3428600	3428600
2216	YKR095W	YKR095W	YKR095W	MLP1	218.45	44	44	28.7	0	323.31	NaN	NaN	NaN	NaN	NaN	NaN	1.50676	0.591448	1.32544	0.406472	15.8	14.6	9.5	10.3	8.2	22	20	13	14	10	22	20	13	14	10	29093000	29093000	0	0	29005000	29005000	0	0	9723000	9723000	0	0	13371000	13371000
2535	YML017W	YML017W	YML017W	PSP2	65.583	14	14	28.7	0	93.876	NaN	NaN	NaN	NaN	0.710713	-0.49266	0.99582	-0.00604263	1.04533	0.0639637	20.9	15	9.4	9.6	6.9	9	6	4	4	3	9	6	4	4	3	12132000	12132000	0	0	9845800	9845800	0	0	8645700	7966700	324520	354440	10407000	8915400
1270	YGL111W	YGL111W	YGL111W	NSA1	51.906	10	10	28.7	0	31.962	NaN	NaN	NaN	NaN	0.789837	-0.340373	0.398776	-1.32635	0.947415	-0.0779318	12.7	6.7	6.7	8	7.1	4	3	3	3	3	4	3	3	3	3	6898600	6898600	0	0	5251900	5251900	0	0	2696900	2696900	0	0	2899900	2557700
777	YDR229W	YDR229W	YDR229W	IVY1	49.975	9	9	28.7	0	106.47	NaN	NaN	NaN	NaN	NaN	NaN	NaN	NaN	0.885952	-0.1747	13.7	13.9	16.3	9.9	9.9	4	4	4	3	3	4	4	4	3	3	2884000	2884000	0	0	8312300	1867500	0	6444800	3293800	529610	0	2764200	1052100	1052100
1064	YER082C;REV__YBR233W-A	YER082C	YER082C	UTP7	62.316	12	12	28.7	0	53.205	NaN	NaN	NaN	NaN	0.616789	-0.697152	1.8163	0.861006	0.562413	-0.830299	12.3	14.6	12.3	19.1	15.5	5	5	6	6	6	5	5	6	6	6	10074000	10074000	0	0	10145000	10145000	0	0	6379700	5515900	431970	431800	8707600	7308500
1142	YFL017W-A	YFL017W-A	YFL017W-A	SMX2	8.4817	2	2	28.6	0	4.224	NaN	NaN	NaN	NaN	NaN	NaN	NaN	NaN	NaN	NaN	28.6	28.6	16.9	16.9	28.6	2	2	1	1	2	2	2	1	1	2	1699900	1699900	0	0	729800	729800	0	0	0	0	0	0	0	0
1890	YJL158C	YJL158C	YJL158C	CIS3	23.241	4	3	28.6	0.00088731	2.2882	NaN	NaN	1.33195	0.413544	1.2119	0.277276	1.17776	0.236043	1.02327	0.0331859	0	3.5	3.5	7.9	3.5	0	1	1	2	1	0	0	0	1	0	0	0	0	0	0	0	0	0	0	0	0	0	321130	0
3089	YOL057W	YOL057W	YOL057W		80.509	15	15	28.6	0	131.31	NaN	NaN	NaN	NaN	NaN	NaN	1.72168	0.783814	0.932082	-0.101471	12.1	14.2	7	14.2	8.7	6	7	3	7	4	6	7	3	7	4	7074700	7074700	0	0	7290300	7290300	0	0	2039200	2039200	0	0	10125000	9678300
3298	YOR262W	YOR262W	YOR262W	GPN2	39.724	7	7	28.5	0	43.349	NaN	NaN	NaN	NaN	NaN	NaN	NaN	NaN	NaN	NaN	14.4	4.3	8.9	4.3	4.3	3	1	2	1	1	3	1	2	1	1	2864100	2864100	0	0	4768600	4768600	0	0	824660	824660	0	0	2423500	2423500
304	YBR130C	YBR130C	YBR130C	SHE3	47.416	10	10	28.5	0	98.565	NaN	NaN	NaN	NaN	NaN	NaN	1.37501	0.459443	1.1474	0.198367	16.7	8.2	14.6	13.9	6.6	5	2	4	4	3	5	2	4	4	3	8495500	8495500	0	0	1694000	1694000	0	0	5476500	5476500	0	0	5081500	4952400
2421	YLR292C	YLR292C	YLR292C	SEC72	21.607	7	7	28.5	0	13.995	NaN	NaN	NaN	NaN	0.998356	-0.00237431	0.879166	-0.185793	1.06613	0.0923819	4.1	0	9.3	16.6	15	1	0	2	3	3	1	0	2	3	3	4161600	4161600	0	0	0	0	0	0	5931100	5418400	241950	270810	3747600	3101900
2313	YLR100W	YLR100W	YLR100W	ERG27	39.724	9	9	28.5	0	63.675	NaN	NaN	NaN	NaN	0.789185	-0.341564	0.872912	-0.196092	0.976061	-0.0349574	26.5	26.5	15.6	21.3	15.9	8	8	4	6	4	8	8	4	6	4	31567000	31567000	0	0	24956000	24956000	0	0	7444700	7204800	129830	110010	14529000	13201000
1599	YHR065C	YHR065C	YHR065C	RRP3	55.968	12	12	28.5	0	35.209	NaN	NaN	2.88694	1.52954	0.95807	-0.0617972	1.04571	0.0644893	0.974085	-0.0378812	16.6	15.6	11.4	13	11.4	7	6	5	6	5	7	6	5	6	5	18174000	18174000	0	0	17218000	17218000	0	0	18086000	16230000	732010	1124200	25794000	20954000
1836	YJL050W	YJL050W	YJL050W	MTR4	122.05	24	24	28.5	0	244.15	NaN	NaN	0.50252	-0.992747	0.903004	-0.147196	0.96674	-0.0487997	0.969158	-0.0451961	21	17.1	14.7	13.3	11.8	16	14	11	11	9	16	14	11	11	9	33985000	33985000	0	0	37052000	36441000	325230	285490	17020000	15417000	618970	983580	23388000	18830000
3287	YOR241W	YOR241W	YOR241W	MET7	62.151	12	12	28.5	0	42.133	NaN	NaN	0.764845	-0.386761	0.914033	-0.129682	0.820304	-0.285769	0.92294	-0.115692	14.2	12.6	7.3	10.4	1.6	6	6	3	5	1	6	6	3	5	1	109480000	109480000	0	0	115030000	112870000	1106400	1056100	46670000	41946000	2101400	2623000	47433000	38797000
3232	YOR145C	YOR145C	YOR145C	PNO1	30.331	8	8	28.5	0	26.031	NaN	NaN	NaN	NaN	0.778343	-0.361522	0.792649	-0.335246	0.894269	-0.161219	5.8	13.5	8.8	12	14.6	2	4	3	3	4	2	4	3	3	4	3570100	3570100	0	0	8219900	8219900	0	0	5007100	3906800	489040	611230	6472300	3703200
843	YDR342C;YDR343C	YDR342C;YDR343C	YDR342C	HXT7	62.734	13	10	28.4	0	95.903	NaN	NaN	NaN	NaN	NaN	NaN	NaN	NaN	NaN	NaN	27.2	19.3	11.6	12.1	6.5	11	8	5	3	2	9	6	3	3	2	32425000	32425000	0	0	19931000	19821000	0	109560	4282900	4282900	0	0	15453000	14744000
1111	YER155C	YER155C	YER155C	BEM2	245.43	39	39	28.4	0	248.13	NaN	NaN	NaN	NaN	1.20684	0.27124	0.929757	-0.105075	1.33417	0.415944	14.9	13.3	10.5	9.4	5.4	20	19	15	14	8	20	19	15	14	8	18057000	18057000	0	0	24153000	24153000	0	0	7511000	6091400	151490	1268100	11184000	10217000
3308	YOR278W	YOR278W	YOR278W	HEM4	30.911	5	5	28.4	0	21.594	NaN	NaN	NaN	NaN	0.75848	-0.398817	NaN	NaN	1.23251	0.301602	6.5	28.4	10.5	24.4	10.5	1	5	2	4	2	1	5	2	4	2	741960	741960	0	0	3811200	3811200	0	0	984270	984270	0	0	2312700	2312700
2472	YLR380W	YLR380W	YLR380W	CSR1	47.462	10	10	28.4	0	23.511	NaN	NaN	NaN	NaN	1.0198	0.0282922	1.12444	0.169204	1.23121	0.300073	15.7	15	13	10.5	13	5	5	5	4	5	5	5	5	4	5	27585000	27585000	0	0	30827000	30827000	0	0	16853000	14948000	755510	1149200	19635000	15417000
3564	YPR091C	YPR091C	YPR091C	NVJ2	87.323	16	16	28.4	0	116.42	NaN	NaN	NaN	NaN	1.6644	0.735005	NaN	NaN	1.20794	0.272551	15.7	12.9	10.6	11.7	6.6	8	7	5	5	3	8	7	5	5	3	7042100	7042100	0	0	14817000	14817000	0	0	4010400	3887300	77803	45274	7821200	7821200
3025	YNR015W	YNR015W	YNR015W	SMM1	42.816	7	7	28.4	0	25.148	NaN	NaN	NaN	NaN	NaN	NaN	NaN	NaN	0.953152	-0.0692216	13	15.6	13	16.7	8.9	3	4	3	4	2	3	4	3	4	2	3034500	3034500	0	0	4194200	4194200	0	0	1680900	1680900	0	0	2449200	2449200
3195	YOR091W	YOR091W	YOR091W	TMA46	39.514	9	9	28.4	0	48.195	0.0216566	-5.52905	NaN	NaN	0.714217	-0.485567	1.20598	0.270202	0.89784	-0.15547	22	15.1	15.4	18	15.1	7	4	5	5	5	7	4	5	5	5	19537000	19537000	0	0	11558000	11558000	0	0	8621600	7162200	901720	557660	8215500	7052400
3296	YOR260W	YOR260W	YOR260W	GCD1	65.699	12	12	28.4	0	88.768	NaN	NaN	NaN	NaN	0.922999	-0.115599	0.868856	-0.202812	0.878866	-0.186285	17.6	18.2	12.8	10.2	6.7	8	9	6	5	3	8	9	6	5	3	11708000	11708000	0	0	14034000	14034000	0	0	7629400	7072800	306020	250560	6931700	6121400
1538	YHL013C	YHL013C	YHL013C	OTU2	36.113	5	5	28.3	0	153.92	NaN	NaN	NaN	NaN	0.497386	-1.00756	0.882911	-0.179661	NaN	NaN	17.3	17.3	17.3	23.8	11.4	3	3	3	4	2	3	3	3	4	2	3891300	3891300	0	0	3946900	3946900	0	0	3656200	3287200	182950	186020	4308000	3814100
2540	YML025C	YML025C	YML025C	YML6	31.969	5	5	28.3	0	8.8162	NaN	NaN	NaN	NaN	NaN	NaN	NaN	NaN	NaN	NaN	16.4	2.8	15.4	2.8	2.8	3	1	3	1	1	3	1	3	1	1	5333600	5333600	0	0	1913500	1913500	0	0	2458200	2458200	0	0	1016200	1016200
2722	YMR196W	YMR196W	YMR196W		126.62	24	24	28.3	0	162.21	NaN	NaN	NaN	NaN	NaN	NaN	NaN	NaN	NaN	NaN	19.1	16.4	11.3	11.6	5.8	16	12	9	10	5	16	12	9	10	5	29173000	29173000	0	0	12359000	12359000	0	0	6003700	6003700	0	0	8389600	8389600
1483	YGR215W	YGR215W	YGR215W	RSM27	12.392	2	2	28.2	0	11.044	NaN	NaN	NaN	NaN	NaN	NaN	NaN	NaN	NaN	NaN	13.6	13.6	13.6	13.6	13.6	1	1	1	1	1	1	1	1	1	1	970470	970470	0	0	1632600	1632600	0	0	774720	774720	0	0	733130	733130
2396	YLR245C	YLR245C	YLR245C	CDD1	15.536	3	3	28.2	0	6.8487	NaN	NaN	NaN	NaN	NaN	NaN	NaN	NaN	NaN	NaN	6.3	9.2	6.3	0	0	1	1	1	0	0	1	1	1	0	0	1102200	1102200	0	0	948140	948140	0	0	436830	436830	0	0	0	0
373	YBR256C	YBR256C	YBR256C	RIB5	26.195	6	6	28.2	0	175.36	NaN	NaN	NaN	NaN	1.10148	0.139441	1.18998	0.250939	1.12955	0.175742	27.7	22.7	27.7	28.2	27.7	5	4	5	5	5	5	4	5	5	5	21685000	21685000	0	0	28743000	28743000	0	0	15764000	14218000	597360	947920	21738000	18842000
456	YCR035C	YCR035C	YCR035C	RRP43	44.011	8	8	28.2	0	9.592	NaN	NaN	NaN	NaN	NaN	NaN	NaN	NaN	0.984676	-0.0222786	9.4	14.5	0	0	0	2	4	0	0	0	2	4	0	0	0	1288600	1288600	0	0	3097900	3097900	0	0	0	0	0	0	0	0
2145	YKL204W	YKL204W	YKL204W	EAP1	69.761	11	11	28.2	0	104.58	NaN	NaN	NaN	NaN	NaN	NaN	NaN	NaN	0.978663	-0.031116	20.4	18.7	16.6	13.8	17.7	8	7	7	5	8	8	7	7	5	8	18168000	18168000	0	0	12030000	12030000	0	0	9632900	9632900	0	0	4273600	4273600
3478	YPL211W	YPL211W	YPL211W	NIP7	20.38	5	5	28.2	0	23.774	NaN	NaN	0.294031	-1.76596	0.785286	-0.34871	0.717014	-0.479927	0.68621	-0.543277	23.2	23.8	23.2	18.8	23.2	4	4	4	3	4	4	4	4	3	4	17806000	17806000	0	0	25465000	24438000	691650	335470	10569000	9381400	628810	559050	11602000	8337200
155	YBL023C	YBL023C	YBL023C	MCM2	98.778	20	19	28.1	0	35.488	2.02857	1.02047	NaN	NaN	2.72193	1.44463	2.25138	1.17081	NaN	NaN	15.7	7.4	8.4	11.9	8.5	11	5	6	8	5	11	5	6	8	4	12399000	11167000	707610	524040	6498600	6498600	0	0	2613100	2613100	0	0	5867200	5867200
1694	YHR215W;YAR071W	YHR215W;YAR071W	YHR215W	PHO12	52.699	9	7	28.1	0	67.143	NaN	NaN	NaN	NaN	NaN	NaN	NaN	NaN	NaN	NaN	16.7	13.1	11.3	8.4	4.5	3	4	3	3	1	3	3	3	2	1	2618400	2618400	0	0	6080200	6080200	0	0	1789400	1789400	0	0	3624900	3624900
2147	YKL206C	YKL206C	YKL206C	ADD66	30.739	5	5	28.1	0	11.227	NaN	NaN	NaN	NaN	NaN	NaN	0.746912	-0.42099	1.27103	0.345998	17.2	6.4	3.4	3.4	3.4	3	2	1	1	1	3	2	1	1	1	4293400	4293400	0	0	2157500	2157500	0	0	923470	923470	0	0	556770	556770
3268	YOR212W	YOR212W	YOR212W	STE4	46.581	8	8	28.1	0	34.526	NaN	NaN	NaN	NaN	0.820468	-0.285482	1.43193	0.517962	0.432658	-1.2087	17	19.4	12.3	16.5	2.4	4	5	3	4	1	4	5	3	4	1	6330800	6330800	0	0	7424400	7424400	0	0	3348300	3034600	137620	175990	3895100	3338800
1377	YGR048W	YGR048W	YGR048W	UFD1	39.81	9	9	28	0	32.031	NaN	NaN	NaN	NaN	0.879406	-0.185399	NaN	NaN	NaN	NaN	16.9	13	17.2	16.1	7.2	5	4	6	5	2	5	4	6	5	2	13343000	13343000	0	0	12021000	12021000	0	0	6662900	6662900	0	0	9118800	9118800
1439	YGR156W	YGR156W	YGR156W	PTI1	46.983	8	8	28	0	25.238	NaN	NaN	NaN	NaN	NaN	NaN	0.771012	-0.375174	1.58897	0.66809	22.4	8.7	14.6	8.5	11.5	6	3	4	3	4	6	3	4	3	4	6168500	6168500	0	0	6344600	6344600	0	0	2436000	2436000	0	0	3524100	2938800
1216	YGL027C	YGL027C	YGL027C	CWH41	96.506	18	18	28	0	104.9	NaN	NaN	NaN	NaN	NaN	NaN	1.94261	0.957993	1.14832	0.19953	17.9	15	14.3	10.1	10.2	10	9	8	6	6	10	9	8	6	6	18264000	18264000	0	0	15861000	15861000	0	0	7014100	7014100	0	0	5968800	5968800
1410	YGR111W	YGR111W	YGR111W		46.667	9	9	28	0	47.218	NaN	NaN	2.16205	1.1124	0.919219	-0.121519	1.33415	0.415925	1.127	0.172489	19.2	15.2	6.5	11.5	3.5	5	5	3	3	1	5	5	3	3	1	4349400	4349400	0	0	5767400	5709600	16754	41119	2239900	2074500	67873	97562	3048100	2865100
2158	YKR002W	YKR002W	YKR002W	PAP1	64.551	14	14	28	0	89.348	NaN	NaN	NaN	NaN	NaN	NaN	0.621185	-0.686906	1.01202	0.0172399	12	21.3	4.2	18.8	7.6	5	9	2	8	3	5	9	2	8	3	2526200	2526200	0	0	8425200	8425200	0	0	1086200	1086200	0	0	10773000	9756800
1108	YER151C	YER151C	YER151C	UBP3	101.92	20	20	28	0	143.72	NaN	NaN	NaN	NaN	0.861758	-0.214646	0.974838	-0.0367649	0.998209	-0.00258582	18.1	18.4	13	16.2	8.9	11	11	8	10	6	11	11	8	10	6	16995000	16995000	0	0	21670000	21670000	0	0	7978400	7978400	0	0	16549000	14647000
3586	YPR133W-A	YPR133W-A	YPR133W-A	TOM5	5.9849	2	2	28	0	19.615	NaN	NaN	NaN	NaN	1.08982	0.124092	1.32376	0.404645	0.92705	-0.109281	28	28	28	28	28	2	2	2	2	1	2	2	2	2	1	61485000	61485000	0	0	66185000	64560000	0	1625100	32938000	30169000	0	2769100	49888000	45149000
3184	YOR069W	YOR069W	YOR069W	VPS5	76.483	12	12	27.9	0	72.749	NaN	NaN	NaN	NaN	NaN	NaN	NaN	NaN	NaN	NaN	7.6	16.4	8.4	17.6	4.1	2	5	4	5	2	2	5	4	5	2	2033800	2033800	0	0	3531500	3531500	0	0	2926100	2926100	0	0	4274200	4099600
996	YEL056W	YEL056W	YEL056W	HAT2	45.06	10	10	27.9	0	28.24	NaN	NaN	NaN	NaN	NaN	NaN	0.69923	-0.516162	1.62209	0.697851	16.7	14	17	13.7	11.7	5	4	5	4	3	5	4	5	4	3	8550400	8550400	0	0	7948800	7948800	0	0	4414700	4414700	0	0	5157400	4452400
1488	YGR229C	YGR229C	YGR229C	SMI1	57.079	12	12	27.9	0	26.389	NaN	NaN	NaN	NaN	0.944744	-0.0820043	1.06739	0.0940872	1.29961	0.378073	15.2	12.3	9.7	4.8	2.6	7	4	5	2	1	7	4	5	2	1	7787900	7787900	0	0	5851800	5851800	0	0	3053500	3053500	0	0	1973800	1300400
2156	YKL218C	YKL218C	YKL218C	SRY1	34.899	6	6	27.9	0	37.275	NaN	NaN	NaN	NaN	NaN	NaN	NaN	NaN	1.29097	0.368459	20.6	23	18.4	13.2	16	4	5	4	3	3	4	5	4	3	3	6697100	6697100	0	0	7409100	7409100	0	0	3208500	3208500	0	0	3729900	3729900
1342	YGL238W	YGL238W	YGL238W	CSE1	109.35	19	19	27.9	0	112.74	4.16756	2.0592	2.12418	1.0869	1.39441	0.479656	1.2604	0.333877	1.28768	0.364776	18.1	13	9.7	14.5	11.9	10	8	7	8	8	10	8	7	8	8	21900000	20594000	369970	936240	19190000	17828000	320140	1041300	8512200	7876600	242130	393510	8502400	6815100
1179	YFR024C-A	YFR024C-A	YFR024C-A	LSB3	49.343	11	7	27.9	0	135.73	NaN	NaN	NaN	NaN	1.28267	0.359146	1.23161	0.300542	1.255	0.327689	18.5	18.7	13.9	14.8	14.2	7	7	5	5	5	6	5	4	4	5	18398000	18398000	0	0	7033200	7033200	0	0	5219300	4803800	164930	250540	2095000	1836800
2885	YNL123W	YNL123W	YNL123W	NMA111	110.88	25	25	27.9	0	82.229	NaN	NaN	0.913775	-0.130089	0.743012	-0.428542	1.20523	0.269306	0.91699	-0.125022	17.7	14.2	10.7	14.1	11.7	14	12	8	11	9	14	12	8	11	9	20094000	20094000	0	0	21268000	20743000	186210	337910	12825000	11648000	573410	603770	16436000	14540000
1640	YHR116W	YHR116W	YHR116W	COX23	17.318	3	3	27.8	0	20.583	NaN	NaN	NaN	NaN	NaN	NaN	NaN	NaN	NaN	NaN	9.3	22.5	22.5	13.2	9.3	1	2	2	1	1	1	2	2	1	1	451330	451330	0	0	1347000	1347000	0	0	849600	849600	0	0	487820	487820
2186	YKR049C	YKR049C	YKR049C	FMP46	15.65	3	3	27.8	0	7.8415	NaN	NaN	NaN	NaN	NaN	NaN	NaN	NaN	NaN	NaN	0	27.8	18.8	27.8	0	0	3	2	3	0	0	3	2	3	0	0	0	0	0	3975000	3975000	0	0	609130	609130	0	0	2211500	2211500
3183	YOR065W	YOR065W	YOR065W	CYT1	34.054	5	5	27.8	0	63.832	NaN	NaN	NaN	NaN	NaN	NaN	NaN	NaN	NaN	NaN	22.7	18.4	7.1	13.3	5.2	4	3	1	2	1	4	3	1	2	1	4780300	4780300	0	0	7504000	7504000	0	0	340370	340370	0	0	1079600	1079600
2858	YNL084C	YNL084C	YNL084C	END3	40.297	8	8	27.8	0	28.122	NaN	NaN	NaN	NaN	1.29037	0.367789	1.00776	0.0111485	1.05032	0.070827	9.5	23.8	13.2	21.8	15.5	2	7	3	6	4	2	7	3	6	4	5863200	5863200	0	0	18966000	18966000	0	0	3378700	3378700	0	0	9358100	8492000
2476	YLR387C	YLR387C	YLR387C	REH1	49.689	9	9	27.8	0	12.599	NaN	NaN	NaN	NaN	NaN	NaN	NaN	NaN	1.04002	0.0566157	13	14.1	6.5	12.7	1.9	5	3	2	4	1	5	3	2	4	1	4200100	4200100	0	0	6769500	6769500	0	0	424280	424280	0	0	4256800	4256800
3522	YPR016C	YPR016C	YPR016C	TIF6	26.457	7	7	27.8	0	29.144	NaN	NaN	0.528295	-0.920585	0.844566	-0.243718	0.75938	-0.397106	0.909462	-0.136915	21.6	21.6	27.8	24.9	27.8	4	3	6	4	6	4	3	6	4	6	38236000	38236000	0	0	88591000	84896000	2236700	1458400	64156000	53580000	4484700	6091000	77597000	58797000
1852	YJL076W	YJL076W	YJL076W	NET1	128.53	27	27	27.7	0	253.57	NaN	NaN	NaN	NaN	1.01722	0.0246252	0.861586	-0.214934	1.11795	0.160852	15.5	17.4	13	12.3	12.3	12	14	10	10	10	12	14	10	10	10	27424000	27424000	0	0	25111000	25111000	0	0	10888000	10620000	112450	155160	13795000	11776000
3179	YOR056C	YOR056C	YOR056C	NOB1	51.741	11	11	27.7	0	61.571	NaN	NaN	NaN	NaN	0.875748	-0.191413	1.03969	0.0561473	0.957157	-0.0631731	23.5	20.3	13.5	11.5	12	9	8	5	4	4	9	8	5	4	4	20076000	20076000	0	0	10280000	10280000	0	0	12258000	10220000	950970	1086800	5697100	4493200
1600	YHR066W	YHR066W	YHR066W	SSF1	51.763	9	4	27.6	0	37.709	NaN	NaN	NaN	NaN	NaN	NaN	0.882804	-0.179835	NaN	NaN	11.3	20.1	11.3	27.6	14.8	5	7	5	9	5	3	4	3	4	2	2444700	2444700	0	0	4466300	4466300	0	0	1810500	1810500	0	0	2974900	2974900
2562	YML062C	YML062C	YML062C	MFT1	44.996	9	9	27.6	0	36.648	NaN	NaN	NaN	NaN	NaN	NaN	1.12692	0.172389	NaN	NaN	16.8	8.4	4.1	4.3	6.6	5	3	1	2	2	5	3	1	2	2	5061700	5061700	0	0	4495400	4495400	0	0	558790	558790	0	0	2371000	1818500
2683	YMR125W	YMR125W	YMR125W	STO1	100.02	18	18	27.6	0	85.42	NaN	NaN	NaN	NaN	NaN	NaN	0.845211	-0.242617	1.22104	0.288107	17.8	17.7	13.4	9.1	11.1	9	13	9	5	7	9	13	9	5	7	20970000	20970000	0	0	25051000	25051000	0	0	13411000	13140000	0	270280	9141700	8358300
2947	YNL219C	YNL219C	YNL219C	ALG9	63.776	12	12	27.6	0	35.82	NaN	NaN	NaN	NaN	0.418786	-1.25571	0.960397	-0.0582978	1.14524	0.195649	11.4	11.4	10.6	7.2	5.4	5	6	5	3	3	5	6	5	3	3	13342000	13342000	0	0	15958000	15958000	0	0	7881600	6484600	1074600	322280	5267200	4423600
825	YDR312W	YDR312W	YDR312W	SSF2	51.855	9	4	27.6	0	9.5825	NaN	NaN	NaN	NaN	NaN	NaN	NaN	NaN	0.850448	-0.233705	11.3	15	11.3	17.7	10.2	4	6	4	5	3	2	3	2	0	0	880380	880380	0	0	1286500	1286500	0	0	1091600	1091600	0	0	0	0
757	YDR195W	YDR195W	YDR195W	REF2	59.818	10	10	27.6	0	56.558	NaN	NaN	NaN	NaN	NaN	NaN	0.588398	-0.765136	0.706574	-0.501088	12.9	10.9	13.1	9.4	7.9	4	4	4	3	2	4	4	4	3	2	4034000	4034000	0	0	1953600	1953600	0	0	2253700	2253700	0	0	3553900	2963000
2860	YNL087W	YNL087W	YNL087W	TCB2	132.51	22	22	27.5	0	86.928	NaN	NaN	NaN	NaN	NaN	NaN	1.15532	0.208295	1.20052	0.263663	17.4	16.8	9.4	15.2	12.9	11	12	7	10	8	11	12	7	10	8	26810000	26810000	0	0	19458000	19458000	0	0	9826600	9594900	0	231680	13228000	11997000
1522	YGR279C	YGR279C	YGR279C	SCW4	40.173	8	8	27.5	0	236.74	NaN	NaN	1.08501	0.117715	1.24628	0.31763	1.2453	0.316498	1.15293	0.205311	25.1	20.2	20.2	20.2	17.4	7	6	6	6	5	7	6	6	6	5	31073000	31073000	0	0	42752000	40530000	302200	1919300	16645000	11816000	1642500	3186000	28031000	18984000
1225	YGL040C	YGL040C	YGL040C	HEM2	37.74	8	8	27.5	0	61.162	NaN	NaN	NaN	NaN	0.545508	-0.874327	0.746347	-0.422081	0.950592	-0.0731022	21.9	16.4	8.5	12.9	12.9	5	4	2	3	3	5	4	2	3	3	13618000	13618000	0	0	10918000	10918000	0	0	4119300	4119300	0	0	5033800	4167800
1097	YER134C	YER134C	YER134C		20.441	5	5	27.5	0	7.115	NaN	NaN	NaN	NaN	NaN	NaN	NaN	NaN	0.812781	-0.299061	5.6	20.8	17.4	17.4	0	1	4	3	3	0	1	4	3	3	0	4633700	4633700	0	0	6751400	6751400	0	0	4165300	4165300	0	0	6603100	6603100
191	YBL078C	YBL078C	YBL078C	ATG8	13.627	3	3	27.4	0.00030003	2.5846	NaN	NaN	NaN	NaN	NaN	NaN	NaN	NaN	NaN	NaN	14.5	0	6.8	0	0	1	0	1	0	0	1	0	1	0	0	158510	158510	0	0	0	0	0	0	616630	616630	0	0	0	0
2030	YKL021C	YKL021C	YKL021C	MAK11	53.672	10	10	27.4	0	43.027	NaN	NaN	NaN	NaN	NaN	NaN	NaN	NaN	NaN	NaN	19.4	0	6.6	5.8	2.8	6	0	3	2	1	6	0	3	2	1	12826000	12826000	0	0	0	0	0	0	3286800	3286800	0	0	2318100	2318100
571	YDL132W	YDL132W	YDL132W	CDC53	93.943	19	19	27.4	0	125.99	NaN	NaN	NaN	NaN	1.14917	0.200588	1.0685	0.0955913	1.0413	0.0583863	13.9	9.9	10.8	7.7	6.3	9	7	7	4	3	9	7	7	4	3	14702000	14702000	0	0	12498000	12498000	0	0	6107000	5960200	54276	92503	6903700	5496600
1637	YHR113W	YHR113W	YHR113W	APE4	54.173	9	9	27.3	0	18.098	NaN	NaN	NaN	NaN	NaN	NaN	NaN	NaN	3.15671	1.65842	10.2	11.2	7.1	4.3	4.3	3	5	2	2	2	3	5	2	2	2	7757000	7757000	0	0	11653000	9711900	1941100	0	2320200	2320200	0	0	2677400	2068900
3468	YPL195W	YPL195W	YPL195W	APL5	106.92	20	20	27.3	0	58.657	NaN	NaN	NaN	NaN	NaN	NaN	NaN	NaN	1.31218	0.391966	8.9	8.7	3	7.5	4.7	6	6	2	5	3	6	6	2	5	3	5672900	5672900	0	0	2762400	2762400	0	0	715700	715700	0	0	2812400	2812400
2486	YLR399C	YLR399C	YLR399C	BDF1	76.977	12	12	27.3	0	93.998	NaN	NaN	NaN	NaN	1.04599	0.0648705	0.580229	-0.785306	1.115	0.157043	20	13.8	3.9	12.5	4.5	8	7	2	5	2	8	7	2	5	2	12251000	12251000	0	0	8875200	8875200	0	0	1836600	1836600	0	0	3488400	3153300
352	YBR222C	YBR222C	YBR222C	PCS60	60.488	12	12	27.3	0	68.559	NaN	NaN	NaN	NaN	0.618615	-0.692887	1.05666	0.0795067	1.04148	0.0586314	9.6	16.2	12.9	14.2	8.7	4	8	6	6	4	4	8	6	6	4	10363000	10363000	0	0	20350000	20350000	0	0	8185000	7998600	113980	72422	8213500	7429800
3252	YOR176W	YOR176W	YOR176W	HEM15	44.596	9	9	27.2	0	61.815	NaN	NaN	NaN	NaN	NaN	NaN	NaN	NaN	1.50247	0.58734	18.3	16.5	9.2	11.7	7.1	5	5	3	4	2	5	5	3	4	2	18983000	18983000	0	0	14745000	14745000	0	0	2863100	2863100	0	0	6194900	6194900
874	YDR390C	YDR390C	YDR390C	UBA2	71.258	12	12	27.2	0	35.56	NaN	NaN	NaN	NaN	0.854063	-0.227585	1.5138	0.598176	1.15813	0.211795	13.7	12.3	11.6	7.5	5.7	6	5	5	4	3	6	5	5	4	3	10089000	10089000	0	0	6703900	6703900	0	0	4021300	4021300	0	0	4366600	3669900
1269	YGL108C	YGL108C	YGL108C		16.037	3	3	27.1	0.0073927	1.6707	NaN	NaN	NaN	NaN	NaN	NaN	NaN	NaN	NaN	NaN	0	6.4	6.4	0	0	0	1	1	0	0	0	1	1	0	0	0	0	0	0	505510	505510	0	0	0	0	0	0	0	0
1737	YIL070C	YIL070C	YIL070C	MAM33	30.132	6	6	27.1	0	67.625	NaN	NaN	NaN	NaN	NaN	NaN	1.07163	0.0998084	1.41749	0.503339	20.3	27.1	24.4	17.7	24.4	4	6	5	4	5	4	6	5	4	5	19567000	19567000	0	0	43147000	43147000	0	0	14995000	14498000	0	496920	9627700	8244300
152	YBL017C	YBL017C	YBL017C	PEP1	177.78	32	29	27.1	0	323.31	NaN	NaN	NaN	NaN	1.44338	0.52945	0.787447	-0.344745	1.14163	0.191089	15.8	16.1	9.8	13.9	7.5	18	18	11	15	8	16	17	9	14	7	27204000	27204000	0	0	29448000	29448000	0	0	11494000	10967000	173340	353210	17290000	14533000
950	YDR511W	YDR511W	YDR511W	SDH7	15.783	3	3	27.1	0	9.8819	NaN	NaN	NaN	NaN	NaN	NaN	1.07546	0.104957	1.10904	0.14931	8.3	18.8	16.5	18.8	8.3	1	2	2	2	1	1	2	2	2	1	637110	637110	0	0	3844400	3844400	0	0	1207500	1207500	0	0	2965200	2823700
1390	YGR078C	YGR078C	YGR078C	PAC10	23.115	5	5	27.1	0	15.907	NaN	NaN	NaN	NaN	NaN	NaN	1.41537	0.501177	0.886085	-0.174483	17.6	12.6	11.6	20.6	5	3	3	2	2	1	3	3	2	2	1	8261300	8261300	0	0	4970800	4970800	0	0	2479700	2479700	0	0	4984800	4350500
3143	YOL144W	YOL144W	YOL144W	NOP8	56.965	10	10	27.1	0	43.492	NaN	NaN	NaN	NaN	0.941652	-0.0867338	0.753161	-0.40897	0.856855	-0.222877	5.4	13.2	12.2	10.5	8.5	2	5	5	4	3	2	5	5	4	3	3843800	3843800	0	0	8604800	8604800	0	0	4573200	4259000	179230	134970	4964800	4509500
118	YAL043C	YAL043C	YAL043C	PTA1	88.472	14	14	27	0	90.632	NaN	NaN	NaN	NaN	NaN	NaN	NaN	NaN	NaN	NaN	10.2	13.5	8.2	9.9	1.5	5	6	4	4	1	5	6	4	4	1	4401900	4401900	0	0	4521600	4521600	0	0	2025100	2025100	0	0	2466900	2466900
1450	YGR175C	YGR175C	YGR175C	ERG1	55.125	14	14	27	0	23.345	NaN	NaN	0.748558	-0.417814	0.932159	-0.101353	1.30404	0.38299	1.2214	0.288541	10.7	4	9.9	6	8.3	5	2	5	3	4	5	2	5	3	4	19425000	19425000	0	0	16537000	13382000	1772800	1382800	14578000	8055700	2762400	3759600	12839000	5960000
1570	YHR024C	YHR024C	YHR024C	MAS2	53.337	10	10	27	0	38.182	NaN	NaN	NaN	NaN	0.467081	-1.09826	NaN	NaN	1.07564	0.105191	11.2	12.9	11.4	7.3	6	4	5	4	2	2	4	5	4	2	2	6299500	6299500	0	0	4457100	4457100	0	0	4628100	4628100	0	0	737580	737580
2478	YLR389C	YLR389C	YLR389C	STE23	117.58	23	23	26.9	0	78.267	NaN	NaN	NaN	NaN	1.13592	0.183866	1.04427	0.0624937	1.19205	0.253445	15	16.3	7.5	16.3	8.6	12	12	7	11	7	12	12	7	11	7	37436000	37436000	0	0	25444000	25444000	0	0	11849000	10966000	314720	568630	13160000	10429000
2861	YNL088W	YNL088W	YNL088W	TOP2	164.21	33	33	26.9	0	126.88	NaN	NaN	NaN	NaN	0.763503	-0.389295	1.15618	0.209371	1.18821	0.248795	13.8	8.8	9.4	10.1	5.8	16	11	11	12	7	16	11	11	12	7	22947000	22947000	0	0	16999000	16999000	0	0	6470000	6470000	0	0	15123000	11912000
2029	YKL019W	YKL019W	YKL019W	RAM2	37.507	8	8	26.9	0	32.052	NaN	NaN	NaN	NaN	NaN	NaN	NaN	NaN	1.09537	0.131414	15.2	13.3	4.4	3.5	7.9	4	4	1	1	2	4	4	1	1	2	4572400	4572400	0	0	6366500	4074300	0	2292200	438960	438960	0	0	831220	831220
1206	YGL014W	YGL014W	YGL014W	PUF4	97.797	16	16	26.9	0	63.508	NaN	NaN	NaN	NaN	1.33229	0.413909	NaN	NaN	0.971649	-0.0414924	11	13	9.8	15.8	2.7	5	6	4	6	2	5	6	4	6	2	4550700	4550700	0	0	4668900	4668900	0	0	1242500	1242500	0	0	4542200	4542200
1478	YGR208W	YGR208W	YGR208W	SER2	34.207	7	7	26.9	0	36.53	NaN	NaN	NaN	NaN	0.627993	-0.67118	0.839915	-0.251686	0.962365	-0.0553445	10.7	17.8	10.7	21.4	10.7	3	5	3	5	3	3	5	3	5	3	12637000	12637000	0	0	24979000	24979000	0	0	6480500	6214500	167670	98326	17315000	15221000
2532	YML014W	YML014W	YML014W	TRM9	32.438	7	7	26.9	0	10.606	NaN	NaN	NaN	NaN	0.797701	-0.32608	1.09027	0.124689	0.803233	-0.316109	13.3	0	10.4	5.4	4.7	3	0	3	1	1	3	0	3	1	1	3226200	3226200	0	0	0	0	0	0	3202900	2874100	157880	170880	663040	663040
250	YBR059C	YBR059C	YBR059C	AKL1	123.99	19	18	26.8	0	91.269	NaN	NaN	NaN	NaN	NaN	NaN	1.61895	0.69506	NaN	NaN	14.9	18.7	10.8	13.6	4.1	9	13	6	9	3	9	12	6	8	3	7899900	7899900	0	0	11349000	11349000	0	0	2414200	2414200	0	0	4579700	4579700
406	YCL016C	YCL016C	YCL016C	DCC1	44.073	6	6	26.8	0	20.538	NaN	NaN	NaN	NaN	NaN	NaN	0.879812	-0.184733	NaN	NaN	3.9	9.7	3.9	9.7	3.9	1	2	1	2	1	1	2	1	2	1	981070	981070	0	0	1907200	1907200	0	0	597940	597940	0	0	1789300	1558000
1310	YGL181W	YGL181W	YGL181W	GTS1	44.406	7	7	26.8	0	13.586	NaN	NaN	NaN	NaN	NaN	NaN	1.12571	0.170835	1.39557	0.480849	11.1	11.6	3.5	9.8	0	3	2	1	2	0	3	2	1	2	0	1697500	1697500	0	0	928900	928900	0	0	167570	167570	0	0	1347500	1347500
2781	YMR278W	YMR278W	YMR278W	PRM15	71.068	15	15	26.8	0	49.295	NaN	NaN	NaN	NaN	NaN	NaN	0.97694	-0.0336576	1.07701	0.107036	14.6	16.1	11.6	14.8	5	7	8	6	7	3	7	8	6	7	3	9355200	9355200	0	0	8530100	8530100	0	0	2545900	2545900	0	0	5236000	4934000
2955	YNL231C	YNL231C	YNL231C	PDR16	40.713	9	9	26.8	0	25.223	NaN	NaN	NaN	NaN	0.549992	-0.862518	0.967793	-0.047229	1.0221	0.0315428	21.9	12	16	6	12	7	4	5	2	4	7	4	5	2	4	29010000	29010000	0	0	24751000	24751000	0	0	13292000	12563000	299770	428500	10706000	10706000
[truncated: 1,841 more rows]
[truncated: 346 more columns]

## Sheet: Labeling scheme
Replicate	Medium-heavy	Heavy
1	wildtype	Δola1
2	Δola1	wildtype
3	wildtype	Δola1
